# Supplementary material for: Essential angiosperm-specific subunits of HDA19 histone deacetylase complexes in Arabidopsis
Source: EMBO J. 2025 Apr 28;44(12):3521–46. doi: 10.1038/s44318-025-00445-w (PMC12170880; doi:10.1038/s44318-025-00445-w)
Supplement: Supplementary file 3 — Dataset EV1 [file 44318_2025_445_MOESM3_ESM.xlsx]

## Sheet: Sheet1
Dataset EV1. Differentially expressed genes in hdip1/2/3 and hda19 mutants relative to wild type as determined by RNA-seq.
Dataset EV1_1. Differentially expressed genes in hdip1/2/3 relative to wild type as determined by RNA-seq.
Dataset EV1_2. Differentially expressed genes in hda19 relative to wild type as determined by RNA-seq.

## Sheet: hdip123_diff_gene
Dataset EV1_1. Differentially expressed genes in hdip1/2/3 relative to wild type as determined by RNA-seq.
id	col_rep1	col_rep2	940_360_620_rep1	940_360_620_rep2	logFC	PValue	FDR	Gene_Name	Biotype	gene_model_type	short_description	Curator_summary	Computational_description(Functions)
AT1G01040	2067.25	1277.47	1065.89	618.631	-0.989321	0.000143274	0.00246343	ATDCL1,SIN1,DCL1,EMB60,EMB76,SUS1,ASU1,CAF	protein_coding	protein_coding	dicer-like 1	Encodes a Dicer homolog. Dicer is a RNA helicase involved in microRNA processing. Mutations in this locus can result in embryo lethality. Embryo shape at seed maturity is globular-elongate. Other mutants convert the floral meristems to an indeterminate state, others yet show defects in ovule development. mRNA is expressed in all shoot tissues. DCL1 is able to produce miRNAs and siRNAs. The mRNA i…	dicer-like 1;(source:Araport11)
AT1G01060	26432.1	21570.3	17976.7	15190	-0.533359	0.00308583	0.02574	LHY,LHY1	protein_coding	protein_coding	Homeodomain-like superfamily protein	LHY encodes a myb-related putative transcription factor involved in circadian rhythm along with another myb transcription factor CCA1	Homeodomain-like superfamily protein;(source:Araport11)
AT1G01100	10454.1	11545.2	12545.4	19950.4	0.562778	0.0112433	0.0673935	RPP1A	protein_coding	protein_coding	60S acidic ribosomal protein family	Co-orthologous gene of large ribosomal subunit protein RPP1.	60S acidic ribosomal protein family;(source:Araport11)
AT1G01120	5876.94	7137.49	8414.12	9668.08	0.47444	0.0043879	0.0333686	KCS1	protein_coding	protein_coding	3-ketoacyl-CoA synthase 1	Encodes a condensing enzyme KCS1 (3-ketoacyl-CoA synthase 1) which is involved in the critical fatty acid elongation process in wax biosynthesis.	3-ketoacyl-CoA synthase 1;(source:Araport11)
AT1G01170	659.947	978.994	1082.94	1387.92	0.592134	0.0118804	0.0700058	AT1G01170	protein_coding	protein_coding	Protein of unknown function (DUF1138)		ozone-responsive stress-like protein (DUF1138);(source:Araport11)
AT1G01180	561.356	766.609	961.486	1501.72	0.891124	0.000156839	0.00263914	AT1G01180	protein_coding	protein_coding	S-adenosyl-L-methionine-dependent methyltransferases superfamily protein		S-adenosyl-L-methionine-dependent methyltransferases superfamily protein;(source:Araport11)
AT1G01190	385.289	376.248	225.007	288.864	-0.567673	0.00782894	0.0513432	CYP78A8	protein_coding	protein_coding	cytochrome P450, family 78, subfamily A, polypeptide 8		cytochrome P450, family 78, subfamily A, polypeptide 8;(source:Araport11)
AT1G01220	1641.73	1056.98	978.166	729.016	-0.66045	0.00163479	0.0161191	AtFKGP,FKGP	protein_coding	protein_coding	L-fucokinase/GDP-L-fucose pyrophosphorylase	Encodes a bifunctional enzyme that has both L-fucokinase and GDP-L-fucose pyrophosphorylase activities. It catalyzes the two steps of the L-fucose salvage pathway for the generation of activated GDP-L-fucose. This pathway seems to be of minor importance for cell wall polysaccharide biosynthesis compared to the de novo GDP-L-fucose biosynthesis pathway in Arabidopsis.	L-fucokinase/GDP-L-fucose pyrophosphorylase;(source:Araport11)
AT1G01230	676.038	932.478	1052.56	1390.14	0.602568	0.00192882	0.0181863	AtORM1	protein_coding	protein_coding	ORMDL family protein	ORM1 is an ER localized orosomucoid-like protein involved in sphingolipid homeostasis.	ORMDL family protein;(source:Araport11)
AT1G01240	313.879	393.412	750.372	727.52	1.06294	1.02654e-08	1.00638e-06	AT1G01240	protein_coding	protein_coding			transmembrane protein;(source:Araport11)
AT1G01320	39206.9	22051.8	12820.4	8392.45	-1.52996	4.20105e-10	5.89379e-08	REC1	protein_coding	protein_coding	Tetratricopeptide repeat (TPR)-like superfamily protein	Encodes REDUCED CHLOROPLAST COVERAGE 1 (REC1). Located in the nucleus and cytosol. Contributes to establishing the size of the chloroplast compartment.	Tetratricopeptide repeat (TPR)-like superfamily protein;(source:Araport11)
AT1G01390	541.222	588.63	218.11	176.483	-1.51684	3.91854e-10	5.61156e-08	AT1G01390	protein_coding	protein_coding	UDP-Glycosyltransferase superfamily protein		UDP-Glycosyltransferase superfamily protein;(source:Araport11)
AT1G01430	3472.64	3453.96	4525.14	4370.5	0.360948	0.00887844	0.056199	TBL25	protein_coding	protein_coding	TRICHOME BIREFRINGENCE-LIKE 25	Encodes a member of the TBL (TRICHOME BIREFRINGENCE-LIKE) gene family containing a plant-specific DUF231 (domain of unknown function) domain. TBL gene family has 46 members, two of which (TBR/AT5G06700 and TBL3/AT5G01360) have been shown to be involved in the synthesis and deposition of secondary wall cellulose, presumably by influencing the esterification state of pectic polymers.Functions as a …	TRICHOME BIREFRINGENCE-LIKE 25;(source:Araport11)
AT1G01490	3181.92	3737.13	4966.24	5840.94	0.643297	2.93744e-05	0.000702998	AT1G01490	protein_coding	protein_coding	Heavy metal transport/detoxification superfamily protein		Heavy metal transport/detoxification superfamily protein;(source:Araport11)
AT1G01510	1679.98	1486.79	1198.89	1189.49	-0.406946	0.006946	0.0468061	DOQ,AN	protein_coding	protein_coding	NAD(P)-binding Rossmann-fold superfamily protein	Encodes a homolog of human CtBP. Mutant has longer and thicker leaves than wild type. Involved in controlling polar cell expansion in the leaf width direction. It has been shown to localize to cytosolic stress granules and is involved in their formation.	NAD(P)-binding Rossmann-fold superfamily protein;(source:Araport11)
AT1G01520	1121.63	659.502	398.395	334.605	-1.28059	4.39822e-06	0.000155264	ASG4,REV3	protein_coding	protein_coding	Homeodomain-like superfamily protein	RVE3 is one of eleven homologous MYB-like transcription factors in Arabidopsis and a member of the RVE8 clade. Plays a minor role in clock regulation.	Homeodomain-like superfamily protein;(source:Araport11)
AT1G01530	6.0272	0.00804503	13.029	12.4507	2.02717	0.0201625	0.103755	AGL28	protein_coding	protein_coding	AGAMOUS-like 28		AGAMOUS-like 28;(source:Araport11)
AT1G01560	165.971	123.422	389.442	242.335	1.12584	0.000117346	0.00210277	MPK11,ATMPK11	protein_coding	protein_coding	MAP kinase 11	Member of MAP Kinase family. Flg22-induced activation is blocked by AvrRpt2.	MAP kinase 11;(source:Araport11)
AT1G01580	226.338	197.241	154.09	131.225	-0.569463	0.0232461	0.115092	FRD1,FRO2,ATFRO2	protein_coding	protein_coding	ferric reduction oxidase 2	Encodes the low-iron-inducible ferric chelate reductase responsible for reduction of iron at the root surface. It is likely to be the major Fe(III) chelate reductase in Arabidopsis iron metabolism. Coordinately regulated with IRT1, the major transporter responsible for high-affinity iron uptake from the soil, at both transcriptional and posttranscriptional levels. Steady state mRNA levels are reg…	ferric reduction oxidase 2;(source:Araport11)
AT1G01590	34.183	14.1948	52.2536	65.3379	1.27693	0.0237821	0.116822	ATFRO1,FRO1	protein_coding	protein_coding	ferric reduction oxidase 1	Encodes a ferric-chelate reductase that is expressed at extremely low levels in Fe deficiency-induced seedlings.	ferric reduction oxidase 1;(source:Araport11)
AT1G01600	480.858	484.465	341.088	378.288	-0.424306	0.0313177	0.143504	CYP86A4	protein_coding	protein_coding	cytochrome P450, family 86, subfamily A, polypeptide 4	Encodes a member of the CYP86A subfamily of cytochrome p450 genes. Expressed significantly at highest level in mature stems and flowers.	cytochrome P450, family 86, subfamily A, polypeptide 4;(source:Araport11)
AT1G01610	2612.52	2453.69	1586.96	2370.44	-0.35646	0.0463567	0.190372	ATGPAT4,GPAT4	protein_coding	protein_coding	glycerol-3-phosphate acyltransferase 4	bifunctional sn-glycerol-3-phosphate 2-O-acyltransferase/phosphatase. Involved in cutin assembly and is functionally redundant with GPAT8.	glycerol-3-phosphate acyltransferase 4;(source:Araport11)
AT1G01640	62.3673	56.647	137.48	72.9071	0.820685	0.0358473	0.158619	AT1G01640	protein_coding	protein_coding	BTB/POZ domain-containing protein	Putative role in flower development. Comparison of SALK_011721C to Columbia wild type resulted in a trend toward earlier flowering in the mutant (P=0.1) (Stapleton and Woodruff 2009, personal communication).	BTB/POZ domain-containing protein;(source:Araport11)
AT1G01680	136.801	107.233	463.909	164.926	1.36475	0.000648011	0.00789056	ATPUB54,PUB54	protein_coding	protein_coding	plant U-box 54		plant U-box 54;(source:Araport11)
AT1G01695	16.0877	9.11831	0.0218899	2.20055	-3.35823	0.0005487	0.00695177	TRM33	protein_coding	protein_coding	Phosphatidylinositol N-acetyglucosaminlytransferase subunit P-related		Phosphatidylinositol N-acetyglucosaminlytransferase subunit P-like protein;(source:Araport11)
AT1G01725	63.3612	41.497	110.927	137.582	1.24261	0.000504306	0.00649808	AT1G01725	protein_coding	protein_coding			adenylosuccinate synthetase;(source:Araport11)
AT1G01730	569.397	700.881	888.455	1026.61	0.592065	0.00120074	0.0127718	AT1G01730	protein_coding	protein_coding			hypothetical protein;(source:Araport11)
AT1G01750	10.0638	13.1421	4.3116	2.32348	-1.76669	0.0300784	0.139358	ADF11	protein_coding	protein_coding	actin depolymerizing factor 11		actin depolymerizing factor 11;(source:Araport11)
AT1G01760	102.601	83.9654	60.6534	44.3055	-0.828296	0.0348486	0.155462	AtTAD1,TAD1	protein_coding	protein_coding	adenosine deaminases;RNA binding;RNA binding;adenosine deaminases		denosine deaminases acting on tRNA;(source:Araport11)
AT1G01790	15837.1	12292.7	8785.24	7645.38	-0.775691	1.38734e-06	6.15192e-05	ATKEA1,KEA1	protein_coding	protein_coding	K+ efflux antiporter 1	Encodes a member of the cation/proton antiporters-2 antiporter superfamily, the K efflux antiporter KEA1 that is localized to the chloroplast envelope.	K+ efflux antiporter 1;(source:Araport11)
AT1G01800	2871.08	3629.92	4134.37	4758.82	0.452001	0.00370646	0.0294095	AT1G01800	protein_coding	protein_coding	NAD(P)-binding Rossmann-fold superfamily protein		NAD(P)-binding Rossmann-fold superfamily protein;(source:Araport11)
AT1G01880	70.427	84.9434	40.0576	29.5674	-1.15494	0.00441625	0.0335215	AtGEN1,GEN1	protein_coding	protein_coding	5'-3' exonuclease family protein	Encodes one of two GEN1 homologs in Arabidopsis. It is a member of the class IV Rad2/XPG family of nucleases that processes Holliday junctions in a manner analogous to the HJ resolvases of phages, archaea, and bacteria.	5-3 exonuclease family protein;(source:Araport11)
AT1G01900	236.409	251.835	138.92	123.269	-0.896135	0.000172587	0.00283276	ATSBT1.1,SBTI1.1	protein_coding	protein_coding	subtilase family protein	Encodes AtSBT1.1, a subtilisin-like serine protease. Cleaves the phytosulfokine AtPSK4, a growth promoting peptide.	subtilase family protein;(source:Araport11)
AT1G01930	698.131	534.057	429.708	296.445	-0.762311	0.000472953	0.0061822	AT1G01930	protein_coding	protein_coding	zinc finger protein-related		zinc finger protein-like protein;(source:Araport11)
AT1G01950	1251.43	1127.73	925.191	878.916	-0.399093	0.0144041	0.0806372	ARK2,AtKINUb	protein_coding	protein_coding	armadillo repeat kinesin 2	Encodes a member of the armadillo/beta-catenin repeat kinesin motor family. Mutants have twisted roots due to abnormal cell file rotation; the phenotype is dependent on microtubules.	armadillo repeat kinesin 2;(source:Araport11)
AT1G01960	4590.27	4106.33	3350.09	3080.57	-0.435451	0.00503895	0.0370137	EDA10,BIG3	protein_coding	protein_coding	SEC7-like guanine nucleotide exchange family protein	Encodes one of the functionally redundant ARF guanine-nucleotide exchange factors (ARF-GEFs). Functions as regulators of post-Golgi trafficking.	SEC7-like guanine nucleotide exchange family protein;(source:Araport11)
AT1G01970	2752.36	2823.85	2127.37	2070.61	-0.409557	0.00592919	0.0416901	AT1G01970	protein_coding	protein_coding	Tetratricopeptide repeat (TPR)-like superfamily protein		Tetratricopeptide repeat (TPR)-like superfamily protein;(source:Araport11)
AT1G02010	539.189	424.821	397.199	295.221	-0.476977	0.0304156	0.14046	SEC1A	protein_coding	protein_coding	secretory 1A	member of KEULE Gene Family	secretory 1A;(source:Araport11)
AT1G02020	843.004	774.751	586.58	695.602	-0.335565	0.0471247	0.192376	AT1G02020	protein_coding	protein_coding	nitroreductase family protein		nitroreductase family protein;(source:Araport11)
AT1G02065	58.3721	107.158	22.8541	25.9265	-1.75785	0.000109539	0.00199624	SPL8	protein_coding	protein_coding	squamosa promoter binding protein-like 8	Encodes an SBP-box gene, a member of the SPL gene family. Mutants are affected in micro- and megasporogenesis, trichome formation on sepals, and stamen filament elongation.	squamosa promoter binding protein-like 8;(source:Araport11)
AT1G02080	6295.38	4181.22	3259.72	2359.09	-0.898766	3.06136e-05	0.000725085	AT1G02080	protein_coding	protein_coding	transcription regulators		transcription regulator;(source:Araport11)
AT1G02110	1156.87	1093.34	853.607	890.078	-0.367936	0.0217089	0.10953	AT1G02110	protein_coding	protein_coding	Protein of unknown function (DUF630 and DUF632)		bZIP domain class transcription factor (DUF630 and DUF632);(source:Araport11)
AT1G02140	4307.62	5577.88	5981.64	7309.37	0.427035	0.010987	0.0661226	MAGO,MEE63,HAP1	protein_coding	protein_coding	mago nashi family protein	Encodes a homologue of the exon junction complex (EJC) component MAGO that participates in intron-mediated enhancement of gene expression.	mago nashi family protein;(source:Araport11)
AT1G02150	6325.59	5927.88	5191.91	4945.49	-0.273487	0.0460204	0.189388	AT1G02150	protein_coding	protein_coding	Tetratricopeptide repeat (TPR)-like superfamily protein		Tetratricopeptide repeat (TPR)-like superfamily protein;(source:Araport11)
AT1G02190	15.1094	37.3801	7.66773	11.211	-1.46386	0.0302903	0.140081	AT1G02190	protein_coding	protein_coding	Fatty acid hydroxylase superfamily		Fatty acid hydroxylase superfamily;(source:Araport11)
AT1G02205	3877.05	4370.28	1159.78	1133.04	-1.84668	1.0122e-21	1.06275e-18	CER22,CER1	protein_coding	protein_coding	Fatty acid hydroxylase superfamily	Expression of the CER1 gene associated with production of stem epicuticular wax and pollen fertility. Biochemical studies showed that cer1 mutants are blocked in the conversion of stem wax C30 aldehydes to C29 alkanes, and they also lack the secondary alcohols and ketones. These suggested the CER1 protein is an aldehyde decarbonylase, but the exact molecular function of this protein remains to be…	Fatty acid hydroxylase superfamily;(source:Araport11)
AT1G02220	196.152	152.749	408.064	305.381	1.03161	1.74435e-05	0.000468827	ANAC003,NAC003	protein_coding	protein_coding	NAC domain containing protein 3		NAC domain containing protein 3;(source:Araport11)
AT1G02230	18.1071	17.1968	124.401	59.4047	2.37195	1.03802e-07	7.21913e-06	NAC004,ANAC004	protein_coding	protein_coding	NAC domain containing protein 4		NAC domain containing protein 4;(source:Araport11)
AT1G02340	94.5493	70.8234	43.4637	45.1667	-0.8982	0.014833	0.0822874	RSF1,REP1,HFR1,FBI1	protein_coding	protein_coding	basic helix-loop-helix (bHLH) DNA-binding superfamily protein	Encodes a light-inducible, nuclear bHLH protein involved in phytochrome signaling. Mutants exhibit a long-hypocotyl phenotype only under far-red light but not under red light and are defective in other phytochrome A-related responses. Mutants also show blue light response defects. HFR1 interacts with COP1, co-localizes to the nuclear specks and is ubiquinated by COP1.	basic helix-loop-helix (bHLH) DNA-binding superfamily protein;(source:Araport11)
AT1G02350	61.3703	69.778	91.5736	153.066	0.89815	0.0107451	0.0650419	AT1G02350	protein_coding	protein_coding	protoporphyrinogen oxidase-related		protoporphyrinogen oxidase-like protein;(source:Araport11)
AT1G02360	39.2556	73.7871	240.001	239.489	2.08191	1.54189e-05	0.000423864	AT1G02360	protein_coding	protein_coding	Chitinase family protein		Chitinase family protein;(source:Araport11)
AT1G02380	99.5954	106.193	257.037	171.062	1.05592	0.00133538	0.0138951	AT1G02380	protein_coding	protein_coding			transmembrane protein;(source:Araport11)
AT1G02400	21.1409	38.4032	68.3466	59.9918	1.10439	0.00906436	0.0570872	ATGA2OX4,ATGA2OX6,GA2OX6,DTA1	protein_coding	protein_coding	gibberellin 2-oxidase 6	Encodes a gibberellin 2-oxidase that acts on C19 gibberellins but not C20 gibberellins.	gibberellin 2-oxidase 6;(source:Araport11)
AT1G02410	951.659	994.21	1219.7	1455.81	0.459227	0.00472541	0.0352945	COX11	protein_coding	protein_coding	cytochrome c oxidase assembly protein CtaG / Cox11 family	Encodes a member of the cytochrome c oxidase 11 protein family. It is an integral mitochondrial protein and likely plays an important role as a mitochondrial chaperone in COX complex assembly, affecting plant growth and pollen germination.	cytochrome c oxidase assembly protein CtaG / Cox11 family;(source:Araport11)
AT1G02450	36.2244	47.5198	277.831	225.066	2.58253	7.29676e-15	2.60984e-12	NIMIN-1,NIMIN1	protein_coding	protein_coding	NIM1-interacting 1	NIMIN1 modulates PR gene expression according the following model: NPR1 forms a ternary complex with NIMIN1 and TGA factors upon SAR induction that binds to a positive regulatory cis-element of the PR-1 promoter, termed LS7. This leads to PR-1 gene induction. NIMIN1 decreases transcriptional activation, possibly through its EAR motif, which results in fine-tuning of PR-1 gene expression.	NIM1-interacting 1;(source:Araport11)
AT1G02470	43.235	19.2553	126.362	40.4198	1.41201	0.0340049	0.152718	AT1G02470	protein_coding	protein_coding	Polyketide cyclase/dehydrase and lipid transport superfamily protein		Polyketide cyclase/dehydrase and lipid transport superfamily protein;(source:Araport11)
AT1G02475	2553.18	2878.45	3166.82	3759.07	0.350546	0.0185483	0.0975927	AT1G02475	protein_coding	protein_coding	Polyketide cyclase/dehydrase and lipid transport superfamily protein		Polyketide cyclase/dehydrase and lipid transport superfamily protein;(source:Araport11)
AT1G02610	34.2223	60.6465	175.023	218.876	2.05078	3.52745e-09	3.87877e-07	AT1G02610	protein_coding	protein_coding	RING/FYVE/PHD zinc finger superfamily protein		RING/FYVE/PHD zinc finger superfamily protein;(source:Araport11)
AT1G02640	731.351	787.879	1167.47	1242.48	0.66553	8.95864e-05	0.00170418	ATBXL2,BXL2	protein_coding	protein_coding	beta-xylosidase 2	encodes a protein similar to a beta-xylosidase located in the extracellular matrix. This is a member of glycosyl hydrolase family 3 and has six other closely related members.	beta-xylosidase 2;(source:Araport11)
AT1G02660	122.745	163.82	355.79	223.116	1.01395	0.00104067	0.01142	AT1G02660	protein_coding	protein_coding	alpha/beta-Hydrolases superfamily protein	PLIP2 is a glycerolipid A1 lipase with substrate preference for monogalactosyldiacylglycerol. Expression is induced by ABA.	alpha/beta-Hydrolases superfamily protein;(source:Araport11)
AT1G02690	727.327	774.732	506.897	386.697	-0.748704	4.54919e-05	0.000976362	IMPA-6	protein_coding	protein_coding	importin alpha isoform 6	Putative importin alpha isoform. When overexpressed can rescue the impa-4 decreased transformation susceptibility phenotype.	importin alpha isoform 6;(source:Araport11)
AT1G02730	2395.22	1892.38	1237.55	789.092	-1.08075	3.69504e-08	2.90498e-06	ATCSLD5,SOS6,CSLD5	protein_coding	protein_coding	cellulose synthase-like D5	Encodes a gene similar to cellulose synthase. Knock-out mutant has reduced growth, reduced xylan level and reduced xylan synthase activity in stems.It's expression is cell cycle dependent and it appears to function in cell plate formation.	cellulose synthase-like D5;(source:Araport11)
AT1G02800	221.308	195.216	96.7126	104.979	-1.04553	0.000168626	0.00278885	ATCEL2,CEL2	protein_coding	protein_coding	cellulase 2	Encodes a protein with similarity to endo-1,4-b-glucanases and is a member of Glycoside Hydrolase Family 9. CEL2 is induced by nemotodes and is expressed in syncitia induced by Heterodera schachtii.May be involved in the development and function of syncitia.	cellulase 2;(source:Araport11)
AT1G02850	141.82	89.0466	343.068	306.282	1.49082	2.53057e-08	2.11193e-06	BGLU11	protein_coding	protein_coding	beta glucosidase 11		beta glucosidase 11;(source:Araport11)
AT1G02860	207.227	191.166	345.273	319.79	0.738967	0.000437423	0.00582062	NLA,BAH1	protein_coding	protein_coding	SPX (SYG1/Pho81/XPR1) domain-containing protein	Encodes a ubiquitin E3 ligase with RING and SPX domains that is involved in mediating immune responses and mediates degradation of PHT1s at plasma membranes. Targeted by MIR827. Ubiquitinates PHT1;3, PHT1;2, PHT1;1/AtPT1 and PHT1;4/AtPT2.	SPX (SYG1/Pho81/XPR1) domain-containing protein;(source:Araport11)
AT1G02890	3997.74	3176.87	2372.63	1968.05	-0.724879	9.34814e-06	0.00028521	AT1G02890	protein_coding	protein_coding	AAA-type ATPase family protein		AAA-type ATPase family protein;(source:Araport11)
AT1G02910	2919.34	2666.09	2262.05	2259.22	-0.304934	0.0324251	0.147296	LPA1	protein_coding	protein_coding	tetratricopeptide repeat (TPR)-containing protein	Mutants defective in this gene were shown to have a reduced PSII content (overall reduction in the levels of several PSII subunits) and a disrupted grana stack structure. The N-terminal half of the protein contains two tetratricopeptide repeat (TPR) motifs that are arranged tandemly, each consisting of a 34-residue degenerate consensus sequence. The N-terminal sequence is rich in positive and hyd…	tetratricopeptide repeat (TPR)-containing protein;(source:Araport11)
AT1G02920	1397.29	1071.12	5039.57	3571.19	1.80247	2.70895e-13	7.22711e-11	ATGST11,ATGSTF7,ATGSTF8,GST11,GSTF7	protein_coding	protein_coding	glutathione S-transferase 7	Encodes glutathione transferase belonging to the phi class of GSTs. Naming convention according to Wagner et al. (2002).	glutathione S-transferase 7;(source:Araport11)
AT1G02930	1775.55	1699.17	6875.96	5061.08	1.78042	2.09943e-18	1.45387e-15	GSTF6,ERD11,GST1,ATGST1,ATGSTF3,ATGSTF6	protein_coding	protein_coding	glutathione S-transferase 6	Encodes glutathione transferase belonging to the phi class of GSTs. Naming convention according to Wagner et al. (2002).	glutathione S-transferase 6;(source:Araport11)
AT1G02960	460.707	282.239	265.811	196.928	-0.682646	0.015965	0.0867927	AT1G02960	protein_coding	protein_coding			kinetochore protein;(source:Araport11)
AT1G02990	1170.92	699.957	611.068	429.731	-0.845721	0.000442056	0.00586071	AT1G02990	protein_coding	protein_coding			hypothetical protein;(source:Araport11)
AT1G03000	1311.79	1188.42	961.005	892.504	-0.43168	0.00578076	0.0409382	PEX6	protein_coding	protein_coding	peroxin 6	Encodes an apparent ATPase similar to yeast and human protein required for peroxisomal biogenesis. May facilitate recycling of PEX5, the peroxisomal matrix protein receptor, and thereby promote peroxisomal matrix protein import.	peroxin 6;(source:Araport11)
AT1G03030	606.622	786.844	964.425	1059.44	0.538303	0.00187902	0.0178566	AT1G03030	protein_coding	protein_coding	P-loop containing nucleoside triphosphate hydrolases superfamily protein		P-loop containing nucleoside triphosphate hydrolases superfamily protein;(source:Araport11)
AT1G03055	624.7	512.809	396.391	401.004	-0.512436	0.0100487	0.0618037	AtD27,D27	protein_coding	protein_coding		Encodes the ortholog of rice D27. It is plastid-localized and is required for the inhibition of secondary bud outgrowth and operates on a nonmobile precursor upstream of MAX1 in the SL biosynthesis pathway.	beta-carotene isomerase D27-like protein;(source:Araport11)
AT1G03060	4164.71	2292.94	1779.42	1113.32	-1.15846	1.93334e-05	0.000506654	BCHA1,SPI	protein_coding	protein_coding	Beige/BEACH domain ;WD domain, G-beta repeat protein	Encodes a WD/BEACH domain protein involved in cell morphogenesis and ribonucleoprotein particle formation. It interacts with the P-body core component DCP2, associates to mRNA processing bodies (P-bodies), and regulates their assembly upon salt stress.	BEACH-DOMAIN HOMOLOG A1;(source:Araport11)
AT1G03080	3406.18	1392.81	1562.99	693.494	-1.08857	0.00385469	0.0303125	NET1D	protein_coding	protein_coding	kinase interacting (KIP1-like) family protein		kinase interacting (KIP1-like) family protein;(source:Araport11)
AT1G03100	85.4881	52.6304	23.7802	15.9923	-1.78907	0.000120004	0.00214035	AT1G03100	protein_coding	protein_coding	Pentatricopeptide repeat (PPR) superfamily protein		Pentatricopeptide repeat (PPR) superfamily protein;(source:Araport11)
AT1G03150	476.855	671.533	707.122	837.93	0.427871	0.029204	0.136512	NAA20	protein_coding	protein_coding	Acyl-CoA N-acyltransferases (NAT) superfamily protein		Acyl-CoA N-acyltransferases (NAT) superfamily protein;(source:Araport11)
AT1G03160	3382.09	2908.83	2434.63	2241.27	-0.427979	0.00469458	0.0351343	FZL	protein_coding	protein_coding	FZO-like	A new plant-specific member of the dynamin superfamily; defines a new protein class within the dynamin superfamily of membrane remodeling GTPases that regulates organization of the thylakoid network in plants. Targeted to chloroplasts and associated with thylakoid and envelope membranes as punctate structures. Knockout mutants have abnormalities in chloroplast and thylakoid morphology, including …	FZO-like protein;(source:Araport11)
AT1G03190	438.603	415.696	332.113	265.754	-0.514509	0.0212568	0.107885	UVH6,ATXPD	protein_coding	protein_coding	RAD3-like DNA-binding helicase protein	UV damage and heat induce a common stress response in plants that leads to tissue death and reduced chloroplast function. The UVH6 product is suggested to be a negative regulator of this response.	RAD3-like DNA-binding helicase protein;(source:Araport11)
AT1G03210	400.389	461.186	730.741	648.572	0.678859	0.000241819	0.0036848	AT1G03210	protein_coding	protein_coding	Phenazine biosynthesis PhzC/PhzF protein		Phenazine biosynthesis PhzC/PhzF protein;(source:Araport11)
AT1G03220	1065.35	1513.02	2316.51	2740.17	0.971639	1.93111e-06	8.05395e-05	AT1G03220	protein_coding	protein_coding	Eukaryotic aspartyl protease family protein		Eukaryotic aspartyl protease family protein;(source:Araport11)
AT1G03230	599.575	713.022	866.533	808.906	0.352133	0.0363401	0.159934	AT1G03230	protein_coding	protein_coding	Eukaryotic aspartyl protease family protein		Eukaryotic aspartyl protease family protein;(source:Araport11)
AT1G03240	5.03043	5.05794	6.93889e-17	6.93889e-17	-5.29345	0.00691914	0.0466551	AT1G03240	protein_coding	protein_coding			hypothetical protein;(source:Araport11)
AT1G03290	1479.8	1604.08	2269.45	1856.24	0.419947	0.00962067	0.0597355	AT1G03290	protein_coding	protein_coding			ELKS/Rab6-interacting/CAST family protein;(source:Araport11)
AT1G03310	4109.41	3772.57	3280.61	3057.95	-0.314372	0.0291919	0.136495	BE2,DBE1,ISA2,ATISA2,AtBE2	protein_coding	protein_coding	debranching enzyme 1	Encodes a protein with strong similarity to isoamylase (EC:3.2.1.68) however lacks critical residues known to be important for activity. Appears to co localize with ISA1 in the chloroplast isoamylase complex. Mutations in this gene cause the loss of detectable isoamylase activity and the disruption of normal starch structure. It has been postulated that AtISA2 interacts with AtISA1 to form the Is…	debranching enzyme 1;(source:Araport11)
AT1G03330	882.256	1063.98	1383.54	1425.53	0.52934	0.00231525	0.0208802	LSM2	protein_coding	protein_coding	Small nuclear ribonucleoprotein family protein		Small nuclear ribonucleoprotein family protein;(source:Araport11)
AT1G03350	2046.15	1826.62	1592.88	1276.78	-0.432309	0.00547762	0.0394001	AT1G03350	protein_coding	protein_coding	BSD domain-containing protein		BSD domain-containing protein;(source:Araport11)
AT1G03360	516.061	466.273	365.809	304.116	-0.551838	0.00810306	0.0526546	RRP4,ATRRP4,SOP2	protein_coding	protein_coding	ribosomal RNA processing 4	Encodes a core subunit of the RNA exosome required for the processing of rRNA, several snoRNA and the degradation of aberrant transcripts.	ribosomal RNA processing 4;(source:Araport11)
AT1G03365	922.473	799.032	554.659	414.965	-0.827688	1.36944e-05	0.000384662	RF4	protein_coding	protein_coding	RING/U-box superfamily protein		RING/U-box superfamily protein;(source:Araport11)
AT1G03370	1855.01	1545.46	1418.07	1162.66	-0.397839	0.0296811	0.138226	AT1G03370	protein_coding	protein_coding	C2 calcium/lipid-binding and GRAM domain containing protein		C2 calcium/lipid-binding and GRAM domain containing protein;(source:Araport11)
AT1G03380	2455.57	1896.43	1729.8	1515	-0.42347	0.0116134	0.068851	ATATG18G,ATG18G	protein_coding	protein_coding	homolog of yeast autophagy 18 (ATG18) G		yeast autophagy 18 G-like protein;(source:Araport11)
AT1G03430	298.801	458.117	610.359	640.428	0.724428	0.000591128	0.00734073	AHP5	protein_coding	protein_coding	histidine-containing phosphotransfer factor 5	Encodes AHP5, one of the six Arabidopsis thaliana histidine phosphotransfer proteins (AHPs). AHPs function as redundant positive regulators of cytokinin signaling. Members of the AHP gene family include: AT3G21510 (AHP1), AT3G29350 (AHP2), AT5G39340 (AHP3), AT3G16360 (AHP4), AT1G03430 (AHP5) and AT1G80100 (AHP6).	histidine-containing phosphotransfer factor 5;(source:Araport11)
AT1G03457	262.546	203.322	429.868	353.836	0.75018	0.000644841	0.00785784	BRN2,AtBRN2	protein_coding	protein_coding	RNA-binding (RRM/RBD/RNP motifs) family protein		RNA-binding (RRM/RBD/RNP motifs) family protein;(source:Araport11)
AT1G03470	201.169	124.451	102.006	90.4993	-0.757571	0.0228177	0.113532	NET3A	protein_coding	protein_coding	Kinase interacting (KIP1-like) family protein	Encodes a member of the NET superfamily of proteins that potentially couples different membranes to the actin cytoskeleton in plant cells. It colocalizes with filamentous actin and is localized to the nuclear membrane and the vacuolar membrane.	Kinase interacting (KIP1-like) family protein;(source:Araport11)
AT1G03495	141.842	138.566	234.521	220.361	0.697457	0.0060194	0.0421151	AT1G03495	protein_coding	protein_coding	HXXXD-type acyl-transferase family protein		HXXXD-type acyl-transferase family protein;(source:Araport11)
AT1G03530	804.762	585.645	379.995	341.294	-0.946528	2.93522e-06	0.000112833	ATNAF1,NAF1	protein_coding	protein_coding	nuclear assembly factor 1		nuclear assembly factor 1;(source:Araport11)
AT1G03540	119.673	50.6353	45.2638	18.5442	-1.41227	0.00652896	0.044719	PCMP-E4	protein_coding	protein_coding	Pentatricopeptide repeat (PPR-like) superfamily protein		Pentatricopeptide repeat (PPR-like) superfamily protein;(source:Araport11)
AT1G03550	21.1132	10.1366	40.0427	28.4579	1.12554	0.0158949	0.0865999	SCAMP4,AtSCAMP4	protein_coding	protein_coding	Secretory carrier membrane protein (SCAMP) family protein		Secretory carrier membrane protein (SCAMP) family protein;(source:Araport11)
AT1G03560	462.744	421.77	288.952	317.305	-0.544994	0.00361385	0.0288959	AT1G03560	protein_coding	protein_coding	Pentatricopeptide repeat (PPR-like) superfamily protein		Pentatricopeptide repeat (PPR-like) superfamily protein;(source:Araport11)
AT1G03590	721.273	588.666	1077.2	994.178	0.661006	7.28794e-05	0.00142553	PPC6-6	protein_coding	protein_coding	Protein phosphatase 2C family protein		Protein phosphatase 2C family protein;(source:Araport11)
AT1G03600	22360.9	30021.6	30883.8	42234.3	0.481137	0.01252	0.0725222	PSB27	protein_coding	protein_coding	photosystem II family protein	PSB27 is a chloroplast lumen localized protein that is involved in adaptation to changes in light intensity.	photosystem II family protein;(source:Araport11)
AT1G03630	15291.9	16012.6	11396	10814.9	-0.495093	0.000316737	0.00452553	PORC,POR	protein_coding	protein_coding	protochlorophyllide oxidoreductase C	Encodes for a protein with protochlorophyllide oxidoreductase activity. The enzyme is NADPH- and light-dependent.	protochlorophyllide oxidoreductase C;(source:Araport11)
AT1G03710	45.2812	62.6846	118.13	82.822	0.895055	0.0062911	0.0435295	AT1G03710	protein_coding	protein_coding	Cystatin/monellin superfamily protein		Cystatin/monellin superfamily protein;(source:Araport11)
AT1G03750	225.336	211.392	162.675	121.202	-0.620606	0.016799	0.0903461	CHR9	protein_coding	protein_coding	switch 2		switch 2;(source:Araport11)
AT1G03780	520.059	313.595	233.802	84.5818	-1.38753	0.000171202	0.00281714	AtTPX2,TPX2	protein_coding	protein_coding	targeting protein for XKLP2	Homolog of vertebrate TPX2. Protein has three domains involved in nuclear targeting, one in nuclear export and two in microtubule binding. Involved in mitotic spindle assembly during late prophase and early prometaphase.	targeting protein for XKLP2;(source:Araport11)
AT1G03800	20.1134	14.1726	55.4116	57.5887	1.71259	4.46145e-05	0.00096294	ERF10,ATERF10	protein_coding	protein_coding	ERF domain protein 10	encodes a member of the ERF (ethylene response factor) subfamily B-1 of ERF/AP2 transcription factor family (ATERF-10). The protein contains one AP2 domain. There are 15 members in this subfamily including ATERF-3, ATERF-4, ATERF-7, and leafy petiole.	ERF domain protein 10;(source:Araport11)
AT1G03830	420.469	258.975	228.391	84.5619	-1.11737	0.00255363	0.022397	AT1G03830	protein_coding	protein_coding	guanylate-binding family protein		guanylate-binding family protein;(source:Araport11)
AT1G03850	108.625	68.8144	511.074	324.791	2.23425	1.34754e-10	2.05915e-08	ATGRXS13,GRXS13	protein_coding	protein_coding	Glutaredoxin family protein	Encodes glutaredoxin ATGRXS13, required to facilitate Botrytis cinerea infection of Arabidopsis thaliana plants. Sylvain La Camera et al (2011, PMID:21756272) reported a third splice variant in addition to the two annotated in TAIR10. It is a member of the CC-type glutaredoxin (ROXY) family that has been shown to interact with the transcription factor TGA2 and suppress ORA59 promoter activity.	Glutaredoxin family protein;(source:Araport11)
AT1G03870	5879.94	5552.64	10178.7	10123.5	0.828467	2.00178e-08	1.75145e-06	FLA9	protein_coding	protein_coding	FASCICLIN-like arabinoogalactan 9	fasciclin-like arabinogalactan-protein 9 (Fla9)	FASCICLIN-like arabinoogalactan 9;(source:Araport11)
AT1G03900	2450.58	3116.12	3288.52	4223.22	0.43226	0.00917256	0.0575904	NAP4,ABCI18,ATNAP4	protein_coding	protein_coding	non-intrinsic ABC protein 4	member of NAP family, an heterogeneous subfamily of the ATP-binding Cassette (ABC) superfamily of membrane transporters. The NAPs proteins are characterized by having only one nucleotide-binding folds (NBFs) domain.	non-intrinsic ABC protein 4;(source:Araport11)
AT1G03910	1790.62	1276.44	1104.05	757.367	-0.720196	0.000370074	0.00510605	CTN	protein_coding	protein_coding		Encodes the Arabidopsis homolog of a conserved eukaryotic protein without known functional domains. The protein that localizes to nuclear speckles and colocalizes with known splicing proteins.	cactus-binding carboxy-terminal, cactin;(source:Araport11)
AT1G03920	80.4725	69.7997	27.1408	26.0144	-1.49506	7.26404e-05	0.00142256	AT1G03920	protein_coding	protein_coding	Protein kinase family protein		Protein kinase family protein;(source:Araport11)
AT1G03940	192.133	161.844	256.27	249.686	0.514986	0.0309099	0.142136	3AT1	protein_coding	protein_coding	HXXXD-type acyl-transferase family protein		HXXXD-type acyl-transferase family protein;(source:Araport11)
AT1G04020	822.876	662.5	556.859	429.611	-0.590103	0.00226274	0.0204648	ROW1,BARD1,ATBARD1	protein_coding	protein_coding	breast cancer associated RING 1	Encodes a protein containing two tandem BRCA1 C-Terminal (BRCT) domains, which function in phosphorylation-dependent protein-protein interactions. Loss of function mutations cause defects in meristem organization due to failure to repress WUS. BARD1 binds to WUS promoter and over expression of BARD reduces the extent of WUS expression.	breast cancer associated RING 1;(source:Araport11)
AT1G04030	136.795	95.1065	58.3683	33.1552	-1.33773	0.00010802	0.0019763	AT1G04030	protein_coding	protein_coding			eisosome protein;(source:Araport11)
AT1G04047	10.0506	3.05016	2.13548	0.0320311	-2.43421	0.0358942	0.158778	AT1G04047	atlncRNA	antisense_long_noncoding_rna			Natural antisense transcript overlaps with AT1G01725;(source:Araport11)
AT1G04070	218.314	291.253	392.231	487.696	0.787744	0.00469628	0.0351382	TOM22-I,ATTOM22-I	protein_coding	protein_coding	translocase of outer membrane 22-I	Subunit of the TOM complex, a translocase in the outer mitochondrial membrane that selectively allows proteins with a mitochondrial targeting sequence to enter the mitochondrion.	translocase of outer membrane 22-I;(source:Araport11)
AT1G04080	5543.93	4525.07	4169.68	2825.71	-0.525364	0.00464261	0.034813	PRP39a,PRP39	protein_coding	protein_coding	Tetratricopeptide repeat (TPR)-like superfamily protein	Encodes a U1 small nuclear ribonucleoprotein (snRNP) factor involved in alternative splicing.	Tetratricopeptide repeat (TPR)-like superfamily protein;(source:Araport11)
AT1G04090	52.3094	49.5637	24.6463	4.91356	-1.77086	0.0016145	0.0159869	AT1G04090	protein_coding	protein_coding	Plant protein of unknown function (DUF946)		vacuolar sorting-associated protein (DUF946);(source:Araport11)
AT1G04110	409.441	459.166	243.079	195.697	-0.984478	1.02152e-05	0.000306438	AtSDD1,SDD1	protein_coding	protein_coding	Subtilase family protein	Initially identified as a mutation affecting stomatal development and distribution. Encodes a protein similar to serine proteases.	Subtilase family protein;(source:Araport11)
AT1G04120	4565.11	3420.62	2899.18	2093.64	-0.677467	0.000212613	0.00333947	ATMRP5,ABCC5,MRP5,ATABCC5	protein_coding	protein_coding	multidrug resistance-associated protein 5	encodes a high-affinity inositol hexakisphosphate transporter that plays a role in guard cell signaling and phytate storage. It is a member of MRP subfamily / ABC transporter subfamily C.	multidrug resistance-associated protein 5;(source:Araport11)
AT1G04160	784.634	504.746	447.932	235.747	-0.914794	0.00166817	0.0163492	ATXIB,XI-8,XI-B,XIB	protein_coding	protein_coding	myosin XI B	Encodes a member of the type XI myosin protein family involved in root hair elongation.	myosin XI B;(source:Araport11)
AT1G04210	2976.67	2348.52	1987.02	1493.76	-0.613296	0.00086609	0.00996908	AT1G04210	protein_coding	protein_coding	Leucine-rich repeat protein kinase family protein	Encodes a putative Raf-related kinase.	Leucine-rich repeat protein kinase family protein;(source:Araport11)
AT1G04240	1080.41	987.147	1490.02	1615.22	0.586653	0.000440092	0.00584464	IAA3,SHY2	protein_coding	protein_coding	AUX/IAA transcriptional regulator family protein	SHY2/IAA3 regulates multiple auxin responses in roots. It is induced rapidly by IAA, and has been shown to be phosphorylated by oat phytochrome A in vitro.	AUX/IAA transcriptional regulator family protein;(source:Araport11)
AT1G04250	2895.23	4046.6	4389.7	5744.76	0.54584	0.00346113	0.0280045	AXR3,IAA17,AtIAA17	protein_coding	protein_coding	AUX/IAA transcriptional regulator family protein	Transcription regulator acting as repressor of auxin-inducible gene expression. Auxin-inducible AUX/IAA gene. Short-lived nuclear protein with four conserved domains. Domain III has homology to beta alpha alpha dimerization and DNA binding domains. Involved in auxin signaling and is a positive modulator of natural leaf senescence. Auxin induces the degradation of the protein in a dosage-dependent…	AUX/IAA transcriptional regulator family protein;(source:Araport11)
AT1G04270	16197.3	18016.2	19883.1	29723.8	0.535966	0.0048655	0.0360844	RPS15	protein_coding	protein_coding	cytosolic ribosomal protein S15	Encodes cytosolic ribosomal protein S15.	cytosolic ribosomal protein S15;(source:Araport11)
AT1G04280	551.284	616.946	1194.35	962.741	0.884776	3.82274e-07	2.15364e-05	AT1G04280	protein_coding	protein_coding	P-loop containing nucleoside triphosphate hydrolases superfamily protein		P-loop containing nucleoside triphosphate hydrolases superfamily protein;(source:Araport11)
AT1G04300	2410.29	1577.85	1360.26	862.526	-0.843154	0.000220053	0.003423	MUSE13,TRAF1b	protein_coding	protein_coding	TRAF-like superfamily protein	Encodes MUSE13, a TRAF domain protein. Regulates the turnover of nucleotide-binding domain and leucine-rich repeat-containing (NLR) immune receptors SNC1 and RPS2. Loss of both MUSE13 and MUSE14 leads to enhanced pathogen resistance, NLR accumulation, and autoimmunity.In addition, MUSE13/14 physically interact with ATG6 and appear to regulate ATG6 ubiquitination and thus formation of autophagosom…	TRAF-like superfamily protein;(source:Araport11)
AT1G04390	531.14	406.619	346.267	289.423	-0.560544	0.00925525	0.0579308	AT1G04390	protein_coding	protein_coding	BTB/POZ domain-containing protein		BTB/POZ domain-containing protein;(source:Araport11)
AT1G04410	32840.2	40635.3	45711.1	47085.2	0.336803	0.0228262	0.113548	c-NAD-MDH1	protein_coding	protein_coding	Lactate/malate dehydrogenase family protein	predicted to encode a cytosolic malate dehydrogenase.	Lactate/malate dehydrogenase family protein;(source:Araport11)
AT1G04440	2615.55	2768.22	3483.75	3502.9	0.375969	0.00651933	0.0446718	CKL13	protein_coding	protein_coding	casein kinase like 13	Member of CKL gene family (CKL-C group).	casein kinase like 13;(source:Araport11)
AT1G04480	5655.62	6647.97	7801.61	8636.8	0.417975	0.0114613	0.0682355	RPL23B	protein_coding	protein_coding	Ribosomal protein L14p/L23e family protein		Ribosomal protein L14p/L23e family protein;(source:Araport11)
AT1G04500	10.0506	3.05016	24.795	12.6922	1.4976	0.0319834	0.145732	AT1G04500	protein_coding	protein_coding	CCT motif family protein		CCT motif family protein;(source:Araport11)
AT1G04520	1799.69	1777.05	1435.55	1316.13	-0.37824	0.0106789	0.0647259	PDLP2	protein_coding	protein_coding	plasmodesmata-located protein 2	Encodes a plasmodesmal protein that may be involved in the intercellular movement of molecules through the plasmodesmata.	plasmodesmata-located protein 2;(source:Araport11)
AT1G04555	115.717	206.267	251.026	304.748	0.786947	0.00633564	0.0437632	AT1G04555	protein_coding	protein_coding			transmembrane protein;(source:Araport11)
AT1G04600	109.625	60.7322	50.6703	20.8339	-1.24929	0.0204329	0.104832	XIA,ATXIA	protein_coding	protein_coding	myosin XI A	member of Myosin-like proteins	myosin XI A;(source:Araport11)
AT1G04620	1927.44	1565.69	1234.77	1283.18	-0.472271	0.00410587	0.0318261	HCAR	protein_coding	protein_coding	coenzyme F420 hydrogenase family / dehydrogenase, beta subunit family	Encodes a 7-hydroxymethyl chlorophyll a reductase, an enzyme of the chlorophyll cycle that converts 7-hydroxymethyl chlorophyll a to chlorophyll a.	coenzyme F420 hydrogenase family / dehydrogenase, beta subunit family;(source:Araport11)
AT1G04660	176.057	210.355	25.1755	41.4899	-2.53096	6.4141e-11	1.05437e-08	AT1G04660	protein_coding	protein_coding	glycine-rich protein		glycine-rich protein;(source:Araport11)
AT1G04680	5724.02	5873.25	4382.98	4647.11	-0.360981	0.0117633	0.0695208	AT1G04680	protein_coding	protein_coding	Pectin lyase-like superfamily protein		Pectin lyase-like superfamily protein;(source:Araport11)
AT1G04700	92.5476	86.9875	57.1866	25.3581	-1.11726	0.00487576	0.0361342	AT1G04700	protein_coding	protein_coding	PB1 domain-containing protein tyrosine kinase		PB1 domain-containing protein tyrosine kinase;(source:Araport11)
AT1G04730	368.184	344.899	213.702	159.627	-0.932737	8.59755e-05	0.00164511	CTF18	protein_coding	protein_coding	P-loop containing nucleoside triphosphate hydrolases superfamily protein	Necessary for sister chromatid cohesion. Acts in synergy with ETG1.	P-loop containing nucleoside triphosphate hydrolases superfamily protein;(source:Araport11)
AT1G04750	2309.75	3096.89	3499.09	4031.35	0.47796	0.00413372	0.0319671	VAMP7B,VAMP721,AT,ATVAMP721	protein_coding	protein_coding	vesicle-associated membrane protein 721	Encodes vesicle-associated membrane protein 7B (VAMP7B, or VAMP721). Required for cell plate formation.VAMP721 interacts with KAT1 and KC1 K+ channels, affects channel gating and suppresses the K+ current within the physiological voltage range. Post-transcriptionally regulated by CRT1/2 under ER stress.	vesicle-associated membrane protein 721;(source:Araport11)
AT1G04790	1105.56	974.004	839.326	737.825	-0.398779	0.0125702	0.0727435	AT1G04790	protein_coding	protein_coding	RING/U-box superfamily protein		RING/U-box superfamily protein;(source:Araport11)
AT1G04810	2541.1	2458.74	2091.46	1896.76	-0.326065	0.0223058	0.111618	RPN2B	protein_coding	protein_coding	26S proteasome regulatory complex, non-ATPase subcomplex, Rpn2/Psmd1 subunit		26S proteasome regulatory complex, non-ATPase subcomplex, Rpn2/Psmd1 subunit;(source:Araport11)
AT1G04840	45.283	65.7151	34.5491	19.501	-1.03339	0.011246	0.067397	PCMP-H64	protein_coding	protein_coding	Tetratricopeptide repeat (TPR)-like superfamily protein		Tetratricopeptide repeat (TPR)-like superfamily protein;(source:Araport11)
AT1G04850	3158.76	2729.81	2528.97	2030.23	-0.369038	0.0216266	0.109166	AT1G04850	protein_coding	protein_coding	ubiquitin-associated (UBA)/TS-N domain-containing protein		ubiquitin-associated (UBA)/TS-N domain-containing protein;(source:Araport11)
AT1G04920	141.81	71.8679	75.5738	32.2291	-0.985368	0.0499371	0.200315	ATSPS3F,SPS3F	protein_coding	protein_coding	sucrose phosphate synthase 3F	Encodes a protein with putative sucrose-phosphate synthase activity.	sucrose phosphate synthase 3F;(source:Araport11)
AT1G04930	169.998	134.542	115.981	83.9216	-0.606272	0.0337844	0.151881	AT1G04930	protein_coding	protein_coding	hydroxyproline-rich glycoprotein family protein		hydroxyproline-rich glycoprotein family protein;(source:Araport11)
AT1G05000	89.5377	100.12	162.709	126.804	0.609672	0.0473157	0.192939	PFA-DSP1,AtPFA-DSP1	protein_coding	protein_coding	Phosphotyrosine protein phosphatases superfamily protein	Encodes an atypical dual-speci&#64257;city phosphatase.	Phosphotyrosine protein phosphatases superfamily protein;(source:Araport11)
AT1G05010	5995.65	8033.58	8464.08	9810.39	0.38138	0.0363384	0.159934	EAT1,EFE,ACO4	protein_coding	protein_coding	ethylene-forming enzyme	Encodes 1-aminocyclopropane-1-carboxylate oxidase	ethylene-forming enzyme;(source:Araport11)
AT1G05023	6.93889e-17	6.93889e-17	5.39929	3.45241	5.10834	0.0221867	0.111268	AT1G05023	atlncRNA	antisense_long_noncoding_rna			Natural antisense transcript overlaps with AT1G13700;(source:Araport11)
AT1G05150	2505.88	2135.11	1642.91	1423.52	-0.597746	9.64779e-05	0.00180453	AT1G05150	protein_coding	protein_coding	Calcium-binding tetratricopeptide family protein		Calcium-binding tetratricopeptide family protein;(source:Araport11)
AT1G05160	492.904	332.799	249.98	318.239	-0.539293	0.0173102	0.0925904	CYP88A3,ATKAO1,KAO1	protein_coding	protein_coding	cytochrome P450, family 88, subfamily A, polypeptide 3	Encodes an ent-kaurenoic acid hydroxylase, a member of the CYP88A cytochrome p450 family.	cytochrome P450, family 88, subfamily A, polypeptide 3;(source:Araport11)
AT1G05170	1963.65	1552.54	1049.03	1037	-0.753197	1.68078e-05	0.000454747	B3GALT2	protein_coding	protein_coding	Galactosyltransferase family protein		Galactosyltransferase family protein;(source:Araport11)
AT1G05200	1879.15	1562.65	1286.93	1383.67	-0.366033	0.0289471	0.135701	ATGLR3.4,GLR3.4,GLUR3	protein_coding	protein_coding	glutamate receptor 3.4	Encodes a putative glutamate receptor GLR3 with dual localization in plastid and plasma membrane.	glutamate receptor 3.4;(source:Araport11)
AT1G05205	225.35	268.004	389.875	394.227	0.668126	0.00148438	0.0150182	AT1G05205	protein_coding	protein_coding			hexokinase-1 protein;(source:Araport11)
AT1G05230	771.581	717.099	666.499	494.055	-0.358827	0.0488983	0.197318	HDG2	protein_coding	protein_coding	homeodomain GLABROUS 2	Encodes a homeobox-leucine zipper family protein belonging to the HD-ZIP IV family. Mutants have trichomes that appear glass-like under a dissecting microscope as compared to the wild-type trichomes. The mutations do not affect trichome growth or branch number.	homeodomain GLABROUS 2;(source:Araport11)
AT1G05320	1201.11	762.658	633.577	321.663	-1.03923	0.000117926	0.00211125	AT1G05320	protein_coding	protein_coding			myosin heavy chain, embryonic smooth protein;(source:Araport11)
AT1G05340	35.2178	45.4983	135.188	58.3588	1.2584	0.0321021	0.146155	AthCYSTM1	protein_coding	protein_coding			cysteine-rich TM module stress tolerance protein;(source:Araport11)
AT1G05380	1795.65	1324.98	1029.39	929.821	-0.67144	6.11768e-05	0.00123907	AT1G05380	protein_coding	protein_coding	Acyl-CoA N-acyltransferase with RING/FYVE/PHD-type zinc finger protein		Acyl-CoA N-acyltransferase with RING/FYVE/PHD-type zinc finger protein;(source:Araport11)
AT1G05440	103.612	95.0811	60.6779	46.5311	-0.887946	0.00341973	0.0277916	AT1G05440	protein_coding	protein_coding	C-8 sterol isomerases		C-8 sterol isomerase;(source:Araport11)
AT1G05460	772.585	704.964	482.125	458.699	-0.651016	8.8952e-05	0.00169509	SDE3	protein_coding	protein_coding	P-loop containing nucleoside triphosphate hydrolases superfamily protein	Encodes a protein with similarity to RNA helicases. Mutants are defective in post-transcriptional gene silencing.	P-loop containing nucleoside triphosphate hydrolases superfamily protein;(source:Araport11)
AT1G05490	56.3297	48.5589	20.4748	10.4006	-1.75391	0.000124521	0.00219908	chr31	protein_coding	protein_coding	chromatin remodeling 31	Involved in gene silencing. Locus-specific regulator of 24nt-siRNA expression, works together with CLSY1-4 as the master regulators of essentially all Pol-IV-dependent 24nt-siRNAs.	chromatin remodeling 31;(source:Araport11)
AT1G05500	2286.59	2353.55	1990.35	1613.39	-0.364535	0.0195959	0.10161	ATSYTE,NTMC2T2.1,SYT5,SYTE,NTMC2TYPE2.1	protein_coding	protein_coding	Calcium-dependent lipid-binding (CaLB domain) family protein	Encodes a endomembrane-localized synaptotagmin. Synaptotagmin family proteins are calcium sensors that regulate exocytosis in mammalian cells.	Calcium-dependent lipid-binding (CaLB domain) family protein;(source:Araport11)
AT1G05517	6.93889e-17	6.93889e-17	5.37671	2.34864	4.92053	0.0298976	0.138856	AT1G05517	lncRNA	long_noncoding_rna			None;(source:Araport11)
AT1G05520	1722.23	1512.07	1389.85	1159.25	-0.343331	0.0377789	0.164285	AT1G05520	protein_coding	protein_coding	Sec23/Sec24 protein transport family protein		Sec23/Sec24 protein transport family protein;(source:Araport11)
AT1G05575	10.0627	12.1331	75.8186	53.3952	2.5267	0.000194511	0.00312485	AT1G05575	protein_coding	protein_coding			transmembrane protein;(source:Araport11)
AT1G05620	473.83	594.681	693.161	976.615	0.643758	0.00136387	0.0140791	URH2,NSH2	protein_coding	protein_coding	uridine-ribohydrolase 2	Encodes a cytosolic inosine nucleoside hydrolase. Transcript levels for this gene are elevated in older leaves suggesting that it may play a role in purine catabolism during senescence.	uridine-ribohydrolase 2;(source:Araport11)
AT1G05630	1470.72	1117.64	1079.05	721.252	-0.523559	0.0124305	0.0720805	AT5PTASE13,5PTASE13	protein_coding	protein_coding	Endonuclease/exonuclease/phosphatase family protein	Encodes an inositol polyphosphate 5-phosphatase with phosphatase activity toward only Ins(1,4,5)P3. Induced in response to ABA and wounding treatments. Expressed in young seedlings and flowers, while no transcripts were detectable in maturated roots, stems, and rosette leaves Modulates the development of cotyledon veins through its regulation of auxin homeostasis. Involved in blue light light鈥搒ti…	Endonuclease/exonuclease/phosphatase family protein;(source:Araport11)
AT1G05640	161.94	104.217	83.4467	62.3968	-0.866588	0.0118918	0.0700382	AT1G05640	protein_coding	protein_coding	Ankyrin repeat family protein		Ankyrin repeat family protein;(source:Araport11)
AT1G05670	468.762	318.639	280	226.199	-0.636959	0.00663536	0.0452762	AT1G05670	protein_coding	protein_coding	Pentatricopeptide repeat (PPR-like) superfamily protein		Pentatricopeptide repeat (PPR-like) superfamily protein;(source:Araport11)
AT1G05675	19.1182	23.2551	87.4111	31.2187	1.47921	0.0129436	0.0743908	UGT74E1	protein_coding	protein_coding	UDP-Glycosyltransferase superfamily protein		UDP-Glycosyltransferase superfamily protein;(source:Araport11)
AT1G05710	448.658	394.466	534.43	617.698	0.450171	0.0162224	0.0878401	AT1G05710	protein_coding	protein_coding	basic helix-loop-helix (bHLH) DNA-binding superfamily protein		basic helix-loop-helix (bHLH) DNA-binding superfamily protein;(source:Araport11)
AT1G05720	168.007	195.187	271.529	282.361	0.608443	0.00797483	0.0520665	AT1G05720	protein_coding	protein_coding	selenoprotein family protein		selenoprotein family protein;(source:Araport11)
AT1G05750	252.505	271.05	152.158	177.177	-0.668626	0.00682097	0.0461653	PDE247,CLB19	protein_coding	protein_coding	Tetratricopeptide repeat (TPR)-like superfamily protein	Encodes a pentatricopeptide repeat protein required for editing of rpoA and clpP chloroplast transcripts.	Tetratricopeptide repeat (TPR)-like superfamily protein;(source:Araport11)
AT1G05785	187.13	254.841	309.851	464.848	0.809201	0.00232128	0.0209115	AT1G05785	protein_coding	protein_coding	Got1/Sft2-like vescicle transport protein family		Got1/Sft2-like vescicle transport protein family;(source:Araport11)
AT1G05805	318.909	400.491	564.818	639.19	0.742672	0.000121832	0.00216042	AKS2	protein_coding	protein_coding	basic helix-loop-helix (bHLH) DNA-binding superfamily protein		basic helix-loop-helix (bHLH) DNA-binding superfamily protein;(source:Araport11)
AT1G05830	1646.75	975.062	959.56	615.118	-0.735289	0.00256422	0.0224476	SDG30,ATX2	protein_coding	protein_coding	trithorax-like protein 2	Encodes a homolog of trithorax, a histone-lysine N-methyltransferase. Paralog of ATX1. Unlike ATX1 which is involved in trimethylating of histone H3-mysine 4, ATX2 is involved in dimethylating of histone H3-lysine 4. ATX1 and ATX2 influence the expression of largely nonoverlapping gene sets. The expression pattern of ATX2 is also different from that of ATX1.	trithorax-like protein 2;(source:Araport11)
AT1G05857	2.00943	0.00279322	6.63012	13.3816	3.15335	0.00844934	0.0541997	AT1G05857	lncRNA	long_noncoding_rna			None;(source:Araport11)
AT1G05880	18.1037	14.1688	70.9857	13.2198	1.37751	0.0355406	0.157728	ARI12,ATARI12	protein_coding	protein_coding	RING/U-box superfamily protein	Encodes ARI12 (ARIADNE 12). ARI12 belongs to a family of 鈥楻ING between RING fingers' (RBR) domain proteins with E3 ligase activity. Expression of ARI12 is induced by UV-B exposure.	RING/U-box superfamily protein;(source:Araport11)
AT1G05900	1081.41	863.772	725.253	605.73	-0.547187	0.00282886	0.0241094	NTH2,ATNTH2	protein_coding	protein_coding	endonuclease III 2		endonuclease III 2;(source:Araport11)
AT1G05910	1759.43	1291.61	1119.2	725.81	-0.725377	0.000322904	0.00459331	BRAT1	protein_coding	protein_coding	cell division cycle protein 48-related / CDC48-related	Encodes an acetylated histone-binding protein BRAT1. BRAT1 forms a complex with BRP1 to prevent transcriptional silencing.	cell division cycle protein 48-related / CDC48-like protein;(source:Araport11)
AT1G05933	6.93889e-17	6.93889e-17	3.28701	4.49384	4.92623	0.0313214	0.143504	AT1G05933	atlncRNA	antisense_long_noncoding_rna			Natural antisense transcript overlaps with AT1G25220;(source:Araport11)
AT1G05950	226.338	200.273	149.505	90.8847	-0.826282	0.00453546	0.0342427	AT1G05950	protein_coding	protein_coding			hypothetical protein;(source:Araport11)
AT1G05960	2141.7	1492.89	1430.89	953.961	-0.6077	0.00342487	0.0278056	AT1G05960	protein_coding	protein_coding	ARM repeat superfamily protein		ARM repeat superfamily protein;(source:Araport11)
AT1G06030	6.93889e-17	6.93889e-17	4.39194	6.72115	5.42723	0.00600983	0.0420663	FRK2,FRK6	protein_coding	protein_coding	pfkB-like carbohydrate kinase family protein	Encodes a member of the fructokinase gene family. Nomenclature according to Riggs 2017 has been adopted for the family by the community (personal communication, Boernke, Callis, Granot, Boernke, and Smeekens).	pfkB-like carbohydrate kinase family protein;(source:Araport11)
AT1G06080	309.87	502.612	489.043	729.16	0.584176	0.0446687	0.185562	AtADS1,ADS1	protein_coding	protein_coding	delta 9 desaturase 1	Encodes a protein homologous to delta 9 acyl-lipid desaturases of cyanobacteria and acyl-CoA desaturases of yeast and mammals. expression down-regulated by cold temperature. It is involved in the desaturation of VLCFAs to make monounsaturated VLCFAs.	delta 9 desaturase 1;(source:Araport11)
AT1G06083	12.0599	3.05364	0.0218899	2.20055	-2.62841	0.0315561	0.144213	AT1G06083	atlncRNA	antisense_long_noncoding_rna			Natural antisense transcript overlaps with AT1G27300;(source:Araport11)
AT1G06100	180.078	207.324	109.292	59.2908	-1.19817	0.000103353	0.00190915	AT1G06100	protein_coding	protein_coding	Fatty acid desaturase family protein		Fatty acid desaturase family protein;(source:Araport11)
AT1G06150	1974.72	1635.47	1170.5	989.784	-0.740661	3.42101e-06	0.000127691	LHL1,EMB1444	protein_coding	protein_coding	basic helix-loop-helix (bHLH) DNA-binding superfamily protein	Encodes a LHW-like protein with 79% amino acid identity to LHW.	basic helix loop helix (bHLH) DNA-binding superfamily protein;(source:Araport11)
AT1G06160	43.2682	58.6412	103.452	154.315	1.33636	4.25128e-05	0.000930536	ERF59,ORA59	protein_coding	protein_coding	octadecanoid-responsive Arabidopsis AP2/ERF 59	encodes a member of the ERF (ethylene response factor) subfamily B-3 of ERF/AP2 transcription factor family. The protein contains one AP2 domain. There are 18 members in this subfamily including ATERF-1, ATERF-2, AND ATERF-5.	octadecanoid-responsive AP2/ERF 59;(source:Araport11)
AT1G06180	282.662	208.384	333.458	357.999	0.49339	0.0251395	0.121726	MYB13,ATMYB13,ATMYBLFGN	protein_coding	protein_coding	myb domain protein 13	member of MYB3R- and R2R3- type MYB- encoding genes	myb domain protein 13;(source:Araport11)
AT1G06190	4792.47	4466.39	3385.95	3173.16	-0.497301	0.00074062	0.0087977	RHON1	protein_coding	protein_coding	Rho termination factor	Encodes a novel ribonucleic acid-binding protein that interacts with the endonuclease RNase E and supports its function in processing plastid ribonucleic acids.	Rho termination factor;(source:Araport11)
AT1G06210	999.954	1189.39	765.612	771.519	-0.510195	0.00167356	0.0163921	TOL2	protein_coding	protein_coding	ENTH/VHS/GAT family protein		ENTH/VHS/GAT family protein;(source:Araport11)
AT1G06220	4203.97	3576.36	2427.04	2251.42	-0.733743	2.18486e-06	8.92256e-05	MEE5,CLO,GFA1	protein_coding	protein_coding	Ribosomal protein S5/Elongation factor G/III/V family protein	Encodes a protein with similarity to splicing factor Snu114. Snu114 is thought to be involved in activation of the splicosome. Loss of GFA1 function results in reduced female fertility. Approximately 50% of ovules abort due to defects in the female gametophyte. In mutant gametophytes antipodal cells express egg cell markers suggesting a defect in specification of cell fate.GFA1 is also required t…	Ribosomal protein S5/Elongation factor G/III/V family protein;(source:Araport11)
AT1G06230	2363.02	1696.18	1486.35	1071.34	-0.666167	0.000477002	0.00622263	GTE4	protein_coding	protein_coding	global transcription factor group E4	This gene is predicted to encode a bromodomain-containing protein. Plant lines expressing RNAi constructs targeted against GTE4 show some resistance to agrobacterium-mediated root transformation.	global transcription factor group E4;(source:Araport11)
AT1G06283	91.5634	136.503	231.379	249.556	1.07548	0.000111972	0.0020326	AT1G06283	snoRNA	small_nucleolar_rna			None;(source:Araport11)
AT1G06310	12.0583	2.04319	6.93889e-17	6.93889e-17	-5.76665	0.00345566	0.0279788	ACX6	protein_coding	protein_coding	acyl-CoA oxidase 6	Encodes a putative acyl-CoA oxidase. However, no transcripts have been detected for this gene and no altered phenotypes have been detected in plants mutant for this gene. This suggests that ACX6 does not significantly contribute to seedling beta-oxidation of fatty acids or indole-3-butyric acid in vivo.	acyl-CoA oxidase 6;(source:Araport11)
AT1G06350	79.4683	71.8192	12.1638	27.8808	-1.91216	1.06826e-06	4.98485e-05	AtADS4,ADS4	protein_coding	protein_coding	Fatty acid desaturase family protein		Fatty acid desaturase family protein;(source:Araport11)
AT1G06360	2267.49	2891.59	1597.59	1847.82	-0.582456	0.000931682	0.010577	AT1G06360	protein_coding	protein_coding	Fatty acid desaturase family protein		Fatty acid desaturase family protein;(source:Araport11)
AT1G06490	429.524	270.099	236.164	113.747	-0.998701	0.00224941	0.0203772	CalS7,ATGSL07,GSL7,atgsl7,gsl07,GSL07	protein_coding	protein_coding	glucan synthase-like 7	Encodes Callose Synthase 7 (CalS7), a phloem-specific callose synthase responsible for callose deposition in developing sieve elements during phloem formation and in mature phloem induced by wounding.	glucan synthase-like 7;(source:Araport11)
AT1G06540	33.1828	18.2322	7.57433	5.70863	-1.93284	0.00811688	0.0526935	AT1G06540	protein_coding	protein_coding			hypothetical protein;(source:Araport11)
AT1G06550	2815.71	2019.83	1484.28	1185.29	-0.856928	9.11015e-06	0.000281326	AT1G06550	protein_coding	protein_coding	ATP-dependent caseinolytic (Clp) protease/crotonase family protein		ATP-dependent caseinolytic (Clp) protease/crotonase family protein;(source:Araport11)
AT1G06573	21.1354	31.3355	49.9355	47.4923	0.889364	0.0300003	0.139095	AT1G06573	atlncRNA	antisense_long_noncoding_rna			Natural antisense transcript overlaps with AT1G32460;(source:Araport11)
AT1G06590	493.928	436.944	378.866	324.412	-0.404158	0.0358021	0.158478	APC5	protein_coding	protein_coding			anaphase-promoting complex subunit;(source:Araport11)
AT1G06645	576.412	469.319	425.57	368.455	-0.397009	0.0447129	0.185698	AT1G06645	protein_coding	protein_coding	2-oxoglutarate (2OG) and Fe(II)-dependent oxygenase superfamily protein		2-oxoglutarate (2OG) and Fe(II)-dependent oxygenase superfamily protein;(source:Araport11)
AT1G06660	125.727	82.9729	63.9416	49.9121	-0.872477	0.00597542	0.0418884	JASON	protein_coding	protein_coding		Encodes JASON. jason mutant produces diploid male gametes leading to triploid progeny. Diploid gametes in the jason mutant are generated by a defect in male meiosis II.	aspartyl/glutamyl-tRNA(Asn/Gln) amidotransferase subunit;(source:Araport11)
AT1G06670	3480.64	1760.94	1311.37	812.85	-1.3029	1.71922e-06	7.34347e-05	NIH	protein_coding	protein_coding	nuclear DEIH-boxhelicase	nuclear DEIH-box helicase (NIH) encoding a putative RNA and/or DNA helicase homologous to a group of nucleic acid helicases from the DEAD/H family with nuclear DEIH-box helicase (NIH) distinct N- and C-terminal regions that differ from animal DEIH proteins The mRNA is cell-to-cell mobile.	nuclear DEIH-boxhelicase;(source:Araport11)
AT1G06680	170099	240358	247507	341845	0.521896	0.00844608	0.0541997	PSBP-1,OE23,OEE2,PSII-P	protein_coding	protein_coding	photosystem II subunit P-1	Encodes a 23 kD extrinsic protein that is part of photosystem II and participates in the regulation of oxygen evolution. Phosphorylation of this protein is dependent on calcium. In plsp1-1 mutant plastids, the nonmature form of the protein localizes in the stroma. The mRNA is cell-to-cell mobile.	photosystem II subunit P-1;(source:Araport11)
AT1G06687	4.02158	2.02858	6.93889e-17	6.93889e-17	-4.58044	0.047316	0.192939	AT1G06687	lncRNA	long_noncoding_rna			None;(source:Araport11)
AT1G06710	287.683	183.114	157.133	99.8888	-0.87243	0.0102031	0.0625406	MTSF1,MTSF2	protein_coding	protein_coding	Tetratricopeptide repeat (TPR)-like superfamily protein		Tetratricopeptide repeat (TPR)-like superfamily protein;(source:Araport11)
AT1G06720	1821.79	1023.62	925.781	524.895	-0.971654	0.000288522	0.00422249	AT1G06720	protein_coding	protein_coding	P-loop containing nucleoside triphosphate hydrolases superfamily protein		P-loop containing nucleoside triphosphate hydrolases superfamily protein;(source:Araport11)
AT1G06730	820.877	796.995	589.815	682.083	-0.347254	0.0382667	0.16589	AT1G06730	protein_coding	protein_coding	pfkB-like carbohydrate kinase family protein		pfkB-like carbohydrate kinase family protein;(source:Araport11)
AT1G06867	6.93889e-17	6.93889e-17	6.44198	2.37238	5.10523	0.0220264	0.110686	AT1G06867	lncRNA	long_noncoding_rna			None;(source:Araport11)
AT1G06900	2426.4	1956.09	1627.82	1574.73	-0.452501	0.00371445	0.0294514	AT1G06900	protein_coding	protein_coding	Insulinase (Peptidase family M16) family protein		Insulinase (Peptidase family M16) family protein;(source:Araport11)
AT1G06910	292.717	198.279	185.375	121.344	-0.67801	0.0183368	0.0967305	TRFL7	protein_coding	protein_coding	TRF-like 7	Arabidopsis thaliana myb family transcription factor (At1g06910)	TRF-like 7;(source:Araport11)
AT1G06950	14126.9	11326.8	9545.33	7682.77	-0.563088	0.000613382	0.0075575	ATTIC110,TIC110	protein_coding	protein_coding	translocon at the inner envelope membrane of chloroplasts 110	Encodes a protein thought to be a part of the translocon at the chloroplast inner envelope. Involved in protein import into the chloroplast and chloroplast biogenesis. C-terminal half of Tic110 functions as scaffolds for protein-protein interactions.	translocon at the inner envelope membrane of chloroplasts 110;(source:Araport11)
AT1G07000	609.635	737.294	1432.39	1441.38	1.09312	1.44285e-07	9.60367e-06	ATEXO70B2,EXO70B2	protein_coding	protein_coding	exocyst subunit exo70 family protein B2	A member of EXO70 gene family, putative exocyst subunits, conserved in land plants. Arabidopsis thaliana contains 23 putative EXO70 genes, which can be classified into eight clusters on the phylogenetic tree.	exocyst subunit exo70 family protein B2;(source:Araport11)
AT1G07020	51.3187	72.7953	115.055	105.159	0.82592	0.0113041	0.0675962	AT1G07020	protein_coding	protein_coding			hypothetical protein;(source:Araport11)
AT1G07040	527.125	463.242	739.339	597.867	0.43319	0.0425381	0.178629	AT1G07040	protein_coding	protein_coding			plant/protein;(source:Araport11)
AT1G07090	427.562	596.69	909.18	1159.75	1.01404	2.41007e-07	1.48848e-05	LSH6	protein_coding	protein_coding	Protein of unknown function (DUF640)		LIGHT-DEPENDENT SHORT HYPOCOTYLS-like protein (DUF640);(source:Araport11)
AT1G07110	9577.9	7282.18	6023.66	5274.33	-0.577519	0.000499849	0.00645599	F2KP,FKFBP,ATF2KP	protein_coding	protein_coding	fructose-2,6-bisphosphatase	Encodes the bifunctional enzyme fructose-6-phosphate 2-kinase/fructose-2,6-bisphosphatase.	fructose-2,6-bisphosphatase;(source:Araport11)
AT1G07135	52.3023	40.4739	167.15	148.128	1.76189	4.50117e-09	4.80341e-07	AT1G07135	protein_coding	protein_coding	glycine-rich protein		glycine-rich protein;(source:Araport11)
AT1G07143	4.027	6.06411	20.514	12.6127	1.68936	0.0140586	0.0792618	AT1G07143	lncRNA	long_noncoding_rna			None;(source:Araport11)
AT1G07160	0.00146958	2.01796	12.8874	4.72144	2.96728	0.037707	0.164076	AT1G07160	protein_coding	protein_coding	Protein phosphatase 2C family protein		Protein phosphatase 2C family protein;(source:Araport11)
AT1G07170	352.102	407.581	509.57	671.729	0.636624	0.00813417	0.052741	AT1G07170	protein_coding	protein_coding	PHF5-like protein	Similar to human splicing factor 3b, 14 kda subunit, SF3b14b.	PHF5-like protein;(source:Araport11)
AT1G07200	2279.53	1889.34	1136.89	1017.94	-0.951929	1.27698e-08	1.20823e-06	SMXL6	protein_coding	protein_coding	Double Clp-N motif-containing P-loop nucleoside triphosphate hydrolases superfamily protein	Encodes a member of an eight-gene family (SMAX1 and SMAX1-like) that has weak similarity to AtHSP101, a ClpB chaperonin required for thermotolerance.	Double Clp-N motif-containing P-loop nucleoside triphosphate hydrolases superfamily protein;(source:Araport11)
AT1G07300	328.938	247.828	208.49	203.37	-0.48563	0.0460607	0.189482	AT1G07300	protein_coding	protein_coding	josephin protein-related		josephin protein-like protein;(source:Araport11)
AT1G07360	1928.45	1588.95	1329.1	1182.88	-0.485573	0.00186128	0.0177605	MAC5A	protein_coding	protein_coding	CCCH-type zinc fingerfamily protein with RNA-binding domain	Encodes MAC5A, a component of the MOS4-associated complex (MAC) that contributes to snc1- mediated autoimmunity. MAC is a highly conserved nuclear protein complex associated with the spliceosome. Homologues include AT1G07360 (MAC5A), AT2G29580 (MAC5B) and AT5G07060 (MAC5C).	CCCH-type zinc fingerfamily protein with RNA-binding domain-containing protein;(source:Araport11)
AT1G07390	424.508	334.805	284.199	193.637	-0.667477	0.00525338	0.0382436	RLP1,AtRLP1	protein_coding	protein_coding	receptor like protein 1		receptor like protein 1;(source:Araport11)
AT1G07393	2.01615	5.04969	17.2667	10.338	1.92608	0.0405295	0.172551	AT1G07393	snoRNA	small_nucleolar_rna			None;(source:Araport11)
AT1G07510	1765.48	1495.9	1122.86	1093.51	-0.557231	0.000362241	0.00502139	ftsh10	protein_coding	protein_coding	FTSH protease 10	encodes an FtsH protease that is localized to the mitochondrion	FTSH protease 10;(source:Araport11)
AT1G07590	4066.19	5864.1	9307.79	9960.75	0.956321	2.24236e-07	1.40897e-05	AT1G07590	protein_coding	protein_coding	Tetratricopeptide repeat (TPR)-like superfamily protein		Tetratricopeptide repeat (TPR)-like superfamily protein;(source:Araport11)
AT1G07610	463.789	787.821	1234.88	1435.51	1.09309	2.47773e-06	9.93383e-05	MT1C	protein_coding	protein_coding	metallothionein 1C	one of the five metallothioneins (MTs) genes identified in Arabidopsis. MTs are cysteine-rich proteins required for heavy metal tolerance. The mRNA is cell-to-cell mobile.	metallothionein 1C;(source:Araport11)
AT1G07650	2474.68	1779.11	1800.31	1457.51	-0.384758	0.0390168	0.167985	AT1G07650	protein_coding	protein_coding	Leucine-rich repeat transmembrane protein kinase		Leucine-rich repeat transmembrane protein kinase;(source:Araport11)
AT1G07710	41.2362	30.3603	64.2941	92.2912	1.1259	0.00269794	0.0232616	AT1G07710	protein_coding	protein_coding	Ankyrin repeat family protein		Ankyrin repeat family protein;(source:Araport11)
AT1G07720	2602.48	3013.98	3546.74	3562.77	0.34008	0.0182275	0.0962317	KCS3	protein_coding	protein_coding	3-ketoacyl-CoA synthase 3	Encodes KCS3, a member of the 3-ketoacyl-CoA synthase family involved in the biosynthesis of VLCFA (very long chain fatty acids).	3-ketoacyl-CoA synthase 3;(source:Araport11)
AT1G07740	116.693	114.292	74.944	75.685	-0.6161	0.0465494	0.190915	AT1G07740	protein_coding	protein_coding	Tetratricopeptide repeat (TPR)-like superfamily protein		Tetratricopeptide repeat (TPR)-like superfamily protein;(source:Araport11)
AT1G07750	1308.8	1875.1	2559.8	3126.45	0.836601	1.6369e-05	0.000444351	AT1G07750	protein_coding	protein_coding	RmlC-like cupins superfamily protein		RmlC-like cupins superfamily protein;(source:Araport11)
AT1G07770	8020.69	11498.7	13429.1	16266	0.605309	0.000993004	0.0110421	RPS15A	protein_coding	protein_coding	ribosomal protein S15A	Encodes cytoplasmic ribosomal protein S15a.	ribosomal protein S15A;(source:Araport11)
AT1G07810	1310.78	1124.71	896.966	860.828	-0.470369	0.00306875	0.0256831	ECA1,ACA3,ATECA1	protein_coding	protein_coding	ER-type Ca2+-ATPase 1	Encodes an ER-type Ca2+-pumping ATPase. The mRNA is cell-to-cell mobile.	ER-type Ca2+-ATPase 1;(source:Araport11)
AT1G07820	1900.3	2158.33	2393.65	2941.19	0.394372	0.0201023	0.103595	AT1G07820	protein_coding	protein_coding	Histone superfamily protein		Histone superfamily protein;(source:Araport11)
AT1G07880	268.577	192.204	160.472	114.467	-0.744124	0.00831915	0.0536208	ATMPK13	protein_coding	protein_coding	Protein kinase superfamily protein	member of MAP Kinase	Protein kinase superfamily protein;(source:Araport11)
AT1G07885	6.04535	14.1408	0.0110621	1.10764	-3.89412	0.0117141	0.0693344	AT1G07885	protein_coding	protein_coding			hypothetical protein;(source:Araport11)
AT1G07900	29.1767	32.3605	84.5138	61.293	1.24054	0.0187961	0.098578	LBD1	protein_coding	protein_coding	LOB domain-containing protein 1		LOB domain-containing protein 1;(source:Araport11)
AT1G07902	23.1546	43.4562	48.0977	85.3457	1.00004	0.0287374	0.134932	AT1G07902	protein_coding	protein_coding			hypothetical protein;(source:Araport11)
AT1G07910	872.16	619.025	514.594	435.137	-0.650607	0.00122591	0.0129971	AtRLG1,RNL,ZYG3,ATRNL	protein_coding	protein_coding	RNAligase	Encodes a tRNA ligase that resembles the yeast Trl1 RNA ligase in structure and function but very different in sequence. Like Trl1, AtRNL consists of two domains, an N-terminal ligase component and a C-terminal 5'-kinase/2',3'-cyclic phosphodiesterase (CPD) component that can function in tRNA splicing in vivo when expressed as separate polypeptides. Requires a 2'-PO4 end for tRNA splicing in vivo.	RNAligase;(source:Araport11)
AT1G07950	428.571	633.094	700.689	908.961	0.600236	0.0118772	0.0700058	MED22B	protein_coding	protein_coding	Surfeit locus protein 5 subunit 22 of Mediator complex		Surfeit locus protein 5 subunit 22 of Mediator complex;(source:Araport11)
AT1G07970	864.124	731.27	616.691	532.258	-0.47336	0.00697483	0.0469528	AT1G07970	protein_coding	protein_coding			cytochrome B561, amino-terminal protein;(source:Araport11)
AT1G07990	1919.39	1447.36	1331.18	1082.47	-0.480004	0.00805445	0.0524208	AT1G07990	protein_coding	protein_coding	SIT4 phosphatase-associated family protein		SIT4 phosphatase-associated family protein;(source:Araport11)
AT1G08060	1373.13	828.405	644.462	337.447	-1.16444	3.09224e-05	0.000730378	MOM1,MOM	protein_coding	protein_coding	ATP-dependent helicase family protein	Encodes a transcriptional silencer that is required for proper expression of PRR/NLR immune receptor genes.	ATP-dependent helicase family protein;(source:Araport11)
AT1G08070	53.3253	65.7267	21.9663	42.5281	-0.881567	0.0435152	0.181767	OTP82,EMB3102	protein_coding	protein_coding	Tetratricopeptide repeat (TPR)-like superfamily protein	Encodes a chloroplast RNA editing factor.	Tetratricopeptide repeat (TPR)-like superfamily protein;(source:Araport11)
AT1G08130	1779.56	1402.86	1066.14	801.301	-0.768787	1.5447e-05	0.000424277	ATLIG1,LIG1	protein_coding	protein_coding	DNA ligase 1	Encodes the Arabidopsis DNA ligase 1 that provides the major DNA ligase activity in cells and plays a key role in both DNA replication and excision repair pathways. In addition, it is an important component of the active DNA demethylation machinery and is indispensable for cell viability. AtLIG1 expresses one major and two minor mRNA transcripts differing only in the length of the 5' untranslated…	DNA ligase 1;(source:Araport11)
AT1G08180	137.825	152.713	236.685	220.373	0.653226	0.00920528	0.0577305	SMR2	protein_coding	protein_coding			cyclin-dependent kinase inhibitor;(source:Araport11)
AT1G08190	5653.58	4692.96	3397.94	3328.98	-0.621113	2.44339e-05	0.000602938	ATVAM2,VAM2,VPS41,ZIP2,ATVPS41	protein_coding	protein_coding	vacuolar protein sorting 41	Might be involved in protein sorting to the vacuole. The mRNA is cell-to-cell mobile.	vacuolar protein sorting 41;(source:Araport11)
AT1G08230	456.709	418.735	281.461	352.146	-0.466607	0.0225059	0.112298	GAT1	protein_coding	protein_coding	Transmembrane amino acid transporter family protein	Codes for a H+-driven, high affinity gamma-aminobutyric acid (GABA) transporter. Localized at the plasma membrane. In planta, AtGAT1 expression was highest in flowers and under conditions of elevated GABA concentrations such as wounding or senescence.	Transmembrane amino acid transporter family protein;(source:Araport11)
AT1G08260	1196.07	668.61	501.1	252.744	-1.3061	1.55402e-05	0.000426183	ABO4,TIL1,EMB142,POL2A,EMB529,ESD7,EMB2284	protein_coding	protein_coding	DNA polymerase epsilon catalytic subunit	Similar to POL2A, DNA polymerase epsilon catalytic subunit. Essential for Arabidopsis growth. Null homozygotes are embryo lethal, partial loss of function alleles show embryo patterning defects such as root pole displacement. Delayed progression through cell cycle results in embryos with smaller numbers of larger cells.	DNA polymerase epsilon catalytic subunit;(source:Araport11)
AT1G08320	6.03367	4.05141	6.77138	25.5151	1.65589	0.0164895	0.0890345	TGA9,bZIP21	protein_coding	protein_coding	bZIP transcription factor family protein		bZIP transcription factor family protein;(source:Araport11)
AT1G08380	50672.1	75254.8	74950.8	117454	0.611559	0.0059593	0.0418385	PSAO	protein_coding	protein_coding	photosystem I subunit O	Encodes subunit O of photosystem I.	photosystem I subunit O;(source:Araport11)
AT1G08390	159.971	229.551	262.214	478.141	0.926092	0.00255475	0.0224008	RMI2	protein_coding	protein_coding		Involved in preserving the stability of 45S rDNA repeats.	recQ-mediated instability-like protein;(source:Araport11)
AT1G08410	939.566	716.112	683.944	545.921	-0.428647	0.0187042	0.0982067	LSG1-2,DIG6	protein_coding	protein_coding	P-loop containing nucleoside triphosphate hydrolases superfamily protein	Encodes a large 60S subunit nuclear export GTPase 1 that is required for 40S maturation and is involved in ribosome biogenesis and affects multiple auxin-regulated development processes.	P-loop containing nucleoside triphosphate hydrolases superfamily protein;(source:Araport11)
AT1G08440	13.0998	38.385	8.64109	5.73467	-1.82234	0.00592097	0.0416413	ALMT2	protein_coding	protein_coding	Aluminium activated malate transporter family protein		aluminum activated malate transporter family protein;(source:Araport11)
AT1G08450	3810.64	3451.95	6090.86	4679.22	0.568488	0.00103766	0.0113947	PSL1,EBS2,AtCRT3,CRT3	protein_coding	protein_coding	calreticulin 3	Encodes one of three Arabidopsis calreticulins. In CRT-deficient mouse fibroblasts, this protein restores ER Ca2+ levels. Non-receptor component required for EFR-mediated immunity. Mutants show de-repressed anthocyanin accumulation in the presence of elf18, and EFR accumulation and signalling.	calreticulin 3;(source:Araport11)
AT1G08465	668.998	950.68	1468.35	1682.92	0.960086	1.1104e-06	5.11191e-05	YAB2	protein_coding	protein_coding	Plant-specific transcription factor YABBY family protein	Member of the YABBY family of Arabidopsis proteins involved in the abaxial cell fate specification in lateral organs	Plant-specific transcription factor YABBY family protein;(source:Araport11)
AT1G08480	2120.63	3108.01	3175.61	4192.67	0.494842	0.0102521	0.062782	SDH6	protein_coding	protein_coding	Encode subunit 6 of mitochondrial complex II and participates in the respiratory chain. It contributes to anchoring succinate dehydrogenase to the inner mitochondrial membrane. The mRNA is cell-to-cell mobile.	Encodes subunit 6 of mitochondrial complex II (succinate dehydrogenase complex) and participates in the respiratory chain. It contributes to anchoring succinate dehydrogenase to the inner mitochondrial membrane. The mRNA is cell-to-cell mobile.	succinate dehydrogenase subunit;(source:Araport11)
AT1G08510	5490.62	5226.97	6231.36	7205.53	0.326185	0.0290691	0.136077	FATB	protein_coding	protein_coding	fatty acyl-ACP thioesterases B	Encodes an acyl-acyl carrier protein thioesterase. Hydrolyzes primarily saturated acyl-ACPs with chain lengths that vary between 8 and 18 carbons. Involved in saturated fatty acid synthesis. Nuclear-encoded, plastid-targeted globular protein that is functional as dimer.	fatty acyl-ACP thioesterases B;(source:Araport11)
AT1G08520	11675.4	10079.7	8690.88	8552.26	-0.335326	0.0177194	0.0942217	CHLD,ALB1,V157,ALB-1V,PDE166	protein_coding	protein_coding	ALBINA 1	Encodes the CHLD subunit of the Mg-chelatase enzyme involved in chlorophyll biosynthesis. Lines carrying recessive mutations of this locus are white and seedling lethal.	ALBINA 1;(source:Araport11)
AT1G08540	6683.71	5695.26	4500.05	3880.42	-0.562743	0.000283172	0.00415686	SIG1,SIG2,SIGA,SIGB,ATSIG1,ATSIG2,ABC1	protein_coding	protein_coding	RNApolymerase sigma subunit 2	Enodes a subunit of chloroplast RNA polymerase, confers the ability to recognize promoter sequences on the core enzyme. SIG1 is induced by red and blue light.	RNApolymerase sigma subunit 2;(source:Araport11)
AT1G08560	771.565	569.461	430.851	316.701	-0.842557	5.69096e-05	0.0011679	SYP111,ATSYP111,KN	protein_coding	protein_coding	syntaxin of plants 111	member of SYP11 syntaxin Gene Family	syntaxin of plants 111;(source:Araport11)
AT1G08570	8717.8	7487.48	5925.13	6949.09	-0.331998	0.0379539	0.164842	ACHT4	protein_coding	protein_coding	atypical CYS HIS rich thioredoxin 4	Encodes a member of the thioredoxin family protein. Located in the chloroplast. Shows high activity towards the chloroplast 2-Cys peroxiredoxin A, and poor activity towards the chloroplast NADP-malate dehydrogenase. The mRNA is cell-to-cell mobile.	atypical CYS HIS rich thioredoxin 4;(source:Araport11)
AT1G08600	1502.9	886.058	682.463	355.53	-1.20223	3.64221e-05	0.000823813	ATRX,CHR20	protein_coding	protein_coding	P-loop containing nucleoside triphosphate hydrolases superfamily protein	The Arabidopsis ATRX harbours a N-terminal ADD domain and a C-terminal helicase domain and is devoid of the large central region involved in DAXX interaction in mammals. Arabidopsis ATRX mutant alleles are viable, but with reduced fertility. Their combination with mutants for the H3.3 chaperone HIRA impairs plant survival. ATRX loss affects cellular histone H3.3 pools and modulates the H3.1/H3.3 …	P-loop containing nucleoside triphosphate hydrolases superfamily protein;(source:Araport11)
AT1G08620	1443.55	941.675	915.188	686.082	-0.574707	0.00581308	0.0410564	PKDM7D	protein_coding	protein_coding	Transcription factor jumonji (jmj) family protein / zinc finger (C5HC2 type) family protein		Transcription factor jumonji (jmj) family protein / zinc finger (C5HC2 type) family protein;(source:Araport11)
AT1G08680	1599.49	1297.66	1210.72	1068.8	-0.345798	0.0313584	0.143592	AGD14,ZIGA4	protein_coding	protein_coding	ARF GAP-like zinc finger-containing protein ZIGA4	A member of ARF GAP domain (AGD), A thaliana has 15 members, grouped into four classes. AGD14 belongs to the class 4, together with AGD15.	ARF GAP-like zinc finger-containing protein ZIGA4;(source:Araport11)
AT1G08730	57.3303	42.5	22.6541	12.6535	-1.49126	0.000951278	0.0107254	XIC,ATXIC	protein_coding	protein_coding	Myosin family protein with Dil domain	Encodes a class XI myosin that is involved in organelle motility, actin organization, and optimal growth of pollen tubes.	Myosin family protein with Dil domain-containing protein;(source:Araport11)
AT1G08770	489.948	894.01	1046.98	1175.76	0.683418	0.00279218	0.0238467	PRA1.E	protein_coding	protein_coding	prenylated RAB acceptor 1.E		prenylated RAB acceptor 1.E;(source:Araport11)
AT1G08830	9304.33	17554.9	20698.5	24791.1	0.76011	0.00083914	0.00972315	AtSOD1,CSD1,SOD1	protein_coding	protein_coding	copper/zinc superoxide dismutase 1	Encodes a cytosolic copper/zinc superoxide dismutase CSD1 that can detoxify superoxide radicals. Its expression is affected by miR398-directed mRNA cleavage. Regulated by biotic and abiotic stress. Activation of CSD1 in the cytoplasm involves both a CCS-dependent and -independent pathway.	copper/zinc superoxide dismutase 1;(source:Araport11)
AT1G08833	2.01249	2.02377	11.8844	8.01476	2.22979	0.0112326	0.0673666	AT1G08833	lncRNA	long_noncoding_rna			None;(source:Araport11)
AT1G08840	376.216	271.095	179.898	110.108	-1.15715	3.75813e-05	0.000843003	JHS1,emb2411	protein_coding	protein_coding	DNA replication helicase, putative	Encodes a homolog of human and yeast DNA2. Mutants have increased sensitivity to DNA damage stress.	DNA replication helicase;(source:Araport11)
AT1G08847	31.1934	40.4421	52.3247	74.2565	0.81892	0.0424555	0.178394	AT1G08847	lncRNA	long_noncoding_rna			None;(source:Araport11)
AT1G08880	3516.92	4466.35	4844.76	6657.41	0.526808	0.00291107	0.0246016	GAMMA-H2AX,G-H2AX,H2AXA,HTA5	protein_coding	protein_coding	Histone superfamily protein	Encodes HTA5, a histone H2A protein. H2AX is a meiosis-specific isoform of histone H2A. Upon DSB formation, rapid accumulation of phosphorylated H2AX (&#947;-H2AX) occurs around the break site. _x0001_H2AX foci accumulate in early G2. Immunolocalization studies in spread preparations of wild-type meiocytes at G2/early leptotene revealed the accumulation of numerous rather diffuse &#947;-H2AX foci…	Histone superfamily protein;(source:Araport11)
AT1G08900	795.723	728.226	1008.94	1094.48	0.464746	0.00289769	0.024529	SUGTL3	protein_coding	protein_coding	Major facilitator superfamily protein		Major facilitator superfamily protein;(source:Araport11)
AT1G08910	790.664	463.288	455.74	304.393	-0.721785	0.00499582	0.0367966	PIAL1	protein_coding	protein_coding	zinc ion binding;zinc ion binding	Encodes an SP-RING domain containing protein that functions in sumolaytion and is involved in positive regulation of sulfur metabolism and stress response.	zinc ion binding protein;(source:Araport11)
AT1G08930	2136.7	2100.7	4546.76	3947.06	1.00322	1.62527e-10	2.43776e-08	ERD6	protein_coding	protein_coding	Major facilitator superfamily protein	encodes a putative sucrose transporter whose gene expression is induced by dehydration and cold. The mRNA is cell-to-cell mobile.	Major facilitator superfamily protein;(source:Araport11)
AT1G08937	4.03242	11.1082	16.369	21.3577	1.30197	0.039028	0.167985	AT1G08937	snoRNA	small_nucleolar_rna			None;(source:Araport11)
AT1G08970	1476.79	1827.59	2115.59	2448.77	0.465952	0.00346961	0.0280359	HAP5C,NF-YC9	protein_coding	protein_coding	nuclear factor Y, subunit C9	Encodes a NUCLEAR FACTOR-Y C (NF-YC) homologue NF-YC9. NF-YC3., NF-YC4 and NF-YC9 redundantly modulate GA- and ABA-mediated seed germination.	nuclear factor Y, subunit C9;(source:Araport11)
AT1G08980	885.266	945.66	1090.44	1253.66	0.35633	0.0416193	0.175925	TOC64-I,ATTOC64-I,ATAMI1,AMI1	protein_coding	protein_coding	amidase 1	Encodes an enzyme with similarity to bacterial acylamidohydrolases and exhibits indole-3-acetamide amidohydrolase activity in vitro. This enzyme may be involved in the in vivo biosynthesis of indole-acetic acid from indole-3-acetamide, a native metabolite of A. thaliana. It appears to exist as a monomer.	amidase 1;(source:Araport11)
AT1G09000	156.929	146.662	94.448	89.3052	-0.723593	0.0103798	0.0633632	ANP1,MAPKKK1,NP1	protein_coding	protein_coding	NPK1-related protein kinase 1	NPK1-related protein kinase 1S	NPK1-related protein kinase 1;(source:Araport11)
AT1G09040	210.226	138.606	124.215	41.525	-1.07198	0.0150977	0.0833164	AT1G09040	protein_coding	protein_coding			arginine-glutamic acid dipeptide repeat protein;(source:Araport11)
AT1G09050	169.011	188.112	146.168	78.5564	-0.666949	0.031335	0.143546	AT1G09050	protein_coding	protein_coding			arginine-glutamic acid dipeptide repeat protein;(source:Araport11)
AT1G09060	2228.22	1569.75	1436.31	943.813	-0.673984	0.00102399	0.0113018	JMJ24	protein_coding	protein_coding	Zinc finger, RING-type;Transcription factor jumonji/aspartyl beta-hydroxylase	JMJ24 is a nuclear localized JmjC domain containing protein. It has been shown to bind to transcribed regions AtSN1 and solo LTR and the promoter of SDC. JMJ24 appears to regulate basal levels of transcription of silenced loci in part by controlling methylation in heterochromatic regions.	JmjC domain protein JMJ24;(source:Araport11)
AT1G09070	4603.37	5723.53	7985.03	7994.21	0.629782	8.77755e-05	0.00167572	(AT)SRC2,SRC2,AtSRC2	protein_coding	protein_coding	soybean gene regulated by cold-2	SRC2 specifically binds the peptide PIEPPPHH, and moves from ER to a vacuole fraction where it gets internalized. Involved in Protein Storage Vacuole targeting. The mRNA is cell-to-cell mobile.	soybean gene regulated by cold-2;(source:Araport11)
AT1G09170	46.2757	46.5254	21.5241	9.31292	-1.57957	0.00217817	0.019892	AT1G09170	protein_coding	protein_coding	P-loop nucleoside triphosphate hydrolases superfamily protein with CH (Calponin Homology) domain		P-loop nucleoside triphosphate hydrolases superfamily protein with CH (Calponin Homology) domain-containing protein;(source:Araport11)
AT1G09190	139.824	120.373	68.557	85.6489	-0.754214	0.011989	0.0704113	PCMP-E70	protein_coding	protein_coding	Tetratricopeptide repeat (TPR)-like superfamily protein		Tetratricopeptide repeat (TPR)-like superfamily protein;(source:Araport11)
AT1G09230	519.082	494.586	324.733	334.335	-0.620948	0.00798222	0.0520756	U11/U12-65K	protein_coding	protein_coding	RNA-binding (RRM/RBD/RNP motifs) family protein	Encodes a U12-type spliceosomal protein that is an indispensible component of the minor spliceosome and plays a crucial role in U12 intron splicing and plant development.	RNA-binding (RRM/RBD/RNP motifs) family protein;(source:Araport11)
AT1G09240	383.307	621.957	217.323	252.848	-1.09598	0.000122984	0.00217548	ATNAS3,NAS3	protein_coding	protein_coding	nicotianamine synthase 3	Encodes a nicotianamine synthase.	nicotianamine synthase 3;(source:Araport11)
AT1G09250	1105.59	1458.42	1768.06	2006	0.557636	0.00129052	0.0135337	AIF4	protein_coding	protein_coding	basic helix-loop-helix (bHLH) DNA-binding superfamily protein		basic helix-loop-helix (bHLH) DNA-binding superfamily protein;(source:Araport11)
AT1G09287	1.00507	0.00141129	27.9258	8.30598	4.84188	0.000165002	0.00275127	AT1G09287	atlncRNA	antisense_long_noncoding_rna			Natural antisense transcript overlaps with AT1G71950;(source:Araport11)
AT1G09300	396.368	481.408	362.525	292.856	-0.421079	0.0405103	0.172514	AtICP55	protein_coding	protein_coding	Metallopeptidase M24 family protein	Encodes a mitochondrial protease ICP55. Alters the stability of proteins by removal of a single amino acid from their sequence.	Metallopeptidase M24 family protein;(source:Araport11)
AT1G09310	32627.9	30856.1	24653.3	24052.7	-0.382289	0.00529252	0.0384596	AT1G09310	protein_coding	protein_coding	Protein of unknown function, DUF538		plant/protein (Protein of unknown function, DUF538);(source:Araport11)
AT1G09330	1356.07	1699.14	2031.9	2183.43	0.464317	0.00355955	0.0285641	ECH	protein_coding	protein_coding			golgi apparatus membrane protein-like protein ECHIDNA protein;(source:Araport11)
AT1G09350	116.698	127.43	37.0185	45.0555	-1.5703	8.21477e-07	4.0328e-05	GolS3,AtGolS3	protein_coding	protein_coding	galactinol synthase 3	Predicted to encode a galactinol synthase	galactinol synthase 3;(source:Araport11)
AT1G09390	534.2	794.917	1459.7	1746.11	1.27003	5.36276e-10	7.36486e-08	AT1G09390	protein_coding	protein_coding	GDSL-like Lipase/Acylhydrolase superfamily protein	GDSL-motif esterase/acyltransferase/lipase. Enzyme group with broad substrate specificity that may catalyze acyltransfer or hydrolase reactions with lipid and non-lipid substrates.	GDSL-like Lipase/Acylhydrolase superfamily protein;(source:Araport11)
AT1G09420	181.057	126.462	92.0794	63.6011	-0.980566	0.00262373	0.0228091	G6PD4	protein_coding	protein_coding	glucose-6-phosphate dehydrogenase 4	Encodes a protein similar to glucose-6-phosphate dehydrogenase but, based on amino acid differences in the active site and lack of activity, does not encode a functional G6PDH. The amino acid sequence for the consensus sequence of the G6PDH active site (DHYLGKE) differs in three places in this protein. gc exon splice site at 20574 is based on protein alignment, and is not confirmed experimentally.	glucose-6-phosphate dehydrogenase 4;(source:Araport11)
AT1G09430	2487.78	2494.13	3157.93	3049.99	0.317405	0.0243778	0.118851	ACLA-3	protein_coding	protein_coding	ATP-citrate lyase A-3	Encodes subunit A of the heteromeric enzyme ATP citrate lyase (ACL). In animals, ACL is encoded by a single gene; ACL in Arabidopsis is composed of two polypeptides, ACLA (encoded by 3 genes) and ACLB (encoded by 2 genes). The holoenzyme has an A(4)B(4)stoichiometry. Expression of both ACLA and ACLB but not of either of the subunits alone results in ACL activity.	ATP-citrate lyase A-3;(source:Araport11)
AT1G09450	146.875	151.709	94.3526	77.0176	-0.799743	0.00324513	0.0267534	Haspin,AtHaspin	protein_coding	protein_coding	Protein kinase superfamily protein	Encodes a protein kinase that phosphorylates histone H3 at Thr3 and Thr11 and plays a role in mitotic cell division.	Protein kinase superfamily protein;(source:Araport11)
AT1G09467	139.811	94.098	200.896	197.711	0.768218	0.00420505	0.0323614	AT1G09467	snoRNA	small_nucleolar_rna			None;(source:Araport11)
AT1G09470	207.198	111.315	87.7035	56.865	-1.13808	0.00245213	0.0217412	AtNEAP3	protein_coding	protein_coding		NEAP3 is a member of a small family containing coiled-coil domains, a nuclear localization signal and a C-terminal predicted transmembrane domain. It localizes to the nuclear periphery. Mutants have altered nuclear morphology and chromatin structure.	myosin heavy chain, cardiac protein;(source:Araport11)
AT1G09480	60.347	43.5136	231.324	233.825	2.16002	1.58381e-14	5.54299e-12	AT1G09480	protein_coding	protein_coding	NAD(P)-binding Rossmann-fold superfamily protein	similar to Eucalyptus gunnii alcohol dehydrogenase of unknown physiological function (GI:1143445), Vigna unguiculata (gi:1854445), NOT a cinnamyl-alcohol dehydrogenase The mRNA is cell-to-cell mobile.	NAD(P)-binding Rossmann-fold superfamily protein;(source:Araport11)
AT1G09490	1398.32	1566.66	1810.46	2151.65	0.418156	0.0168782	0.090742	AT1G09490	protein_coding	protein_coding	NAD(P)-binding Rossmann-fold superfamily protein	similar to Eucalyptus gunnii alcohol dehydrogenase of unknown physiological function (GI:1143445), Vigna unguiculata (gi:1854445), NOT a cinnamyl-alcohol dehydrogenase; Location of EST gb:H37170, gb:H77227 and gb:AA605565	NAD(P)-binding Rossmann-fold superfamily protein;(source:Araport11)
AT1G09500	37.245	73.7838	166.12	158.212	1.54423	2.46926e-05	0.000606561	AT1G09500	protein_coding	protein_coding	NAD(P)-binding Rossmann-fold superfamily protein	similar to Eucalyptus gunnii alcohol dehydrogenase of unknown physiological function (GI:1143445), Vigna unguiculata (gi:1854445), NOT a cinnamyl-alcohol dehydrogenase	NAD(P)-binding Rossmann-fold superfamily protein;(source:Araport11)
AT1G09560	1909.35	1890.33	2858.16	2627.59	0.529815	0.000307961	0.00444305	GLP5,PDGLP1	protein_coding	protein_coding	germin-like protein 5	Encodes a plasodesmata-located protein involved in regulating primary root growth by controlling phloem-mediated allocation of resources between the primary and lateral root meristems. The mRNA is cell-to-cell mobile.	germin-like protein 5;(source:Araport11)
AT1G09575	126.767	164.834	235.722	254.075	0.74761	0.0117206	0.0693605	MCU1	protein_coding	protein_coding	Protein of unknown function (DUF607)	Mitochondrial calcium channel.	calcium uniporter-like protein (DUF607);(source:Araport11)
AT1G09620	7213.85	5791.36	4953.99	4302.88	-0.490457	0.00139484	0.014317	AT1G09620	protein_coding	protein_coding	ATP binding;leucine-tRNA ligases;aminoacyl-tRNA ligases;nucleotide binding;ATP binding;aminoacyl-tRNA ligases		ATP binding/leucine-tRNA ligases/aminoacyl-tRNA ligase;(source:Araport11)
AT1G09645	447.674	554.226	802.52	796.392	0.674226	0.000635826	0.0077771	AT1G09645	protein_coding	protein_coding			transmembrane protein;(source:Araport11)
AT1G09730	1617.58	1077.2	1063.97	803.554	-0.528877	0.0104164	0.0634772	SPF1,ASP1	protein_coding	protein_coding	Cysteine proteinases superfamily protein	Encodes a SUMO protease that positively regulates the transition to flowering in long and short days. Along with SPF2, its activity is required for fertility as asp1/spf2 double mutants have defects in gametogenesis and embroygenesis.	Cysteine proteinases superfamily protein;(source:Araport11)
AT1G09740	323.943	432.849	615.8	653.966	0.746369	0.000204115	0.0032398	AT1G09740	protein_coding	protein_coding	Adenine nucleotide alpha hydrolases-like superfamily protein		Adenine nucleotide alpha hydrolases-like superfamily protein;(source:Araport11)
AT1G09750	7066	7910.21	5015.14	6125.54	-0.426856	0.00882295	0.0559505	AED3	protein_coding	protein_coding	Eukaryotic aspartyl protease family protein		Eukaryotic aspartyl protease family protein;(source:Araport11)
AT1G09770	3657.72	2698.48	2361.48	1466.9	-0.731281	0.000383828	0.0052513	ATCDC5,ATMYBCDC5,CDC5	protein_coding	protein_coding	cell division cycle 5	Member of MYB3R- and R2R3- type MYB- encoding genes. Essential for plant innate immunity. Interacts with MOS4 and PRL1. The mRNA is cell-to-cell mobile.	cell division cycle 5;(source:Araport11)
AT1G09780	6709.87	5992.61	5500.23	4808.93	-0.301151	0.044136	0.183771	iPGAM1	protein_coding	protein_coding	Phosphoglycerate mutase, 2,3-bisphosphoglycerate-independent	Encodes a 2,3-biphosphoglycerate-independent phosphoglycerate mutase that is involved in pollen development and stomatal movement.	Phosphoglycerate mutase, 2,3-bisphosphoglycerate-independent;(source:Araport11)
AT1G09794	64.3744	51.5988	84.923	117.152	0.799508	0.0223579	0.111851	AT1G09794	protein_coding	protein_coding	Cox19 family protein (CHCH motif)		Cox19 family protein (CHCH motif);(source:Araport11)
AT1G09800	230.366	215.438	137.947	142.305	-0.669331	0.00709681	0.0475772	AT1G09800	protein_coding	protein_coding	Pseudouridine synthase family protein		Pseudouridine synthase family protein;(source:Araport11)
AT1G09812	111.682	160.778	219.487	252.861	0.79314	0.00579633	0.040995	AT1G09812	protein_coding	protein_coding			multidrug resistance protein;(source:Araport11)
AT1G09863	25.1449	20.2383	12.8641	3.6106	-1.44041	0.00947579	0.0589935	AT1G09863	atlncRNA	antisense_long_noncoding_rna			Natural antisense transcript overlaps with AT1G79510;(source:Araport11)
AT1G09867	13.0894	24.2511	33.8189	47.2179	1.11218	0.0149895	0.0829274	AT1G09867	snoRNA	small_nucleolar_rna			None;(source:Araport11)
AT1G09900	1625.65	1398.8	1220.54	1120.7	-0.369321	0.0232239	0.115038	AT1G09900	protein_coding	protein_coding	Pentatricopeptide repeat (PPR-like) superfamily protein		Pentatricopeptide repeat (PPR-like) superfamily protein;(source:Araport11)
AT1G09932	276.631	219.502	478.632	352.849	0.744872	0.000872585	0.010025	AT1G09932	protein_coding	protein_coding	Phosphoglycerate mutase family protein		Phosphoglycerate mutase family protein;(source:Araport11)
AT1G10030	569.4	727.173	809.177	931.728	0.424985	0.0275003	0.130231	ERG28	protein_coding	protein_coding	homolog of yeast ergosterol28		ergosterol biosynthesis protein;(source:Araport11)
AT1G10070	31.1964	44.4814	100.951	93.8419	1.36096	8.86014e-05	0.0016894	BCAT-2,BCAT2,ATBCAT-2	protein_coding	protein_coding	branched-chain amino acid transaminase 2	Encodes a chloroplast branched-chain amino acid aminotransferase. Complements the yeast leu/iso-leu/val auxotrophy mutant. Involved in cell wall development.	branched-chain amino acid transaminase 2;(source:Araport11)
AT1G10140	67.4175	99.0855	157.739	223.242	1.19292	0.000700329	0.00840189	AT1G10140	protein_coding	protein_coding	Uncharacterised conserved protein UCP031279		Uncharacterized conserved protein UCP031279;(source:Araport11)
AT1G10155	141.812	75.9099	168.376	178.419	0.670779	0.033548	0.151173	ATPP2-A10,PP2-A10	protein_coding	protein_coding	phloem protein 2-A10		phloem protein 2-A10;(source:Araport11)
AT1G10170	1869.1	1781.1	1336.79	1301.35	-0.468404	0.00222102	0.0201764	ATNFXL1,NFXL1	protein_coding	protein_coding	NF-X-like 1	Encodes AtNFXL1, a homologue of the putative human transcription repressor NF-X1. Functions as a negative regulator of the trichothecene phytotoxin-induced defense response.	NF-X-like 1;(source:Araport11)
AT1G10180	1158.88	988.167	874.075	767.197	-0.387366	0.0153163	0.0843085	EXO84C	protein_coding	protein_coding			LOW protein: exocyst complex component-like protein;(source:Araport11)
AT1G10220	4.027	6.06411	6.93889e-17	6.93889e-17	-5.29377	0.00668318	0.0454786	AT1G10220	protein_coding	protein_coding			ZCF37;(source:Araport11)
AT1G10270	790.682	607.89	438.638	395.512	-0.745302	6.93267e-05	0.00136837	GRP23	protein_coding	protein_coding	glutamine-rich protein 23		glutamine-rich protein 23;(source:Araport11)
AT1G10290	3602.41	3496.44	2484.64	2399.34	-0.539492	0.000119356	0.00213099	DRP2A,ADL6	protein_coding	protein_coding	dynamin-like protein 6	involved in trafficking from the trans-Golgi Network to the central vacuole. The mRNA is cell-to-cell mobile.	dynamin-like protein 6;(source:Araport11)
AT1G10320	507.981	279.215	259.06	143.01	-0.968574	0.00202743	0.0188593	AT1G10320	protein_coding	protein_coding	Zinc finger C-x8-C-x5-C-x3-H type family protein		Zinc finger C-x8-C-x5-C-x3-H type family protein;(source:Araport11)
AT1G10360	2458.62	2900.7	3086.44	3612.24	0.321774	0.0408392	0.173575	ATGSTU18,GSTU18,GST29	protein_coding	protein_coding	glutathione S-transferase TAU 18	Encodes glutathione transferase belonging to the tau class of GSTs. Naming convention according to Wagner et al. (2002).	glutathione S-transferase TAU 18;(source:Araport11)
AT1G10370	9222.81	10080.7	6690.67	7388.6	-0.455299	0.00264902	0.0229921	GST30,ATGSTU17,GSTU17,ERD9,GST30B	protein_coding	protein_coding	Glutathione S-transferase family protein	Encodes GSTU17 (Glutathione S-Transferase U17). Functions as a negative component of stress-mediated signal transduction pathways in drought and salt stress responses.	Glutathione S-transferase family protein;(source:Araport11)
AT1G10390	3450.49	2673.19	2280.38	1999.6	-0.516728	0.00178803	0.0172282	DRA2	protein_coding	protein_coding	Nucleoporin autopeptidase	DRA2 is a homolog of mammalian nucleoporin 98 and a likely component of the nuclear pore complex in Arabidopsis. It positively participates in the control of the hypocotyl elongation response to plant proximity and control of shade induced gene expression.	Nucleoporin autopeptidase;(source:Araport11)
AT1G10450	1264.49	846.599	726.057	450.225	-0.843373	0.000257945	0.00387522	SNL6	protein_coding	protein_coding	SIN3-like 6	Encodes SIN3-like 6, a homolog of the transcriptional repressor SIN3 (AT1G24190).	paired amphipathic helix Sin3-like protein;(source:Araport11)
AT1G10470	9110.16	12025.6	11582	15853.5	0.376343	0.0410376	0.174213	MEE7,ARR4,ATRR1,IBC7	protein_coding	protein_coding	response regulator 4	Encodes a two-component response regulator. Acts redundantly with ARR3 in the control of circadian period in a cytokinin-independent manner.	response regulator 4;(source:Araport11)
AT1G10490	2177.93	1738.64	1234.51	983.091	-0.820364	9.27331e-07	4.47152e-05	AT1G10490	protein_coding	protein_coding	Domain of unknown function (DUF1726) ;Putative ATPase (DUF699)		GNAT acetyltransferase (DUF699);(source:Araport11)
AT1G10500	2078.37	2838.98	3020.2	3517.36	0.410823	0.0140708	0.0792893	CPISCA,ATCPISCA	protein_coding	protein_coding	chloroplast-localized ISCA-like protein	Involved in chloroplast Fe-S cluster assembly. Located in the chloroplast stroma. Expressed preferentially in green tissues.	chloroplast-localized ISCA-like protein;(source:Araport11)
AT1G10530	0.0021817	3.02632	5.559	13.3495	2.54275	0.0160025	0.0869415	AT1G10530	protein_coding	protein_coding			D-ribose-binding periplasmic protein;(source:Araport11)
AT1G10550	25.1538	29.3242	180.895	97.7919	2.34928	1.00483e-07	7.01829e-06	XET,XTH33	protein_coding	protein_coding	xyloglucan:xyloglucosyl transferase 33	Encodes a membrane-localized protein that is predicted to function during cell wall modification.Overexpression of XTH33 results in abnormal cell morphology. It's expression is under epigenetic control by ATX1.	xyloglucan:xyloglucosyl transferase 33;(source:Araport11)
AT1G10560	84.4996	78.8966	34.6621	27.2604	-1.39591	0.000275253	0.00406855	PUB18,ATPUB18	protein_coding	protein_coding	plant U-box 18	Encodes a protein containing a UND, a U-box, and an ARM domain. This protein has E3 ubiquitin ligase activity based on in vitro assays.	plant U-box 18;(source:Araport11)
AT1G10580	1278.59	1123.69	854.559	775.058	-0.559716	0.000532642	0.00678806	AT1G10580	protein_coding	protein_coding	Transducin/WD40 repeat-like superfamily protein		Transducin/WD40 repeat-like superfamily protein;(source:Araport11)
AT1G10590	2839.89	3249.64	3925.69	3761.65	0.336159	0.0216097	0.109105	AT1G10590	protein_coding	protein_coding	Nucleic acid-binding, OB-fold-like protein		Nucleic acid-binding, OB-fold-like protein;(source:Araport11)
AT1G10610	352.068	235.703	228.934	177.663	-0.531183	0.0373348	0.16287	BHLH90	protein_coding	protein_coding	basic helix-loop-helix (bHLH) DNA-binding superfamily protein		basic helix-loop-helix (bHLH) DNA-binding superfamily protein;(source:Araport11)
AT1G10640	1485.82	1330.02	843.57	669.06	-0.896145	4.79152e-08	3.6609e-06	AT1G10640	protein_coding	protein_coding	Pectin lyase-like superfamily protein		Pectin lyase-like superfamily protein;(source:Araport11)
AT1G10650	1634.72	1675.9	1260.64	1073.37	-0.504132	0.00221284	0.0201127	AT1G10650	protein_coding	protein_coding	SBP (S-ribonuclease binding protein) family protein		SBP (S-ribonuclease binding protein) family protein;(source:Araport11)
AT1G10690	72.4661	161.749	188.012	222.333	0.80824	0.0202849	0.104203	SMR8	protein_coding	protein_coding			cyclin-dependent kinase inhibitor;(source:Araport11)
AT1G10760	5396.03	3210.28	2142.25	1511.92	-1.23574	9.48316e-08	6.66648e-06	GWD,SEX1,SOP1,SOP,GWD1	protein_coding	protein_coding	Pyruvate phosphate dikinase, PEP/pyruvate binding domain	Encodes an &#945;-glucan, water dikinase required for starch degradation. Involved in cold-induced freezing tolerance. Mutations that eliminate the GWD protein or affect the dikinase domain of the enzyme dramatically reduce both the amount of phosphate in the amylopectin and the rate of starch degradation. Mature leaves of these mutants accumulate amounts of starch up to seven times greater than …	Pyruvate phosphate dikinase, PEP/pyruvate binding domain-containing protein;(source:Araport11)
AT1G10850	1365.1	1195.5	912.156	863.108	-0.528349	0.000524692	0.00671292	AT1G10850	protein_coding	protein_coding	Leucine-rich repeat protein kinase family protein		Leucine-rich repeat protein kinase family protein;(source:Araport11)
AT1G10865	228.359	233.634	399.761	458.44	0.893029	0.00256343	0.0224476	AT1G10865	protein_coding	protein_coding			cytochrome C oxidase assembly factor;(source:Araport11)
AT1G10870	1040.17	827.362	768.689	640.751	-0.405816	0.0280995	0.132241	AGD4	protein_coding	protein_coding	ARF-GAP domain 4	A member of ARF GAP domain (AGD), A thaliana has 15 members, grouped into four classes. AGD4 belongs to the Class 1, together with AGD1, AGD2, and AGD3.	ARF-GAP domain 4;(source:Araport11)
AT1G10890	1566.27	892.131	987.958	750.453	-0.49985	0.0498217	0.199999	AT1G10890	protein_coding	protein_coding			arginine/glutamate-rich 1 protein;(source:Araport11)
AT1G10900	2458.59	1954.07	1738.5	1543.22	-0.427126	0.0113565	0.0677615	PIP5K7	protein_coding	protein_coding	Phosphatidylinositol-4-phosphate 5-kinase family protein		Phosphatidylinositol-4-phosphate 5-kinase family protein;(source:Araport11)
AT1G10910	2334.86	1892.37	1512.59	1292.51	-0.591545	0.000370336	0.0051075	EMB3103,PDM2	protein_coding	protein_coding	Pentatricopeptide repeat (PPR) superfamily protein		Pentatricopeptide repeat (PPR) superfamily protein;(source:Araport11)
AT1G10920	546.226	400.555	331.18	315.235	-0.550404	0.0179031	0.094904	LOV1	protein_coding	protein_coding	NB-ARC domain-containing disease resistance protein	Encodes LOV1, a disease susceptibility gene that, paradoxically, is a member of the NBS-LRR resistance gene family. Conditions susceptibility to the fungus Cochliobolus victoriae and victorin-dependent induction of defense-associated proteins. Saturation mutagenesis identified 59 lov mutations that all display reduced susceptibility to vitorin. Mutations in known defense response pathways do not …	NB-ARC domain-containing disease resistance protein;(source:Araport11)
AT1G10930	1142.76	741.416	577.292	358.713	-1.00896	9.63742e-05	0.00180453	ATRECQ4A,RECQ4A,ATSGS1	protein_coding	protein_coding	DNA helicase (RECQl4A)	DNA helicase involved in the maintenance of genome stability by modulation of the DNA damage response and suppression of homologous recombination.	DNA helicase (RECQl4A);(source:Araport11)
AT1G10970	360.133	317.598	601.511	532.224	0.742156	0.000128076	0.00224845	ZIP4,ATZIP4	protein_coding	protein_coding	zinc transporter 4 precursor	A member of Zrt- and Irt-related protein (ZIP) family. transcript is induced in response to zinc deficiency in the root and shoot. Expression is regulated by copper, but response to copper deficiency is detected only after three weeks of deficiency.	zinc transporter;(source:Araport11)
AT1G10980	101.594	80.9333	21.7068	20.3727	-2.11066	0.00294259	0.0248353	AT1G10980	protein_coding	protein_coding	Lung seven transmembrane receptor family protein		Lung seven transmembrane receptor family protein;(source:Araport11)
AT1G11020	577.429	555.269	756.815	680.183	0.343314	0.0496409	0.199619	AT1G11020	protein_coding	protein_coding	RING/FYVE/PHD zinc finger superfamily protein		RING/FYVE/PHD zinc finger superfamily protein;(source:Araport11)
AT1G11060	848.011	549.248	522.045	375.476	-0.638212	0.00399155	0.0311776	AtWAPL1,WAPL1	protein_coding	protein_coding	WAPL (Wings apart-like protein regulation of heterochromatin) protein	Encodes one of two redundant proteins (the other is WAPL2) that are involved in prophase removal of cohesion during meiosis. Double mutants with wapl2 exhibit reduced fertility due to defects in meiosis and also some abnormal embryo development in rare cases where embryos are formed.	WAPL (Wings apart-like protein regulation of heterochromatin) protein;(source:Araport11)
AT1G11070	11.0687	13.1445	45.4842	34.0908	1.70505	0.00920729	0.0577305	AT1G11070	protein_coding	protein_coding			hydroxyproline-rich glycoprotein family protein;(source:Araport11)
AT1G11080	451.68	421.767	525.747	610.913	0.379734	0.0488959	0.197318	scpl31	protein_coding	protein_coding	serine carboxypeptidase-like 31		serine carboxypeptidase-like 31;(source:Araport11)
AT1G11100	33.2005	36.4064	23.599	6.01534	-1.21956	0.0115391	0.0685732	FRG5	protein_coding	protein_coding	SNF2 domain-containing protein / helicase domain-containing protein / zinc finger protein-related		SNF2 domain-containing protein / helicase domain-containing protein / zinc finger protein-like protein;(source:Araport11)
AT1G11130	1289.65	1058.97	634.206	634.847	-0.887963	1.75658e-07	1.1423e-05	SRF9,SCM,SUB	protein_coding	protein_coding	Leucine-rich repeat protein kinase family protein	Encodes an atypical receptor-like kinase protein with a predicted extracellular domain of six leucine-rich repeats and an intracellular serine-threonine kinase domain expressed throughout the developing root but whose kinase activity is not essential for its function in vivo. Regulates expression of GLABRA2, CAPRICE, WEREWOLF, and ENHANCER OF GLABRA3. Required for floral organ shape, the developm…	Leucine-rich repeat protein kinase family protein;(source:Araport11)
AT1G11160	116.694	116.313	44.4101	34.0745	-1.56642	9.22324e-06	0.000283247	KTN80.1	protein_coding	protein_coding	Transducin/WD40 repeat-like superfamily protein	One of four katanin p80 subunits. Involved in targeting of katanin complex to crossover and branch points to properly sever microtubules.	Transducin/WD40 repeat-like superfamily protein;(source:Araport11)
AT1G11175	130.809	243.683	217.723	421.597	0.771382	0.0292663	0.136744	AT1G11175	otherRNA	other_rna	other RNA		other_RNA;(source:Araport11)
AT1G11200	530.175	776.714	879.739	985.988	0.513475	0.00906228	0.0570852	AT1G11200	protein_coding	protein_coding	Protein of unknown function (DUF300)		organic solute transporter ostalpha protein (DUF300);(source:Araport11)
AT1G11260	2000.88	1763.91	2921.11	2611.82	0.555468	0.00045852	0.00603962	ATSTP1,STP1	protein_coding	protein_coding	sugar transporter 1	Encodes a H+/hexose cotransporter. The mRNA is cell-to-cell mobile.	sugar transporter 1;(source:Araport11)
AT1G11300	162.953	121.399	264.68	185.692	0.663094	0.0232352	0.115073	EGM1	protein_coding	protein_coding	protein serine/threonine kinases;protein kinases;ATP binding;sugar binding;kinases;carbohydrate binding	The annotation for At1g11300 in TAIR10 is incorrect. This locus has been split into two At1g11300 (symbol: EGM1) and At1g11305 (symbol: EGM2) (Olivier Loudet, personal communication, 2013-04-03). See Comment field for revised annotation.	G-type lectin S-receptor-like Serine/Threonine-kinase;(source:Araport11)
AT1G11330	2757.39	2809.69	3818.09	3360.77	0.366848	0.0267077	0.127469	AT1G11330	protein_coding	protein_coding	S-locus lectin protein kinase family protein		S-locus lectin protein kinase family protein;(source:Araport11)
AT1G11350	1256.44	877.948	867.416	656.698	-0.485631	0.0142952	0.0802345	CBRLK1,SD1-13,RKS2	protein_coding	protein_coding	S-domain-1 13		S-domain-1 13;(source:Araport11)
AT1G11360	613.659	738.306	844.008	1060.37	0.494043	0.00665037	0.0453217	AT1G11360	protein_coding	protein_coding	Adenine nucleotide alpha hydrolases-like superfamily protein		Adenine nucleotide alpha hydrolases-like superfamily protein;(source:Araport11)
AT1G11390	998.926	853.65	741.679	715.102	-0.346688	0.0441022	0.183676	AT1G11390	protein_coding	protein_coding	Protein kinase superfamily protein		Protein kinase superfamily protein;(source:Araport11)
AT1G11410	1403.32	1036.73	811.079	703.954	-0.687383	0.000166585	0.00277053	AT1G11410	protein_coding	protein_coding	S-locus lectin protein kinase family protein		S-locus lectin protein kinase family protein;(source:Araport11)
AT1G11420	193.131	142.64	108.445	86.0901	-0.78631	0.00325979	0.0268064	DUF2,ATDUF2	protein_coding	protein_coding	DOMAIN OF UNKNOWN FUNCTION 724 2	Member of the plant-specific DUF724 protein family. Arabidopsis has 10 DUF724 proteins.	agenet domain protein (DOMAIN OF UNKNOWN FUNCTION 724 2);(source:Araport11)
AT1G11475	697.164	965.854	1159.99	1400.44	0.622443	0.00154863	0.0155044	NRPE10,NRPB10,NRPD10	protein_coding	protein_coding	RNA polymerases N / 8 kDa subunit	Non-catalytic subunit common to nuclear DNA-dependent RNA polymerases II, IV and V; homologous to budding yeast RPB10.	RNA polymerases N / 8 kDa subunit;(source:Araport11)
AT1G11480	1516	1405.87	1221.54	1033.84	-0.373354	0.0172542	0.092397	AT1G11480	protein_coding	protein_coding	eukaryotic translation initiation factor-related		eukaryotic translation initiation factor-like protein;(source:Araport11)
AT1G11560	2.01615	5.04969	6.93889e-17	6.93889e-17	-4.79503	0.0260265	0.124759	OST3A	protein_coding	protein_coding	Oligosaccharyltransferase complex/magnesium transporter family protein		Oligosaccharyltransferase complex/magnesium transporter family protein;(source:Araport11)
AT1G11580	3549.12	5332.09	5377.82	6394.43	0.406539	0.0243606	0.118785	PMEPCRA,ATPMEPCRA	protein_coding	protein_coding	methylesterase PCR A		methylesterase PCR A;(source:Araport11)
AT1G11600	671	813.149	589.473	472.487	-0.4826	0.015348	0.0843974	CYP77B1	protein_coding	protein_coding	cytochrome P450, family 77, subfamily B, polypeptide 1	member of CYP77B	cytochrome P450, family 77, subfamily B, polypeptide 1;(source:Araport11)
AT1G11660	1779.57	1579.84	1268.03	872.586	-0.64992	0.000631459	0.00773823	HSP70-16	protein_coding	protein_coding	heat shock protein 70 (Hsp 70) family protein		heat shock protein 70 (Hsp 70) family protein;(source:Araport11)
AT1G11720	3905.19	2863.34	2868.64	1827.22	-0.527352	0.0122517	0.0714366	SS3,ATSS3	protein_coding	protein_coding	starch synthase 3	Encodes a starch synthase that in addition to its role in starch biosynthesis also has a negative regulatory function in the biosynthesis of transient starch. The protein apparently contains a starch-binding domain (SBD).	starch synthase 3;(source:Araport11)
AT1G11740	16.0951	15.174	31.904	77.2413	1.79665	0.00111899	0.0120719	AT1G11740	protein_coding	protein_coding	ankyrin repeat family protein		ankyrin repeat family protein;(source:Araport11)
AT1G11785	2.00943	0.00279322	8.66173	6.8365	2.78766	0.016541	0.0892684	AT1G11785	protein_coding	protein_coding			transmembrane protein;(source:Araport11)
AT1G11790	2377.13	2355.57	1845.02	1807.41	-0.373776	0.00864094	0.0550598	AtADT1,ADT1	protein_coding	protein_coding	arogenate dehydratase 1	Encodes a plastid-localized arogenate dehydratase involved in phenylalanine biosynthesis. Not less than six genes encoding ADT were identi&#64257;ed in the Arabidopsis genome: ADT1 [At1g11790]; ADT2 [At3g07630]; ADT3 [At2g27820]; ADT4 [At3g44720]; ADT5 [At5g22630]; and ADT6 [At1g08250].	arogenate dehydratase 1;(source:Araport11)
AT1G11820	4448.44	4658.54	3478.32	3495	-0.385118	0.00556077	0.0398573	AT1G11820	protein_coding	protein_coding	O-Glycosyl hydrolases family 17 protein		O-Glycosyl hydrolases family 17 protein;(source:Araport11)
AT1G11850	989.911	1527.17	757.052	872.987	-0.626804	0.0100441	0.061787	AT1G11850	protein_coding	protein_coding			transmembrane protein;(source:Araport11)
AT1G11860	82682.3	84725.7	65553.8	72628.8	-0.276795	0.0453029	0.187359	AT1G11860	protein_coding	protein_coding	Glycine cleavage T-protein family		Glycine cleavage T-protein family;(source:Araport11)
AT1G11890	1703.13	1900.42	2217.67	2563.99	0.408007	0.00805941	0.0524426	ATSEC22,SEC22	protein_coding	protein_coding	Synaptobrevin family protein	member of SEC22 Gene Family	Synaptobrevin family protein;(source:Araport11)
AT1G11950	223.3	136.59	125.907	114.206	-0.583361	0.0407649	0.173327	AT1G11950	protein_coding	protein_coding	Transcription factor jumonji (jmjC) domain-containing protein		Transcription factor jumonji (jmjC) domain-containing protein;(source:Araport11)
AT1G12000	4720.04	4374.35	3612.89	3326.82	-0.390066	0.00672145	0.0456738	PFP-BETA1	protein_coding	protein_coding	Phosphofructokinase family protein		Phosphofructokinase family protein;(source:Araport11)
AT1G12020	637.814	916.291	986.302	1283.98	0.546637	0.00923116	0.0578022	AT1G12020	protein_coding	protein_coding			hypothetical protein;(source:Araport11)
AT1G12080	1076.42	1461.45	786.471	1009.51	-0.498856	0.0274127	0.12993	AT1G12080	protein_coding	protein_coding	Vacuolar calcium-binding protein-related		Vacuolar calcium-binding protein-like protein;(source:Araport11)
AT1G12090	14571.6	21952.6	27770.3	37270.8	0.832494	0.000131055	0.00228841	ELP	protein_coding	protein_coding	extensin-like protein	extensin-like protein (ELP)	extensin-like protein;(source:Araport11)
AT1G12130	2.0192	8.07568	6.93889e-17	6.93889e-17	-5.29467	0.0105989	0.0643369	FMOGS-OX6	protein_coding	protein_coding	Flavin-binding monooxygenase family protein	Encodes a flavin-containing monooxygenases involved in biosynthesis of aliphatic glucosinolates.	Flavin-binding monooxygenase family protein;(source:Araport11)
AT1G12160	75.46	97.074	144.579	173.752	0.882514	0.00410125	0.0318206	FMOGS-OX7	protein_coding	protein_coding	Flavin-binding monooxygenase family protein	Encodes a flavin-containing monooxygenases involved in biosynthesis of aliphatic glucosinolates.	Flavin-binding monooxygenase family protein;(source:Araport11)
AT1G12250	2651.78	3545.96	3516.56	4444.64	0.361198	0.044182	0.183916	TL20.3	protein_coding	protein_coding	Pentapeptide repeat-containing protein		Pentapeptide repeat-containing protein;(source:Araport11)
AT1G12270	2078.34	1712.34	1483.1	1069.08	-0.570517	0.00144876	0.0147403	Hop1	protein_coding	protein_coding	stress-inducible protein, putative	Encodes one of the 36 carboxylate clamp (CC)-tetratricopeptide repeat (TPR) proteins (Prasad 2010, Pubmed ID: 20856808) with potential to interact with Hsp90/Hsp70 as co-chaperones.	stress-inducible protein;(source:Araport11)
AT1G12280	1055.26	957.817	700.199	539.191	-0.699403	0.000116415	0.00209226	SUMM2	protein_coding	protein_coding	LRR and NB-ARC domains-containing disease resistance protein	Encodes a NB-LRR protein SUMM2 involved in defense response to bacterium.	LRR and NB-ARC domains-containing disease resistance protein;(source:Araport11)
AT1G12300	171.024	194.178	125.893	111.967	-0.61789	0.0173197	0.0926109	RFL2	protein_coding	protein_coding	Tetratricopeptide repeat (TPR)-like superfamily protein	RFL2 is a pentatricopeptide repeat protein involved in mitochondrial RNA processing.	Tetratricopeptide repeat (TPR)-like superfamily protein;(source:Araport11)
AT1G12330	1232.32	1253.13	809.14	895.639	-0.543974	0.000814335	0.00951016	AT1G12330	protein_coding	protein_coding			cyclin-dependent kinase-like protein;(source:Araport11)
AT1G12360	1968.68	1528.27	1499.45	1150.33	-0.400073	0.0239348	0.117395	SEC11,KEU	protein_coding	protein_coding	Sec1/munc18-like (SM) proteins superfamily	encodes a Sec1 protein and expressed throughout the plant. physically interacts with Syntaxin1 and is required for cytokinesis.	Sec1/munc18-like (SM) proteins superfamily;(source:Araport11)
AT1G12380	815.846	784.859	621.137	597.626	-0.393185	0.0151501	0.0835625	AT1G12380	protein_coding	protein_coding			hypothetical protein;(source:Araport11)
AT1G12400	309.853	373.189	541.833	505.041	0.615904	0.00449818	0.0340258	AT1G12400	protein_coding	protein_coding	Nucleotide excision repair, TFIIH, subunit TTDA		Nucleotide excision repair, TFIIH, subunit TTDA;(source:Araport11)
AT1G12420	447.647	359.077	322.043	181.423	-0.679399	0.00844927	0.0541997	ACR8	protein_coding	protein_coding	ACT domain repeat 8		ACT domain repeat 8;(source:Araport11)
AT1G12430	1826.84	1359.37	1152.05	980.738	-0.578965	0.00115757	0.0123917	PAK,ARK3,AtKINUa	protein_coding	protein_coding	armadillo repeat kinesin 3	Encodes the kinesin-like protein PAK has an Armadillo motif tail and is involved in guard cell development in Arabidopsis (from Genbank record AF159052).However, no defect in stomatal complexes has been observed in loss of function mutations. It accumulates at the preprophase band (PPB) in a cell-cycle and microtubule-dependent manner and is most highly expressed in cells where the placement of t…	armadillo repeat kinesin 3;(source:Araport11)
AT1G12440	3176.89	3896.93	4380.88	5005.08	0.407981	0.0143887	0.0806067	SAP1	protein_coding	protein_coding	A20/AN1-like zinc finger family protein		A20/AN1-like zinc finger family protein;(source:Araport11)
AT1G12450	275.641	285.214	372.594	418.933	0.496694	0.0276105	0.130582	AT1G12450	protein_coding	protein_coding	SNARE associated Golgi protein family		SNARE associated Golgi protein family;(source:Araport11)
AT1G12470	1653.81	1328.01	1218.11	865.765	-0.516683	0.00542538	0.039118	AT1G12470	protein_coding	protein_coding	zinc ion binding		zinc ion binding protein;(source:Araport11)
AT1G12520	4945.41	6792.58	9516.21	9367.84	0.685976	2.9765e-05	0.000710256	ATCCS,CCS	protein_coding	protein_coding	copper chaperone for SOD1	Copper-zinc superoxide dismutase copper chaperone (delivers copper to the Cu-Zn superoxide dismutase). Localized to the chloroplast. Expressed in roots and shoots. Up-regulated in response to copper and senescence. The AtACC activates all three CuZnSOD activities located in three different subcellular compartments. Contains three domains, central, ATX-1 like and C-terminal. ATX-1 like domain esse…	copper chaperone for SOD1;(source:Araport11)
AT1G12570	308.848	380.266	216.28	265.205	-0.517208	0.0384771	0.16647	AT1G12570	protein_coding	protein_coding	Glucose-methanol-choline (GMC) oxidoreductase family protein	Ortholog of maize IPE1 gene which is involved in pollen exine development.	Glucose-methanol-choline (GMC) oxidoreductase family protein;(source:Araport11)
AT1G12580	1665.89	1351.27	1279.12	1106.1	-0.338961	0.0476801	0.193938	PEPKR1	protein_coding	protein_coding	phosphoenolpyruvate carboxylase-related kinase 1		phosphoenolpyruvate carboxylase-related kinase 1;(source:Araport11)
AT1G12600	27.1527	18.2228	52.2051	59.7678	1.29772	0.00103518	0.0113774	UTR4	protein_coding	protein_coding	UDP-N-acetylglucosamine (UAA) transporter family		UDP-N-acetylglucosamine (UAA) transporter family;(source:Araport11)
AT1G12620	338.999	259.963	239.668	159.758	-0.583809	0.0222432	0.111454	AT1G12620	protein_coding	protein_coding	Pentatricopeptide repeat (PPR) superfamily protein		Pentatricopeptide repeat (PPR) superfamily protein;(source:Araport11)
AT1G12650	1001.93	747.468	697.138	659.777	-0.366462	0.0403976	0.172147	AT1G12650	protein_coding	protein_coding			rRNA biogenesis RRP36-like protein;(source:Araport11)
AT1G12672	8.05907	18.1827	30.4288	31.6167	1.23289	0.0181565	0.0959191	AT1G12672	protein_coding	protein_coding			thionin-like protein;(source:Araport11)
AT1G12760	1641.76	1785.13	2024.36	2329.04	0.345156	0.0238866	0.117243	AT1G12760	protein_coding	protein_coding	Zinc finger, C3HC4 type (RING finger) family protein		Zinc finger, C3HC4 type (RING finger) family protein;(source:Araport11)
AT1G12770	3379.07	2978.62	2297.78	2074.11	-0.540177	0.000425119	0.00568946	EMB1586,ISE1	protein_coding	protein_coding	P-loop containing nucleoside triphosphate hydrolases superfamily protein	Encodes a DEAD-box RNA helicase that localizes to mitochondria and is essential for regulating cell-to-cell transport via plasmodesmata. The mRNA is cell-to-cell mobile.	P-loop containing nucleoside triphosphate hydrolases superfamily protein;(source:Araport11)
AT1G12780	828.924	804.075	1817.72	1532	1.0365	2.09502e-11	4.03484e-09	UGE1,ATUGE1	protein_coding	protein_coding	UDP-D-glucose/UDP-D-galactose 4-epimerase 1	Encodes a UDP-glucose epimerase that catalyzes the interconversion of the sugar nucleotides UDP-glucose UDP-galactose via a UDP-4-keto-hexose intermediate. Responsive to stress.	UDP-D-glucose/UDP-D-galactose 4-epimerase 1;(source:Araport11)
AT1G12800	15144	11641.3	8964.34	7225.28	-0.726346	1.83676e-05	0.00048604	SDP	protein_coding	protein_coding	Nucleic acid-binding, OB-fold-like protein	SDP is a chloroplast localized RNA binding protein that is required for plastid rRNA processing. Plants harboring a mutation in SDP have numerous defects including reduced chlorophyll content, poor growth, yellow leaves and abnormal chloroplasts.	Nucleic acid-binding, OB-fold-like protein;(source:Araport11)
AT1G12805	18.1113	21.2342	0.0218899	2.20055	-3.98841	0.00770914	0.0507621	AT1G12805	protein_coding	protein_coding	nucleotide binding		nucleotide binding protein;(source:Araport11)
AT1G12810	382.288	492.526	641.907	714.895	0.632957	0.00299455	0.0251786	AT1G12810	protein_coding	protein_coding	proline-rich family protein		proline-rich family protein;(source:Araport11)
AT1G12840	8884.81	11198.3	12393.1	14627	0.428035	0.00683651	0.0462513	DET3,ATVHA-C	protein_coding	protein_coding	vacuolar ATP synthase subunit C (VATC) / V-ATPase C subunit / vacuolar proton pump C subunit (DET3)	Encodes subunit C of the vacuolar H(+)-ATPase (V-ATPase). Bound and phosphorylated by AtWNK8. The mRNA is cell-to-cell mobile.	vacuolar ATP synthase subunit C (VATC) / V-ATPase C subunit / vacuolar proton pump C subunit (DET3);(source:Araport11)
AT1G12900	111945	154535	151777	232137	0.526753	0.00841907	0.0541061	GAPA-2	protein_coding	protein_coding	glyceraldehyde 3-phosphate dehydrogenase A subunit 2		glyceraldehyde 3-phosphate dehydrogenase A subunit 2;(source:Araport11)
AT1G12940	17.0988	14.1668	31.6603	46.0651	1.3067	0.0123002	0.0716157	ATNRT2.5,NRT2.5	protein_coding	protein_coding	nitrate transporter2.5	member of High affinity nitrate transporter family	nitrate transporter2.5;(source:Araport11)
AT1G12970	247.478	280.147	344.514	463.866	0.615069	0.00832664	0.0536452	PIRL3	protein_coding	protein_coding	plant intracellular ras group-related LRR 3	Encodes PIRL3, a member of the Plant Intracellular Ras-group-related LRRs (Leucine rich repeat proteins). PIRLs are a distinct, plant-specific class of intracellular LRRs that likely mediate protein interactions, possibly in the context of signal transduction.	plant intracellular ras group-related LRR 3;(source:Araport11)
AT1G13020	2189.99	1592	1284.54	1099.34	-0.665703	0.000109957	0.00200273	EIF4B2	protein_coding	protein_coding	eukaryotic initiation factor 4B2	Encodes eIF4B2, eukaryotic initiation factor 4B2.	eukaryotic initiation factor 4B2;(source:Araport11)
AT1G13030	621.677	475.395	429.464	223.329	-0.748319	0.00461736	0.034708	COILIN,Atcoilin	protein_coding	protein_coding	sphere organelles protein-related	Encodes a plant coilin, a protein that in other organisms is a major structural scaffolding protein necessary for Cajal body formation, composition and activity. It has been shown to bind both U1 and U1 snRNAs in vitro.	sphere organelles protein-like protein;(source:Araport11)
AT1G13120	870.152	654.417	587.354	498.392	-0.489516	0.0158523	0.0864838	GLE1,AtGLE1	protein_coding	protein_coding			nucleoporin GLE1-like protein;(source:Araport11)
AT1G13160	1779.56	1354.31	1038.97	769.691	-0.792778	5.32014e-05	0.00110787	AT1G13160	protein_coding	protein_coding	ARM repeat superfamily protein		ARM repeat superfamily protein;(source:Araport11)
AT1G13170	1136.75	1109.52	881.751	835.994	-0.386917	0.0112504	0.0673987	ORP1D	protein_coding	protein_coding	OSBP(oxysterol binding protein)-related protein 1D		OSBP(oxysterol binding protein)-related protein 1D;(source:Araport11)
AT1G13220	1066.29	549.272	545.386	206.695	-1.10271	0.00276493	0.023645	CRWN2,LINC2	protein_coding	protein_coding	nuclear matrix constituent protein-related	Encodes a nuclear coiled-coil protein related to the carrot peripheral nuclear protein NMCP1 that is involved in the determination of plant nuclear structure.	nuclear matrix constituent protein-like protein;(source:Araport11)
AT1G13245	793.744	1217.68	2014.73	2680.13	1.22273	1.77181e-08	1.58867e-06	RTFL17,DVL4	protein_coding	protein_coding	ROTUNDIFOLIA like 17		ROTUNDIFOLIA like 17;(source:Araport11)
AT1G13260	884.256	891.051	1896.99	1585.11	0.971881	1.13976e-09	1.44345e-07	RAV1,EDF4,AtRAV1	protein_coding	protein_coding	related to ABI3/VP1 1	Encodes an AP2/B3 domain transcription factor which is upregulated in response to low temperature. It contains a B3 DNA binding domain. It has circadian regulation and may function as a negative growth regulator. The mRNA is cell-to-cell mobile.	related to ABI3/VP1 1;(source:Araport11)
AT1G13300	10.0522	4.05983	30.1308	11.6713	1.54971	0.0189039	0.0989997	AtNIGT1,HRS1	protein_coding	protein_coding	myb-like transcription factor family protein	Encodes a nuclear localized member of the GARP family of transcription factors. Involved in nitrate/phosphate signaling in roots. It is transcriptionally regulated by nitrate and post transcriptionally by phospate and functions to integrate these two nutrient signaling pathways in the root.	myb-like transcription factor family protein;(source:Araport11)
AT1G13340	152.907	146.659	372.42	344.643	1.2585	1.02895e-06	4.81875e-05	ISTL6	protein_coding	protein_coding	Regulator of Vps4 activity in the MVB pathway protein		Regulator of Vps4 activity in the MVB pathway protein;(source:Araport11)
AT1G13350	1204.12	705.016	728.226	450.229	-0.69576	0.00714391	0.0478633	AT1G13350	protein_coding	protein_coding	Protein kinase superfamily protein	Paralog of PRP4KA.	Protein kinase superfamily protein;(source:Araport11)
AT1G13360	1959.67	2701.43	2792.23	3537.57	0.441427	0.0133527	0.0761877	AT1G13360	protein_coding	protein_coding			hypothetical protein;(source:Araport11)
AT1G13420	28.175	36.3975	2.28081	8.84938	-2.51063	6.43681e-05	0.00128926	ST4B,ATST4B	protein_coding	protein_coding	sulfotransferase 4B	Encodes a sulfotransferase. Unlike the related ST4A protein (At2g14920), in vitro experiments show that this enzyme does not act brassinosteroids. ST4B is expressed in the roots and transcript levels rise in response to cytokinin treatment.	sulfotransferase 4B;(source:Araport11)
AT1G13448	18.1195	30.3195	83.5819	78.0188	1.73269	2.42439e-05	0.000600526	AT1G13448	atlncRNA	antisense_long_noncoding_rna	other RNA		Natural antisense transcript overlaps with AT1G13450;(source:Araport11)
AT1G13607	41.2174	13.1936	4.33353	3.42506	-2.7714	0.00204426	0.0189725	AT1G13607	protein_coding	protein_coding	Defensin-like (DEFL) family protein	Encodes a defensin-like (DEFL) family protein.	Defensin-like (DEFL) family protein;(source:Araport11)
AT1G13640	2555.18	2357.61	2010.1	2000.55	-0.292695	0.0444811	0.184924	PI4KG6	protein_coding	protein_coding	Phosphatidylinositol 3- and 4-kinase family protein		Phosphatidylinositol 3- and 4-kinase family protein;(source:Araport11)
AT1G13700	66.371	34.4299	369.179	348.008	2.82734	2.35034e-22	3.05995e-19	PGL1	protein_coding	protein_coding	6-phosphogluconolactonase 1	Encodes a cytosolic 6-phosphogluconolactonase (PGL) thought to be involved in the oxidative pentose-phosphate pathway (OPPP).	6-phosphogluconolactonase 1;(source:Araport11)
AT1G13730	2151.78	2017.77	1624.6	1635.67	-0.354894	0.0133633	0.0762268	AT1G13730	protein_coding	protein_coding	Nuclear transport factor 2 (NTF2) family protein with RNA binding (RRM-RBD-RNP motifs) domain		Nuclear transport factor 2 (NTF2) family protein with RNA binding (RRM-RBD-RNP motifs) domain-containing protein;(source:Araport11)
AT1G13790	256.505	182.091	102.952	73.751	-1.30982	4.51047e-06	0.000157687	FDM4	protein_coding	protein_coding	XH/XS domain-containing protein	Belongs to a subgroup of SGS3-like proteins that act redundantly in RNA-directed DNA methylation: AT1G15910 (FDM1), AT4G00380 (FDM2), AT3G12550 (FDM3), AT1G13790 (FDM4), AT1G80790 (FDM5).	XH/XS domain-containing protein;(source:Araport11)
AT1G13830	41.2371	31.3701	128.977	89.6177	1.58671	9.58796e-06	0.000291109	AT1G13830	protein_coding	protein_coding	Carbohydrate-binding X8 domain superfamily protein		Carbohydrate-binding X8 domain superfamily protein;(source:Araport11)
AT1G13860	1007.98	870.842	792.498	606.978	-0.424725	0.0394281	0.169079	QUL1	protein_coding	protein_coding	QUASIMODO2 LIKE 1	Encodes QUASIMODO2 LIKE1 (QUL1), a paralog of QUASIMODO2 (QUA2). AT1G78240 (QUA2), AT1G13860 (QUL1) and AT2G03480 (QUL2) form a clade with a possible role in plant vasculature development.	QUASIMODO2 LIKE 1;(source:Araport11)
AT1G13950	459.729	437.947	690.83	816.472	0.747381	8.48509e-05	0.00162742	EIF5A,EIF-5A,ATELF5A-1,ELF5A-1	protein_coding	protein_coding	eukaryotic elongation factor 5A-1	Encodes eukaryotic translation initiation factor 5A (EIF-5A).In mammalian cells it functions as a shuttle protein that translocates mRNA from the nucleus to cytoplasmic ribosomes. Overexpression results in an increase in both primary and secondary xylem formation. In RNAi suppressed lines, xylem formation is reduced.	eukaryotic elongation factor 5A-1;(source:Araport11)
AT1G13980	2276.51	1738.65	1588.29	986.812	-0.640624	0.00220958	0.0201055	EMB30,GN,VAN7	protein_coding	protein_coding	sec7 domain-containing protein	Encodes a GDP/GTP exchange factor for small G-proteins of the ADP ribosylation factor (RAF) class, and as regulator of intracellular trafficking. Homologous to Sec7p and YEC2 from yeast. Involved in the specification of apical-basal pattern formation. Essential for cell division, expansion and adhesion. It appears that heteotypic binding between the DCB and C-terminal domains of two GNOM proteins…	sec7 domain-containing protein;(source:Araport11)
AT1G13990	278.679	405.531	792.646	708.432	1.13327	3.99133e-07	2.2283e-05	AT1G13990	protein_coding	protein_coding			plant/protein;(source:Araport11)
AT1G14010	428.555	487.484	625.434	572.843	0.387487	0.0327176	0.148314	AT1G14010	protein_coding	protein_coding	emp24/gp25L/p24 family/GOLD family protein		emp24/gp25L/p24 family/GOLD family protein;(source:Araport11)
AT1G14030	1503.93	1445.31	1043.55	981.725	-0.542122	0.000410621	0.00553641	LSMT-L	protein_coding	protein_coding	Rubisco methyltransferase family protein	Encodes a lysine methyltransferase whose main soluble physiological substrates are chloroplastic fructose 1,6-bisphosphate aldolases, FBA1, FBA2, and FBA3. Lysines near the C-terminal end of the target proteins are trimethylated.	Rubisco methyltransferase family protein;(source:Araport11)
AT1G14040	202.191	165.893	107.623	125.232	-0.660424	0.00919832	0.0577187	PHO1;H3	protein_coding	protein_coding	EXS (ERD1/XPR1/SYG1) family protein	Encodes a PHO1 homologue that is upregulated in response to Zn deficiency and is involved in Pi homeostasis in response to Zn deficiency. The mRNA is cell-to-cell mobile.	EXS (ERD1/XPR1/SYG1) family protein;(source:Araport11)
AT1G14080	10.0522	4.05983	24.9359	21.5444	1.70026	0.0225507	0.112401	FUT6,ATFUT6	protein_coding	protein_coding	fucosyltransferase 6	Encodes an alpha-(1,2)-fucosyltransferase.	fucosyltransferase 6;(source:Araport11)
AT1G14130	200.216	320.563	333.639	441.3	0.573067	0.0251456	0.121737	DAO1,AtDAO	protein_coding	protein_coding	2-oxoglutarate (2OG) and Fe(II)-dependent oxygenase superfamily protein	DAO1 is an IAA oxidase expressed in many different plant parts. it is a member of a family of dioxygenase and 2OG Fe(II) oxygenase domain and DAO domain containing proteins. It appears to be the major IAA oxidase in planta and major contributor to IAA degradation.	2-oxoglutarate (2OG) and Fe(II)-dependent oxygenase superfamily protein;(source:Araport11)
AT1G14190	141.853	168.888	96.6681	98.2695	-0.6721	0.010396	0.0634044	AT1G14190	protein_coding	protein_coding	Glucose-methanol-choline (GMC) oxidoreductase family protein		Glucose-methanol-choline (GMC) oxidoreductase family protein;(source:Araport11)
AT1G14200	450.704	685.683	890.459	861.945	0.624796	0.00325012	0.0267588	AT1G14200	protein_coding	protein_coding	RING/U-box superfamily protein		RING/U-box superfamily protein;(source:Araport11)
AT1G14210	814.842	803.061	1175.05	1224.44	0.568482	0.000345892	0.00484011	AT1G14210	protein_coding	protein_coding	Ribonuclease T2 family protein		Ribonuclease T2 family protein;(source:Araport11)
AT1G14280	3656.73	3595.56	3162.14	2675.16	-0.313064	0.0364473	0.160235	PKS2	protein_coding	protein_coding	phytochrome kinase substrate 2	Encodes phytochrome kinase substrate 2. PKS proteins are critical for hypocotyl phototropism. Forms a complex with Phot1, Phot2 and NPH3.	phytochrome kinase substrate 2;(source:Araport11)
AT1G14290	1098.54	1380.54	1557.48	1952.75	0.501639	0.00475396	0.035424	SBH2,AtSBH2	protein_coding	protein_coding	sphingoid base hydroxylase 2	Encodes one of the two redundant sphingoid base hydroxylases (SBH). Involved in sphingolipid trihydroxy long-chain base (4-hydroxysphinganine) biosynthesis. Double mutants of SBHs were dwarfed and not able to progress from vegetative to reproductive growth.	sphingoid base hydroxylase 2;(source:Araport11)
AT1G14330	574.427	704.927	1004.54	1032.43	0.670896	9.6499e-05	0.00180453	AT1G14330	protein_coding	protein_coding	Galactose oxidase/kelch repeat superfamily protein		Galactose oxidase/kelch repeat superfamily protein;(source:Araport11)
AT1G14340	515.072	613.904	725.755	1039.85	0.644858	0.00142033	0.0145238	AT1G14340	protein_coding	protein_coding	RNA-binding (RRM/RBD/RNP motifs) family protein		RNA-binding (RRM/RBD/RNP motifs) family protein;(source:Araport11)
AT1G14350	952.653	832.407	618.76	479.311	-0.700612	0.000168764	0.00278885	FLP,AtMYB124,MYB124	protein_coding	protein_coding	Duplicated homeodomain-like superfamily protein	Encodes a putative MYB transcription factor involved in stomata development, loss of FLP activity results in a failure of guard mother cells (GMCs) to adopt the guard cell fate, thus they continue to divide resulting in abnormal stomata consisting of clusters of numerous guard cell-like cells. This phenotype is enhanced in double mutants with MYB88. Its transcript levels change after inducing MUT…	Duplicated homeodomain-like superfamily protein;(source:Araport11)
AT1G14370	186.102	172.96	346.019	217.463	0.650158	0.0101702	0.062386	APK2A,PBL2,Kin1	protein_coding	protein_coding	protein kinase 2A	Encodes protein kinase APK2a. Protein is N-myristoylated.	protein kinase 2A;(source:Araport11)
AT1G14380	1258.47	1127.74	1081.28	766.361	-0.368736	0.0374431	0.163211	IQD28	protein_coding	protein_coding	IQ-domain 28	Encodes a microtubule-associated protein.	IQ-domain 28;(source:Araport11)
AT1G14390	57.3434	60.6812	34.5994	22.8264	-1.03596	0.026056	0.124882	AT1G14390	protein_coding	protein_coding	Leucine-rich repeat protein kinase family protein		Leucine-rich repeat protein kinase family protein;(source:Araport11)
AT1G14400	3098.44	4424.87	5312.59	5837.66	0.567617	0.00408959	0.0317453	ATUBC1,UBC1	protein_coding	protein_coding	ubiquitin carrier protein 1	ubiquitin carrier protein	ubiquitin carrier protein 1;(source:Araport11)
AT1G14420	10.0603	10.1149	0.0428712	4.38852	-2.1176	0.0159084	0.0866324	AT59	protein_coding	protein_coding	Pectate lyase family protein		Pectate lyase family protein;(source:Araport11)
AT1G14450	268.64	579.445	568.148	695.556	0.575203	0.0463667	0.19038	AT1G14450	protein_coding	protein_coding	NADH dehydrogenase (ubiquinone)s		NADH dehydrogenase (ubiquinone)s;(source:Araport11)
AT1G14460	1147.79	756.585	680.548	469.296	-0.727566	0.0012802	0.0134587	AT1G14460	protein_coding	protein_coding	AAA-type ATPase family protein		AAA-type ATPase family protein;(source:Araport11)
AT1G14510	1742.36	1919.64	2266.44	2376.63	0.342403	0.0244013	0.118912	AtAL7,AL7	protein_coding	protein_coding	alfin-like 7	Encodes a member of the Alfin1-like family of nuclear-localized PHD (plant homeodomain) domain containing proteins. All AL proteins except AL3 bind to di- or trimethylated histone H3 (H3K4me3/2). Members of this family include: AT5G05610 (AL1), AT3G11200 (AL2), AT3G42790 (AL3), AT5G26210 (AL4), AT5G20510 (AL5), AT2G02470 (AL6), AT1G14510 (AL7).	alfin-like 7;(source:Araport11)
AT1G14520	46.2527	21.2786	64.1474	72.1988	1.0105	0.0150898	0.0833008	MIOX1	protein_coding	protein_coding	myo-inositol oxygenase 1	Encodes MIOX1. Belongs to myo-inositol oxygenase gene family.	myo-inositol oxygenase 1;(source:Araport11)
AT1G14580	971.789	1191.41	1469.38	1583.6	0.496966	0.00186185	0.0177607	BLJ	protein_coding	protein_coding	C2H2-like zinc finger protein		C2H2-like zinc finger protein;(source:Araport11)
AT1G14600	256.529	276.107	355.267	422.245	0.545347	0.0190917	0.0996304	AT1G14600	protein_coding	protein_coding	Homeodomain-like superfamily protein		Homeodomain-like superfamily protein;(source:Araport11)
AT1G14610	7161.53	5094.51	4219.55	2648.46	-0.835449	6.66412e-05	0.00132339	TWN2,VALRS	protein_coding	protein_coding	valyl-tRNA synthetase / valine--tRNA ligase (VALRS)	Required for proper proliferation of basal cells.	valyl-tRNA synthetase / valine-tRNA ligase (VALRS);(source:Araport11)
AT1G14630	168.006	190.133	251.023	303.624	0.630541	0.0165875	0.0894736	AT1G14630	protein_coding	protein_coding			XRI1-like protein;(source:Araport11)
AT1G14650	2264.44	1657.74	1305.29	1259.57	-0.612726	0.000246315	0.00373756	AT1G14650	protein_coding	protein_coding	SWAP (Suppressor-of-White-APricot)/surp domain-containing protein / ubiquitin family protein		SWAP (Suppressor-of-White-APricot)/surp domain-containing protein / ubiquitin family protein;(source:Araport11)
AT1G14690	1709.14	1313.85	1114.79	670.552	-0.759484	0.000496999	0.00642172	MAP65-7	protein_coding	protein_coding	microtubule-associated protein 65-7		microtubule-associated protein 65-7;(source:Araport11)
AT1G14710	3253.32	2507.32	2312.01	2314.57	-0.316285	0.0406673	0.173002	AT1G14710	protein_coding	protein_coding	hydroxyproline-rich glycoprotein family protein		hydroxyproline-rich glycoprotein family protein;(source:Araport11)
AT1G14760	24.1158	2.05858	46.6509	41.8839	1.74705	0.0391824	0.16838	KNATM	protein_coding	protein_coding	KNOX Arabidopsis thaliana meinox	Encodes a novel Arabidopsis KNOX gene that encodes a MEINOX domain but lacks the homeodomain and interacts with TALE-class homeodomain proteins to modulate their activities	KNOX meinox protein;(source:Araport11)
AT1G14780	15.0815	8.10706	36.0587	57.2679	1.99601	1.60728e-05	0.000438873	AT1G14780	protein_coding	protein_coding	MAC/Perforin domain-containing protein		MAC/Perforin domain-containing protein;(source:Araport11)
AT1G14840	2521.96	1602.13	1156.19	801.409	-1.07479	3.12695e-06	0.00011862	ATMAP70-4,MAP70-4	protein_coding	protein_coding	microtubule-associated proteins 70-4	Encodes a microtubule associated protein (MAP70-4). Expressed in all tissues.	microtubule-associated proteins 70-4;(source:Araport11)
AT1G14850	1720.21	1414.99	1065.23	962.579	-0.6285	7.48137e-05	0.00145723	NUP155	protein_coding	protein_coding	nucleoporin 155	Encodes a protein similar to nucleoporin, a a major component of the nuclear pore complex (NPC) involved in cellular nucleo-cytoplasmic transport	nucleoporin 155;(source:Araport11)
AT1G14870	43.2768	73.7936	249.684	223.81	2.01332	4.71859e-05	0.00100511	AtPCR2,PCR2	protein_coding	protein_coding	PLANT CADMIUM RESISTANCE 2	PCR2 encodes a membrane protein involved in zinc transport and detoxification.	PLANT CADMIUM RESISTANCE 2;(source:Araport11)
AT1G14880	4225.1	4001.14	12085.1	7404.13	1.24435	8.64275e-07	4.21465e-05	PCR1,AtPCR1	protein_coding	protein_coding	PLANT CADMIUM RESISTANCE 1		PLANT CADMIUM RESISTANCE 1;(source:Araport11)
AT1G14890	740.424	1065.98	2553.42	3604.05	1.76904	3.18194e-18	2.07132e-15	AT1G14890	protein_coding	protein_coding	Plant invertase/pectin methylesterase inhibitor superfamily protein		Plant invertase/pectin methylesterase inhibitor superfamily protein;(source:Araport11)
AT1G14900	1042.2	1200.52	1411.85	1563.23	0.407581	0.0158523	0.0864838	HMGA	protein_coding	protein_coding	high mobility group A	Encodes a protein belonging to the subgroup of HMGA (high mobility group A) proteins that interact with A/T-rich stretches of DNA.	high mobility group A;(source:Araport11)
AT1G14980	4517.86	5291.67	5577.69	7005.46	0.359199	0.0247849	0.120295	CPN10	protein_coding	protein_coding	chaperonin 10	Encodes mitochondrial-localized chaperonin 10 that complements the E.coli groES mutant. Its mRNA is upregulated in response to heat shock treatment and is expressed uniformly in various organs.	chaperonin 10;(source:Araport11)
AT1G15010	14.0876	17.1882	77.0522	70.1321	2.22477	3.64787e-05	0.000824519	AT1G15010	protein_coding	protein_coding			mediator of RNA polymerase II transcription subunit;(source:Araport11)
AT1G15020	506.032	756.484	907.952	993.93	0.591003	0.0053193	0.0386191	ATQSOX1,QSOX1,QSO2	protein_coding	protein_coding	quiescin-sulfhydryl oxidase 1	Encodes a protein disulfide isomerase-like (PDIL) protein, a member of a multigene family within the thioredoxin (TRX) superfamily. This protein also belongs to the quiescin-sulfhydryl oxidase (QSOX) family, which possess an Erv1-like domain at the COOH terminus in addition to a TRX domain.	quiescin-sulfhydryl oxidase 1;(source:Araport11)
AT1G15050	5.02271	0.00677179	9.82258	12.3701	2.08035	0.0140084	0.0789955	IAA34	protein_coding	protein_coding	indole-3-acetic acid inducible 34	Belongs to auxin inducible gene family.	indole-3-acetic acid inducible 34;(source:Araport11)
AT1G15120	4030.94	3393.3	6979.47	7201.19	0.933575	9.27253e-08	6.53251e-06	AT1G15120	protein_coding	protein_coding	Ubiquinol-cytochrome C reductase hinge protein		Ubiquinol-cytochrome C reductase hinge protein;(source:Araport11)
AT1G15150	40.2329	32.3784	4.53855	17.7213	-1.69429	0.000978938	0.0109305	DTX10	protein_coding	protein_coding	MATE efflux family protein		MATE efflux family protein;(source:Araport11)
AT1G15160	239.404	171.975	96.7409	109.453	-0.995664	0.00472344	0.0352945	DTX11	protein_coding	protein_coding	MATE efflux family protein		MATE efflux family protein;(source:Araport11)
AT1G15165	419.479	333.792	260.622	256.452	-0.542622	0.0188232	0.0986862	AT1G15165	protein_coding	protein_coding	RING/FYVE/PHD zinc finger superfamily protein		RING/FYVE/PHD zinc finger superfamily protein;(source:Araport11)
AT1G15200	1742.33	1209.69	1176.76	764.216	-0.604695	0.00492055	0.0363574	AT1G15200	protein_coding	protein_coding	protein-protein interaction regulator family protein		protein-protein interaction regulator family protein;(source:Araport11)
AT1G15210	83.4685	41.5165	19.2973	4.8342	-2.35504	1.3214e-05	0.000375992	ABCG35,ATPDR7,PDR7	protein_coding	protein_coding	pleiotropic drug resistance 7		pleiotropic drug resistance 7;(source:Araport11)
AT1G15240	1401.3	958.863	870.708	682.632	-0.603321	0.00323604	0.0266988	AT1G15240	protein_coding	protein_coding	Phox-associated domain;Phox-like;Sorting nexin, C-terminal		phox (PX) domain-containing protein;(source:Araport11)
AT1G15250	703.181	727.2	995.798	965.866	0.455622	0.0096631	0.0599189	RPL37A	protein_coding	protein_coding	Zinc-binding ribosomal protein family protein		Zinc-binding ribosomal protein family protein;(source:Araport11)
AT1G15260	1561.27	1485.77	1291.13	1191.86	-0.295247	0.0499841	0.200454	AT1G15260	protein_coding	protein_coding			LOW protein: ATP-dependent RNA helicase-like protein;(source:Araport11)
AT1G15270	2759.39	2563.93	3937.81	4480.95	0.661244	0.0058799	0.0413972	AT1G15270	protein_coding	protein_coding	Translation machinery associated TMA7		Translation machinery associated TMA7;(source:Araport11)
AT1G15280	1971.7	1587.94	1276.95	1111.74	-0.575372	0.00029068	0.00425216	AT1G15280	protein_coding	protein_coding	CASC3/Barentsz eIF4AIII binding		CASC3/Barentsz eIF4AIII binding protein;(source:Araport11)
AT1G15290	15750.6	9992.78	7379.75	4960.67	-1.06077	1.10447e-06	5.10272e-05	REC3	protein_coding	protein_coding	Tetratricopeptide repeat (TPR)-like superfamily protein	Encodes REDUCED CHLOROPLAST COVERAGE 3 (REC3). Contributes to establishing the size of the chloroplast compartment.	Tetratricopeptide repeat (TPR)-like superfamily protein;(source:Araport11)
AT1G15340	4094.31	3098.99	2321.3	1437.54	-0.936204	3.9397e-06	0.000142004	MBD10	protein_coding	protein_coding	methyl-CPG-binding domain 10	Protein containing methyl-CpG-binding domain.Has sequence similarity to human MBD proteins.	methyl-CPG-binding domain 10;(source:Araport11)
AT1G15350	357.134	428.816	514.904	609.756	0.516695	0.009162	0.0575462	AT1G15350	protein_coding	protein_coding			DUF4050 family protein;(source:Araport11)
AT1G15370	1113.63	1263.23	1784.38	2071.48	0.697864	9.611e-06	0.000291265	AT1G15370	protein_coding	protein_coding	SNARE-like superfamily protein	TPLATE adaptor complex subunit.	SNARE-like superfamily protein;(source:Araport11)
AT1G15380	22.1153	8.11905	133.321	93.0066	2.89279	3.9948e-06	0.000142946	GLYI4	protein_coding	protein_coding	Lactoylglutathione lyase / glyoxalase I family protein	Glyoxalase which affects ABA?JA crosstalk.	Lactoylglutathione lyase / glyoxalase I family protein;(source:Araport11)
AT1G15390	1502.95	2051.1	2116.66	2419.42	0.351929	0.042929	0.179986	ATDEF1,PDF1A	protein_coding	protein_coding	peptide deformylase 1A	encodes a peptide deformylase-like protein. Removes N-formyl groups, a prerequisite for the action of methionine aminopeptidase during protein synthesis. Targeted to mitochondria. Requires Zn for catalysis.	peptide deformylase 1A;(source:Araport11)
AT1G15400	933.564	1187.36	1496.6	1734.86	0.607377	0.000615363	0.00757233	AT1G15400	protein_coding	protein_coding			hypothetical protein;(source:Araport11)
AT1G15430	277.652	286.226	449.475	395.545	0.583526	0.00315599	0.0262044	AT1G15430	protein_coding	protein_coding	Protein of unknown function (DUF1644)		hypothetical protein (DUF1644);(source:Araport11)
AT1G15440	1244.39	1140.88	894.732	805.568	-0.4882	0.00176223	0.017025	PWP2,ATPWP2	protein_coding	protein_coding	periodic tryptophan protein 2	Encodes a nucleolar protein that is a ribosome biogenesis co-factor. Mutants display aberrant RNA processing and female gametophyte development.	periodic tryptophan protein 2;(source:Araport11)
AT1G15480	329.96	323.654	247.532	227.169	-0.461072	0.0214782	0.108635	AT1G15480	protein_coding	protein_coding	Tetratricopeptide repeat (TPR)-like superfamily protein		Tetratricopeptide repeat (TPR)-like superfamily protein;(source:Araport11)
AT1G15510	925.468	572.515	369.035	296.253	-1.17051	4.02036e-07	2.23417e-05	ATECB2,ECB2,VAC1	protein_coding	protein_coding	Tetratricopeptide repeat (TPR)-like superfamily protein	Encodes a pentatricopeptide repeat protein required for chloroplast transcript accD RNA editing and early chloroplast biogenesis.	Tetratricopeptide repeat (TPR)-like superfamily protein;(source:Araport11)
AT1G15570	606.606	616.958	383.34	379.571	-0.681327	0.000136064	0.00236193	CYCA2;3	protein_coding	protein_coding	CYCLIN A2;3	A2-type cyclin. Negatively regulates endocycles and acts as a key regulator of ploidy levels in Arabidopsis endoreduplication. Interacts physically with CDKA;1. Expressed preferentially in trichomes and young developing tissues.	CYCLIN A2;(source:Araport11)
AT1G15625	46.2764	47.5354	10.0289	28.9275	-1.25967	0.0375899	0.163741	AT1G15625	protein_coding	protein_coding			E3 ubiquitin-protein ligase;(source:Araport11)
AT1G15660	769.561	636.2	546.125	481.396	-0.451972	0.0133782	0.0762621	CENP-C	protein_coding	protein_coding	centromere protein C	Encodes a homologue of the human centromeric protein C (CENP-C). CENP-C co-localizes with the 180 bp centromeric regions of chromosomes throughout the cell cycle, but does not completely cover the 180 bp regions.	centromere protein C;(source:Araport11)
AT1G15670	192.132	158.812	492.856	408.053	1.35959	1.03432e-09	1.32793e-07	KFB01,KMD2	protein_coding	protein_coding	Galactose oxidase/kelch repeat superfamily protein	Encodes a member of a family of F-box proteins, called the KISS ME DEADLY (KMD) family, that targets type-B ARR proteins for degradation and is involved in the negative regulation of the cytokinin response. Also named as KFB1, a member of a group of Kelch repeat F-box proteins that negatively regulate phenylpropanoid biosynthesis by targeting the phenypropanoid biosynthesis enzyme phenylalanine a…	Galactose oxidase/kelch repeat superfamily protein;(source:Araport11)
AT1G15730	2935.44	2737.89	2274.03	2350.67	-0.294849	0.0411371	0.17459	AT1G15730	protein_coding	protein_coding	Cobalamin biosynthesis CobW-like protein		Cobalamin biosynthesis CobW-like protein;(source:Araport11)
AT1G15772	6.03367	4.05141	6.93889e-17	6.93889e-17	-5.29305	0.0100433	0.061787	AT1G15772	protein_coding	protein_coding			mediator of RNA polymerase II transcription subunit;(source:Araport11)
AT1G15780	2431.41	1482.79	1261.55	896.266	-0.858995	0.000250257	0.0037903	NRB4,MED15_1	protein_coding	protein_coding			mediator of RNA polymerase II transcription subunit 15a-like protein;(source:Araport11)
AT1G15790	184.079	138.592	298.543	265.618	0.805532	0.00280283	0.0239163	AT1G15790	protein_coding	protein_coding			mediator of RNA polymerase II transcription subunit 15a-like protein;(source:Araport11)
AT1G15800	60.3427	38.4636	116.177	111.882	1.2044	0.00121682	0.0129301	AT1G15800	protein_coding	protein_coding			hypothetical protein;(source:Araport11)
AT1G15810	930.517	770.718	700.331	619.207	-0.366391	0.0379939	0.164934	AT1G15810	protein_coding	protein_coding	S15/NS1, RNA-binding protein		S15/NS1, RNA-binding protein;(source:Araport11)
AT1G15820	99670.3	151194	156010	224219	0.599957	0.00459534	0.0345825	CP24,LHCB6	protein_coding	protein_coding	light harvesting complex photosystem II subunit 6	Lhcb6 protein (Lhcb6), light harvesting complex of photosystem II.	light harvesting complex photosystem II subunit 6;(source:Araport11)
AT1G15860	1234.34	1355.28	1778.94	2047.77	0.563243	0.00022671	0.00350212	AT1G15860	protein_coding	protein_coding	Domain of unknown function (DUF298)		defective in cullin neddylation protein (DUF298);(source:Araport11)
AT1G15870	79.4783	90.0055	30.7374	63.8428	-0.83964	0.0306128	0.141097	AT1G15870	protein_coding	protein_coding	Mitochondrial glycoprotein family protein		Mitochondrial glycoprotein family protein;(source:Araport11)
AT1G15880	822.9	948.684	1082.75	1140.83	0.327773	0.049057	0.197761	atgos11,GOS11	protein_coding	protein_coding	golgi snare 11	Golgi SNARE 11 protein (GOS11)	golgi snare 11;(source:Araport11)
AT1G15930	8877.77	11093.1	12086.8	13550.6	0.360339	0.0208608	0.10644	RPS12A	protein_coding	protein_coding	Ribosomal protein L7Ae/L30e/S12e/Gadd45 family protein		Ribosomal protein L7Ae/L30e/S12e/Gadd45 family protein;(source:Araport11)
AT1G15940	1509.93	808.19	619.355	277.729	-1.36921	1.28768e-05	0.000367966	PDS5E,AtPDS5E	protein_coding	protein_coding	Tudor/PWWP/MBT superfamily protein	One of 5 PO76/PDS5 cohesion cofactor orthologs of Arabidopsis.	Tudor/PWWP/MBT superfamily protein;(source:Araport11)
AT1G15990	2.01105	1.01476	7.59459	6.80954	2.15526	0.0301629	0.13967	ATCNGC7,CNGC7	protein_coding	protein_coding	cyclic nucleotide gated channel 7	Encodes a plasma membrane localized member of the cyclic nucleotide gated channel (CNGC) family that is essential for male reproductive fertility.	cyclic nucleotide gated channel 7;(source:Araport11)
AT1G16010	1791.63	1476.68	1364.98	1273.18	-0.30896	0.0479141	0.194574	MRS2-1,AtMRS2-1,MGT2,AtMGT2	protein_coding	protein_coding	magnesium transporter 2	Transmembrane magnesium transporter. One of nine family members.	magnesium transporter 2;(source:Araport11)
AT1G16020	1476.76	1249.11	1166.2	1032.64	-0.309856	0.0475175	0.193548	CCZ1a	protein_coding	protein_coding	Protein of unknown function (DUF1712)		vacuolar fusion protein (DUF1712);(source:Araport11)
AT1G16030	222.302	158.827	140.959	104.253	-0.635356	0.0194815	0.10113	Hsp70b	protein_coding	protein_coding	heat shock protein 70B		heat shock protein 70B;(source:Araport11)
AT1G16060	69.4184	78.8803	50.9988	46.3963	-0.605172	0.0468462	0.191769	WRI3,ADAP	protein_coding	protein_coding	ARIA-interacting double AP2 domain protein	Encodes ADAP, an AP2-domain protein that interacts with ARIA. ADAP is a positive regulator of the ABA response and is also involved in regulating seedling growth.	ARIA-interacting double AP2 domain protein;(source:Araport11)
AT1G16070	144.839	94.1012	62.8885	52.1251	-1.0531	0.00175369	0.0169754	AtTLP8,TLP8	protein_coding	protein_coding	tubby like protein 8	Member of TLP family	tubby like protein 8;(source:Araport11)
AT1G16130	36.2183	39.4408	92.3312	94.8701	1.30392	0.0194212	0.100945	WAKL2	protein_coding	protein_coding	wall associated kinase-like 2	Encodes a WAK-like receptor-like kinase with a cytoplasmic Ser/Thr protein kinase domain and an extracellular domain with EGF-like repeats.	wall associated kinase-like 2;(source:Araport11)
AT1G16170	541.236	730.2	1020.08	1502.93	0.988442	2.13426e-06	8.73783e-05	AT1G16170	protein_coding	protein_coding			ephrin-A3 protein;(source:Araport11)
AT1G16180	5684.81	8365.31	10707.7	12487.5	0.723229	7.03774e-05	0.00138419	AT1G16180	protein_coding	protein_coding	Serinc-domain containing serine and sphingolipid biosynthesis protein		Serinc-domain containing serine and sphingolipid biosynthesis protein;(source:Araport11)
AT1G16240	1368.15	1728.47	1853.89	2185.55	0.383379	0.0220106	0.110641	SYP51,ATSYP51	protein_coding	protein_coding	syntaxin of plants 51	Encodes one of 24 Arabidopsis syntaxins. Its mRNA has been shown to be expressed.	syntaxin of plants 51;(source:Araport11)
AT1G16260	1883.16	1224.87	1311.5	925.645	-0.474206	0.0318665	0.145346	WAKL8	protein_coding	protein_coding	Wall-associated kinase family protein		Wall-associated kinase family protein;(source:Araport11)
AT1G16270	1452.61	1022.58	764.367	652.016	-0.805114	1.47276e-05	0.000407615	AT1G16270	protein_coding	protein_coding	Protein kinase superfamily protein with octicosapeptide/Phox/Bem1p domain		kinase superfamily with octicosapeptide/Phox/Bem1p domain-containing protein;(source:Araport11)
AT1G16280	621.684	529.999	438.625	389.883	-0.474896	0.00946328	0.0589269	RH36,SWA3,AtRH36	protein_coding	protein_coding	RNA helicase 36	Encodes a putative DEAD-box RNA helicase. Essential for female gametogenesis.	RNA helicase 36;(source:Araport11)
AT1G16310	233.422	430.788	179.177	176.249	-0.901649	0.00199902	0.0186812	MTP10	protein_coding	protein_coding	Cation efflux family protein	Cation efflux family protein which affects ABA-JA crosstalk and susceptibility to Mamestra brassicae herbivory.	Cation efflux family protein;(source:Araport11)
AT1G16330	168.975	95.1256	62.8537	48.785	-1.24022	0.000440125	0.00584464	CYCB3;1	protein_coding	protein_coding	cyclin b3;1	core cell cycle genes	cyclin b3;(source:Araport11)
AT1G16350	3643.64	3109.09	2832.09	2589.2	-0.316796	0.0297915	0.138595	AT1G16350	protein_coding	protein_coding	Aldolase-type TIM barrel family protein		Aldolase-type TIM barrel family protein;(source:Araport11)
AT1G16360	3.01705	2.02627	19.4052	10.3804	2.50178	0.00240029	0.021404	AT1G16360	protein_coding	protein_coding	LEM3 (ligand-effect modulator 3) family protein / CDC50 family protein		LEM3 (ligand-effect modulator 3) family protein / CDC50 family protein;(source:Araport11)
AT1G16390	716.244	588.665	376.712	328.905	-0.886614	1.06764e-05	0.000317058	ATOCT3,OCT3	protein_coding	protein_coding	organic cation/carnitine transporter 3		organic cation/carnitine transporter 3;(source:Araport11)
AT1G16400	485.882	446.043	752.553	736.543	0.675989	0.000118284	0.00211533	CYP79F2	protein_coding	protein_coding	cytochrome P450, family 79, subfamily F, polypeptide 2	Encodes cytochrome P450 CYP79F2.	cytochrome P450, family 79, subfamily F, polypeptide 2;(source:Araport11)
AT1G16410	11125.1	14269.9	8166.44	8605.25	-0.598518	9.04284e-05	0.001716	SPS1,BUS1,CYP79F1	protein_coding	protein_coding	cytochrome p450 79f1	member of CYP79F The mRNA is cell-to-cell mobile.	cytochrome p450 79f1;(source:Araport11)
AT1G16430	190.118	152.746	207.723	300.006	0.565808	0.0338762	0.152188	MED22A	protein_coding	protein_coding	Surfeit locus protein 5 subunit 22 of Mediator complex		Surfeit locus protein 5 subunit 22 of Mediator complex;(source:Araport11)
AT1G16470	2195.06	2980.58	3197.22	3789.57	0.432844	0.0107496	0.0650574	PAB1	protein_coding	protein_coding	proteasome subunit PAB1	Encodes 20S proteasome subunit PAB1 (PAB1).	proteasome subunit PAB1;(source:Araport11)
AT1G16480	141.819	87.0255	73.3288	25.5231	-1.20797	0.00750635	0.0496074	AT1G16480	protein_coding	protein_coding	Tetratricopeptide repeat (TPR)-like superfamily protein		Tetratricopeptide repeat (TPR)-like superfamily protein;(source:Araport11)
AT1G16510	83.5111	114.261	484.352	489.116	2.29778	1.93922e-15	7.7923e-13	SAUR41	protein_coding	protein_coding	SAUR-like auxin-responsive protein family	Encodes a clade III SAUR gene with a distinctive expression pattern in root meristems. It is normally expressed in the quiescent center and cortex/endodermis initials and upon auxin stimulation, the expression is found in the endodermal layer. Overexpression studies suggest roles in cell expansion and auxin transport.	SAUR-like auxin-responsive protein family;(source:Araport11)
AT1G16520	809.823	943.626	654.822	643.909	-0.432994	0.00839446	0.0539966	AT1G16520	protein_coding	protein_coding			interactor of constitutive active ROPs protein;(source:Araport11)
AT1G16530	92.5652	126.397	167.228	163.828	0.595819	0.0257758	0.123885	ASL9,LBD3	protein_coding	protein_coding	ASYMMETRIC LEAVES 2-like 9		ASYMMETRIC LEAVES 2-like 9;(source:Araport11)
AT1G16610	2119.59	1897.42	1432.51	1629.84	-0.391561	0.00916939	0.0575816	RNPS1,AtSR45,SR45	protein_coding	protein_coding	arginine/serine-rich 45	Encodes SR45, a member of the highly conserved family of serine/arginine-rich (SR) proteins, which play key roles in pre-mRNA splicing and other aspects of RNA metabolism. SR45 is a spliceosome protein, interacts with SR33 and the U1-70K protein of the U1 snRNP. Also involved in plant sugar response. sr45-1 mutation confers hypersensitivity to glucose during early seedling growth.	arginine/serine-rich 45;(source:Araport11)
AT1G16630	431.54	291.331	203.791	127.05	-1.1265	3.12338e-05	0.000735754	AT1G16630	protein_coding	protein_coding			transmembrane protein;(source:Araport11)
AT1G16640	82.4802	64.7504	101.322	161.019	0.832183	0.0149158	0.0826208	AT1G16640	protein_coding	protein_coding	AP2/B3-like transcriptional factor family protein		AP2/B3-like transcriptional factor family protein;(source:Araport11)
AT1G16680	1373.14	1047.85	921.83	787.568	-0.501955	0.00520894	0.0379795	AT1G16680	protein_coding	protein_coding	Chaperone DnaJ-domain superfamily protein		Chaperone DnaJ-domain superfamily protein;(source:Araport11)
AT1G16710	2095.41	1214.77	1157.27	799.155	-0.758522	0.00118091	0.0125989	HAC12	protein_coding	protein_coding	histone acetyltransferase of the CBP family 12	Encodes an enzyme with histone acetyltransferase activity that can use both H3 and H4 histones as substrates. No single prior lysine acetylation is sufficient to block HAC12 acetylation of the H3 or H4 peptides, suggesting that HAC12 can acetylate any of several lysines present in the peptides.	histone acetyltransferase of the CBP family 12;(source:Araport11)
AT1G16730	754.483	745.411	842.985	1134.82	0.398824	0.0403322	0.171959	UP6	protein_coding	protein_coding	unknown protein 6		hypothetical protein;(source:Araport11)
AT1G16760	2.0192	8.07568	6.93889e-17	6.93889e-17	-5.29492	0.0186475	0.0979563	AT1G16760	protein_coding	protein_coding	Protein kinase protein with adenine nucleotide alpha hydrolases-like domain		kinase with adenine nucleotide alpha hydrolases-like domain-containing protein;(source:Araport11)
AT1G16780	894.306	779.814	549.574	595.199	-0.548379	0.0013456	0.0139484	AtVHP2;2,VHP2;2	protein_coding	protein_coding	Inorganic H pyrophosphatase family protein	Encodes a type II H+-PPases that localizes to and function as a proton pump of the Golgi apparatus in most tissues except for mature leaves.	Inorganic H pyrophosphatase family protein;(source:Araport11)
AT1G16800	697.102	370.248	269.854	137.442	-1.38906	1.97233e-05	0.000513154	AT1G16800	protein_coding	protein_coding	P-loop containing nucleoside triphosphate hydrolases superfamily protein		P-loop containing nucleoside triphosphate hydrolases superfamily protein;(source:Araport11)
AT1G16840	947.63	927.465	1265.2	1339.64	0.474119	0.00323568	0.0266988	AT1G16840	protein_coding	protein_coding			hypothetical protein;(source:Araport11)
AT1G16870	1537.14	1564.65	1303.09	1224.59	-0.295209	0.0497876	0.19991	AT1G16870	protein_coding	protein_coding	mitochondrial 28S ribosomal protein S29-related		mitochondrial 28S ribosomal protein S29-like protein;(source:Araport11)
AT1G16890	1557.26	1801.3	2286.03	2508.72	0.513541	0.000568994	0.0071394	UBC36,AtUBC36,UBC13B	protein_coding	protein_coding	ubiquitin-conjugating enzyme 36	UBC36/UBC13B encodes a protein that may play a role in DNA damage responses and error-free post-replicative DNA repair. It can bind to the MMZ/UEV1 proteins in vitro.	ubiquitin-conjugating enzyme 36;(source:Araport11)
AT1G16916	199.191	224.52	263.152	397.074	0.639573	0.0447242	0.185721	AT1G16916	protein_coding	protein_coding			transmembrane protein;(source:Araport11)
AT1G16970	946.601	657.461	598.192	496.164	-0.551439	0.00857026	0.0547388	ATKU70,KU70	protein_coding	protein_coding	KU70 homolog	Ku80 and ku70 form the heterodimer complex Ku, required for proper maintenance of the telomeric C strand. Ku regulates the extension of the telomeric G strand. Interacts with WEX, and this interaction stimulates the WEX exonuclease activity.	ATP-dependent DNA helicase 2 subunit Ku70-like protein;(source:Araport11)
AT1G17040	393.316	279.188	218.23	204.549	-0.66931	0.00299091	0.0251676	SHA,ATSHA,STATLA	protein_coding	protein_coding	SH2 domain protein A	Encodes a protein that contains an SH2 domain. It can pull down a 120-kD tyrosine-phosphorylated protein in vitro. It is predicted to act as a transcription factor.	SH2 domain protein A;(source:Araport11)
AT1G17050	7712.83	7362.05	5817.4	5438.02	-0.421508	0.00501299	0.0368813	SPS2,AtSPS2	protein_coding	protein_coding	solanesyl diphosphate synthase 2	Encodes one of the two paralogous solanesyl diphosphate synthases - SPS1 (At1g78510) and SPS2 (At1g17050) - that assemble the side-chain of plastoquinone-9 in plastids.	solanesyl diphosphate synthase 2;(source:Araport11)
AT1G17080	874.215	1185.33	1358.74	1672.64	0.55752	0.0024619	0.0217922	AT1G17080	protein_coding	protein_coding	Ribosomal protein L18ae family		Ribosomal protein L18ae family;(source:Araport11)
AT1G17110	2265.43	1392.77	1288.63	855.688	-0.770466	0.001842	0.0176282	UBP15	protein_coding	protein_coding	ubiquitin-specific protease 15	Encodes a ubiquitin-specific protease, and its activity has been confirmed in an in vitro assay. ubp15 mutants have defects in cell proliferation, and the associated processes of leaf, root, stem, flower, and silique development. UBP15 can be found in the nucleus and cytoplasm in transient assays. Though UBP15 is expressed in many tissues, UBP15 transcript levels are higher in rosette leaves and …	ubiquitin-specific protease 15;(source:Araport11)
AT1G17120	1140.8	1484.71	1718.29	2358.14	0.634582	0.000695539	0.00836291	CAT8	protein_coding	protein_coding	cationic amino acid transporter 8	Encodes a member of the cationic amino acid transporter (CAT) subfamily of amino acid polyamine choline transporters. Does not mediate efficient uptake of basic amino acids in yeast or Xenopus systems but can transport neutral and acidic amino acid analogs.	cationic amino acid transporter 8;(source:Araport11)
AT1G17140	1450.62	1458.45	1039.27	1048.27	-0.478721	0.0018683	0.0177961	ICR1,RIP1	protein_coding	protein_coding	interactor of constitutive active rops 1	Encodes a ROP/RAC effector, designated interactor of constitutive active ROPs 1 (ICR1), that interacts with GTP-bound ROPs. ICR1 is a scaffold mediating formation of protein complexes that are required for cell polarity. ICR1 is comprised of coiled-coil domains and forms complexes with itself and the exocyst vesicle-tethering complex subunit SEC3.	interactor of constitutive active rops 1;(source:Araport11)
AT1G17147	13.0837	18.1952	74.4822	31.1047	1.74625	0.00355084	0.0285153	VQ1	protein_coding	protein_coding	VQ motif-containing protein		VQ motif-containing protein;(source:Araport11)
AT1G17180	6.93889e-17	6.93889e-17	6.48685	4.58065	5.42154	0.0190553	0.0995207	GSTU25,ATGSTU25	protein_coding	protein_coding	glutathione S-transferase TAU 25	Encodes glutathione transferase belonging to the tau class of GSTs. Naming convention according to Wagner et al. (2002). Detoxification of the environmental pollutant 2,4,6-trinitrotoluene. Arabidopsis plant over-expressing At1g17180 were more resistant to TNT, removed more TNT from sterile and soil-based media, and had reduced levels of glutathione when grown in the presence of TNT.	glutathione S-transferase TAU 25;(source:Araport11)
AT1G17200	1704.15	2472.85	2757.57	3855.96	0.662892	0.00169855	0.0165721	CASPL2A1	protein_coding	protein_coding	Uncharacterised protein family (UPF0497)		Uncharacterized protein family (UPF0497);(source:Araport11)
AT1G17210	3186.93	2934.11	2356.37	2016.58	-0.485076	0.00134564	0.0139484	ILP1,ATILP1	protein_coding	protein_coding	IAP-like protein 1		IAP-like protein 1;(source:Araport11)
AT1G17220	30891.6	24721.9	16949.4	14385.8	-0.827637	1.86743e-07	1.19884e-05	FUG1	protein_coding	protein_coding	Translation initiation factor 2, small GTP-binding protein	Encodes a chloroplast localized protein with similarity to translation initiation factor 2. Can complement loss of INFB in E.coli suggesting FUG1 does function as a translation initiation factor in vivo. Identified as a suppressor of the leaf variegation mutant var2-6. Suppression is only seen in hypomorphs as complete loss of function alleles are embryo lethal. The mRNA is cell-to-cell mobile.	Translation initiation factor 2, small GTP-binding protein;(source:Araport11)
AT1G17290	6376.91	7381.24	9827.95	10432.9	0.558398	0.000102403	0.00189546	AlaAT1	protein_coding	protein_coding	alanine aminotransferas	Encodes for alanine aminotransferase (ALAAT1), involved in alanine catabolism during plants recovery from hypoxia The mRNA is cell-to-cell mobile.	alanine aminotransferas;(source:Araport11)
AT1G17330	335.007	434.875	640.628	580.765	0.665731	0.00107363	0.0116872	AT1G17330	protein_coding	protein_coding	Metal-dependent phosphohydrolase		Metal-dependent phosphohydrolase;(source:Araport11)
AT1G17360	4823.63	2742	2310.32	1268.24	-1.07999	0.000148219	0.00253107	AT1G17360	protein_coding	protein_coding			LOW protein: protein phosphatase 1 regulatory subunit-like protein;(source:Araport11)
AT1G17430	328.979	491.496	603.804	607.728	0.562169	0.00852415	0.0545506	AT1G17430	protein_coding	protein_coding	alpha/beta-Hydrolases superfamily protein		alpha/beta-Hydrolases superfamily protein;(source:Araport11)
AT1G17440	2059.22	1610.19	1347.45	1074.59	-0.599148	0.000441835	0.00586071	CKH1,TAF12B,EER4	protein_coding	protein_coding	Transcription initiation factor TFIID subunit A	Encodes one of two Arabidopsis proteins with similarity to the TBP-associated factor TAF12. The gene product is an EIN3-interacting TFIID transcription factor required for proper ethylene response, including ERF1 induction. Loss of function mutants show enhanced response to ethylene. Located in nucleus and expressed throughout the plant. Required for ERF1 expression. Cytokinin-hypersensitive 1 (C…	Transcription initiation factor TFIID subunit A;(source:Araport11)
AT1G17450	905.348	555.322	413.352	263.774	-1.1086	1.91636e-05	0.000502609	AT1G17450	protein_coding	protein_coding	B-block binding subunit of TFIIIC		B-block binding subunit of TFIIIC;(source:Araport11)
AT1G17455	111.673	133.489	154.449	209.742	0.570195	0.0391683	0.168373	ELF4-L4	protein_coding	protein_coding	ELF4-like 4		ELF4-like 4;(source:Araport11)
AT1G17460	123.73	109.245	58.4105	36.4913	-1.29248	0.000137998	0.00239129	TRFL3	protein_coding	protein_coding	TRF-like 3	Arabidopsis thaliana myb family transcription factor (At1g17460)	TRF-like 3;(source:Araport11)
AT1G17490	167.007	216.414	317.001	281.437	0.641999	0.011349	0.0677528	AT1G17490	protein_coding	protein_coding			epidermal patterning factor-like protein;(source:Araport11)
AT1G17530	627.739	708.983	881.888	964.561	0.465913	0.00950049	0.0590908	ATTIM23-1,TIM23-1	protein_coding	protein_coding	translocase of inner mitochondrial membrane 23	Encodes a translocase of inner mitochondrial membrane.	translocase of inner mitochondrial membrane 23;(source:Araport11)
AT1G17540	2.01722	6.05832	6.93889e-17	6.93889e-17	-4.98167	0.0276851	0.130821	AT1G17540	protein_coding	protein_coding	Protein kinase protein with adenine nucleotide alpha hydrolases-like domain		kinase with adenine nucleotide alpha hydrolases-like domain-containing protein;(source:Araport11)
AT1G17560	285.71	344.869	438.676	412.4	0.432537	0.0317388	0.144886	HLL	protein_coding	protein_coding	Ribosomal protein L14p/L23e family protein	Encodes HUELLENLOS (HLL), a mitochondrial ribosome protein, similar to L14 ribosomal protein of eubacteria. HLL is essential for normal ovule development.	Ribosomal protein L14p/L23e family protein;(source:Araport11)
AT1G17580	2205.07	1257.25	1024.61	585.888	-1.10397	1.75046e-05	0.000469307	ATMYA1,XI-1,MYA1	protein_coding	protein_coding	myosin 1	Encodes a member of the type XI myosin protein family involved in organelle trafficking and overall plant development.	myosin 1;(source:Araport11)
AT1G17590	232.359	157.821	151.731	99.8528	-0.63233	0.0446963	0.185653	NF-YA8	protein_coding	protein_coding	nuclear factor Y, subunit A8		nuclear factor Y, subunit A8;(source:Araport11)
AT1G17620	1461.7	1715.33	2533.52	2497.59	0.663171	1.02583e-05	0.000307447	AT1G17620	protein_coding	protein_coding	Late embryogenesis abundant (LEA) hydroxyproline-rich glycoprotein family		Late embryogenesis abundant (LEA) hydroxyproline-rich glycoprotein family;(source:Araport11)
AT1G17680	876.191	684.755	582.859	420.66	-0.636948	0.00182108	0.0174691	AT1G17680	protein_coding	protein_coding	tetratricopeptide repeat (TPR)-containing protein		tetratricopeptide repeat (TPR)-containing protein;(source:Araport11)
AT1G17690	1338.94	1085.27	846.842	681.467	-0.66533	0.000252392	0.00381022	NOF1	protein_coding	protein_coding			U3 small nucleolar RNA-associated protein;(source:Araport11)
AT1G17700	161.965	167.891	213.157	309.036	0.66202	0.00844622	0.0541997	PRA1.F1	protein_coding	protein_coding	prenylated RAB acceptor 1.F1		prenylated RAB acceptor 1.F1;(source:Araport11)
AT1G17745	1305.75	1175.27	1002.09	773.025	-0.482747	0.00440797	0.0334821	PGDH,PGDH2	protein_coding	protein_coding	D-3-phosphoglycerate dehydrogenase	encodes a 3-Phosphoglycerate dehydrogenase The mRNA is cell-to-cell mobile.	D-3-phosphoglycerate dehydrogenase;(source:Araport11)
AT1G17760	1009.99	892.079	785.946	579.916	-0.477441	0.0115681	0.0686954	CSTF77,ATCSTF77	protein_coding	protein_coding	Tetratricopeptide repeat (TPR)-like superfamily protein	Encodes a homolog of the mammalian protein CstF77, a polyadenylation factor subunit. RNA 3&#8242;-end鈥損rocessing factor of antisense FLC transcript. Mediates silencing of the floral repressor gene FLC.	Tetratricopeptide repeat (TPR)-like superfamily protein;(source:Araport11)
AT1G17780	528.136	507.733	856.932	958.88	0.809549	0.000114097	0.00206198	AT1G17780	protein_coding	protein_coding		ATG8A/F interacting protein containing a WxxL LIR motif at the C terminus which is essential for interaction with ATG8. Stress (abiotic or biotic) results in the formation of ATG8- and ATI3-labeled punctate structures, likely reflecting increased formation of ATG8-labeled phagophores or autophagosomes. ATI3 proteins probably act as selective autophagy receptors that target specific cellular compo…	transmembrane protein;(source:Araport11)
AT1G17830	150.889	128.466	328.985	305.103	1.18182	1.44692e-06	6.37272e-05	AT1G17830	protein_coding	protein_coding	Protein of unknown function (DUF789)		hypothetical protein (DUF789);(source:Araport11)
AT1G17850	623.708	633.141	524.249	390.118	-0.45848	0.0149573	0.0828096	STR8	protein_coding	protein_coding	Rhodanese/Cell cycle control phosphatase superfamily protein		Rhodanese/Cell cycle control phosphatase superfamily protein;(source:Araport11)
AT1G17870	415.476	464.224	536.597	616.577	0.390278	0.0372784	0.162646	EGY3,ATEGY3	protein_coding	protein_coding	ethylene-dependent gravitropism-deficient and yellow-green-like 3	S2P-like putative metalloprotease, also contain transmembrane helices near their C-termini and many of them, five of seven, contain a conserved zinc-binding motif HEXXH. Homolog of EGY1. Each of the EGY1 and EGY-like proteins share two additional highly conserved motifs, the previously reported NPDG motif (aa 442鈥?54 in EGY1, Rudner et al., 1999) and a newly defined GNLR motif (aa 171鈥?79 in EGY1…	ethylene-dependent gravitropism-deficient and yellow-green-like 3;(source:Araport11)
AT1G17890	1395.3	1573.74	1773.42	1870.55	0.295467	0.0457105	0.188494	GER2	protein_coding	protein_coding	NAD(P)-binding Rossmann-fold superfamily protein		NAD(P)-binding Rossmann-fold superfamily protein;(source:Araport11)
AT1G17920	298.768	260.96	135.769	138.926	-1.02636	5.39788e-06	0.000183393	HDG12	protein_coding	protein_coding	homeodomain GLABROUS 12	Encodes a homeobox-leucine zipper family protein belonging to the HD-ZIP IV family. Together with HDG11, it is involved in trichome branching.	homeodomain GLABROUS 12;(source:Araport11)
AT1G17940	387.295	348.949	262.516	185.683	-0.71524	0.00165489	0.016263	AT1G17940	protein_coding	protein_coding	Endosomal targeting BRO1-like domain-containing protein		Endosomal targeting BRO1-like domain-containing protein;(source:Araport11)
AT1G17980	1317.82	1045.83	994.521	793.312	-0.402593	0.0217932	0.109786	PAPS1	protein_coding	protein_coding	poly(A) polymerase 1	Encodes a poly(A) polymerase. Located in the nucleus. It limits founder-cell recruitment to organ primordia and suppresses the salicylic acid-independent immune response downstream of EDS1/PAD4.	poly(A) polymerase 1;(source:Araport11)
AT1G18070	7351.67	6012.85	4705.24	3829.67	-0.646909	9.65246e-05	0.00180453	AT1G18070	protein_coding	protein_coding	Translation elongation factor EF1A/initiation factor IF2gamma family protein		Translation elongation factor EF1A/initiation factor IF2gamma family protein;(source:Araport11)
AT1G18090	375.219	313.558	219.398	227.018	-0.62549	0.00365303	0.0291066	AT1G18090	protein_coding	protein_coding	5'-3' exonuclease family protein		5-3 exonuclease family protein;(source:Araport11)
AT1G18140	60.3553	54.6243	17.4244	20.2781	-1.60258	0.0015361	0.0154074	ATLAC1,LAC1	protein_coding	protein_coding	laccase 1	putative laccase, a member of laccase family of genes (with 17 members in Arabidopsis).	laccase 1;(source:Araport11)
AT1G18160	1803.71	1547.48	1208.7	1241.41	-0.451825	0.00488534	0.0361664	AT1G18160	protein_coding	protein_coding	Protein kinase superfamily protein		Protein kinase superfamily protein;(source:Araport11)
AT1G18190	738.364	508.784	453.649	331.396	-0.667437	0.00551932	0.0396213	GC2	protein_coding	protein_coding	golgin candidate 2	This gene is predicted to encode a protein that functions as a Golgi apparatus structural component known as a golgin in mammals and yeast. A fluorescently-tagged version of GC2 co-localizes with Golgi markers, and this localization appears to be replicated using the C-terminal (508鈥?68 aa) portion of the protein.	golgin Putative 2;(source:Araport11)
AT1G18210	1864.1	2711.54	2880.13	3419.06	0.461144	0.0111876	0.0671587	CML27	protein_coding	protein_coding	Calcium-binding EF-hand family protein		Calcium-binding EF-hand family protein;(source:Araport11)
AT1G18250	2007.95	2459.72	1663.75	1768.88	-0.380208	0.0246239	0.11971	ATLP-1	protein_coding	protein_coding	Pathogenesis-related thaumatin superfamily protein	encodes a thaumatin-like protein	Pathogenesis-related thaumatin superfamily protein;(source:Araport11)
AT1G18265	32.205	49.5328	105.596	150.974	1.6472	2.44907e-05	0.000603656	AT1G18265	protein_coding	protein_coding	Protein of unknown function, DUF593		zein-binding protein (Protein of unknown function, DUF593);(source:Araport11)
AT1G18270	1846.96	1435.22	1352.79	982.088	-0.491134	0.0125895	0.0727819	AT1G18270	protein_coding	protein_coding	ketose-bisphosphate aldolase class-II family protein		ketose-bisphosphate aldolase class-II family protein;(source:Araport11)
AT1G18290	2.00943	0.00279322	20.7523	29.2001	4.46013	1.14471e-07	7.87697e-06	AT1G18290	protein_coding	protein_coding			DUF4228 domain protein;(source:Araport11)
AT1G18300	176.042	162.846	324.486	252.233	0.766718	0.0042822	0.0327846	atnudt4,NUDT4	protein_coding	protein_coding	nudix hydrolase homolog 4		nudix hydrolase homolog 4;(source:Araport11)
AT1G18330	199.211	320.563	401.931	459.574	0.728633	0.00275662	0.0235926	RVE7,EPR1	protein_coding	protein_coding	Homeodomain-like superfamily protein	EARLY-PHYTOCHROME-RESPONSIVE1	Homeodomain-like superfamily protein;(source:Araport11)
AT1G18370	775.579	493.622	296.992	151.012	-1.50136	2.35655e-07	1.46097e-05	NACK1,HIK,ATNACK1	protein_coding	protein_coding	ATP binding microtubule motor family protein	Encodes a kinesin HINKEL. Required for cytokinesis in pollen. Mutant has cytokinesis defects; seedling lethal.	ATP binding microtubule motor family protein;(source:Araport11)
AT1G18400	430.569	500.63	697.236	731.924	0.617832	0.00122954	0.0130186	BEE1	protein_coding	protein_coding	BR enhanced expression 1	Encodes the brassinosteroid signaling component BEE1 (BR-ENHANCED EXPRESSION 1). Positively modulates the shade avoidance syndrome in Arabidopsis seedlings.	BR enhanced expression 1;(source:Araport11)
AT1G18470	886.278	1047.8	1287.89	1212.16	0.370322	0.0235504	0.116074	AT1G18470	protein_coding	protein_coding	Transmembrane Fragile-X-F-associated protein		Transmembrane Fragile-X-F-associated protein;(source:Araport11)
AT1G18485	941.571	654.426	505.832	394.576	-0.825427	6.25417e-05	0.001262	PCMP-H8	protein_coding	protein_coding	Pentatricopeptide repeat (PPR) superfamily protein		Pentatricopeptide repeat (PPR) superfamily protein;(source:Araport11)
AT1G18550	283.672	223.549	109.471	79.395	-1.42354	3.71121e-07	2.10807e-05	KIN8A	protein_coding	protein_coding	ATP binding microtubule motor family protein		ATP binding microtubule motor family protein;(source:Araport11)
AT1G18570	322.899	232.661	535.183	431.81	0.799371	0.000275937	0.00407495	MYB51,AtMYB51,HIG1,BW51A,BW51B	protein_coding	protein_coding	myb domain protein 51	Encodes a member of the R2R3-MYB transcription family. Involved in indole glucosinolate biosynthesis. The mRNA is cell-to-cell mobile.	myb domain protein 51;(source:Araport11)
AT1G18590	2400.27	2600.32	1833.24	2115.54	-0.340747	0.0260101	0.124698	SOT17,ATST5C,ATSOT17	protein_coding	protein_coding	sulfotransferase 17	encodes a desulfoglucosinolate sulfotransferase, involved in the final step of glucosinolate core structure biosynthesis. Has a broad-substrate specificity with preference with methionine-derived desulfoglucosinolates.	sulfotransferase 17;(source:Araport11)
AT1G18640	1091.51	1496.84	1858.18	2071.54	0.602318	0.000455551	0.00600294	PSP1,PSP	protein_coding	protein_coding	3-phosphoserine phosphatase	Encodes a 3-phosphoserine phosphatase acting in the last step of serine biosynthesis within the chloroplast. Essential for embryo, pollen and root development.	3-phosphoserine phosphatase;(source:Araport11)
AT1G18660	3376.05	2859.27	2476.86	2006.49	-0.475791	0.00363218	0.0289898	AT1G18660	protein_coding	protein_coding	zinc finger (C3HC4-type RING finger) family protein	Membrane localized protein of unknown function. Involved in negative regulation of immune response. Mutants have increased resistance to pathogens.	zinc finger (C3HC4-type RING finger) family protein;(source:Araport11)
AT1G18670	661.916	503.715	390.971	399.86	-0.559606	0.00487592	0.0361342	IBS1	protein_coding	protein_coding	Protein kinase superfamily protein	Encodes a cyclin-dependent kinase-like protein with a ser/thr protein kinase domain and an N-terminal myristoylation sequence. Mutants in this gene are unable to express female sterility in response to beta-aminobutyric acid, as wild type plants do.	Protein kinase superfamily protein;(source:Araport11)
AT1G18680	273.635	313.522	395.467	479.823	0.575635	0.00748321	0.0495149	AT1G18680	protein_coding	protein_coding	HNH endonuclease domain-containing protein		HNH endonuclease domain-containing protein;(source:Araport11)
AT1G18710	73.4411	80.9055	156.5	181.698	1.13012	1.7835e-05	0.000476989	AtMYB47,MYB47	protein_coding	protein_coding	myb domain protein 47	Member of the R2R3 factor gene family.	myb domain protein 47;(source:Araport11)
AT1G18740	1118.66	1322.9	2356.37	2007.55	0.837827	4.02244e-07	2.23417e-05	AT1G18740	protein_coding	protein_coding	Protein of unknown function (DUF793)		ROH1, putative (DUF793);(source:Araport11)
AT1G18750	345.021	211.438	137.02	174.811	-0.835141	0.00561966	0.0401028	AGL65	protein_coding	protein_coding	AGAMOUS-like 65	Encodes a member of the MIKC (MADS box, Keratin binding domain, and C terminal domain containing )family of transcriptional regulators. AGL65 is expressed in pollen.It forms heterodimers with other MICK family members (AGL104). Involved in late stages of pollen development and pollen tube growth.	AGAMOUS-like 65;(source:Araport11)
AT1G18773	191.129	168.919	249.886	284.502	0.569198	0.0261991	0.125438	AT1G18773	protein_coding	protein_coding			acyl thioesterase-like protein;(source:Araport11)
AT1G18810	1395.27	1018.53	788.156	604.716	-0.792975	8.44455e-05	0.00162251	PKS3	protein_coding	protein_coding	phytochrome kinase substrate-related		phytochrome kinase substrate-like protein;(source:Araport11)
AT1G18840	1609.55	1253.17	909.619	590.25	-0.932151	3.0132e-06	0.000115381	IQD30	protein_coding	protein_coding	IQ-domain 30		IQ-domain 30;(source:Araport11)
AT1G18850	801.77	863.734	715.467	589.933	-0.351174	0.0384123	0.166367	PCP2	protein_coding	protein_coding		PCP2 encodes a novel plant specific protein that is co-expressed with components of pre-rRNA processing complex. Co-localizes with NuGWD1 and SWA1.	hypothetical protein;(source:Araport11)
AT1G18860	6.03642	6.06934	15.3544	25.7528	1.7425	0.0134879	0.0767358	ATWRKY61,WRKY61	protein_coding	protein_coding	WRKY DNA-binding protein 61	member of WRKY Transcription Factor; Group II-b	WRKY DNA-binding protein 61;(source:Araport11)
AT1G18880	333.988	347.921	246.403	214.806	-0.563716	0.0105795	0.0642666	NPF2.9,AtNPF2.9,NRT1.9	protein_coding	protein_coding	Major facilitator superfamily protein	Encodes a low-af&#64257;nity plasma membrane nitrate transporter expressed in the companion cells of root phloem.	Major facilitator superfamily protein;(source:Araport11)
AT1G18900	1579.37	1322.95	1174.67	828.498	-0.534638	0.00265021	0.0229928	AT1G18900	protein_coding	protein_coding	Pentatricopeptide repeat (PPR) superfamily protein		Pentatricopeptide repeat (PPR) superfamily protein;(source:Araport11)
AT1G18950	1360.07	1091.34	990.122	745.946	-0.49752	0.00520855	0.0379795	AT1G18950	protein_coding	protein_coding	DDT domain superfamily		DDT domain superfamily;(source:Araport11)
AT1G18990	4.03923	19.1805	31.5015	31.637	1.43218	0.0293007	0.136825	MYOB5	protein_coding	protein_coding	Protein of unknown function, DUF593		myosin-binding protein, putative (Protein of unknown function, DUF593);(source:Araport11)
AT1G19020	82.5144	138.514	428.843	377.47	1.86597	6.88178e-12	1.46398e-09	AT1G19020	protein_coding	protein_coding			CDP-diacylglycerol-glycerol-3-phosphate 3-phosphatidyltransferase;(source:Araport11)
AT1G19100	687.064	508.776	415.778	352.667	-0.637679	0.00130996	0.0136919	MORC6,AtMORC6,DMS11	protein_coding	protein_coding	Histidine kinase-, DNA gyrase B-, and HSP90-like ATPase family protein	Encodes a member of the conserved Microrchidia (MORC) adenosine triphosphatase (ATPase) family, predicted to catalyze alterations in chromosome superstructure. Required for heterochromatin condensation and gene silencing.	Histidine kinase-, DNA gyrase B-, and HSP90-like ATPase family protein;(source:Araport11)
AT1G19110	2821.76	2437.51	1923.16	1782.64	-0.505019	0.000675865	0.00816861	AT1G19110	protein_coding	protein_coding	inter-alpha-trypsin inhibitor heavy chain-related		inter-alpha-trypsin inhibitor heavy chain-like protein;(source:Araport11)
AT1G19130	810.821	840.477	1114.37	1339.45	0.571219	0.000484548	0.00629584	AT1G19130	protein_coding	protein_coding			RmlC-like jelly roll fold protein;(source:Araport11)
AT1G19240	216.302	287.208	368.241	409.91	0.627707	0.0136983	0.0776206	AT1G19240	protein_coding	protein_coding			transmembrane protein;(source:Araport11)
AT1G19250	29.1832	40.4385	264.241	103.757	2.39765	2.33564e-07	1.45633e-05	FMO1	protein_coding	protein_coding	flavin-dependent monooxygenase 1	FMO1 is required for full expression of TIR-NB-LRR conditioned resistance to avirulent pathogens and for basal resistance to invasive virulent pathogens. Functions in an EDS1-regulated but SA-independent mechanism that promotes resistance and cell death at pathogen infection sites. FMO1 functions as a pipecolate N-hydroxylase and catalyzes the biochemical conversion of pipecolic acid to N-hydroxy…	flavin-dependent monooxygenase 1;(source:Araport11)
AT1G19270	524.089	348.984	292.134	293.701	-0.575485	0.011447	0.0681751	DA1	protein_coding	protein_coding	DA1	Encodes a ubiquitin-activated peptidase that is a member of a small (7 member) ubiquitin binding protein family. It appears to play a role in regulation of endoreduplication in leaf epidermal tissue.	DA1;(source:Araport11)
AT1G19290	490.903	391.443	347.257	260.187	-0.53818	0.023857	0.117136	TANG2	protein_coding	protein_coding	Pentatricopeptide repeat (PPR) superfamily protein		Pentatricopeptide repeat (PPR) superfamily protein;(source:Araport11)
AT1G19310	113.684	133.491	251.299	427.41	1.4563	3.50048e-06	0.00012991	AT1G19310	protein_coding	protein_coding	RING/U-box superfamily protein		RING/U-box superfamily protein;(source:Araport11)
AT1G19370	317.871	235.692	184.525	163.943	-0.667263	0.00758752	0.0500524	AT1G19370	protein_coding	protein_coding			membrane protein;(source:Araport11)
AT1G19380	183.105	247.762	868.751	850.633	1.99596	9.02764e-19	6.52959e-16	AT1G19380	protein_coding	protein_coding	Protein of unknown function (DUF1195)		sugar, putative (DUF1195);(source:Araport11)
AT1G19450	8151.44	7942.6	11120.2	11535.5	0.493335	0.00135595	0.0140374	AT1G19450	protein_coding	protein_coding	Major facilitator superfamily protein		Major facilitator superfamily protein;(source:Araport11)
AT1G19485	901.314	471.391	500.008	250.491	-0.870742	0.00632088	0.0436984	AT1G19485	protein_coding	protein_coding	Transducin/WD40 repeat-like superfamily protein		Transducin/WD40 repeat-like superfamily protein;(source:Araport11)
AT1G19490	824.885	638.231	382.338	415.591	-0.874653	9.34985e-06	0.00028521	AT1G19490	protein_coding	protein_coding	Basic-leucine zipper (bZIP) transcription factor family protein		Basic-leucine zipper (bZIP) transcription factor family protein;(source:Araport11)
AT1G19500	9.04751	4.05786	6.93889e-17	6.93889e-17	-5.66256	0.00529158	0.0384596	AT1G19500	protein_coding	protein_coding			hypothetical protein;(source:Araport11)
AT1G19520	1773.53	1612.2	1314.9	1076.81	-0.501225	0.0012542	0.0132409	NFD5	protein_coding	protein_coding	pentatricopeptide (PPR) repeat-containing protein		pentatricopeptide (PPR) repeat-containing protein;(source:Araport11)
AT1G19540	183.093	197.218	109.695	110.702	-0.786462	0.00304007	0.0255087	AT1G19540	protein_coding	protein_coding	NmrA-like negative transcriptional regulator family protein		NmrA-like negative transcriptional regulator family protein;(source:Araport11)
AT1G19610	22.1429	34.3664	178.085	173.997	2.63384	1.54785e-15	6.45891e-13	LCR78,PDF1.4	protein_coding	protein_coding	Arabidopsis defensin-like protein	Predicted to encode a PR (pathogenesis-related) protein. Belongs to the plant defensin (PDF) family with the following members: At1g75830/PDF1.1, At5g44420/PDF1.2a, At2g26020/PDF1.2b, At5g44430/PDF1.2c, At2g26010/PDF1.3, At1g19610/PDF1.4, At1g55010/PDF1.5, At2g02120/PDF2.1, At2g02100/PDF2.2, At2g02130/PDF2.3, At1g61070/PDF2.4, At5g63660/PDF2.5, At2g02140/PDF2.6, At5g38330/PDF3.1 and At4g30070/PDF…	defensin-like protein;(source:Araport11)
AT1G19640	333.997	405.552	249.645	213.699	-0.674099	0.00451958	0.0341386	JMT	protein_coding	protein_coding	jasmonic acid carboxyl methyltransferase	Encodes a S-adenosyl-L-methionine:jasmonic acid carboxyl methyltransferase that catalyzes the formation of methyljasmonate from jasmonic acid. Its expression is induced in response to wounding or methyljasmonate treatment.	jasmonic acid carboxyl methyltransferase;(source:Araport11)
AT1G19650	1383.2	1098.42	848.037	763.772	-0.622445	0.000151215	0.00256876	SFH4	protein_coding	protein_coding	Sec14p-like phosphatidylinositol transfer family protein		Sec14p-like phosphatidylinositol transfer family protein;(source:Araport11)
AT1G19700	3168.8	2179.63	1946.83	1456.49	-0.652074	0.00175048	0.0169666	BLH10,BEL10	protein_coding	protein_coding	BEL1-like homeodomain 10	Encodes a member of the BEL family of homeodomain proteins. Its interaction with PLP (PAS/LOV PROTEIN) is diminished by blue light.	BEL1-like homeodomain 10;(source:Araport11)
AT1G19715	3651.68	2734.89	1717.83	1461.95	-1.006	1.80142e-08	1.60638e-06	JAL3	protein_coding	protein_coding	Mannose-binding lectin superfamily protein		Mannose-binding lectin superfamily protein;(source:Araport11)
AT1G19720	3901.14	2050.2	1717.39	939.524	-1.16333	5.30798e-05	0.00110678	DYW7	protein_coding	protein_coding	Pentatricopeptide repeat (PPR-like) superfamily protein		Pentatricopeptide repeat (PPR-like) superfamily protein;(source:Araport11)
AT1G19730	404.41	448.043	603.961	720.444	0.635384	0.00250479	0.0220698	ATTRX4,ATH4	protein_coding	protein_coding	Thioredoxin superfamily protein	encodes a cytosolic thioredoxin that reduces disulfide bridges of target proteins by the reversible formation of a disulfide bridge between two neighboring Cys residues present in the active site. Thioredoxins have been found to regulate a variety of biological reactions in prokaryotic and eukaryotic cells.	Thioredoxin superfamily protein;(source:Araport11)
AT1G19740	3722.15	5729.57	5683.12	7823.15	0.514953	0.010946	0.0659639	AT1G19740	protein_coding	protein_coding	ATP-dependent protease La (LON) domain protein		ATP-dependent protease La (LON) domain protein;(source:Araport11)
AT1G19770	1837.93	2100.68	2922.28	2841.01	0.549192	0.000206005	0.00325653	PUP14,ATPUP14	protein_coding	protein_coding	purine permease 14	Member of a family of proteins related to PUP1, a purine transporter. May be involved in the transport of purine and purine derivatives such as cytokinins, across the plasma membrane. The mRNA is cell-to-cell mobile.	purine permease 14;(source:Araport11)
AT1G19835	4681.78	2725.81	2874.94	1469.4	-0.769789	0.00564238	0.0402208	TCS1	protein_coding	protein_coding	Plant protein of unknown function (DUF869)	TCS1 encodes a coiled-coil domain protein that binds to microtubules and co-localizes with the cortical microtubules. Mutants have defects in trichome branching and hypocotyl elongation. TCS1 interacts with ZWI and appears to be involved in microtubule assembly.	filament-like protein (DUF869);(source:Araport11)
AT1G19850	1009.99	821.291	806.418	502.186	-0.484441	0.0211364	0.107475	IAA24,ARF5,MP	protein_coding	protein_coding	Transcriptional factor B3 family protein / auxin-responsive factor AUX/IAA-related	Encodes a transcription factor (IAA24) mediating embryo axis formation and vascular development. Similar to AUXIN RESPONSIVE FACTOR 1 (ARF1) shown to bind to auxin responsive elements (AREs), and to the maize transcriptional activator VIVIPAROUS 1( VP1). In situ hybridization shows expression in provascular tissue of embryos, the emerging shoot primordia, then is restricted to provascular tissue,…	Transcriptional factor B3 family protein / auxin-responsive factor AUX/IAA-like protein;(source:Araport11)
AT1G19860	1278.59	1144.93	989.256	934.276	-0.333271	0.032552	0.147729	AT1G19860	protein_coding	protein_coding	Zinc finger C-x8-C-x5-C-x3-H type family protein		Zinc finger C-x8-C-x5-C-x3-H type family protein;(source:Araport11)
AT1G19880	1786.62	1905.49	1293.44	1376.91	-0.467432	0.00231224	0.0208589	AT1G19880	protein_coding	protein_coding	Regulator of chromosome condensation (RCC1) family protein		Regulator of chromosome condensation (RCC1) family protein;(source:Araport11)
AT1G19910	6535.87	9978.5	13816.8	16926.8	0.89655	5.98359e-06	0.000200364	AVA-2PE,AVA-P2,ATVHA-C2	protein_coding	protein_coding	ATPase, F0/V0 complex, subunit C protein	vacuolar H+-pumping ATPase 16 kDa proteolipid (ava-p2)	ATPase, F0/V0 complex, subunit C protein;(source:Araport11)
AT1G19940	275.626	225.567	116.264	126.434	-1.04558	0.000341055	0.00479303	GH9B5,AtGH9B5	protein_coding	protein_coding	glycosyl hydrolase 9B5		glycosyl hydrolase 9B5;(source:Araport11)
AT1G19960	1412.41	1834.66	2691.06	2865.72	0.775056	9.61125e-05	0.001802	AT1G19960	protein_coding	protein_coding			transcription factor;(source:Araport11)
AT1G19970	336.004	377.243	270.376	259.871	-0.42752	0.042802	0.179512	AT1G19970	protein_coding	protein_coding	ER lumen protein retaining receptor family protein		ER lumen protein retaining receptor family protein;(source:Araport11)
AT1G20020	22857.8	19174.3	16751.8	15300.6	-0.39105	0.0112405	0.0673889	ATLFNR2,FNR2,LFNR2	protein_coding	protein_coding	ferredoxin-NADP(+)-oxidoreductase 2	Encodes a leaf-type ferredoxin:NADP(H) oxidoreductase. It is present in both chloroplast stroma and thylakoid membranes but is more abundant in the stroma The mRNA is cell-to-cell mobile.	ferredoxin-NADP[+]-oxidoreductase 2;(source:Araport11)
AT1G20050	1911.38	2659.96	2835.69	3703.57	0.516448	0.00588501	0.0414152	HYD1,MAD4	protein_coding	protein_coding	C-8,7 sterol isomerase	C-8 sterol isomerase that also plays a role in miRNA function.	C-8,7 sterol isomerase;(source:Araport11)
AT1G20060	188.083	96.1457	76.9929	63.44	-1.01585	0.00322196	0.0266525	AT1G20060	protein_coding	protein_coding	ATP binding microtubule motor family protein		ATP binding microtubule motor family protein;(source:Araport11)
AT1G20090	2504.89	2794.51	3337.19	3474.61	0.36218	0.0225249	0.112341	ATROP2,ROP2,ATRAC4,ARAC4	protein_coding	protein_coding	RHO-related protein from plants 2	Member of the Rho GTPase family. Functions to organize the microtubular cytoskeleton in combination with RIC1 and RIC4. These interactions affect pavement cell morphogenesis and pollen tube growth. ROP2 expression is stimulated by brassinosteroid treatment. Inhibit light-induced stomatal opening. The mRNA is cell-to-cell mobile.	RHO-related protein from plants 2;(source:Araport11)
AT1G20160	834.965	874.863	647.851	392.636	-0.716037	0.000705561	0.0084553	SBT5.2(b),ATSBT5.2,CRSP,SBT5.2(a)	protein_coding	protein_coding	Subtilisin-like serine endopeptidase family protein	Encodes two isoforms. One (SBT5.2(a) ) is a secreted, cell wall localized subtilisin-like serine protease that is involved in regulation of stomatal development. The second isoform (SBT5.2(b) is localized to endosomes.	Subtilisin-like serine endopeptidase family protein;(source:Araport11)
AT1G20190	1067.37	1659.66	1627.13	2402.09	0.563073	0.00920548	0.0577305	ATEXPA11,ATEXP11,EXPA11,EXP11,ATHEXP	protein_coding	protein_coding	expansin 11	member of Alpha-Expansin Gene Family. Naming convention from the Expansin Working Group (Kende et al, 2004. Plant Mol Bio)	expansin 11;(source:Araport11)
AT1G20225	1389.27	1840.73	1982.07	2413.68	0.44449	0.0122958	0.0716053	AT1G20225	protein_coding	protein_coding	Thioredoxin superfamily protein		Thioredoxin superfamily protein;(source:Araport11)
AT1G20230	149.877	113.305	47.9032	59.7003	-1.28883	5.58816e-05	0.00115335	PCMP-H21	protein_coding	protein_coding	Pentatricopeptide repeat (PPR) superfamily protein		Pentatricopeptide repeat (PPR) superfamily protein;(source:Araport11)
AT1G20330	8513.6	9191.67	10390.6	12200.6	0.351565	0.034129	0.15307	SMT2,CVP1,FRL1	protein_coding	protein_coding	sterol methyltransferase 2	Encodes a sterol-C24-methyltransferases involved in sterol biosynthesis. Mutants display altered sterol composition, serrated petals and sepals and altered cotyledon vascular patterning as well as ectopic endoreduplication. This suggests that suppression of endoreduplication is important for petal morphogenesis and that normal sterol composition is required for this suppression.	sterol methyltransferase 2;(source:Araport11)
AT1G20350	53.3247	64.7165	145.876	232.135	1.67701	2.2001e-06	8.97355e-05	TIM17-1,ATTIM17-1	protein_coding	protein_coding	translocase inner membrane subunit 17-1	mitochondrial inner membrane translocase	translocase inner membrane subunit 17-1;(source:Araport11)
AT1G20370	982.82	723.196	642.702	525.554	-0.546024	0.00441573	0.0335215	AT1G20370	protein_coding	protein_coding	Pseudouridine synthase family protein		Pseudouridine synthase family protein;(source:Araport11)
AT1G20380	311.841	253.888	195.365	169.62	-0.631751	0.00595802	0.0418385	POQR	protein_coding	protein_coding	Prolyl oligopeptidase family protein		Prolyl oligopeptidase family protein;(source:Araport11)
AT1G20400	13.0677	5.075	1.07261	0.0161883	-3.75021	0.0105722	0.0642459	AT1G20400	protein_coding	protein_coding	Protein of unknown function (DUF1204)		hypothetical protein (DUF1204);(source:Araport11)
AT1G20410	573.407	564.369	409.286	356.022	-0.571792	0.00416546	0.0321426	AT1G20410	protein_coding	protein_coding	Pseudouridine synthase family protein		Pseudouridine synthase family protein;(source:Araport11)
AT1G20430	701.19	1001.25	1233.7	1300.11	0.573625	0.00545931	0.0392771	AT1G20430	protein_coding	protein_coding			hypothetical protein;(source:Araport11)
AT1G20440	2888.16	2650.91	2135.88	1743.29	-0.513775	0.00100581	0.0111578	AtCOR47,COR47,RD17	protein_coding	protein_coding	cold-regulated 47	Belongs to the dehydrin protein family, which contains highly conserved stretches of 7-17 residues that are repetitively scattered in their sequences, the K-, S-, Y- and lysine rich segments. Cold regulated gene, amino acid sequence homology with Group II LEA (late embryogenesis abundant) proteins. Also responds to osmotic stress, ABA, dehydration and inhibits e.coli growth while overexpressed. C…	cold-regulated 47;(source:Araport11)
AT1G20450	2254.41	2537.61	2118.52	1764.72	-0.303254	0.0483432	0.19573	ERD10,LTI29,LTI45	protein_coding	protein_coding	Dehydrin family protein	Encodes a gene induced by low temperature and dehydration. Inhibits e.coli growth while overexpressed. Belongs to the dehydrin protein family, which contains highly conserved stretches of 7-17 residues that are repetitively scattered in their sequences, the K-, S-, Y- and lysine rich segments. LTI29 and LTI30 double overexpressors confer cold tolerance. Localized to membranes and cytoplasm.	Dehydrin family protein;(source:Araport11)
AT1G20490	157.952	201.245	268.421	332.957	0.742899	0.00220486	0.0200794	AT1G20490	protein_coding	protein_coding	AMP-dependent synthetase and ligase family protein		AMP-dependent synthetase and ligase family protein;(source:Araport11)
AT1G20575	428.549	440.972	612.461	596.479	0.475346	0.00748222	0.0495149	DPMS1	protein_coding	protein_coding	Nucleotide-diphospho-sugar transferases superfamily protein	Encodes the catalytic core of the dolichol phosphate mannase synthase (DPMS) complex. It is not active on its own but requires the presence of DPMS2 and DPMS3 for full activity. It is localized in the ER and mediates isoprenyl-linked glycan biogenesis, in&#64258;uences development, stress response, and ammonium hypersensitivity.	Nucleotide-diphospho-sugar transferases superfamily protein;(source:Araport11)
AT1G20580	1276.6	1540.35	1785.36	1873.95	0.377394	0.031984	0.145732	SMD3B	protein_coding	protein_coding	Small nuclear ribonucleoprotein family protein		Small nuclear ribonucleoprotein family protein;(source:Araport11)
AT1G20620	25598.1	30301.8	43436.1	46504.6	0.686123	3.1755e-06	0.000120181	SEN2,CAT3,ATCAT3	protein_coding	protein_coding	catalase 3	Catalase, catalyzes the breakdown of hydrogen peroxide (H2O2) into water and oxygen. The mRNA is cell-to-cell mobile.	catalase 3;(source:Araport11)
AT1G20640	1188.04	837.49	837.052	662.286	-0.433766	0.0229392	0.113936	NLP4	protein_coding	protein_coding	Plant regulator RWP-RK family protein		Plant regulator RWP-RK family protein;(source:Araport11)
AT1G20670	678.02	581.58	469.021	412.491	-0.514626	0.00369524	0.0293419	AT1G20670	protein_coding	protein_coding	DNA-binding bromodomain-containing protein		DNA-binding bromodomain-containing protein;(source:Araport11)
AT1G20693	2273.52	2733.81	3073.4	3549.01	0.40326	0.0123937	0.0719694	HMGB2,NFD2,NFD02,HMG	protein_coding	protein_coding	high mobility group B2	Encodes a protein belonging to the subgroup of HMGB (high mobility group B) proteins that have a distinctive DNA-binding motif, the HMG-box domain. The motif confers non-sequence specific interaction with linear DNA and structure-specific binding to distorted DNA sites. The HMGB proteins are involved in the assembly of nucleoprotein complexes. Can be phosphorylated by CK2alpha. The mRNA is cell-t…	high mobility group B2;(source:Araport11)
AT1G20696	2010.97	2594.23	3133.21	3923.91	0.615745	0.000252904	0.00381266	HMGB3,NFD3,NFD03	protein_coding	protein_coding	high mobility group B3	Encodes a protein belonging to the subgroup of HMGB (high mobility group B) proteins that have a distinctive DNA-binding motif, the HMG-box domain. The motif confers non-sequence specific interaction with linear DNA and structure-specific binding to distorted DNA sites. The HMGB proteins are involved in the assembly of nucleoprotein complexes. Can be phosphorylated by CK2alpha. The mRNA is cell-t…	high mobility group B3;(source:Araport11)
AT1G20720	397.316	186.178	172.094	77.5893	-1.22362	0.00194788	0.0183146	AT1G20720	protein_coding	protein_coding	RAD3-like DNA-binding helicase protein		RAD3-like DNA-binding helicase protein;(source:Araport11)
AT1G20830	1324.86	1146.96	886.023	779.62	-0.569309	0.000406103	0.00548913	MCD1	protein_coding	protein_coding	multiple chloroplast division site 1	Encodes MCD1 (MULTIPLE CHLOROPLAST DIVISION SITE 1). Determines the site of chloroplast division in concert with MinD (AT5G24020).	multiple chloroplast division site 1;(source:Araport11)
AT1G20840	1266.51	1019.53	952.294	863.169	-0.332414	0.0465752	0.190915	AtTMT1,TMT1	protein_coding	protein_coding	tonoplast monosaccharide transporter1	The protein encoded by this gene is found in the tonoplast (vacuole membrane) of Arabidopsis cells. The gene is expressed at highest levels in juvenile (sink) and adult (source) leaves, followed by flower tissues.	tonoplast monosaccharide transporter1;(source:Araport11)
AT1G20850	1617.62	1798.27	1403.03	1356.71	-0.307678	0.0438792	0.182889	XCP2	protein_coding	protein_coding	xylem cysteine peptidase 2	Cysteine peptidase. Enzyme activity detected in leaf.	xylem cysteine peptidase 2;(source:Araport11)
AT1G20920	1913.33	1104.53	984.553	642.208	-0.891328	0.000517614	0.00665043	RCF1	protein_coding	protein_coding	P-loop containing nucleoside triphosphate hydrolases superfamily protein		P-loop containing nucleoside triphosphate hydrolases superfamily protein;(source:Araport11)
AT1G20930	393.354	507.697	314.684	236.457	-0.708685	0.00410456	0.0318261	CDKB2;2	protein_coding	protein_coding	cyclin-dependent kinase B2;2	Cyclin-dependent kinase, expressed in flowers and suspension cell culture, expression peaks during M phase in synchronized cultures. Required for proper organization of the shoot apical meristem and for hormone signaling. Expressed in the shoot apical meristem. Involved in regulation of the G2/M transition of the mitotic cell cycle.	cyclin-dependent kinase B2;(source:Araport11)
AT1G20950	5224.04	5206.73	4416.45	3851.03	-0.335281	0.0210816	0.10728	PFP-ALPHA1	protein_coding	protein_coding	Phosphofructokinase family protein		Phosphofructokinase family protein;(source:Araport11)
AT1G20960	8112.18	5787.32	3689.86	2971.19	-1.06115	8.65743e-09	8.64362e-07	emb1507,BRR2	protein_coding	protein_coding	U5 small nuclear ribonucleoprotein helicase, putative	Similar to DEAD/DExH box ATP-dependent RNA helicase . Required for proper splicing of FLC. Mutants have reduced FLC levels and are early flowering.	U5 small nuclear ribonucleoprotein helicase;(source:Araport11)
AT1G20970	3245.24	1653.73	2015.83	895.702	-0.750617	0.021987	0.110557	AT1G20970	protein_coding	protein_coding			calponin-like domain protein;(source:Araport11)
AT1G21000	1049.25	1221.76	1433.57	1588.08	0.411898	0.00671368	0.0456575	AT1G21000	protein_coding	protein_coding	PLATZ transcription factor family protein		PLATZ transcription factor family protein;(source:Araport11)
AT1G21010	217.309	292.264	380.313	488.779	0.769803	0.00178881	0.0172306	AT1G21010	protein_coding	protein_coding			poly polymerase;(source:Araport11)
AT1G21050	692.126	842.479	1315.21	1477.36	0.863557	8.7004e-08	6.20363e-06	AT1G21050	protein_coding	protein_coding	Protein of unknown function, DUF617		MIZU-KUSSEI-like protein (Protein of unknown function, DUF617);(source:Araport11)
AT1G21100	55.3534	101.091	140.113	143.444	0.856802	0.0188433	0.0987459	IGMT1	protein_coding	protein_coding	O-methyltransferase family protein		O-methyltransferase family protein;(source:Araport11)
AT1G21110	24.1421	22.2555	92.0039	55.7916	1.66623	4.42149e-05	0.000957743	IGMT3	protein_coding	protein_coding	O-methyltransferase family protein		O-methyltransferase family protein;(source:Araport11)
AT1G21120	49.284	37.4402	174.471	106.715	1.69401	1.32947e-05	0.000377587	IGMT2	protein_coding	protein_coding	O-methyltransferase family protein		O-methyltransferase family protein;(source:Araport11)
AT1G21130	1176.01	1529.22	2333.58	2031.24	0.690163	0.000446835	0.00590723	IGMT4	protein_coding	protein_coding	O-methyltransferase family protein		O-methyltransferase family protein;(source:Araport11)
AT1G21160	1179.98	695.913	526.186	302.315	-1.17855	2.09545e-05	0.000535343	AT1G21160	protein_coding	protein_coding	eukaryotic translation initiation factor 2 (eIF-2) family protein		eukaryotic translation initiation factor 2 (eIF-2) family protein;(source:Araport11)
AT1G21190	830.946	938.573	1163.18	1315.82	0.486262	0.00352311	0.0283557	LSM3A	protein_coding	protein_coding	Small nuclear ribonucleoprotein family protein		Small nuclear ribonucleoprotein family protein;(source:Araport11)
AT1G21270	3719.1	3805.93	5261.34	4699.33	0.404558	0.00642476	0.0441912	WAK2	protein_coding	protein_coding	wall-associated kinase 2	cytoplasmic serine/threonine protein kinase induced by salicylic acid. mutant plants exhibit a loss of cell expansion and dependence on sugars and salts for seedling growth, affecting the expression and activity of vacuolar invertase.	wall-associated kinase 2;(source:Araport11)
AT1G21310	792.695	626.092	1562.49	1265.47	0.995006	3.33389e-06	0.000125158	ATEXT3,EXT3,RSH	protein_coding	protein_coding	extensin 3	Encodes extensin 3.	extensin 3;(source:Araport11)
AT1G21326	2.01249	2.02377	14.0794	11.3728	2.58012	0.00243672	0.021634	AT1G21326	protein_coding	protein_coding	VQ motif-containing protein		VQ motif-containing protein;(source:Araport11)
AT1G21400	1039.18	1094.34	1799.32	1601.96	0.672839	3.21704e-05	0.000753838	AT1G21400	protein_coding	protein_coding	Thiamin diphosphate-binding fold (THDP-binding) superfamily protein		Thiamin diphosphate-binding fold (THDP-binding) superfamily protein;(source:Araport11)
AT1G21440	2544.14	3778.57	4190.77	4468.63	0.453703	0.0105885	0.0643093	AT1G21440	protein_coding	protein_coding	Phosphoenolpyruvate carboxylase family protein		Phosphoenolpyruvate carboxylase family protein;(source:Araport11)
AT1G21500	8082.05	11187.1	14734.5	20202.5	0.858447	0.000107067	0.00195996	AT1G21500	protein_coding	protein_coding			hypothetical protein;(source:Araport11)
AT1G21520	199.214	340.783	1302.03	1252.8	2.24173	4.87911e-24	7.94027e-21	AT1G21520	protein_coding	protein_coding			hypothetical protein;(source:Araport11)
AT1G21550	51.3454	143.53	208.26	152.866	0.888783	0.0287809	0.135077	CML44	protein_coding	protein_coding	Calcium-binding EF-hand family protein		Calcium-binding EF-hand family protein;(source:Araport11)
AT1G21560	911.405	770.715	627.684	624.688	-0.425575	0.00965243	0.0598756	AT1G21560	protein_coding	protein_coding			hypothetical protein;(source:Araport11)
AT1G21580	4412.17	2262.6	1721.72	928.245	-1.33263	1.40333e-05	0.000391236	SOP1	protein_coding	protein_coding	Zinc finger C-x8-C-x5-C-x3-H type family protein	Encodes a zinc-finger protein that co-localizes with the exosome-associated RNA helicase HEN2 and functions as a co-factor of nuclear RNA quality control by the nucleoplasmic exosome.	Zinc finger C-x8-C-x5-C-x3-H type family protein;(source:Araport11)
AT1G21590	4054.08	3431.73	2710.35	2231.26	-0.599101	0.000633803	0.00775819	AT1G21590	protein_coding	protein_coding	Protein kinase protein with adenine nucleotide alpha hydrolases-like domain		kinase with adenine nucleotide alpha hydrolases-like domain-containing protein;(source:Araport11)
AT1G21600	3822.71	3446.9	2912.5	2808.26	-0.345651	0.0280077	0.131943	PTAC6	protein_coding	protein_coding	plastid transcriptionally active 6	Present in transcriptionally active plastid chromosomes. Involved in plastid gene expression.	plastid transcriptionally active 6;(source:Araport11)
AT1G21610	714.215	457.21	426.351	262.686	-0.765038	0.00155607	0.0155549	UBN1	protein_coding	protein_coding	wound-responsive family protein		wound-responsive family protein;(source:Araport11)
AT1G21630	4231.13	3626.93	2287.11	2499.69	-0.715119	1.94808e-05	0.000509696	AT1G21630	protein_coding	protein_coding	Calcium-binding EF hand family protein	TPLATE Adaptor complex subunit.	Calcium-binding EF hand family protein;(source:Araport11)
AT1G21650	1288.64	934.582	704.439	486.24	-0.900458	1.14671e-05	0.00033564	SECA2	protein_coding	protein_coding	Preprotein translocase SecA family protein	Encodes a component of the thylakoid-localized Sec system involved in the translocation of cytoplasmic proteins into plastid. Loss-of-function mutations result in arrest at the globular stage and embryo lethality.	Preprotein translocase SecA family protein;(source:Araport11)
AT1G21660	2583.35	2624.6	2100.16	1937.4	-0.36717	0.0121238	0.0709147	AT1G21660	protein_coding	protein_coding	Chaperone DnaJ-domain superfamily protein		Chaperone DnaJ-domain superfamily protein;(source:Araport11)
AT1G21700	1610.54	1101.47	953.151	682.753	-0.729038	0.000520897	0.00667822	CHB4,SWI3C,ATSWI3C	protein_coding	protein_coding	SWITCH/sucrose nonfermenting 3C	a member of the Arabidopsis SWI3 gene family. Protein physically interacts with ATSWI3B and ATSWI3A, the other two members of the SWI3 family. Homologous to yeast SWI3 & RSC8, components of the SWI/SNF and RSC chromatin remodeling complexes. Referred to as CHB3 in Zhou et al (2003).	SWITCH/sucrose nonfermenting 3C;(source:Araport11)
AT1G21720	2421.41	3121.17	3326.46	3979.33	0.398435	0.0186232	0.0978875	PBC1	protein_coding	protein_coding	proteasome beta subunit C1	20S proteasome beta subunit PBC1 truncated protein (PBC1)	proteasome beta subunit C1;(source:Araport11)
AT1G21730	536.154	320.675	333.078	232.03	-0.600056	0.0211527	0.107541	Kin7.1	protein_coding	protein_coding	P-loop containing nucleoside triphosphate hydrolases superfamily protein		P-loop containing nucleoside triphosphate hydrolases superfamily protein;(source:Araport11)
AT1G21810	224.313	155.795	125.513	62.7645	-1.01199	0.00333629	0.0273113	VETH2	protein_coding	protein_coding	Plant protein of unknown function (DUF869)	Encodes a protein that localizes at motile vesicle-like small compartments in differentiating xylem cells that is associated with microtubule plus-ends. VETH-positive compartments are unlikely to be elements in conventional endomembrane trafficking pathways. It can associate with COG2, and together these two proteins co-localize with the EXO70A1 exocyst subunit, tethering EXO70A1 to compartments …	filament-like protein (DUF869);(source:Araport11)
AT1G21830	401.395	468.264	605.196	852.363	0.744655	0.000223767	0.00346818	AT1G21830	protein_coding	protein_coding			hypothetical protein;(source:Araport11)
AT1G21840	164.994	209.337	291.262	375.824	0.832972	0.00104195	0.0114302	UREF	protein_coding	protein_coding	urease accessory protein F	Encodes a urease accessory protein which is essential for the activation of plant urease.	urease accessory protein F;(source:Araport11)
AT1G21890	15.074	3.05841	16.5675	39.0703	1.60549	0.0229213	0.113865	UMAMIT19	protein_coding	protein_coding	nodulin MtN21 /EamA-like transporter family protein	nodulin MtN21-like transporter family protein	nodulin MtN21 /EamA-like transporter family protein;(source:Araport11)
AT1G21900	1160.92	1534.27	1709.44	1975.47	0.451162	0.0103919	0.0634044	p24delta5	protein_coding	protein_coding	emp24/gp25L/p24 family/GOLD family protein	Encodes an ER-localized p24 protein. Interacts with p24beta2 at ER export sites for ER exit and coupled transport to the Golgi apparatus. Once in the Golgi, p24delta5 interacts very efficiently with the COPI machinery for retrograde transport back to the ER.	emp24/gp25L/p24 family/GOLD family protein;(source:Araport11)
AT1G21910	100.609	126.405	1673.79	770.273	3.42702	2.6495e-26	5.74907e-23	DREB26	protein_coding	protein_coding	Integrase-type DNA-binding superfamily protein	encodes a member of the DREB subfamily A-5 of ERF/AP2 transcription factor family. The protein contains one AP2 domain. There are 15 members in this subfamily including RAP2.1, RAP2.9 and RAP2.10.	Integrase-type DNA-binding superfamily protein;(source:Araport11)
AT1G21920	1493.88	1577.79	2648.81	3123.11	0.909908	1.32204e-09	1.63612e-07	AT1G21920	protein_coding	protein_coding	Histone H3 K4-specific methyltransferase SET7/9 family protein		Histone H3 K4-specific methyltransferase SET7/9 family protein;(source:Araport11)
AT1G21980	1985.78	1424.11	1345.33	1123.1	-0.466008	0.00723496	0.0482548	ATPIP5K1,PIP5K1,ATPIPK1	protein_coding	protein_coding	phosphatidylinositol-4-phosphate 5-kinase 1	Type I phosphatidylinositol-4-phosphate 5-kinase. Preferentially phosphorylates PtdIns4P. Induced by water stress and abscisic acid in Arabidopsis thaliana. Expressed in procambial cells of leaves, flowers and roots. A N-terminal Membrane Occupation and Recognition Nexus (MORN)affects enzyme activity and distribution.	phosphatidylinositol-4-phosphate 5-kinase 1;(source:Araport11)
AT1G22020	1477.78	1338.11	1178.12	1015.74	-0.35997	0.0245309	0.119383	SHM6	protein_coding	protein_coding	serine hydroxymethyltransferase 6	Encodes a putative serine hydroxymethyltransferase.	serine hydroxymethyltransferase 6;(source:Araport11)
AT1G22060	2907.23	1549.55	1497.86	679.914	-1.033	0.000917652	0.0104529	AT1G22060	protein_coding	protein_coding			sporulation-specific protein;(source:Araport11)
AT1G22065	41.2425	37.4289	76.284	114.809	1.27783	0.0037089	0.0294217	AT1G22065	protein_coding	protein_coding			hypothetical protein;(source:Araport11)
AT1G22140	1194.11	1511.01	1709.36	1817.45	0.382618	0.0249025	0.120792	AT1G22140	protein_coding	protein_coding			zinc finger CCCH domain protein;(source:Araport11)
AT1G22150	23.1391	24.2726	8.73656	11.2403	-1.23736	0.049649	0.199622	SULTR1;3	protein_coding	protein_coding	sulfate transporter 1;3	sulfate transporter Sultr1;3	sulfate transporter 1;(source:Araport11)
AT1G22170	251.497	259.929	431.073	404.495	0.708012	0.000309961	0.00446452	AT1G22170	protein_coding	protein_coding	Phosphoglycerate mutase family protein		Phosphoglycerate mutase family protein;(source:Araport11)
AT1G22180	148.892	169.904	271.327	222.789	0.631985	0.011342	0.0677483	AT1G22180	protein_coding	protein_coding	Sec14p-like phosphatidylinositol transfer family protein		Sec14p-like phosphatidylinositol transfer family protein;(source:Araport11)
AT1G22190	1234.34	1372.47	3692.01	2906.83	1.33991	1.86452e-15	7.58578e-13	RAP2.4,WIND2	protein_coding	protein_coding	Integrase-type DNA-binding superfamily protein	The gene encodes a putative transcription factor belongings to the abiotic stress-associated DREB A-6 clade. The mRNA is cell-to-cell mobile.	Integrase-type DNA-binding superfamily protein;(source:Araport11)
AT1G22210	8.04289	4.05581	6.93889e-17	6.93889e-17	-5.5494	0.020609	0.105496	TPPC	protein_coding	protein_coding	Haloacid dehalogenase-like hydrolase (HAD) superfamily protein		Haloacid dehalogenase-like hydrolase (HAD) superfamily protein;(source:Araport11)
AT1G22260	34.2056	36.4081	12.9314	6.9344	-1.81433	0.000451458	0.00595866	ZYP1,ZYP1a,AtZYP1a	protein_coding	protein_coding	Myosin heavy chain-related protein	One of two nearly identical proteins (ZYP1b) identified by similarity to transverse filament (TF) proteins. These proteins are involved in chromosome synapsis during meiosis I and localize to the synaptonemal complex (SC). Single mutants have reduced fertility and double mutants (induced by RNAi) have severely reduced fertility.	Myosin heavy chain-related protein;(source:Araport11)
AT1G22270	1006	1512	1707.27	1982.24	0.551074	0.00585061	0.0412713	TRM112b,AtTRM112b	protein_coding	protein_coding	Trm112p-like protein	Encodes SMO2 (Small Organ 2). Modulates progression of cell division during organ growth.	Trm112p-like protein;(source:Araport11)
AT1G22280	1093.51	1228.85	1764.57	1579.36	0.525976	0.000983735	0.0109653	PAPP2C	protein_coding	protein_coding	phytochrome-associated protein phosphatase type 2C	Encodes a phytochrome-associated protein, PAPP2C (phytochrome-associated protein phosphatase type 2C). PAPP2C interacts in the nucleus with phyA (phytochrome A) and phyB. Functions as a regulator of phytochrome-interacting factor PIF3 by dephosphorylating phytochromes in the nucleus.	phytochrome-associated protein phosphatase type 2C;(source:Araport11)
AT1G22330	410.445	447.033	568.061	632.436	0.485261	0.0270599	0.128745	AT1G22330	protein_coding	protein_coding	RNA-binding (RRM/RBD/RNP motifs) family protein		RNA-binding (RRM/RBD/RNP motifs) family protein;(source:Araport11)
AT1G22340	33.2141	55.5944	15.393	29.0715	-0.994226	0.0326172	0.147941	AtUGT85A7,UGT85A7	protein_coding	protein_coding	UDP-glucosyl transferase 85A7		UDP-glucosyl transferase 85A7;(source:Araport11)
AT1G22360	863.135	929.476	1080.72	1321.35	0.422031	0.012266	0.0714831	UGT85A2,AtUGT85A2	protein_coding	protein_coding	UDP-glucosyl transferase 85A2		UDP-glucosyl transferase 85A2;(source:Araport11)
AT1G22380	24.1389	19.2271	35.9558	46.147	0.915948	0.0224727	0.112184	UGT85A3,AtUGT85A3	protein_coding	protein_coding	UDP-glucosyl transferase 85A3	Encodes a putative UDP-glucosyl transferase. At1g22380 was initially identified as encoding the protein AAF87154, which has been classified as a bHLH protein (AtbHLH152). Subsequently it has been found that the AAF87154 protein appears to be encoded by the AT1G23970 genomic locus.	UDP-glucosyl transferase 85A3;(source:Araport11)
AT1G22400	731.35	771.699	1690.84	1701.18	1.17411	2.0664e-13	5.65185e-11	ATUGT85A1,UGT85A1	protein_coding	protein_coding	UDP-Glycosyltransferase superfamily protein		UDP-Glycosyltransferase superfamily protein;(source:Araport11)
AT1G22430	2381.14	1939.91	1715.79	1672.99	-0.350594	0.0233481	0.115474	AT1G22430	protein_coding	protein_coding	GroES-like zinc-binding dehydrogenase family protein		GroES-like zinc-binding dehydrogenase family protein;(source:Araport11)
AT1G22470	1.00507	0.00141129	22.6541	12.6535	4.80509	4.49789e-06	0.00015756	AT1G22470	protein_coding	protein_coding			hypothetical protein;(source:Araport11)
AT1G22500	57.3617	95.0309	308.582	372.525	2.15814	1.31969e-13	3.83512e-11	AtATL15,ATL15	protein_coding	protein_coding	RING/U-box superfamily protein	Gene encodes a putative C3HC4-type RING zinc finger factor. it is induced in response to light and ascorbate stimulus.	RING/U-box superfamily protein;(source:Araport11)
AT1G22540	373.224	405.566	639.676	668.673	0.748204	0.000120012	0.00214035	NPF5.10	protein_coding	protein_coding	Major facilitator superfamily protein		Major facilitator superfamily protein;(source:Araport11)
AT1G22590	902.369	993.192	1259.88	1497.61	0.540577	0.00181076	0.0173905	AGL87	protein_coding	protein_coding	AGAMOUS-like 87		AGAMOUS-like 87;(source:Araport11)
AT1G22600	33.2029	39.4358	17.4087	19.1733	-0.985385	0.0213663	0.108288	AT1G22600	protein_coding	protein_coding	Late embryogenesis abundant protein (LEA) family protein		Late embryogenesis abundant protein (LEA) family protein;(source:Araport11)
AT1G22620	1169.94	981.09	825.019	595.76	-0.597979	0.00103574	0.0113774	SAC1,ATSAC1	protein_coding	protein_coding	Phosphoinositide phosphatase family protein	SAC domain phosphoinositide (3,5)P2 phosphatase. Colocalized with a Golgi Marker. Required for normal cell morphogenesis, cell wall synthesis, and actin organization.	Phosphoinositide phosphatase family protein;(source:Araport11)
AT1G22640	232.401	328.668	480.279	655.865	1.0174	4.55162e-06	0.000158955	ATMYB3,MYB3	protein_coding	protein_coding	myb domain protein 3	MYB-type transcription factor (MYB3) that represses phenylpropanoid biosynthesis gene expression	myb domain protein 3;(source:Araport11)
AT1G22660	607.585	409.668	415.712	327.908	-0.451738	0.0415908	0.175828	AT1G22660	protein_coding	protein_coding	Polynucleotide adenylyltransferase family protein		Polynucleotide adenylyltransferase family protein;(source:Araport11)
AT1G22750	2811.72	3546.98	4267.9	4687.72	0.494029	0.00150997	0.0151921	AT1G22750	protein_coding	protein_coding			transmembrane protein;(source:Araport11)
AT1G22770	702.155	531.024	427.827	406.737	-0.563134	0.00267774	0.0231672	FB,GI	protein_coding	protein_coding	gigantea protein (GI)	Together with CONSTANTS (CO) and FLOWERING LOCUS T (FT), GIGANTEA promotes flowering under long days in a circadian clock-controlled flowering pathway. GI acts earlier than CO and FT in the pathway by increasing CO and FT mRNA abundance. Located in the nucleus. Regulates several developmental processes, including photoperiod-mediated flowering, phytochrome B signaling, circadian clock, carbohydra…	gigantea protein (GI);(source:Araport11)
AT1G22780	6699.82	7355.96	9105.82	9894.08	0.434813	0.00647687	0.0444651	RPS18A,PFL,PFL1	protein_coding	protein_coding	Ribosomal protein S13/S18 family	S18 ribosomal protein involved in the binding of f-Met tRNA during initiation of mRNA translation. Expression restricted to meristems. Mutant phenotype-pointed first leaves,reduced fresh weight, growth retardation.	Ribosomal protein S13/S18 family;(source:Araport11)
AT1G22790	652.887	721.123	857.151	1218.33	0.594781	0.00163452	0.0161191	AT1G22790	protein_coding	protein_coding			Low affinity potassium transport system protein;(source:Araport11)
AT1G22840	2601.48	3523.71	3697.85	4391.65	0.401262	0.0332092	0.15007	ATCYTC-A,CYTC-1	protein_coding	protein_coding	CYTOCHROME C-1	Encodes cytochrome c. Contains two site II (TGGGCC/T) elements, which interact with a TCP-domain transcription factor, and a downstream internal telomeric repeat, and are required for expression of the Cytc-1 gene. Promoter directs preferential expression in root and shoot meristems and in anthers. Double mutants with CYTC-2 accumulate starch during the day, have delayed growth and development an…	CYTOCHROME C-1;(source:Araport11)
AT1G22860	916.429	702.963	627.559	546.93	-0.463236	0.0139297	0.0786988	AT1G22860	protein_coding	protein_coding	Vacuolar sorting protein 39		Vacuolar sorting protein 39;(source:Araport11)
AT1G22890	471.802	453.117	963.347	1067.34	1.13426	6.87786e-10	9.25044e-08	AT1G22890	protein_coding	protein_coding			transmembrane protein;(source:Araport11)
AT1G22930	6606.22	3960.74	3879.68	2497.06	-0.728622	0.00362984	0.0289866	AT1G22930	protein_coding	protein_coding	T-complex protein 11		T-complex protein 11;(source:Araport11)
AT1G23010	200.183	178.021	129.22	126.549	-0.563922	0.0393314	0.168732	LPR1	protein_coding	protein_coding	Cupredoxin superfamily protein	Encodes a protein with multicopper oxidase activity. Located in ER. Function together with LPR2 (AT1G71040) and a P5-type ATPase (At5g23630/PDR2) in a common pathway that adjusts root meristem activity to Pi (inorganic phosphate) availability.	Cupredoxin superfamily protein;(source:Araport11)
AT1G23030	2183.98	2229.14	5145.05	4173.08	1.07824	1.9989e-11	3.91928e-09	PUB11	protein_coding	protein_coding	ARM repeat superfamily protein	Encodes a plant U-Box protein that is capable of binding and ubiquitinating MYC2 in vitro, acting as an E3 ligase. Unlike PUB10, its closest homolog in Arabidopsis, it does not appear to play a major role in the MeJA-mediated response.	ARM repeat superfamily protein;(source:Araport11)
AT1G23140	175.037	162.845	257.379	257.56	0.607429	0.00650606	0.0446091	CAR8	protein_coding	protein_coding	Calcium-dependent lipid-binding (CaLB domain) family protein	Expression is upregulated in the shoot of cax1/cax3 mutant.	Calcium-dependent lipid-binding (CaLB domain) family protein;(source:Araport11)
AT1G23150	86.5404	150.647	193.486	241.465	0.874096	0.0206609	0.105701	AT1G23150	protein_coding	protein_coding			hypothetical protein;(source:Araport11)
AT1G23180	2946.5	2550.79	2275.99	1900.27	-0.396416	0.0113777	0.0678615	AT1G23180	protein_coding	protein_coding	ARM repeat superfamily protein		ARM repeat superfamily protein;(source:Araport11)
AT1G23205	3825.74	4301.51	2964.66	2952.8	-0.457773	0.015692	0.0858392	AT1G23205	protein_coding	protein_coding	Plant invertase/pectin methylesterase inhibitor superfamily protein		Plant invertase/pectin methylesterase inhibitor superfamily protein;(source:Araport11)
AT1G23220	842.006	862.729	1185.93	1256.05	0.518381	0.00133379	0.0138831	AT1G23220	protein_coding	protein_coding	Dynein light chain type 1 family protein		Dynein light chain type 1 family protein;(source:Araport11)
AT1G23230	1672.92	1272.39	1028.21	838.466	-0.657751	0.000211951	0.00333264	MED23	protein_coding	protein_coding		Mediator tail subunit, involved in transcriptional regulation.	mediator of RNA polymerase II transcription subunit;(source:Araport11)
AT1G23260	891.314	1146.91	1410.76	1564.36	0.545542	0.00140644	0.0144134	UEV1A,MMZ1	protein_coding	protein_coding	MMS ZWEI homologue 1	MMZ1/UEV1A encodes a protein that may play a role in DNA damage responses and error-free post-replicative DNA repair by participating in lysine-63-based polyubiquitination reactions. UEV1A can form diubiquitin and triubiquitin chains in combination with UBC13A/UBC35 in vitro. It can also functionally complement an mms2 mutation in budding yeast, both by increasing mms2 mutant viability in the pre…	MMS ZWEI homologue 1;(source:Araport11)
AT1G23330	794.715	706.99	615.647	555.918	-0.357983	0.0309137	0.142136	AT1G23330	protein_coding	protein_coding	alpha/beta-Hydrolases superfamily protein		alpha/beta-Hydrolases superfamily protein;(source:Araport11)
AT1G23390	1625.67	1966.15	5237.73	6189.98	1.66967	4.43845e-16	2.00643e-13	KFB	protein_coding	protein_coding	Kelch repeat-containing F-box family protein	A kelch domain-containing F-box protein. Its N terminus contains a typical F-box motif but its C-terminal domain only consists of one predicted kelch motif. Predicted to be stu Interacts with chalcone synthase CHS to mediate CHS ubiquitination and degradation.	Kelch repeat-containing F-box family protein;(source:Araport11)
AT1G23400	2868.03	2286.83	1909.01	1722.81	-0.505171	0.00140775	0.0144223	ATCAF2,CAF2	protein_coding	protein_coding	RNA-binding CRS1 / YhbY (CRM) domain-containing protein	Promotes the splicing of chloroplast group II introns.	RNA-binding CRS1 / YhbY (CRM) domain-containing protein;(source:Araport11)
AT1G23440	1248.42	1335.05	1783.17	1825.42	0.482063	0.000941235	0.010662	AT1G23440	protein_coding	protein_coding	Peptidase C15, pyroglutamyl peptidase I-like		Peptidase C15, pyroglutamyl peptidase I-like protein;(source:Araport11)
AT1G23490	7288.33	10323.4	11906.7	15840	0.655762	0.000530411	0.00676747	ATARFA1A,ARF1,ATARF,ATARF1	protein_coding	protein_coding	ADP-ribosylation factor 1	Gene encoding ADP-ribosylation factor and similar to other ARFs and ARF-like proteins. A member of ARF GTPase family. Arabidopsis has 21 known members, known to be essential for vesicle coating and uncoating and functions in GTP-binding. The gene is shown to play a role in cell division, cell expansion and cellulose production using antisense construct.	ADP-ribosylation factor 1;(source:Araport11)
AT1G23790	213.247	148.715	98.3792	46.9248	-1.31432	0.000155542	0.00262582	CORD4	protein_coding	protein_coding	Plant protein of unknown function (DUF936)		dicer-like protein (DUF936);(source:Araport11)
AT1G23800	525.129	596.716	443.992	368.511	-0.465033	0.013136	0.0752863	ALDH2B7,ALDH2B	protein_coding	protein_coding	aldehyde dehydrogenase 2B7	Encodes a mitochondrial aldehyde dehydrogenase; nuclear gene for mitochondrial product.	aldehyde dehydrogenase 2B7;(source:Araport11)
AT1G23840	168.014	221.469	473.546	507.107	1.33157	4.32777e-09	4.66425e-07	AT1G23840	protein_coding	protein_coding			transmembrane protein;(source:Araport11)
AT1G23900	2413.32	1892.38	1735.21	1494.69	-0.414662	0.0100996	0.0620462	GAMMA-ADAPTIN,Gamma-ADR	protein_coding	protein_coding	gamma-adaptin 1	Encodes large subunit of the heterotetrameric adaptor protein complex AP-1. AP-1 is required for clathrin coated vesicles budding from the trans-Golgi network or plasma membrane	gamma-adaptin 1;(source:Araport11)
AT1G23935	235.378	163.887	108.287	67.0983	-1.18525	0.000360641	0.00500133	AT1G23935	protein_coding	protein_coding			apoptosis inhibitory protein;(source:Araport11)
AT1G23950	1244.39	1098.41	1480.27	1655.84	0.420627	0.0102973	0.0629993	AT1G23950	protein_coding	protein_coding	Protein of unknown function (DUF626)		hypothetical protein (DUF626);(source:Araport11)
AT1G23960	1348.01	1393.72	1917.95	2229.62	0.597057	0.000110589	0.00201199	AT1G23960	protein_coding	protein_coding	Protein of unknown function (DUF626)		hypothetical protein (DUF626);(source:Araport11)
AT1G24070	428.528	316.607	234.491	212.499	-0.736841	0.000512067	0.00659025	CSLA10,ATCSLA10	protein_coding	protein_coding	cellulose synthase-like A10	encodes a gene similar to cellulose synthase	cellulose synthase-like A10;(source:Araport11)
AT1G24140	145.893	235.607	413.41	281.772	0.865354	0.00409517	0.031781	AT3-MMP	protein_coding	protein_coding	Matrixin family protein		Matrixin family protein;(source:Araport11)
AT1G24145	226.333	181.067	691.458	503.117	1.55152	8.69595e-12	1.83789e-09	AT1G24145	protein_coding	protein_coding			transmembrane protein;(source:Araport11)
AT1G24147	2400.28	3064.54	3874.7	3919.72	0.512251	0.00250337	0.0220633	AT1G24147	protein_coding	protein_coding			transmembrane protein;(source:Araport11)
AT1G24148	652.893	790.898	1065.59	1407.08	0.77602	0.000201867	0.00322078	AT1G24148	protein_coding	protein_coding			hypothetical protein;(source:Araport11)
AT1G24170	2449.58	3360.87	5358.1	5309.16	0.876446	1.2472e-06	5.6224e-05	LGT9,GATL8	protein_coding	protein_coding	Nucleotide-diphospho-sugar transferases superfamily protein	Encodes a protein with putative galacturonosyltransferase activity.	Nucleotide-diphospho-sugar transferases superfamily protein;(source:Araport11)
AT1G24190	2045.12	1207.69	1139.76	686.366	-0.832714	0.0015322	0.0153872	ATSIN3,SIN3,SNL3	protein_coding	protein_coding	SIN3-like 3	Enhances AtERF7-mediated transcriptional repression. RNAi lines show ABA hypersensitivity. Interacts with ERF7 and HDA19.	SIN3-like 3;(source:Araport11)
AT1G24210	37.2184	33.3836	77.0804	73.4793	1.08958	0.00188708	0.0179069	AT1G24210	protein_coding	protein_coding	Paired amphipathic helix (PAH2) superfamily protein		Paired amphipathic helix (PAH2) superfamily protein;(source:Araport11)
AT1G24265	69.4114	66.757	146.646	153.583	1.13905	0.000418528	0.00561742	AT1G24265	protein_coding	protein_coding	Protein of unknown function (DUF1664)		bZIP transcription factor, putative (DUF1664);(source:Araport11)
AT1G24300	1948.56	1400.84	1028.21	838.466	-0.843233	4.74601e-06	0.000164859	AT1G24300	protein_coding	protein_coding	GYF domain-containing protein		GYF domain-containing protein;(source:Araport11)
AT1G24350	603.596	691.787	903.738	1137.18	0.65558	0.000171852	0.00282639	AT1G24350	protein_coding	protein_coding	Acid phosphatase/vanadium-dependent haloperoxidase-related protein		Acid phosphatase/vanadium-dependent haloperoxidase-related protein;(source:Araport11)
AT1G24430	19.1061	12.152	2.21835	4.46129	-2.1848	0.0420185	0.17704	AT1G24430	protein_coding	protein_coding	HXXXD-type acyl-transferase family protein		HXXXD-type acyl-transferase family protein;(source:Araport11)
AT1G24440	323.937	393.416	499.596	527.46	0.517554	0.00797763	0.0520665	AT1G24440	protein_coding	protein_coding	RING/U-box superfamily protein		RING/U-box superfamily protein;(source:Araport11)
AT1G24450	338.028	465.21	555.23	773.31	0.725638	0.00155539	0.0155549	NFD2	protein_coding	protein_coding	Ribonuclease III family protein		Ribonuclease III family protein;(source:Araport11)
AT1G24460	2940.43	1553.6	1278.62	660.567	-1.21239	6.54756e-05	0.0013056	TNO1	protein_coding	protein_coding		Encodes a novel protein that co-immunoprecipitates with SYP41. It is involved in vacuolar trafficking and salt tolerance, potentially via a role in vesicle fusion and in maintaining TGN structure or identity. Mutants display delayed formation of the Brefeldin A (BFA) compartment in cotyledons upon application of BFA.	TGN-related, localized SYP41 interacting protein;(source:Araport11)
AT1G24510	7335.59	6985.81	6127.93	5461.82	-0.305294	0.029817	0.138595	CCT5	protein_coding	protein_coding	TCP-1/cpn60 chaperonin family protein		TCP-1/cpn60 chaperonin family protein;(source:Araport11)
AT1G24530	241.455	339.794	1056.56	977.231	1.80656	7.58076e-18	4.56923e-15	AT1G24530	protein_coding	protein_coding	Transducin/WD40 repeat-like superfamily protein		Transducin/WD40 repeat-like superfamily protein;(source:Araport11)
AT1G24560	1251.43	1130.77	1067.17	760.705	-0.381819	0.0291263	0.136265	AT1G24560	protein_coding	protein_coding		Effector molecule of the plant-unique RAB5, ARA6. Acts in the vacuolar/endocytic trafficking pathway with canonical RAB5 and SYP. Promotes recruitment of VSP9a onto the endosome, which is required for efficient RAB5 activation. Colocalizes with RAB5 on endosomes, where it coordinates transport with canonical RAB5.	paramyosin;(source:Araport11)
AT1G24575	383.282	405.569	575.668	644.853	0.629405	0.00192812	0.018185	AT1G24575	protein_coding	protein_coding			DEAD-box ATP-dependent RNA helicase-like protein;(source:Araport11)
AT1G24580	407.412	348.955	161.808	160.425	-1.23039	1.71583e-05	0.000463075	AT1G24580	protein_coding	protein_coding	RING/U-box superfamily protein		RING/U-box superfamily protein;(source:Araport11)
AT1G24625	407.428	451.077	631.196	827.616	0.76449	3.65644e-05	0.00082531	ZFP7	protein_coding	protein_coding	zinc finger protein 7	Encodes a zinc finger protein containing only a single zinc finger.	zinc finger protein 7;(source:Araport11)
AT1G24706	3260.34	1852.97	1387.32	802.769	-1.2231	8.6594e-06	0.000269709	AtTHO2,THO2,EMB2793	protein_coding	protein_coding	THO2	Encodes a component of the putative Arabidopsis THO/TREX complex: THO1 or HPR1 (At5g09860), THO2 (At1g24706), THO3 or TEX1 (At5g56130), THO5 (At5g42920, At1g45233), THO6 (At2g19430), and THO7 (At5g16790, At3g02950). THO/TREX complexes in animals have been implicated in the transport of mRNA precursors. Mutants of THO3/TEX1, THO1, THO6 accumulate reduced amount of small interfering (si)RNA, sugges…	THO2;(source:Araport11)
AT1G24764	1303.74	1122.68	894.616	714.237	-0.592535	0.000660733	0.00800653	MAP70-2,ATMAP70-2	protein_coding	protein_coding	microtubule-associated proteins 70-2	Member of the MAP70 protein family.	microtubule-associated proteins 70-2;(source:Araport11)
AT1G24996	38.2105	20.2586	108.503	93.9149	1.78677	0.00692932	0.0467044	AT1G24996	protein_coding	protein_coding			hypothetical protein;(source:Araport11)
AT1G25220	638.816	872.807	1013.27	1082.07	0.470998	0.0147639	0.0819884	TRP4,WEI7,ASB1	protein_coding	protein_coding	anthranilate synthase beta subunit 1	Catalyzes the first step of tryptophan biosynthesis: Chorismate L-Glutamine = Anthranilate Pyruvate L-Glutamate. Functions as a heterocomplex with anthranilate synthase alpha subunit (ASA1 or ASA2).	anthranilate synthase beta subunit 1;(source:Araport11)
AT1G25230	634.781	717.074	1655.08	1797.09	1.35237	2.52492e-14	8.47226e-12	AT1G25230	protein_coding	protein_coding	Calcineurin-like metallo-phosphoesterase superfamily protein		Calcineurin-like metallo-phosphoesterase superfamily protein;(source:Araport11)
AT1G25275	946.643	1231.86	1816.06	2587.4	1.01516	1.26653e-06	5.68595e-05	AT1G25275	protein_coding	protein_coding			thionin-like protein;(source:Araport11)
AT1G25277	45.2755	53.5939	83.7991	109.308	0.963764	0.00578751	0.0409633	AT1G25277	protein_coding	protein_coding			hypothetical protein;(source:Araport11)
AT1G25350	3942.41	3082.81	2469.23	1943.28	-0.670836	6.86972e-05	0.00135842	OVA9	protein_coding	protein_coding	glutamine-tRNA ligase, putative / glutaminyl-tRNA synthetase, putative / GlnRS, putative		glutamine-tRNA ligase, putative / glutaminyl-tRNA synthetase, putative / GlnRS;(source:Araport11)
AT1G25390	1085.42	730.286	693.643	512.135	-0.590296	0.00556069	0.0398573	LRK10L4	protein_coding	protein_coding	Protein kinase superfamily protein		Protein kinase superfamily protein;(source:Araport11)
AT1G25400	85.5163	101.127	206.175	168.561	1.00439	0.023159	0.1148	AT1G25400	protein_coding	protein_coding			transmembrane protein;(source:Araport11)
AT1G25420	1344	1552.49	1655.16	1953.98	0.317235	0.0391223	0.168255	ISTL2	protein_coding	protein_coding	Regulator of Vps4 activity in the MVB pathway protein		Regulator of Vps4 activity in the MVB pathway protein;(source:Araport11)
AT1G25422	2.01615	5.04969	6.93889e-17	6.93889e-17	-4.7954	0.0460393	0.189418	AT1G25422	protein_coding	protein_coding			hypothetical protein;(source:Araport11)
AT1G25450	1347.02	1662.73	1045.85	1121.6	-0.473644	0.00369169	0.0293324	CER60,KCS5	protein_coding	protein_coding	3-ketoacyl-CoA synthase 5	Encodes KCS5, a member of the 3-ketoacyl-CoA synthase family involved in the biosynthesis of VLCFA (very long chain fatty acids).	3-ketoacyl-CoA synthase 5;(source:Araport11)
AT1G25500	159.979	268.978	296.544	321.839	0.527356	0.0389899	0.167938	AT1G25500	protein_coding	protein_coding	Plasma-membrane choline transporter family protein		Plasma-membrane choline transporter family protein;(source:Araport11)
AT1G25520	1129.72	1211.66	1960.15	1951.97	0.740534	6.63118e-07	3.40966e-05	AT1G25520	protein_coding	protein_coding	Uncharacterized protein family (UPF0016)		Uncharacterized protein family (UPF0016);(source:Araport11)
AT1G25540	1038.16	863.767	826.12	605.906	-0.409089	0.0268489	0.128022	MED25,PFT1	protein_coding	protein_coding	phytochrome and flowering time regulatory protein (PFT1)	Encodes a nuclear protein that acts in a phyB pathway (but downstream of phyB) and induces flowering in response to suboptimal light conditions. PFT1 promotes flowering in CO dependent and independent pathways and integrates several environmental stimuli, such as light quality and JA-dependent defenses. Mutants are hypo-responsive to far-red and hyper-responsive to red light and flower late under…	phytochrome and flowering time regulatory protein (PFT1);(source:Araport11)
AT1G25550	1981.78	2056.19	4218.84	3813.7	0.992208	5.40806e-11	9.02675e-09	HHO3	protein_coding	protein_coding	myb-like transcription factor family protein		myb-like transcription factor family protein;(source:Araport11)
AT1G25560	717.279	925.407	2540.97	2147.63	1.51304	7.37271e-19	5.58063e-16	TEM1,EDF1,AtTEM1	protein_coding	protein_coding	AP2/B3 transcription factor family protein	Encodes a member of the RAV transcription factor family that contains AP2 and B3 binding domains. Involved in the regulation of flowering under long days. Loss of function results in early flowering. Overexpression causes late flowering and repression of expression of FT. Novel transcriptional regulator involved in ethylene signaling. Promoter bound by EIN3. EDF1 in turn, binds to promoter elemen…	AP2/B3 transcription factor family protein;(source:Araport11)
AT1G25570	1495.89	1411.93	1169.52	1098.08	-0.358698	0.021118	0.107431	AT1G25570	protein_coding	protein_coding	Di-glucose binding protein with Leucine-rich repeat domain		Di-glucose binding protein with Leucine-rich repeat domain-containing protein;(source:Araport11)
AT1G26150	3179.87	2209.97	1830.8	1620.04	-0.64324	0.00227724	0.0205831	AtPERK10,PERK10	protein_coding	protein_coding	proline-rich extensin-like receptor kinase 10	Encodes a member of the proline-rich extensin-like receptor kinase (PERK) family. This family consists of 15 predicted receptor kinases (PMID: 15653807).	proline-rich extensin-like receptor kinase 10;(source:Araport11)
AT1G26170	1332.91	1061	929.433	795.473	-0.472684	0.00686185	0.0463921	AT1G26170	protein_coding	protein_coding	ARM repeat superfamily protein		ARM repeat superfamily protein;(source:Araport11)
AT1G26190	677.017	607.871	486.412	435.061	-0.47938	0.00639006	0.0440774	AtTTM2,TTM2	protein_coding	protein_coding	Phosphoribulokinase / Uridine kinase family	TTM2 is a triphosphate tunnel metalloenzyme that displays pyrophosphatase activity.It contains both a uridine kinase (UK) domain and CYTH domain. TTM2 is involved in negative regulation defense response to pathogens (PMID:28733390).	Phosphoribulokinase / Uridine kinase family;(source:Araport11)
AT1G26230	1186.04	1014.46	630.934	622.442	-0.811901	9.09582e-07	4.39245e-05	Cpn60beta4,CPNB4	protein_coding	protein_coding	TCP-1/cpn60 chaperonin family protein	Encodes a subunit of chloroplasts chaperonins that are involved in mediating the folding of newly synthesized, translocated, or stress-denatured proteins. Cpn60 subunits are: Cpn60alpha1 (At2g28000), AtCpn60alpha2 (At5g18820), AtCpn60beta1 (At1g55490), AtCpn60beta2 (At3g13470), AtCpn60beta3 (At5g56500), AtCpn60beta4 (At1g26230).	TCP-1/cpn60 chaperonin family protein;(source:Araport11)
AT1G26233	5.03528	9.09329	29.1537	17.1962	1.69521	0.0107147	0.0649304	SNOR95	snoRNA	small_nucleolar_rna	SNOR95; snoRNA	Encodes a H/ACA-box snoRNA (snoR95). Gb: AJ505672	SNOR95,snoRNA;(source:Araport11)
AT1G26330	192.117	120.404	112.518	58.1999	-0.87078	0.0126157	0.0729074	AT1G26330	protein_coding	protein_coding	DNA binding		DNA binding protein;(source:Araport11)
AT1G26370	1106.57	1013.44	857.836	793.105	-0.360684	0.0347918	0.155251	RID1	protein_coding	protein_coding	RNA helicase family protein		RNA helicase family protein;(source:Araport11)
AT1G26380	61.3795	86.9531	190.536	85.5212	0.894769	0.0478661	0.194448	FOX,FOX1,AtBBE3	protein_coding	protein_coding	FAD-binding Berberine family protein	Functions in the biosynthesis of 4-hydroxy indole-3-carbonyl nitrile (4-OH-ICN), a cyanogenic phytoalexin in Arabidopsis. FOX1 acts as a dehydrogenase on indole cyanohydrin to form indole carbonyl nitrile.	FAD-binding Berberine family protein;(source:Araport11)
AT1G26390	83.5203	139.526	332.713	147.757	1.10614	0.00618754	0.0429774	AtBBE4	protein_coding	protein_coding	FAD-binding Berberine family protein		FAD-binding Berberine family protein;(source:Araport11)
AT1G26420	45.2794	59.6543	214.958	197.794	1.9731	7.62095e-09	7.72731e-07	AtBBE7	protein_coding	protein_coding	FAD-binding Berberine family protein		FAD-binding Berberine family protein;(source:Araport11)
AT1G26440	350.06	251.878	489.726	465.478	0.66592	0.0013444	0.0139484	ATUPS5,UPS5	protein_coding	protein_coding	ureide permease 5	uptake assays in a yeast mutant indicated this splice variant is not a cellular importer for allantoin, uracil or xanthine	ureide permease 5;(source:Araport11)
AT1G26520	292.745	316.563	227.977	206.849	-0.486364	0.0280707	0.13216	AT1G26520	protein_coding	protein_coding	Cobalamin biosynthesis CobW-like protein		Cobalamin biosynthesis CobW-like protein;(source:Araport11)
AT1G26530	17.1152	31.3268	59.7151	57.6499	1.2718	0.0124267	0.0720715	AT1G26530	protein_coding	protein_coding	PIN domain-like family protein		PIN domain-like family protein;(source:Araport11)
AT1G26540	240.413	182.084	131.111	86.2792	-0.957402	0.0014135	0.0144675	DUF3	protein_coding	protein_coding	Agenet domain-containing protein		Agenet domain-containing protein;(source:Araport11)
AT1G26558	39.2304	35.4063	95.2493	56.9374	1.02528	0.0170574	0.0915086	AT1G26558	otherRNA	other_rna	other RNA		other_RNA;(source:Araport11)
AT1G26630	30598.8	34487	39787.3	44140.2	0.366797	0.0181769	0.0960113	ELF5A-2,ATELF5A-2,FBR12	protein_coding	protein_coding	Eukaryotic translation initiation factor 5A-1 (eIF-5A 1) protein	Eukaryotic translation initiation factor 5A-2. Involved in programmed cell death triggered as a response to pseudomonas syringae infection. Loss of function mutants are more resistant to infection. The mRNA is cell-to-cell mobile.	Eukaryotic translation initiation factor 5A-1 (eIF-5A 1) protein;(source:Araport11)
AT1G26670	1754.43	1922.68	2974.6	3513.95	0.819232	1.28622e-07	8.73984e-06	ATVTI12,VTI12,VTI1B	protein_coding	protein_coding	Vesicle transport v-SNARE family protein	member of VTI1 Gene Family. Normally localizes to the transgolgi network and plasma membrane. A dominant mutation (zip1) alters the subcellular localization of VTI12 and suppresses loss of function mutation (zag1) of VTI11. Interacts with members of the SYP family. Involved in protein trafficking to protein storage vacuoles.	Vesicle transport v-SNARE family protein;(source:Araport11)
AT1G26760	97.5806	98.1071	64.8084	32.1182	-1.01051	0.00648937	0.0445322	ATXR1,SDG35	protein_coding	protein_coding	SET domain protein 35		SET domain protein 35;(source:Araport11)
AT1G26762	12.0788	18.1928	65.4795	110.191	2.52673	3.45381e-09	3.82363e-07	AT1G26762	protein_coding	protein_coding			transmembrane protein;(source:Araport11)
AT1G26790	919.425	510.83	237.504	159.748	-1.84752	5.38956e-07	2.86633e-05	AT1G26790	protein_coding	protein_coding	Dof-type zinc finger DNA-binding family protein		Dof-type zinc finger DNA-binding family protein;(source:Araport11)
AT1G26800	147.899	214.379	312.659	278.045	0.704922	0.0226279	0.112734	MPSR1	protein_coding	protein_coding	RING/U-box superfamily protein	MPSR1 is cytoplasmic E3 ligase that senses misfolded proteins independently of chaperones and targets those proteins for degradation via the 26S proteasome.	RING/U-box superfamily protein;(source:Araport11)
AT1G26830	2482.74	1980.37	1907.72	1402.29	-0.431074	0.0181548	0.0959191	CUL3,CUL3A,ATCUL3,ATCUL3A	protein_coding	protein_coding	cullin 3	Cullin, putative, similar to Cullin homolog 3 (CUL-3) SP:Q13618, GI:3639052 from (Homo sapiens); contains Pfam profile PF00888: Cullin family. Interacts with other components of E3 ligase complex suggesting it functions in RUB-modification. Forms complexes with BTB domain proteins forming a novel class of E3-based ubiquitin protein-ligase complexes. Mutant is early flowering and has a reduced sen…	cullin 3;(source:Araport11)
AT1G26850	10190.6	9546.7	8290.07	7402.47	-0.330821	0.0190461	0.0995203	AT1G26850	protein_coding	protein_coding	S-adenosyl-L-methionine-dependent methyltransferases superfamily protein		S-adenosyl-L-methionine-dependent methyltransferases superfamily protein;(source:Araport11)
AT1G26880	5078.19	6248.46	7024.02	7480.15	0.356734	0.0213484	0.108215	RPL34A	protein_coding	protein_coding	Ribosomal protein L34e superfamily protein		Ribosomal protein L34e superfamily protein;(source:Araport11)
AT1G26930	125.754	142.597	269.286	257.617	0.972733	0.000210331	0.00331519	AT1G26930	protein_coding	protein_coding	Galactose oxidase/kelch repeat superfamily protein		Galactose oxidase/kelch repeat superfamily protein;(source:Araport11)
AT1G26945	554.317	792.9	874.441	1130.36	0.573318	0.00874259	0.0555227	KDR,PRE6	protein_coding	protein_coding	basic helix-loop-helix (bHLH) DNA-binding superfamily protein	Encodes a basic helix-loop-helix (bHLH) protein involved in blue/far-red light signaling. Physically interacts with HFR1 and negatively regulates its activity.	basic helix-loop-helix (bHLH) DNA-binding superfamily protein;(source:Araport11)
AT1G26960	272.617	255.895	437.676	451.808	0.750661	0.000123819	0.00218907	HB23,AtHB23	protein_coding	protein_coding	homeobox protein 23	Encodes a homeodomain leucine zipper class I (HD-Zip I) protein.	homeobox protein 23;(source:Araport11)
AT1G27030	1188.06	1239.98	734.297	894.369	-0.576159	0.00299643	0.025188	AT1G27030	protein_coding	protein_coding			hypothetical protein;(source:Araport11)
AT1G27045	75.4443	67.7739	246.407	215.93	1.68896	3.97026e-10	5.64297e-08	HB54,ATHB54	protein_coding	protein_coding	Homeobox-leucine zipper protein family	Encodes ATHB54, a member of the homeodomain leucine zipper (HD-Zip) family protein. Please note that this locus was split from AT1G27050 in the TAIR10 genome release (2010). Affymetrix ATH1 Probe Set linked to symbol ATHB54 is in fact directed against the product of the AT1G27050 locus (the mRNA coding for the RNA-recognition-motif protein).	Homeobox-leucine zipper protein family;(source:Araport11)
AT1G27070	644.804	421.808	362.641	333.356	-0.615688	0.00651025	0.0446284	PTST2	protein_coding	protein_coding	5'-AMP-activated protein kinase-related	Encodes a chloroplast-localized CBM48-containing protein that is involved in starch granule initiation. PTST2 delivers suitable oligosaccharide substrates to starch synthase 4 (SS4). Mutants lacking PTST2 have fewer starch granules in leaf chloroplasts than the wild type. PTST2 is the Arabidopsis ortholog of the rice FLO6 protein.	5-AMP-activated protein kinase-like protein;(source:Araport11)
AT1G27090	4999.72	5976.39	6237.89	7339.93	0.306856	0.0464069	0.190497	AT1G27090	protein_coding	protein_coding	glycine-rich protein		glycine-rich protein;(source:Araport11)
AT1G27100	2600.45	2591.23	3812.62	3198.18	0.433408	0.00429542	0.0328623	AT1G27100	protein_coding	protein_coding	Actin cross-linking protein		Actin cross-linking protein;(source:Araport11)
AT1G27120	1257.48	1463.49	938.434	1113.55	-0.407184	0.0167618	0.0901755	GALT4	protein_coding	protein_coding	Galactosyltransferase family protein	Encodes a Golgi-localized hydroxyproline-O-galactosyltransferase.	Galactosyltransferase family protein;(source:Araport11)
AT1G27180	324.92	269.057	256.896	143.001	-0.569986	0.0418178	0.176512	AT1G27180	protein_coding	protein_coding	disease resistance protein (TIR-NBS-LRR class), putative		disease resistance protein (TIR-NBS-LRR class);(source:Araport11)
AT1G27290	975.813	1195.46	1686.68	2042.05	0.779997	2.69083e-06	0.000105139	AT1G27290	protein_coding	protein_coding			transmembrane protein;(source:Araport11)
AT1G27320	5207.93	3948.58	3308.88	3209.26	-0.490322	0.00213184	0.019612	AHK3,HK3	protein_coding	protein_coding	histidine kinase 3	Encodes a histidine kinases, a cytokinin receptor that controls cytokinin-mediated leaf longevity through a specific phosphorylation of the response regulator, ARR2. The mRNA is cell-to-cell mobile.	histidine kinase 3;(source:Araport11)
AT1G27330	1239.39	1713.28	2225.34	2758.18	0.755057	0.000106221	0.00194777	AT1G27330	protein_coding	protein_coding	Ribosome associated membrane protein RAMP4		Ribosome associated membrane protein RAMP4;(source:Araport11)
AT1G27350	1093.52	1613.15	2156.87	2521.05	0.789269	0.000115351	0.00207887	AT1G27350	protein_coding	protein_coding	Ribosome associated membrane protein RAMP4		Ribosome associated membrane protein RAMP4;(source:Araport11)
AT1G27360	921.438	520.943	324.524	263.476	-1.2941	4.67909e-07	2.52982e-05	SPL11	protein_coding	protein_coding	squamosa promoter-like 11	In conjunction with SPL10 and SPL2, SPL11 redundantly controls proper development of lateral organs in association with shoot maturation in the reproductive phase.	squamosa promoter-like 11;(source:Araport11)
AT1G27430	2191	1598.07	1218.14	889.451	-0.846023	1.22803e-05	0.000354972	AT1G27430	protein_coding	protein_coding	GYF domain-containing protein		GYF domain-containing protein;(source:Araport11)
AT1G27435	936.59	1358.27	1483.66	1910.92	0.564727	0.00762132	0.0502245	AT1G27435	protein_coding	protein_coding			hypothetical protein;(source:Araport11)
AT1G27470	1141.78	1089.29	965.155	734.635	-0.392095	0.0224423	0.112085	AT1G27470	protein_coding	protein_coding	transducin family protein / WD-40 repeat family protein		transducin family protein / WD-40 repeat family protein;(source:Araport11)
AT1G27510	2633.64	2252.43	1732.06	1651.56	-0.530059	0.000512576	0.00659419	EX2	protein_coding	protein_coding	Protein of unknown function (DUF3506)	Encodes one of the two plastid proteins EXECUTER (EX1, AT4G33630) and EX2 (AT1G27510). Mediates singlet oxygen induced programmed cell death.	UvrB/UvrC domain protein (DUF3506);(source:Araport11)
AT1G27595	1953.59	1441.3	1200.73	844.317	-0.730984	0.000146361	0.00250614	TANG1	protein_coding	protein_coding		Encodes a protein of unknown function containing a Symplekin C domain that is involved in negative regulation of glucose response. Mutants show increased sensitivity to glucose with a variety of assays.	symplekin;(source:Araport11)
AT1G27680	1037.16	999.277	735.222	753.421	-0.452034	0.00429609	0.0328623	APL2	protein_coding	protein_coding	ADPGLC-PPase large subunit	ADP-glucose pyrophosphorylase catalyzes the first, rate limiting step in starch biosynthesis. The large subunit plays a regulatory role whereas the small subunit (ApS) is the catalytic isoform. Four isoforms of the large subunit (ApL1-4) have been described.Mutational analysis of APS1 suggests that APL1 and APL2 can compensate for loss of APS1 catalytic activity,suggesting both have catalytic as …	ADPGLC-PPase large subunit;(source:Araport11)
AT1G27720	59.3441	46.5425	19.6257	24.7492	-1.25106	0.000872326	0.010025	TAF4,TAF4B	protein_coding	protein_coding	TBP-associated factor 4B		TBP-associated factor 4B;(source:Araport11)
AT1G27730	232.366	178.037	674.927	378.043	1.35872	0.0011676	0.0124846	STZ,ZAT10	protein_coding	protein_coding	salt tolerance zinc finger	Related to Cys2/His2-type zinc-finger proteins found in higher plants. Compensated for a subset of calcineurin deficiency in yeast. Salt tolerance produced by ZAT10 appeared to be partially dependent on ENA1/PMR2, a P-type ATPase required for Li+ and Na+ efflux in yeast. The protein is localized to the nucleus, acts as a transcriptional repressor and is responsive to chitin oligomers. Also involv…	salt tolerance zinc finger;(source:Araport11)
AT1G27750	864.137	883.969	533.364	630.092	-0.587502	0.00052456	0.00671292	AT1G27750	protein_coding	protein_coding	nucleic acid binding		nucleic acid binding protein;(source:Araport11)
AT1G27760	4165.76	4222.63	3341.5	3377.51	-0.320141	0.0191814	0.0999705	SAT32,ATSAT32	protein_coding	protein_coding	interferon-related developmental regulator family protein / IFRD protein family	Encodes a protein with similarity to human interferon-related developmental regulator (IFRD)that is involved in salt tolerance. Loss of function mutations are hypersensitive to salt stress and have reduced fertility. SAT32 is found in the cytoplasm but appears to translocate to the nucleus when plants are subject to salt stress.	interferon-related developmental regulator family protein / IFRD protein family;(source:Araport11)
AT1G27850	2446.51	1711.35	1455.93	1034.08	-0.739514	0.000270351	0.00401615	AT1G27850	protein_coding	protein_coding			RUN/FYVE domain protein;(source:Araport11)
AT1G27880	289.702	208.387	120.357	91.7842	-1.23016	3.57078e-05	0.000812738	RECQL5	protein_coding	protein_coding	DEAD/DEAH box RNA helicase family protein		DEAD/DEAH box RNA helicase family protein;(source:Araport11)
AT1G27900	1366.1	994.255	958.666	749.285	-0.466527	0.0115712	0.0687011	AT1G27900	protein_coding	protein_coding	RNA helicase family protein		RNA helicase family protein;(source:Araport11)
AT1G27910	947.614	728.248	630.796	537.923	-0.519754	0.00519401	0.0378961	ATPUB45,PUB45	protein_coding	protein_coding	plant U-box 45	Encodes a protein containing a UND, a U-box, and an ARM domain. This protein has E3 ubiquitin ligase activity based on in vitro assays.	plant U-box 45;(source:Araport11)
AT1G27930	1259.51	1966.12	2256.87	2920.77	0.682636	0.000659671	0.00799962	AT1G27930	protein_coding	protein_coding	Protein of unknown function (DUF579)	Function unknown. Interacts with eIF3.	glucuronoxylan 4-O-methyltransferase-like protein (DUF579);(source:Araport11)
AT1G27940	368.163	242.785	146.121	72.9636	-1.47785	6.54013e-06	0.000215018	ABCB13,PGP13	protein_coding	protein_coding	P-glycoprotein 13		P-glycoprotein 13;(source:Araport11)
AT1G27970	3795.58	5138.93	5667.74	6505.19	0.446191	0.00614724	0.0427931	NTF2B	protein_coding	protein_coding	nuclear transport factor 2B	Encodes an ortholog of yeast NTF2, a nuclear envelop transport protein that functions as the nuclear import receptor for RanGDP, an essential player in nucleocytoplasmic transport. The mRNA is cell-to-cell mobile.	nuclear transport factor 2B;(source:Araport11)
AT1G27980	508.013	461.215	944.696	859.774	0.896529	9.70964e-07	4.62708e-05	DPL1,ATDPL1	protein_coding	protein_coding	dihydrosphingosine phosphate lyase		dihydrosphingosine phosphate lyase;(source:Araport11)
AT1G28060	1337.92	906.271	678.51	539.149	-0.8818	1.07806e-05	0.00031957	RDM16	protein_coding	protein_coding	Pre-mRNA-splicing factor 3		Pre-mRNA-splicing factor 3;(source:Araport11)
AT1G28090	774.596	691.819	571.102	503.987	-0.447589	0.0075244	0.0497167	AT1G28090	protein_coding	protein_coding	Polynucleotide adenylyltransferase family protein		Polynucleotide adenylyltransferase family protein;(source:Araport11)
AT1G28130	258.523	204.331	391.795	299.704	0.579059	0.0169461	0.0910767	VAS2,GH3.17	protein_coding	protein_coding	Auxin-responsive GH3 family protein	Encodes an IAA-amido synthase that conjugates Asp and other amino acids to auxin in vitro. Lines carrying insertions in this gene are hypersensitive to auxin.	Auxin-responsive GH3 family protein;(source:Araport11)
AT1G28140	2907.28	3252.68	3496.96	4198.47	0.321019	0.0314887	0.144067	AT1G28140	protein_coding	protein_coding			integral membrane family protein;(source:Araport11)
AT1G28150	979.817	902.188	1175.08	1269.57	0.377251	0.0312466	0.143302	AT1G28150	protein_coding	protein_coding			hypothetical protein;(source:Araport11)
AT1G28190	44.2925	97.033	236.376	150.765	1.45208	9.52392e-05	0.00179078	AT1G28190	protein_coding	protein_coding			hypothetical protein;(source:Araport11)
AT1G28230	220.339	373.149	160.99	225.513	-0.618462	0.0469183	0.19187	ATPUP1,PUP1	protein_coding	protein_coding	purine permease 1	Encodes a transporter that transports purines,cytokinins and other adenine derivatives. Expressed in the leaf hydathodes where it may be involved in re-uptake of cytokinins during guttation.	purine permease 1;(source:Araport11)
AT1G28250	430.567	486.474	603.871	652.811	0.454365	0.0103986	0.0634044	AT1G28250	protein_coding	protein_coding			transmembrane protein;(source:Araport11)
AT1G28260	309.842	309.492	517.789	409.244	0.581943	0.00387616	0.0304443	SMG7L	protein_coding	protein_coding	Telomerase activating protein Est1		Telomerase activating protein Est1;(source:Araport11)
AT1G28280	1218.25	1463.49	1712.64	1859.22	0.413434	0.00837946	0.0539214	MVQ1	protein_coding	protein_coding	VQ motif-containing protein		VQ motif-containing protein;(source:Araport11)
AT1G28290	4650.62	3845.4	2206.63	2124.85	-0.971879	1.0363e-09	1.32793e-07	AGP31	protein_coding	protein_coding	arabinogalactan protein 31	Encodes an atypical arabinogalactan protein that is localized to the plasma membrange. AGP31 is highly expressed in flowers and vascular tissue and is repressed by jasmonic acid. AGP31 may play a role in vascular tissue function during defense and development.	arabinogalactan protein 31;(source:Araport11)
AT1G28350	1765.47	1316.89	1057.27	660.338	-0.843335	9.38295e-05	0.00176745	AT1G28350	protein_coding	protein_coding	Nucleotidylyl transferase superfamily protein		Nucleotidylyl transferase superfamily protein;(source:Araport11)
AT1G28370	31.1813	26.306	165.034	157.083	2.48076	8.4091e-14	2.55794e-11	ATERF11,ERF11	protein_coding	protein_coding	ERF domain protein 11	encodes a member of the ERF (ethylene response factor) subfamily B-1 of ERF/AP2 transcription factor family. The protein contains one AP2 domain. There are 15 members in this subfamily including ATERF-3, ATERF-4, ATERF-7, and leafy petiole.	ERF domain protein 11;(source:Araport11)
AT1G28400	2383.15	2117.91	1850.32	1581.69	-0.391118	0.0158594	0.0865077	AT1G28400	protein_coding	protein_coding			GATA zinc finger protein;(source:Araport11)
AT1G28420	2403.24	1267.37	1260.17	659.422	-0.935053	0.00130685	0.013677	RLT1,HB-1	protein_coding	protein_coding	homeobox-1		homeobox-1;(source:Araport11)
AT1G28480	27.1611	26.2991	111.664	83.8841	1.86542	0.00166284	0.0163117	GRX480,roxy19,GRXC9	protein_coding	protein_coding	Thioredoxin superfamily protein	Encodes GRX480, a member of the glutaredoxin family that regulates protein redox state. GRX480 interacts with TGA factors and suppresses JA-responsive PDF1.2 transcription. GRX480 transcription is SA-inducible and requires NPR1. Maybe involved in SA/JA cross-talk. It has also been shown to interact with the transcription factor TGA2 and suppress ORA59 promoter activity.	Thioredoxin superfamily protein;(source:Araport11)
AT1G28540	151.919	202.252	234.753	291.167	0.569936	0.0382809	0.165908	AT1G28540	protein_coding	protein_coding		Tail-anchored (TA) OEP membrane protein which possesses a single C-terminal transmembrane domain targeting post-translationally to plastids.	transmembrane protein;(source:Araport11)
AT1G28560	511.022	401.559	157.452	153.665	-1.55175	2.30002e-11	4.31043e-09	SRD2	protein_coding	protein_coding	snRNA activating complex family protein	Encodes a protein similar to human SNAP50. Mutants display different temperature sensitivities in the dedifferentiation of cells from different organs. Mutation inhibits the dedifferentiation-associated accumulation of U-snRNAs and some other small RNA species encoded by independent-type genes carrying the USE and TATA box. Required for the elevation of cell proliferation competence in hypocotyl …	snRNA activating complex family protein;(source:Araport11)
AT1G28610	918.442	723.188	577.697	554.703	-0.535648	0.00876735	0.0556474	AT1G28610	protein_coding	protein_coding	GDSL-like Lipase/Acylhydrolase superfamily protein	GDSL-motif esterase/acyltransferase/lipase. Enzyme group with broad substrate specificity that may catalyze acyltransfer or hydrolase reactions with lipid and non-lipid substrates.	GDSL-like Lipase/Acylhydrolase superfamily protein;(source:Araport11)
AT1G28660	552.275	489.537	915.466	914.99	0.812919	3.21167e-06	0.000121268	AT1G28660	protein_coding	protein_coding	GDSL-like Lipase/Acylhydrolase superfamily protein	GDSL-motif esterase/acyltransferase/lipase. Enzyme group with broad substrate specificity that may catalyze acyltransfer or hydrolase reactions with lipid and non-lipid substrates.	GDSL-like Lipase/Acylhydrolase superfamily protein;(source:Araport11)
AT1G28670	1934.49	1809.42	2460.89	2744.78	0.475451	0.00123828	0.0130898	ARAB-1	protein_coding	protein_coding	GDSL-like Lipase/Acylhydrolase superfamily protein	Arabidopsis thaliana lipase	GDSL-like Lipase/Acylhydrolase superfamily protein;(source:Araport11)
AT1G28710	469.773	348.972	177.148	208.785	-1.08487	2.93627e-06	0.000112833	AT1G28710	protein_coding	protein_coding	Nucleotide-diphospho-sugar transferase family protein		Nucleotide-diphospho-sugar transferase family protein;(source:Araport11)
AT1G28715	200.167	131.526	112.874	101.783	-0.627244	0.040178	0.171436	AT1G28715	lncRNA	long_noncoding_rna			hypothetical protein;(source:Araport11)
AT1G29030	466.762	386.381	256.255	245.191	-0.76638	0.000186325	0.00301717	AT1G29030	protein_coding	protein_coding	Apoptosis inhibitory protein 5 (API5)		Apoptosis inhibitory protein 5 (API5);(source:Araport11)
AT1G29040	612.653	741.339	928.61	1043.59	0.542426	0.00182379	0.0174848	AT1G29040	protein_coding	protein_coding			50S ribosomal protein L34;(source:Araport11)
AT1G29050	750.465	805.073	1435.66	1469.59	0.901123	2.25294e-08	1.92873e-06	TBL38	protein_coding	protein_coding	TRICHOME BIREFRINGENCE-LIKE 38	Encodes a member of the TBL (TRICHOME BIREFRINGENCE-LIKE) gene family containing a plant-specific DUF231 (domain of unknown function) domain. TBL gene family has 46 members, two of which (TBR/AT5G06700 and TBL3/AT5G01360) have been shown to be involved in the synthesis and deposition of secondary wall cellulose, presumably by influencing the esterification state of pectic polymers. A nomenclature…	TRICHOME BIREFRINGENCE-LIKE 38;(source:Araport11)
AT1G29071	6.93889e-17	6.93889e-17	4.4723	12.2159	6.00818	0.0028933	0.0245046	SNOR105	snoRNA	small_nucleolar_rna	SNOR105 (SMALL NUCLEOLAR RNA 105); snoRNA	predicted to encode a C/D box type of snoRNA, also known as Ath-282 (GB:AJ505633). But, the submitted sequence of 106 nucleotides is only part of the 162 nucleotide sequence predicted by Northern blotting. It is assumed that a 5' portion of the gene is missing and its 5' end has not been conclusively mapped. Sequence analysis of this snoRNA suggests that it may not function like other C/D box fam…	SNOR105 (SMALL NUCLEOLAR RNA 105),snoRNA;(source:Araport11)
AT1G29110	2.02424	14.1288	22.8541	25.9265	1.57835	0.020758	0.10603	AT1G29110	protein_coding	protein_coding	Cysteine proteinases superfamily protein		Cysteine proteinases superfamily protein;(source:Araport11)
AT1G29170	1406.34	1092.35	873.974	691.656	-0.674163	0.000153331	0.00259792	SCAR3,WAVE2,ATSCAR3	protein_coding	protein_coding	SCAR family protein	Encodes a member of the SCAR family.These proteins are part of a complex (WAVE) complex.The SCAR subunit activates the ARP2/3 complex which in turn act as a nucleator for actin filaments.	SCAR family protein;(source:Araport11)
AT1G29195	52.3123	53.6039	132.634	160.195	1.46473	1.19826e-05	0.000349158	AT1G29195	protein_coding	protein_coding			phosphatidylinositol 4-phosphate 5-kinase MSS4-like protein;(source:Araport11)
AT1G29250	2385.19	2854.17	3310.17	3937.54	0.468083	0.00612819	0.0427216	AT1G29250	protein_coding	protein_coding	Alba DNA/RNA-binding protein		Alba DNA/RNA-binding protein;(source:Araport11)
AT1G29260	1077.42	1395.71	1550.88	1767.64	0.424117	0.0144417	0.0807782	ATPEX7,PEX7	protein_coding	protein_coding	peroxin 7	Encodes the peroxisomal targeting signal type 2 receptor that facilitates peroxisomal protein translocation. It recognizes proteins with the PTS2 consensus sequence (RLX5HL or a variant) within the first 30 or so amino acids. RNAi experiments suggest that PEX7 is necessary for the maintenance of glyoxysomal but not leaf peroxisomal function. The mRNA is cell-to-cell mobile.	peroxin 7;(source:Araport11)
AT1G29290	12.0673	8.10109	70.2188	34.4025	2.35962	5.54592e-05	0.00114609	CEP14	protein_coding	protein_coding			B-cell lymphoma 6 protein;(source:Araport11)
AT1G29320	662.922	504.727	388.594	316.569	-0.727166	0.000469592	0.00615061	AT1G29320	protein_coding	protein_coding	Transducin/WD40 repeat-like superfamily protein		Transducin/WD40 repeat-like superfamily protein;(source:Araport11)
AT1G29330	287.721	344.87	496.429	579.279	0.765573	0.000183403	0.00297874	ERD2,ATERD2,AERD2	protein_coding	protein_coding	ER lumen protein retaining receptor family protein	Encodes a protein similar in sequence to animal and yeast endoplasmic reticulum retention signal receptor. This protein can functionally complement the yeast homologue. Transcript is detected in flower buds, stems, root, and leaves.	ER lumen protein retaining receptor family protein;(source:Araport11)
AT1G29350	938.561	730.269	656.836	546.993	-0.470952	0.00813057	0.0527369	AT1G29350	protein_coding	protein_coding	Kinase-related protein of unknown function (DUF1296)		RNA polymerase II degradation factor-like protein (DUF1296);(source:Araport11)
AT1G29370	1040.18	1011.41	748.103	655.367	-0.547506	0.000640563	0.00782328	AT1G29370	protein_coding	protein_coding	Kinase-related protein of unknown function (DUF1296)		RNA polymerase II degradation factor-like protein (DUF1296);(source:Araport11)
AT1G29390	1567.34	2220	2145.05	2866.5	0.403998	0.0337976	0.151919	COR413IM2,COR314-TM2	protein_coding	protein_coding	cold regulated 314 thylakoid membrane 2	Integral membrane protein in the inner envelope of chloroplasts. Provide freezing tolerance.	cold regulated 314 thylakoid membrane 2;(source:Araport11)
AT1G29418	199.193	234.63	357.329	374.974	0.754934	0.00164748	0.0162197	AT1G29418	protein_coding	protein_coding			transmembrane protein;(source:Araport11)
AT1G29450	359.152	473.306	615.952	772.332	0.737566	0.000570019	0.00714676	SAUR64	protein_coding	protein_coding	SAUR-like auxin-responsive protein family		SAUR-like auxin-responsive protein family;(source:Araport11)
AT1G29460	310.87	448.011	455.502	792.197	0.717047	0.00520053	0.0379352	SAUR65	protein_coding	protein_coding	SAUR-like auxin-responsive protein family		SAUR-like auxin-responsive protein family;(source:Araport11)
AT1G29465	140.852	187.082	320.697	472.778	1.27404	8.83542e-06	0.000274404	AT1G29465	protein_coding	protein_coding			transmembrane protein;(source:Araport11)
AT1G29470	9853.54	8081.18	6276.61	5088.06	-0.658159	5.34882e-05	0.00111242	AT1G29470	protein_coding	protein_coding	S-adenosyl-L-methionine-dependent methyltransferases superfamily protein		S-adenosyl-L-methionine-dependent methyltransferases superfamily protein;(source:Araport11)
AT1G29490	2.01249	2.02377	7.70036	13.4127	2.31377	0.0186314	0.0979035	SAUR68	protein_coding	protein_coding	SAUR-like auxin-responsive protein family		SAUR-like auxin-responsive protein family;(source:Araport11)
AT1G29500	372.215	386.355	409.923	744.697	0.605814	0.0214223	0.108505	SAUR66	protein_coding	protein_coding	SAUR-like auxin-responsive protein family		SAUR-like auxin-responsive protein family;(source:Araport11)
AT1G29530	1586.43	1612.18	1321.55	1243.79	-0.318218	0.0332356	0.1501	AT1G29530	protein_coding	protein_coding			hypothetical protein;(source:Araport11)
AT1G29560	116.639	29.4146	44.135	15.1954	-1.29568	0.0299617	0.139015	AT1G29560	protein_coding	protein_coding	Zinc finger C-x8-C-x5-C-x3-H type family protein		Zinc finger C-x8-C-x5-C-x3-H type family protein;(source:Araport11)
AT1G29600	254.431	44.6183	57.1704	24.2457	-1.87434	0.00343444	0.0278624	AT1G29600	protein_coding	protein_coding	Zinc finger C-x8-C-x5-C-x3-H type family protein		Zinc finger C-x8-C-x5-C-x3-H type family protein;(source:Araport11)
AT1G29630	300.768	217.489	216.86	142.817	-0.526214	0.0447402	0.185764	EXO1	protein_coding	protein_coding	5'-3' exonuclease family protein		5-3 exonuclease family protein;(source:Araport11)
AT1G29640	56.3517	84.9257	146.521	130.049	0.967675	0.0122758	0.0715095	AT1G29640	protein_coding	protein_coding	Protein of unknown function, DUF584		senescence regulator (Protein of unknown function, DUF584);(source:Araport11)
AT1G29690	636.791	706.962	1028.38	997.495	0.592206	0.000536435	0.00682294	NSL2,CAD1	protein_coding	protein_coding	MAC/Perforin domain-containing protein	Encodes a protein containing a domain with significant homology to the MACPF (membrane attack complex and perforin) domain of complements and perforin proteins that are involved in innate immunity in animals. Transgenic <i>cad1-1</i> mutant plants show lesions seen in the hypersensitive response, as well as a spontaneous activation of expression of pathogenesis-related genes and leading to a 32-f…	MAC/Perforin domain-containing protein;(source:Araport11)
AT1G29710	308.837	314.547	219.303	202.309	-0.563833	0.0118583	0.0699337	DYW4	protein_coding	protein_coding	Tetratricopeptide repeat (TPR)-like superfamily protein		Tetratricopeptide repeat (TPR)-like superfamily protein;(source:Araport11)
AT1G29720	3938.38	2731.86	2702.7	2104.83	-0.472384	0.0187882	0.0985524	RFK1	protein_coding	protein_coding	Leucine-rich repeat transmembrane protein kinase		Leucine-rich repeat transmembrane protein kinase;(source:Araport11)
AT1G29750	1019.04	791.965	759.877	556.204	-0.460285	0.0272638	0.129431	RKF1	protein_coding	protein_coding	receptor-like kinase in flowers 1	Receptor-like serine/threonine kinase (RKF1). The putative extracellular domain of the RKF1 protein contains 13 tandem repeats of leucine-rich sequences. Expressed in early flower primordial, stamen, and pollen grains.	receptor-like kinase in flowers 1;(source:Araport11)
AT1G29880	9171.49	8006.33	7411.46	6178.08	-0.338018	0.0240654	0.117852	AT1G29880	protein_coding	protein_coding	glycyl-tRNA synthetase / glycine--tRNA ligase		glycyl-tRNA synthetase / glycine-tRNA ligase;(source:Araport11)
AT1G29900	9008.52	6982.8	5689.01	4190.16	-0.694772	7.88617e-05	0.00152967	CARB,VEN3	protein_coding	protein_coding	carbamoyl phosphate synthetase B	Encodes carbamoyl phosphate synthetase (CPS) large subunit (CARB), also named as VEN3. Heterologous expression of the Arabidopsis VEN3 and VEN6 genes in a CPS-deficient Escherichia coli strain fully restored bacterial growth in minimal medium, demonstrating the enzymatic activity of the VEN3 and VEN6 proteins.	carbamoyl phosphate synthetase B;(source:Araport11)
AT1G29910	123869	201999	213903	297918	0.651347	0.00405514	0.0315606	LHCB1.2,CAB3,AB180	protein_coding	protein_coding	chlorophyll A/B binding protein 3	member of Chlorophyll a/b-binding protein family	chlorophyll A/B binding protein 3;(source:Araport11)
AT1G29930	402831	569637	623076	786897	0.535945	0.00459918	0.0345954	LHCB1.3,CAB140,AB140,CAB1	protein_coding	protein_coding	chlorophyll A/B binding protein 1	Subunit of light-harvesting complex II (LHCII),which absorbs light and transfers energy to the photosynthetic reaction center. The mRNA is cell-to-cell mobile.	chlorophyll A/B binding protein 1;(source:Araport11)
AT1G29940	2215.14	1533.34	1204.08	934.553	-0.809438	3.56288e-05	0.000811615	NRPA2	protein_coding	protein_coding	nuclear RNA polymerase A2	Encodes a subunit of RNA polymerase 1 (aka RNA polymerase A).	nuclear RNA polymerase A2;(source:Araport11)
AT1G29960	165.995	191.142	285.617	286.924	0.68048	0.00713713	0.0478278	AT1G29960	protein_coding	protein_coding	Peptidase S24/S26A/S26B/S26C family protein		Peptidase S24/S26A/S26B/S26C family protein;(source:Araport11)
AT1G29970	755.501	890.02	1199.14	1548.31	0.739341	2.50674e-05	0.000614378	RPL18AA	protein_coding	protein_coding	60S ribosomal protein L18A-1		60S ribosomal protein L18A-1;(source:Araport11)
AT1G29990	1105.57	1037.71	1284.78	1409.62	0.330026	0.0370577	0.162117	PFD6	protein_coding	protein_coding	prefoldin 6	Encodes a cytoplastic protein with similarity to yeast prefoldin6, a subunit of the prefoldin complex. The PFD complex is thought to function along with the TCP ring complex to properly fold microtubule proteins.	prefoldin 6;(source:Araport11)
AT1G30010	203.211	213.403	152.984	126.736	-0.574013	0.021839	0.109931	nMAT1	protein_coding	protein_coding	Intron maturase, type II family protein	Analysis of the RNA profiles of wild-type and mutant plants establishes a role for nMAT1 in the trans-splicing of nad1 intron 1 and in the cis-splicing of nad2 intron 1 and nad4 intron 2.	Intron maturase, type II family protein;(source:Araport11)
AT1G30190	28.149	11.1572	80.9154	28.9342	1.47631	0.0118055	0.0696979	AT1G30190	protein_coding	protein_coding			cotton fiber protein;(source:Araport11)
AT1G30200	1182.04	1411.9	1596.61	2065.67	0.497461	0.00450008	0.0340258	AT1G30200	protein_coding	protein_coding	F-box family protein		F-box family protein;(source:Araport11)
AT1G30230	12964.1	16423.2	18563.4	20602.7	0.414407	0.00725648	0.0483488	EF1Bb,eEF-1Bb1	protein_coding	protein_coding	Glutathione S-transferase, C-terminal-like;Translation elongation factor EF1B/ribosomal protein S6	Encodes a guanine nucleotide exchange factor that plays an important role in translation elongation. It is localized in the plasma membrane and cytosol. Mutants display ectopic lignin deposition as well as cell expansion defects	translation elongation factor EF1B/ribosomal protein S6 family protein;(source:Araport11)
AT1G30240	646.838	591.686	492.793	381.031	-0.502745	0.00672169	0.0456738	AT1G30240	protein_coding	protein_coding			proline-, glutamic acid/leucine-rich protein;(source:Araport11)
AT1G30260	577.45	767.624	925.55	1290.65	0.72019	0.000480695	0.00625577	AT1G30260	protein_coding	protein_coding			galactosyltransferase family protein;(source:Araport11)
AT1G30290	486.859	280.222	189.893	156.125	-1.14791	0.000116907	0.00209762	AT1G30290	protein_coding	protein_coding	Tetratricopeptide repeat (TPR)-like superfamily protein	unknown protein	Tetratricopeptide repeat (TPR)-like superfamily protein;(source:Araport11)
AT1G30320	481.859	446.042	315.834	255.571	-0.698958	0.0012648	0.0133193	AT1G30320	protein_coding	protein_coding	Remorin family protein		Remorin family protein;(source:Araport11)
AT1G30330	2300.67	2109.81	1683.25	1707.95	-0.379136	0.00848253	0.0543269	ARF6	protein_coding	protein_coding	auxin response factor 6	Encodes a member of the auxin response factor family. Mediates auxin response via expression of auxin regulated genes. Acts redundantly with ARF8 to control stamen elongation and flower maturation. Expression of ARF6 is controlled by miR167.	auxin response factor 6;(source:Araport11)
AT1G30360	10742.8	9154.28	7210.63	6433.27	-0.544278	0.000212206	0.00333504	ERD4	protein_coding	protein_coding	Early-responsive to dehydration stress protein (ERD4)		Early-responsive to dehydration stress protein (ERD4);(source:Araport11)
AT1G30370	4.02158	2.02858	18.5956	28.0435	2.89446	0.0112776	0.0674746	DLAH	protein_coding	protein_coding	alpha/beta-Hydrolases superfamily protein	Encodes a mitochondria-localized class III phospholipase A1 that plays a role in seed viability.	alpha/beta-Hydrolases superfamily protein;(source:Araport11)
AT1G30380	74122.5	101743	131369	171185	0.782725	2.13677e-05	0.000543627	PSAK	protein_coding	protein_coding	photosystem I subunit K	Encodes subunit K of photosystem I reaction center. The mRNA is cell-to-cell mobile.	photosystem I subunit K;(source:Araport11)
AT1G30400	9133.25	6099.86	5270.8	3457.2	-0.803435	0.000212758	0.00333947	ATMRP1,ABCC1,EST1,MRP1,ATABCC1	protein_coding	protein_coding	multidrug resistance-associated protein 1	glutathione S-conjugate transporting ATPase (AtMRP1) mRNA. An ABCC-type arsenite-phytochelatin transporter. The expression of this gene is upregulated by herbicide safeners such as benoxacor and fenclorim.	multidrug resistance-associated protein 1;(source:Araport11)
AT1G30420	460.697	237.753	230.658	99.1466	-1.08179	0.00447048	0.0338542	ATMRP12,MRP12,ABCC11	protein_coding	protein_coding	multidrug resistance-associated protein 12	member of MRP subfamily	multidrug resistance-associated protein 12;(source:Araport11)
AT1G30440	2946.49	2365.71	2188	1783.95	-0.419362	0.00996239	0.0614237	AT1G30440	protein_coding	protein_coding	Phototropic-responsive NPH3 family protein		Phototropic-responsive NPH3 family protein;(source:Araport11)
AT1G30470	3675.84	3275.97	2994.79	2270.92	-0.40065	0.011668	0.0691288	AT1G30470	protein_coding	protein_coding	SIT4 phosphatase-associated family protein		SIT4 phosphatase-associated family protein;(source:Araport11)
AT1G30500	291.74	321.617	387.833	453.894	0.456261	0.0218204	0.109872	NF-YA7	protein_coding	protein_coding	nuclear factor Y, subunit A7		nuclear factor Y, subunit A7;(source:Araport11)
AT1G30530	6244.1	5988.56	4453.6	4911.38	-0.385406	0.0103016	0.0630139	UGT78D1	protein_coding	protein_coding	UDP-glucosyl transferase 78D1	The At1g30530 gene encodes a UDP-rhamnose:flavonol-3-O-rhamnosyltransferase (UGT78D1) attaching a rhamnosyl residue to the 3-O-position of the flavonols kaempferol and quercetin	UDP-glucosyl transferase 78D1;(source:Araport11)
AT1G30590	1942.5	1037.78	1213.7	805.984	-0.561199	0.0299703	0.139031	AT1G30590	protein_coding	protein_coding	RNA polymerase I specific transcription initiation factor RRN3 protein		RNA polymerase I specific transcription initiation factor RRN3 protein;(source:Araport11)
AT1G30600	769.564	666.537	501.673	477.9	-0.551781	0.00165143	0.0162391	SBT2.1	protein_coding	protein_coding	Subtilase family protein		Subtilase family protein;(source:Araport11)
AT1G30610	1772.5	1124.74	922.635	589.141	-0.93818	0.000103909	0.00191424	EMB2279,EMB88	protein_coding	protein_coding	pentatricopeptide (PPR) repeat-containing protein	Pentatricopeptide repeat protein .Mutations in this locus result in embryo lethality due to defects in chloroplast development. Embryo shape at seed maturity is globular.	pentatricopeptide (PPR) repeat-containing protein;(source:Araport11)
AT1G30640	332.976	314.556	466.778	379.834	0.386864	0.044796	0.185925	AT1G30640	protein_coding	protein_coding	Protein kinase family protein		Protein kinase family protein;(source:Araport11)
AT1G30680	1949.58	1799.31	1381.15	1142.31	-0.570871	0.000267843	0.00399347	ATH	protein_coding	protein_coding	toprim domain-containing protein	Twinkle is a dual localized (mitochondria and chloroplast) DNA primase-helicase. It synthesizes RNA primers from a 5&#8242; -(G/C)GGA-3&#8242; template, where the last two 3' nucleotides are cryptic.	toprim domain-containing protein;(source:Araport11)
AT1G30720	21.1498	52.5412	198.165	93.3998	1.97953	0.00202445	0.0188369	AtBBE10	protein_coding	protein_coding	FAD-binding Berberine family protein		FAD-binding Berberine family protein;(source:Araport11)
AT1G30730	6.04535	14.1408	30.5419	41.6013	1.82448	0.0292519	0.136716	AtBBE11	protein_coding	protein_coding	FAD-binding Berberine family protein		FAD-binding Berberine family protein;(source:Araport11)
AT1G30760	51.2987	42.4925	143.2	116.584	1.46736	7.92637e-07	3.93274e-05	AtBBE-like	protein_coding	protein_coding	FAD-binding Berberine family protein	Encodes a BBE-like enzyme that acts in monolignol metabolism by catalyzing the oxidation of aromatic allylic alcohols, such as coumaryl-, sinapyl-, and coniferyl alcohol, to the corresponding aldehydes. The mRNA is cell-to-cell mobile.	FAD-binding Berberine family protein;(source:Araport11)
AT1G30810	943.588	704.989	579.913	584.006	-0.502187	0.00921859	0.0577568	JMJ18	protein_coding	protein_coding	Transcription factor jumonji (jmj) family protein / zinc finger (C5HC2 type) family protein	JMJ18 encodes a novel JmjC domain- containing histone H3K4 demethylase.	Transcription factor jumonji (jmj) family protein / zinc finger (C5HC2 type) family protein;(source:Araport11)
AT1G30820	1554.22	1297.66	1116.09	837.451	-0.545583	0.00232948	0.0209621	AT1G30820	protein_coding	protein_coding	CTP synthase family protein	Cytidine triphosphate synthase.	CTP synthase family protein;(source:Araport11)
AT1G30860	148.857	85.0087	68.186	44.398	-1.05286	0.00840489	0.054053	AT1G30860	protein_coding	protein_coding	RING/U-box superfamily protein		RING/U-box superfamily protein;(source:Araport11)
AT1G30890	598.576	807.067	954.753	1168.85	0.595123	0.00336255	0.0274571	AT1G30890	protein_coding	protein_coding	Integral membrane HRF1 family protein		Integral membrane HRF1 family protein;(source:Araport11)
AT1G30950	0.0118648	19.1676	2.13548	0.0320311	-2.98099	0.0296923	0.138228	UFO	protein_coding	protein_coding	F-box family protein	Required for the proper identity of the floral meristem. Involved in establishing the whorled pattern of floral organs, in the control of specification of the floral meristem, and in the activation of APETALA3 and PISTILLATA. UFO is found at the AP3 promoter in a LFY-dependent manner, suggesting that it works with LFY to regulate AP3 expression. UFO may also promote the ubiquitylation of LFY.	F-box family protein;(source:Araport11)
AT1G30960	244.443	206.347	159.262	95.4249	-0.822555	0.00499835	0.0368068	Era-2	protein_coding	protein_coding	GTP-binding family protein	Ortholog of ERA (E. coli RAS-like protein)-related GTPase (ERG). Mitochondrial protein that associates with 18sRNA. Heterozygous mutants segregate for embryo lethality inherited as a sporphytic maternal effect. Increased ROS in the mutant ovule suggests a heritable mitochondrial defect results in lethality.	GTP-binding family protein;(source:Araport11)
AT1G31040	52.315	57.6442	87.0607	113.82	0.86779	0.0239894	0.117609	AT1G31040	protein_coding	protein_coding	PLATZ transcription factor family protein	ORE15 is a nuclear localized member of the PLATZ family of transcription factors. Based on over expression and loss of function phenotypes, ORE15 functions in regulation of leaf cell proliferation and senescence.	PLATZ transcription factor family protein;(source:Araport11)
AT1G31050	46.2581	26.3278	9.9016	17.8809	-1.37811	0.00764016	0.0503384	AT1G31050	protein_coding	protein_coding	basic helix-loop-helix (bHLH) DNA-binding superfamily protein		basic helix-loop-helix (bHLH) DNA-binding superfamily protein;(source:Araport11)
AT1G31070	1109.59	1116.6	820.911	756.961	-0.496436	0.00128978	0.0135337	GLCNA.UT1,GlcNAc1pUT1	protein_coding	protein_coding	N-acetylglucosamine-1-phosphate uridylyltransferase 1	Encodes a protein that functions as an N-acetylglucosamine-1-phosphate uridylyltransferase that catalyzes the formation of UDP-N-acetylglucosamine (UDP-GlcNAc). This is an essential precursor for glycolipid and glycoprotein synthesis and is also used for regulatory protein modification in signaling pathways. The enzyme can also catalyze the reverse reaction using both UDP-GlcNAc and the less comm…	N-acetylglucosamine-1-phosphate uridylyltransferase 1;(source:Araport11)
AT1G31130	2024.04	2378.81	3242.69	3322.14	0.576289	0.000103875	0.00191424	AT1G31130	protein_coding	protein_coding			polyadenylate-binding protein 1-B-binding protein;(source:Araport11)
AT1G31150	632.751	547.191	396.418	413.388	-0.543006	0.00895033	0.0565441	AT1G31150	protein_coding	protein_coding	Domain of unknown function (DUF1985)		K-box region protein (DUF1985);(source:Araport11)
AT1G31170	1258.5	1622.27	1616.18	2145.83	0.384948	0.0413655	0.17524	ATSRX,SRX	protein_coding	protein_coding	sulfiredoxin	encodes a cysteine-sulfinic acid reductase (sulfiredoxin - EC 1.8.98.2) capable of reducing overoxidized plastidic 2-Cys-Prx involved in peroxide detoxification and response to oxidative stress	sulfiredoxin;(source:Araport11)
AT1G31173	36.2025	22.2752	90.2694	109.382	1.76662	2.0411e-06	8.43067e-05	MIR167D	miRNA	miRNA_primary_transcript	MIR167D; miRNA	Encodes a microRNA that targets ARF family members ARF6 and ARF8. MicroRNAs are regulatory RNAs with a mature length of ~21-nucleotides that are processed from hairpin precursors by Dicer-like enzymes. MicroRNAs can negatively regulate gene expression by attenuating translation or by directing mRNA cleavage.Mature sequence: UGAAGCUGCCAGCAUGAUCUGG	microRNA ath-MIR167d precursor;(source:Araport11)
AT1G31200	27.1515	17.2132	45.6127	45.2016	1.02883	0.0385405	0.166578	ATPP2-A9,PP2-A9	protein_coding	protein_coding	phloem protein 2-A9		phloem protein 2-A9;(source:Araport11)
AT1G31220	533.185	684.693	699.606	910.087	0.402186	0.0370775	0.162144	PUR3	protein_coding	protein_coding	Formyl transferase	N10-formyltetrahydrofolate-dependent phosphoribosylglycinamide formyltransferase that catalyzes the conversion of phosphoribosyl glycineamide to phosphoribosyl N-formylglycineamide	Formyl transferase;(source:Araport11)
AT1G31230	4843.78	4632.26	3609.66	3410.37	-0.432777	0.00225392	0.0204006	AK-HSDH	protein_coding	protein_coding	aspartate kinase-homoserine dehydrogenase i	Encodes a bifunctional aspartate kinase/homoserine dehydrogenase. These two activities catalyze the first and the third steps toward the synthesis of the essential amino acids threonine, isoleucine and methionine.	aspartate kinase-homoserine dehydrogenase i;(source:Araport11)
AT1G31250	2.00943	0.00279322	9.70796	5.75963	2.78531	0.0204766	0.104989	AT1G31250	protein_coding	protein_coding	proline-rich family protein		proline-rich family protein;(source:Araport11)
AT1G31280	1162.9	997.269	927.138	698.501	-0.409864	0.0223815	0.1119	AGO2,AtAGO2	protein_coding	protein_coding	Argonaute family protein	Encodes Argonaute gene that binds viral siRNAs and is involved in antiviral defense response. Regulates innate immunity.Mutants have increased susceptibility to Potato virus X and tobacco rattle virus.	Argonaute family protein;(source:Araport11)
AT1G31300	2291.63	2814.72	3069.15	3902.42	0.44912	0.00666959	0.0454171	AT1G31300	protein_coding	protein_coding	TRAM, LAG1 and CLN8 (TLC) lipid-sensing domain containing protein		TRAM, LAG1 and CLN8 (TLC) lipid-sensing domain containing protein;(source:Araport11)
AT1G31310	141.839	129.47	93.2275	71.4243	-0.719555	0.0368068	0.161333	AT1G31310	protein_coding	protein_coding	hydroxyproline-rich glycoprotein family protein		hydroxyproline-rich glycoprotein family protein;(source:Araport11)
AT1G31320	241.443	276.1	395.448	469.687	0.740775	0.000342095	0.0048035	LBD4	protein_coding	protein_coding	LOB domain-containing protein 4		LOB domain-containing protein 4;(source:Araport11)
AT1G31330	108416	105225	126801	150087	0.374107	0.0104649	0.0636898	PSAF	protein_coding	protein_coding	photosystem I subunit F	Encodes subunit F of photosystem I.	photosystem I subunit F;(source:Araport11)
AT1G31340	2382.17	2809.67	3045.14	3438.34	0.320474	0.0342784	0.15355	ATRUB1,NEDD8,RUB1	protein_coding	protein_coding	related to ubiquitin 1	Encodes a ubiquitin-related protein that is conjugated to target proteins by neddylation. It has been shown to be conjugated to the cullin AtCUL1. The RUB-conjugation pathway has been implicated in in auxin response.	related to ubiquitin 1;(source:Araport11)
AT1G31360	536.162	364.153	346.028	219.711	-0.669665	0.00639309	0.0440852	MED34,RECQL2,ATRECQ2	protein_coding	protein_coding	RECQ helicase L2	Encodes a (d)NTP-dependent 3'->5' DNA helicase. This protein can also disrupt D loop structures and may mediate branch migration of Holliday junctions when tested in vitro. The unwinding activity of the enzyme depends on the presence of divalent cations (Mg2+, Mn2+, or Ca2+, but not Zn2+).(d)NTPs are also required with ATP and dATP supporting the greatest amount of DNA unwinding in vitro.	RECQ helicase L2;(source:Araport11)
AT1G31430	91.5304	66.7795	15.5136	41.2619	-1.47397	0.00156561	0.0156216	PCMP-E55	protein_coding	protein_coding	Pentatricopeptide repeat (PPR-like) superfamily protein		Pentatricopeptide repeat (PPR-like) superfamily protein;(source:Araport11)
AT1G31440	3498.77	2692.4	2584.25	1858.68	-0.4786	0.0111573	0.0670263	SH3P1	protein_coding	protein_coding	SH3 domain-containing protein		SH3 domain-containing protein;(source:Araport11)
AT1G31480	530.122	339.885	331.007	259.003	-0.5599	0.0160265	0.0870254	SGR2	protein_coding	protein_coding	shoot gravitropism 2 (SGR2)	encodes a novel protein that may be part of a gene family represented by bovine phosphatidic acid-preferring phospholipase A1 (PA-PLA1)containing a putative transmembrane domain. SGR2 is involved in the formation and function of the vacuole.	shoot gravitropism 2 (SGR2);(source:Araport11)
AT1G31540	2800.63	2258.5	2073.83	1464.47	-0.515688	0.00559057	0.0399699	AT1G31540	protein_coding	protein_coding	Disease resistance protein (TIR-NBS-LRR class) family		Disease resistance protein (TIR-NBS-LRR class) family;(source:Araport11)
AT1G31580	90219.1	112195	132803	143273	0.447756	0.00484172	0.0359627	CXC750,ECS1	protein_coding	protein_coding	ECS1	Encodes cell wall protein. ECS1 is not a Xcc750 resistance gene, but the genetic data indicate that ECS1 is linked to a locus influencing resistance to Xcc750. The mRNA is cell-to-cell mobile.	ECS1;(source:Araport11)
AT1G31690	1891.24	1805.37	217.978	149.553	-3.32905	2.08049e-30	6.15599e-27	AT1G31690	protein_coding	protein_coding	Copper amine oxidase family protein		Copper amine oxidase family protein;(source:Araport11)
AT1G31710	1495.89	1546.44	910.23	1116.89	-0.585855	0.000432545	0.0057675	AT1G31710	protein_coding	protein_coding	Copper amine oxidase family protein		Copper amine oxidase family protein;(source:Araport11)
AT1G31730	3991.7	3134.39	2652.66	1899.35	-0.646493	0.000479765	0.00624865	AP4E	protein_coding	protein_coding	Adaptin family protein	Encodes a component of the AP4 complex and is involved in vacuolar sorting of storage proteins.	Adaptin family protein;(source:Araport11)
AT1G31800	8519.63	8333	6864.22	6185.88	-0.36889	0.0126873	0.0731911	CYP97A3,LUT5	protein_coding	protein_coding	cytochrome P450, family 97, subfamily A, polypeptide 3	Encodes a protein with &#946;-ring carotenoid hydroxylase activity. The mRNA is cell-to-cell mobile.	cytochrome P450, family 97, subfamily A, polypeptide 3;(source:Araport11)
AT1G31810	1640.73	1251.15	822.1	843.787	-0.795672	9.23282e-06	0.000283247	AFH14,AtFH14	protein_coding	protein_coding	Formin Homology 14	Encodes the Type II Arabidopsis formin14. Interacts with microtubules and microfilaments to regulate cell division.	Formin Homology 14;(source:Araport11)
AT1G31812	8105.19	11696.9	13892.8	17284.9	0.65485	0.0006567	0.00797548	AtACBP6,ACBP6,ACBP	protein_coding	protein_coding	acyl-CoA-binding protein 6	Acyl-CoA-binding protein. Bind acyl-CoA esters and protect acyl-CoAs from degradation by microsomal acyl-hydrolases.	acyl-CoA-binding protein 6;(source:Araport11)
AT1G31820	243.472	376.193	762.337	754.601	1.29129	1.63124e-09	1.97912e-07	PUT1	protein_coding	protein_coding	Amino acid permease family protein	Encodes POLYAMINE UPTAKE TRANSPORTER 1, an amino acid permease family protein.	Amino acid permease family protein;(source:Araport11)
AT1G31835	48.3069	80.8731	107.617	124.112	0.841631	0.00921244	0.0577517	AT1G31835	protein_coding	protein_coding			hypothetical protein;(source:Araport11)
AT1G31850	1930.47	1846.84	1526.84	1492.25	-0.323214	0.0250046	0.121162	AT1G31850	protein_coding	protein_coding	S-adenosyl-L-methionine-dependent methyltransferases superfamily protein		S-adenosyl-L-methionine-dependent methyltransferases superfamily protein;(source:Araport11)
AT1G31870	789.671	563.396	575.065	336.19	-0.569831	0.0151032	0.0833324	AT1G31870	protein_coding	protein_coding			pre-mRNA-splicing factor of RES complex protein;(source:Araport11)
AT1G31880	62.3733	65.7384	92.3984	104.932	0.621873	0.0357269	0.158282	NLM9,BRX	protein_coding	protein_coding	DZC (Disease resistance/zinc finger/chromosome condensation-like region) domain containing protein	Belongs to five-member BRX gene family. Arabidopsis BRX genes share high levels of similarity among each others, with several conserved domains. The most distinct is BRX domain - highly conserved in all BRX genes among distantly related species. This protein-protein interaction domain is required and sufficient for BRX activity. BRX encodes a key regulator of cell proliferation and elongation in …	DZC (Disease resistance/zinc finger/chromosome condensation-like region) domain containing protein;(source:Araport11)
AT1G31935	50.3038	56.6313	129.968	78.444	0.961428	0.00508786	0.0372636	sORF12	otherRNA	other_rna	other RNA	Has been identified as a translated small open reading frame by ribosome profiling.	other_RNA;(source:Araport11)
AT1G32050	4834.75	6178.66	6315.02	7646	0.342116	0.0361208	0.159437	AtSCAMP5,SCAMP5	protein_coding	protein_coding	SCAMP family protein		SCAMP family protein;(source:Araport11)
AT1G32090	610.612	469.326	379.989	339.044	-0.586552	0.00335802	0.0274477	AT1G32090	protein_coding	protein_coding	early-responsive to dehydration stress protein (ERD4)		early-responsive to dehydration stress protein (ERD4);(source:Araport11)
AT1G32120	372.192	270.083	244.161	195.703	-0.545645	0.0192354	0.10013	AT1G32120	protein_coding	protein_coding			serine/threonine-protein phosphatase 7 long form-like protein;(source:Araport11)
AT1G32127	208.246	239.689	431.361	557.672	1.1421	4.07466e-07	2.25548e-05	AT1G32127	protein_coding	protein_coding			plant viral-response family protein;(source:Araport11)
AT1G32170	142.842	124.418	358.107	265.848	1.22248	1.80015e-05	0.000481004	XTR4,XTH30	protein_coding	protein_coding	xyloglucan endotransglucosylase/hydrolase 30	xyloglucan endotransglycosylase-related protein (XTR4) The mRNA is cell-to-cell mobile.	xyloglucan endotransglucosylase/hydrolase 30;(source:Araport11)
AT1G32190	178.075	240.683	378.982	369.426	0.837358	0.000203077	0.00323689	AT1G32190	protein_coding	protein_coding	alpha/beta-Hydrolases superfamily protein		alpha/beta-Hydrolases superfamily protein;(source:Araport11)
AT1G32210	1211.21	1537.31	1910.42	2395.56	0.647577	0.000374758	0.00514885	ATDAD1	protein_coding	protein_coding	Defender against death (DAD family) protein	Encodes protein involved in suppression of apoptosis. Complements a mammalian apoptosis suppressor mutation.	Defender against death (DAD family) protein;(source:Araport11)
AT1G32230	7769.15	6014.88	6179.82	4374.34	-0.38514	0.0360999	0.159384	CEO1,RCD1,AtRCD1,CEO,RIMB1,ATP8	protein_coding	protein_coding	WWE protein-protein interaction domain protein family	Encodes a protein belonging to the (ADP-ribosyl)transferase domain-containing subfamily of WWE protein-protein interaction domain protein family. Superoxide radicals are necessary and sufficient to propagate cell death or lesion formation in rcd1 mutants. Without stress treatment, RCD1 is localized in the nucleus. Under high salt or oxidative stress, RCD1 is found not only in the nucleus but also…	WWE protein-protein interaction domain protein family;(source:Araport11)
AT1G32310	334.004	458.131	649.535	744.223	0.814892	6.75912e-05	0.0013398	SAMBA	protein_coding	protein_coding		Encodes a plant-specific negative regulator of the APC/C complex. It is expressed during embryogenesis and early plant development and plays a key role in organ size control. Mutants are defective in mitosis I of pollen development, resulting in pollen without sperm nuclei.	valine-tRNA ligase;(source:Araport11)
AT1G32350	21.1401	37.3934	209.152	119.23	2.4822	1.27841e-05	0.000367252	AOX1D	protein_coding	protein_coding	alternative oxidase 1D		alternative oxidase 1D;(source:Araport11)
AT1G32360	1064.34	1250.08	1368.54	1736.98	0.424053	0.0189641	0.0992113	AT1G32360	protein_coding	protein_coding	Zinc finger (CCCH-type) family protein		Zinc finger (CCCH-type) family protein;(source:Araport11)
AT1G32410	665.97	805.058	916.708	1079.67	0.440397	0.0152416	0.0839539	AT1G32410	protein_coding	protein_coding	Vacuolar protein sorting 55 (VPS55) family protein		Vacuolar protein sorting 55 (VPS55) family protein;(source:Araport11)
AT1G32415	130.761	93.0813	52.1532	54.2008	-1.07203	0.00216278	0.0197903	PCMP-E56	protein_coding	protein_coding	pentatricopeptide (PPR) repeat-containing protein		pentatricopeptide (PPR) repeat-containing protein;(source:Araport11)
AT1G32450	1582.39	1249.12	2912.35	2413.12	0.911302	1.10527e-06	5.10272e-05	AtNPF7.3,NRT1.5,NPF7.3	protein_coding	protein_coding	nitrate transporter 1.5	Transmembrane nitrate transporter. Involved in xylem transport of nitrate from root to shoot. Induced in response to high and low concentrations of nitrate. Not involved in nitrate uptake. Expressed in root pericycle cells. Also functions as a proton-coupled H+/K+ antiporter for K+ loading into the xylem.	nitrate transporter 1.5;(source:Araport11)
AT1G32490	1994.83	1307.8	1127.73	617.571	-0.919898	0.000349628	0.00487771	EMB2733,ESP3	protein_coding	protein_coding	RNA helicase family protein	Encodes a homolog of the yeast PRP2 protein, one of four related DEAH RNA helicases identified as essential cofactors for RNA splicing.	RNA helicase family protein;(source:Araport11)
AT1G32540	813.848	968.908	1114.35	1305.6	0.440728	0.0133481	0.0761877	LOL1	protein_coding	protein_coding	lsd one like 1	Encodes a protein with 3 plant-specific zinc finger domains that acts as a positive regulator of cell death.	lsd one like 1;(source:Araport11)
AT1G32690	53.3229	61.686	207.645	271.897	2.05726	2.55232e-12	5.91961e-10	AT1G32690	protein_coding	protein_coding			DUF740 family protein;(source:Araport11)
AT1G32700	1005.97	825.335	1576.73	1455.06	0.72724	3.91178e-06	0.000141154	AT1G32700	protein_coding	protein_coding	PLATZ transcription factor family protein		PLATZ transcription factor family protein;(source:Araport11)
AT1G32740	176.05	187.105	329.044	326.477	0.851568	0.000962171	0.0108026	AT1G32740	protein_coding	protein_coding	SBP (S-ribonuclease binding protein) family protein		SBP (S-ribonuclease binding protein) family protein;(source:Araport11)
AT1G32750	2486.74	1547.51	1174.44	653.701	-1.14169	1.01745e-05	0.000305497	HAF1,HAC13,GTD1,TAF1,HAF01	protein_coding	protein_coding	HAC13 protein (HAC13)	This gene is predicted to encode a histone acetyltransferase. Five lines with RNAi constructs directed against HAF1 grow normally and can produce root calli, but have defects in agrobacterium-mediated transformation.	HAC13 protein (HAC13);(source:Araport11)
AT1G32790	3196	3762.42	4728.33	5097.8	0.497834	0.00115623	0.0123874	CID11	protein_coding	protein_coding	CTC-interacting domain 11	RNA-binding protein, putative, similar to RNA-binding protein GB:CAB40027 GI:4539439 from (Arabidopsis thaliana).Member of a family of PAB2 binding domain proteins.	CTC-interacting domain 11;(source:Araport11)
AT1G32810	1359.06	1040.77	827.203	604.78	-0.744599	0.000121487	0.00215603	AT1G32810	protein_coding	protein_coding	RING/FYVE/PHD zinc finger superfamily protein		RING/FYVE/PHD zinc finger superfamily protein;(source:Araport11)
AT1G32870	687.059	474.396	415.912	408.95	-0.49362	0.0220655	0.110816	NAC13,ANAC013,ANAC13	protein_coding	protein_coding	NAC domain protein 13	Expression in rosette leaves is activated by high concentration of boron.	NAC domain protein 13;(source:Araport11)
AT1G32900	25132.3	24013.9	15321.8	16218.8	-0.639873	1.11493e-05	0.000328701	GBSS1	protein_coding	protein_coding	UDP-Glycosyltransferase superfamily protein		UDP-Glycosyltransferase superfamily protein;(source:Araport11)
AT1G32920	294.77	395.426	1083.26	626.543	1.30859	2.96892e-07	1.76337e-05	AT1G32920	protein_coding	protein_coding			hypothetical protein;(source:Araport11)
AT1G32928	49.3065	69.7618	195.333	162.888	1.58693	6.27682e-06	0.000208255	AT1G32928	protein_coding	protein_coding			Avr9/Cf-9 rapidly elicited protein;(source:Araport11)
AT1G32960	38.2137	23.2878	85.4675	49.0385	1.12545	0.0177611	0.0943636	SBT3.3,ATSBT3.3	protein_coding	protein_coding	Subtilase family protein		Subtilase family protein;(source:Araport11)
AT1G33030	17.1044	19.2134	67.1935	52.1797	1.7099	7.31027e-06	0.000233958	AT1G33030	protein_coding	protein_coding	O-methyltransferase family protein		O-methyltransferase family protein;(source:Araport11)
AT1G33102	71.4275	75.8517	203.222	241.527	1.59252	3.09648e-09	3.49946e-07	AT1G33102	protein_coding	protein_coding			hypothetical protein;(source:Araport11)
AT1G33170	2548.14	2487.06	2064.31	1865.14	-0.357651	0.0149266	0.0826667	AT1G33170	protein_coding	protein_coding	S-adenosyl-L-methionine-dependent methyltransferases superfamily protein		S-adenosyl-L-methionine-dependent methyltransferases superfamily protein;(source:Araport11)
AT1G33265	539.219	669.526	889.433	917.204	0.579684	0.00423987	0.032547	FAX4	protein_coding	protein_coding	Transmembrane proteins 14C		Transmembrane proteins 14C;(source:Araport11)
AT1G33350	74.4502	87.9792	40.1803	39.5576	-1.02433	0.00614171	0.0427777	PCMP-E57	protein_coding	protein_coding	Pentatricopeptide repeat (PPR) superfamily protein		Pentatricopeptide repeat (PPR) superfamily protein;(source:Araport11)
AT1G33390	1071.34	729.273	608.834	400.443	-0.834775	0.000331664	0.00468329	FAS4,ATFAS4	protein_coding	protein_coding	RNA helicase family protein	Over-expression of this gene results in stem fasciation. The predicted amino acid sequence reveals the presence of two domains (DEXH-box or DEAD-box helicase and DUF1065 domain) and fragments of two more domains (HrpA domain and HA2 domain).	RNA helicase family protein;(source:Araport11)
AT1G33400	629.72	443.04	342.02	318.653	-0.699078	0.000591541	0.00734099	TPR9	protein_coding	protein_coding	Tetratricopeptide repeat (TPR)-like superfamily protein	Encodes one of the 36 carboxylate clamp (CC)-tetratricopeptide repeat (TPR) proteins (Prasad 2010, Pubmed ID: 20856808) with potential to interact with Hsp90/Hsp70 as co-chaperones.	Tetratricopeptide repeat (TPR)-like superfamily protein;(source:Araport11)
AT1G33410	2334.86	1762.92	1387.6	1071.24	-0.736667	2.8936e-05	0.000696069	SAR1,ATNUP160,NUP160	protein_coding	protein_coding	SUPPRESSOR OF AUXIN RESISTANCE1		SUPPRESSOR OF AUXIN RESISTANCE1;(source:Araport11)
AT1G33475	47.2809	46.5268	96.8444	127.359	1.25461	0.000590022	0.00732979	PHYL1.2	protein_coding	protein_coding	SNARE-like superfamily protein		SNARE-like superfamily protein;(source:Araport11)
AT1G33490	1135.76	1380.55	1585.56	1679.65	0.375805	0.0176731	0.094037	AT1G33490	protein_coding	protein_coding			E3 ubiquitin-protein ligase;(source:Araport11)
AT1G33560	777.609	646.314	1057.48	820.461	0.399371	0.0271629	0.129122	ADR1	protein_coding	protein_coding	Disease resistance protein (CC-NBS-LRR class) family	Encodes a NBS-LRR disease resistance protein that possesses N-terminal kinase subdomains. Activation tagged mutant of ADR1 showed elevated levels of SA and reactive oxygen species in addition to number of defense gene transcripts. Exhibits resistance to number of microbial pathogens.	Disease resistance protein (CC-NBS-LRR class) family;(source:Araport11)
AT1G33590	2921.38	3929.28	5037.9	5894.04	0.6742	0.000191125	0.00307958	AT1G33590	protein_coding	protein_coding	Leucine-rich repeat (LRR) family protein		Leucine-rich repeat (LRR) family protein;(source:Araport11)
AT1G33600	1293.7	1552.49	1930.82	1905.67	0.430733	0.0114403	0.0681478	AT1G33600	protein_coding	protein_coding	Leucine-rich repeat (LRR) family protein		Leucine-rich repeat (LRR) family protein;(source:Araport11)
AT1G33610	243.447	243.75	450.653	438.335	0.867313	1.44084e-05	0.0003998	AT1G33610	protein_coding	protein_coding	Leucine-rich repeat (LRR) family protein		Leucine-rich repeat (LRR) family protein;(source:Araport11)
AT1G33615	69.3772	24.3319	15.0886	8.08406	-2.00292	0.000466672	0.00612327	AT1G33615	otherRNA	other_rna	other RNA		None;(source:Araport11)
AT1G33680	2216.16	1988.44	1308.53	1235.88	-0.724552	1.91049e-06	8.01322e-05	AT1G33680	protein_coding	protein_coding	KH domain-containing protein		KH domain-containing protein;(source:Araport11)
AT1G33730	8.03975	2.03656	36.4119	3.92479	1.97584	0.0408931	0.173731	CYP76C5	protein_coding	protein_coding	cytochrome P450, family 76, subfamily C, polypeptide 5		cytochrome P450, family 76, subfamily C, polypeptide 5;(source:Araport11)
AT1G33760	4.03039	9.09047	111.395	53.725	3.62729	3.76444e-10	5.42146e-08	ERF022	protein_coding	protein_coding	Integrase-type DNA-binding superfamily protein	encodes a member of the DREB subfamily A-4 of ERF/AP2 transcription factor family. The protein contains one AP2 domain. There are 17 members in this subfamily including TINY.	Integrase-type DNA-binding superfamily protein;(source:Araport11)
AT1G33770	69.4231	87.9734	215.883	163.005	1.26584	0.0014259	0.0145669	AT1G33770	protein_coding	protein_coding	Protein kinase superfamily protein		Protein kinase superfamily protein;(source:Araport11)
AT1G33840	3.02817	12.1141	25.0398	29.2934	1.82497	0.0340862	0.152941	AT1G33840	protein_coding	protein_coding	Protein of unknown function (DUF567)		LURP-one-like protein (DUF567);(source:Araport11)
AT1G33950	34.1923	22.2722	113.368	36.9876	1.40894	0.00690021	0.0465467	IAN7	protein_coding	protein_coding	Avirulence induced gene (AIG1) family protein		Avirulence induced gene (AIG1) family protein;(source:Araport11)
AT1G33960	595.517	421.799	1675.02	896.623	1.33774	6.7114e-06	0.000219761	AIG1	protein_coding	protein_coding	P-loop containing nucleoside triphosphate hydrolases superfamily protein	Identified as a gene that is induced by avirulence gene avrRpt2 and RPS2 after infection with Pseudomonas syringae pv maculicola strain ES4326 carrying avrRpt2	P-loop containing nucleoside triphosphate hydrolases superfamily protein;(source:Araport11)
AT1G33970	297.775	321.62	489.784	495.89	0.670002	0.000369267	0.00509917	IAN9	protein_coding	protein_coding	P-loop containing nucleoside triphosphate hydrolases superfamily protein	IAN9 is a member of a small family of proteins. It's expression is repressed upon pathogen infection and loss of function mutants show increased resistance to bacterial pathogens.	P-loop containing nucleoside triphosphate hydrolases superfamily protein;(source:Araport11)
AT1G33990	1898.29	2172.49	3020.16	3404.45	0.658236	9.60399e-06	0.000291265	MES14,ATMES14	protein_coding	protein_coding	methyl esterase 14	Encodes a protein predicted to act as a carboxylesterase. It has similarity to the SABP2 methyl salicylate esterase from tobacco. This protein does not act on methyl IAA, methyl JA, MeSA, MeGA4, or MEGA9 in vitro.	methyl esterase 14;(source:Araport11)
AT1G34000	5106.35	5783.22	6253.17	7944.14	0.382637	0.0215915	0.10904	OHP2	protein_coding	protein_coding	one-helix protein 2	Encodes a novel member of the Lhc family from Arabidopsis with one predicted transmembrane alpha-helix closely related to helix I of Lhc protein from PSI (Lhca4). Gene expression is triggered by light stress and both transcript and protein accumulate in a light intensity-dependent manner. Ohp2 is associated with PSI under low- or high-light conditions.	one-helix protein 2;(source:Araport11)
AT1G34010	587.51	785.828	883.019	1013.06	0.465194	0.0146672	0.0816344	AT1G34010	protein_coding	protein_coding			hypothetical protein;(source:Araport11)
AT1G34040	38.2369	50.553	8.66173	6.8365	-2.49895	7.1719e-06	0.000230043	TAR3,AtTAR3	protein_coding	protein_coding	Pyridoxal phosphate (PLP)-dependent transferases superfamily protein		Pyridoxal phosphate (PLP)-dependent transferases superfamily protein;(source:Araport11)
AT1G34060	143.87	191.127	309.302	245.428	0.72747	0.00239753	0.0213911	TAR4	protein_coding	protein_coding	Pyridoxal phosphate (PLP)-dependent transferases superfamily protein		Pyridoxal phosphate (PLP)-dependent transferases superfamily protein;(source:Araport11)
AT1G34110	756.489	681.703	592.707	463.483	-0.445005	0.0133958	0.0763184	RGI5	protein_coding	protein_coding	Leucine-rich receptor-like protein kinase family protein		Leucine-rich receptor-like protein kinase family protein;(source:Araport11)
AT1G34160	137.811	117.34	61.7538	46.545	-1.23397	0.000141902	0.00244552	PCMP-H68	protein_coding	protein_coding	Tetratricopeptide repeat (TPR)-like superfamily protein		Tetratricopeptide repeat (TPR)-like superfamily protein;(source:Araport11)
AT1G34260	1260.46	848.621	818.5	588.986	-0.583241	0.00561343	0.0400846	FAB1D	protein_coding	protein_coding	FORMS APLOID AND BINUCLEATE CELLS 1A	Encodes a protein that is predicted to act as a phosphatidylinositol-3P 5-kinase, but, because it lacks a FYVE domain, it is unlikely to be efficiently targeted to membranes containing the porposed phosphatidylinositol-3P substrate. Therefore, its molecular function remains unknown. The mRNA is cell-to-cell mobile.	FORMS APLOID AND BINUCLEATE CELLS 1A;(source:Araport11)
AT1G34340	648.846	557.306	450.627	425.948	-0.46032	0.0171795	0.0920727	AT1G34340	protein_coding	protein_coding	alpha/beta-Hydrolases superfamily protein		alpha/beta-Hydrolases superfamily protein;(source:Araport11)
AT1G34350	403.409	483.432	590.768	591.92	0.415216	0.0420919	0.177256	TMEM18	protein_coding	protein_coding		Encodes a putative transmembrane protein that has been localized around the nucleus and is involved in pollen germination and pollen tube growth.	Tmem18;(source:Araport11)
AT1G34355	255.503	195.232	113.64	62.6755	-1.35243	0.000121429	0.00215603	PS1,ATPS1	protein_coding	protein_coding	forkhead-associated (FHA) domain-containing protein	Encodes PS1 (Parallel Spindle 1). Mutations in PS1 lead to diploid male spores, diploid pollen grains, and spontaneous triploid plants in the next generation. Female meiosis is not affected in the mutants.	forkhead-associated (FHA) domain-containing protein;(source:Araport11)
AT1G34418	1252.45	1316.85	1751.8	2039.85	0.56135	0.00189745	0.0179948	sORF15	otherRNA	other_rna	other RNA	Has been identified as a translated small open reading frame by ribosome profiling.	other_RNA;(source:Araport11)
AT1G34550	1977.74	1598.05	1323.56	1048.62	-0.591865	0.000496748	0.00642104	EMB2756	protein_coding	protein_coding	Protein of unknown function (DUF616)		transmembrane protein (DUF616);(source:Araport11)
AT1G34580	56.3497	80.8844	137.757	109.825	0.849953	0.0245407	0.119395	STP5	protein_coding	protein_coding	Major facilitator superfamily protein		Major facilitator superfamily protein;(source:Araport11)
AT1G34640	225.367	368.096	394.4	488.83	0.573354	0.0284832	0.133892	AT1G34640	protein_coding	protein_coding	peptidases		peptidase;(source:Araport11)
AT1G34760	183.078	152.742	322.269	237.61	0.737186	0.0036099	0.0288756	GF14,RHS5,GRF11	protein_coding	protein_coding	general regulatory factor 11	Encodes a 14-3-3 protein. Binds H+-ATPase in response to blue light.	general regulatory factor 11;(source:Araport11)
AT1G35140	102.61	102.154	2070.71	489.532	3.64257	5.35673e-13	1.35868e-10	PHI-1,EXL1	protein_coding	protein_coding	Phosphate-responsive 1 family protein	EXL1 is involved in the C-starvation response. Phenotypic changes of an exl1 loss of function mutant became evident only under corresponding experimental conditions. For example, the mutant showed diminished biomass production in a short-day/low light growth regime, impaired survival during extended night, and impaired survival of anoxia stress.	Phosphate-responsive 1 family protein;(source:Araport11)
AT1G35190	527.133	527.956	818.848	846.037	0.657877	7.20882e-05	0.0014126	AT1G35190	protein_coding	protein_coding	2-oxoglutarate (2OG) and Fe(II)-dependent oxygenase superfamily protein		2-oxoglutarate (2OG) and Fe(II)-dependent oxygenase superfamily protein;(source:Araport11)
AT1G35210	64.387	70.792	284.022	155.456	1.69911	2.12148e-06	8.70744e-05	AT1G35210	protein_coding	protein_coding			hypothetical protein;(source:Araport11)
AT1G35220	1065.3	710.059	686.097	536.91	-0.537475	0.0137366	0.0777883	AT1G35220	protein_coding	protein_coding			FAM91 carboxy-terminus protein;(source:Araport11)
AT1G35230	150.901	160.808	615.422	437.625	1.7556	1.31757e-11	2.69713e-09	AGP5	protein_coding	protein_coding	arabinogalactan protein 5	Encodes arabinogalactan-protein (AGP5). The mRNA is cell-to-cell mobile.	arabinogalactan protein 5;(source:Araport11)
AT1G35290	29.1882	47.5074	4.4865	13.3161	-2.09199	0.000181356	0.00295046	ALT1	protein_coding	protein_coding	Thioesterase superfamily protein		Thioesterase superfamily protein;(source:Araport11)
AT1G35320	252.509	290.259	417.023	421.339	0.62697	0.0105209	0.0639588	AT1G35320	protein_coding	protein_coding			transmembrane protein;(source:Araport11)
AT1G35350	608.598	453.147	1175.67	757.449	0.86445	0.000187569	0.00303216	PHO1-H8	protein_coding	protein_coding	EXS (ERD1/XPR1/SYG1) family protein		EXS (ERD1/XPR1/SYG1) family protein;(source:Araport11)
AT1G35420	2020.01	2357.57	2579.45	3515.99	0.477503	0.00600934	0.0420663	AT1G35420	protein_coding	protein_coding	alpha/beta-Hydrolases superfamily protein		alpha/beta-Hydrolases superfamily protein;(source:Araport11)
AT1G35430	147.89	182.033	269.507	334.087	0.870805	0.000953777	0.0107343	AT1G35430	protein_coding	protein_coding			transmembrane protein;(source:Araport11)
AT1G35515	13.0771	12.1399	68.4264	68.9103	2.43288	7.70865e-06	0.000245021	MYB8	protein_coding	protein_coding			high response to osmotic stress 10;(source:Araport11)
AT1G35516	1143.8	1236.94	1700.81	2080.44	0.667299	4.95212e-05	0.00104595	AT1G35516	protein_coding	protein_coding	myb-like transcription factor family protein		myb-like transcription factor family protein;(source:Araport11)
AT1G35530	204.173	94.1314	82.0936	36.747	-1.32542	0.00172287	0.0167491	FANCM,At-FANCM	protein_coding	protein_coding	DEAD/DEAH box RNA helicase family protein	Encodes FANCM, a highly conserved helicase that functions as a major factor limiting meiotic crossover formation. It is not directly involved in the repair of DNA lesions but suppresses spontaneous somatic homologous recombination via a RecQ helicase (At-RECQ4A)-independent pathway.	DEAD/DEAH box RNA helicase family protein;(source:Araport11)
AT1G35580	3482.7	3684.56	4202.81	4935	0.350379	0.0194244	0.100946	CINV1,A/N-InvG	protein_coding	protein_coding	cytosolic invertase 1	CINV1 / A/N-InvG is an alkaline/neutral invertase that breaks sucrose down into fructose and glucose (GH100). The exact localization of CINV1 remains under investigation but there is evidence that fluorescently-tagged CINV1 localizes to the cytoplasm. atinvg mutants have reduced root growth, reduced invertase activity, and increased expression of antioxidant genes under basal conditions. The leve…	cytosolic invertase 1;(source:Araport11)
AT1G35660	645.808	406.641	339.637	248.916	-0.838075	0.0013398	0.0139322	AT1G35660	protein_coding	protein_coding			erythroid differentiation factor-like protein;(source:Araport11)
AT1G35720	11351.5	12677	9225.07	8202.24	-0.46337	0.00115399	0.0123756	ANN1,ATOXY5,AtANN1,ANNAT1,OXY5	protein_coding	protein_coding	annexin 1	Encodes a member of the annexin gene family, a diverse, multigene family of calcium-dependent, membrane-binding proteins. The protein was determined to have peroxidase activity. This activity is thought to be dependent on the presence of post-translational modifications (most likely phosphorylation). The protein was shown to be present as a mixture of monomer and homodimer. The homodimerization s…	annexin 1;(source:Araport11)
AT1G36050	1558.26	1627.35	1925.45	2016.28	0.307206	0.036951	0.161825	AT1G36050	protein_coding	protein_coding	Endoplasmic reticulum vesicle transporter protein		Endoplasmic reticulum vesicle transporter protein;(source:Araport11)
AT1G36060	30.1742	24.2851	40.5271	79.6355	1.13864	0.0128068	0.0737126	WIND3,TG	protein_coding	protein_coding	Integrase-type DNA-binding superfamily protein	encodes a member of the DREB subfamily A-6 of ERF/AP2 transcription factor family. The protein contains one AP2 domain. There are 8 members in this subfamily including RAP2.4.Overexpression results in increased drought tolerance and vitrified leaves. Binds to DRE/GCC promoter elements and activates expression of aquaporin genes AtTIP1;1, AtTIP2;3, and AtPIP2;2.	Integrase-type DNA-binding superfamily protein;(source:Araport11)
AT1G36160	12057.6	7574.5	4704.03	3396.07	-1.27715	1.39855e-09	1.71774e-07	ACC1,EMB22,AT-ACC1,GK,PAS3,GSD1,SFR3	protein_coding	protein_coding	acetyl-CoA carboxylase 1	Encodes acetyl-CoA carboxylase. Mutant displays uncoordinated cell divisions which are enhanced by cytokinins. Mutant also has aberrant organization of the apical region in the embryo and abnormal root and shoot development and is deficient in freezing tolerance after cold acclimation. Essential for very long chain fatty acid elongation. The mRNA is cell-to-cell mobile.	acetyl-CoA carboxylase 1;(source:Araport11)
AT1G36180	483.85	322.687	203.868	140.505	-1.22687	1.19979e-05	0.000349292	ACC2	protein_coding	protein_coding	acetyl-CoA carboxylase 2	acetyl-CoA carboxylase 2 (ACC2) The mRNA is cell-to-cell mobile.	acetyl-CoA carboxylase 2;(source:Araport11)
AT1G36340	6.93889e-17	6.93889e-17	2.25124	6.6545	5.11925	0.0315517	0.144213	UBC31	protein_coding	protein_coding	ubiquitin-conjugating enzyme 31		ubiquitin-conjugating enzyme 31;(source:Araport11)
AT1G36622	23.123	10.1399	100.56	49.1743	2.16091	0.000643142	0.00784301	AT1G36622	protein_coding	protein_coding			transmembrane protein;(source:Araport11)
AT1G36940	36.2133	33.382	91.2607	95.9761	1.42421	7.39786e-05	0.00144356	AT1G36940	protein_coding	protein_coding			myotubularin-like protein;(source:Araport11)
AT1G36980	1460.71	2325.17	2849.65	3149.19	0.664013	0.000958045	0.0107637	AT1G36980	protein_coding	protein_coding			transmembrane 50A-like protein;(source:Araport11)
AT1G36990	1042.18	848.599	755.715	668.909	-0.408242	0.0181201	0.095789	AT1G36990	protein_coding	protein_coding			C-jun-amino-terminal kinase-interacting protein;(source:Araport11)
AT1G37130	70192.1	58272.3	47163	46459.5	-0.456441	0.00339419	0.0276393	NIA2-1,NR2,CHL3,NIA2,ATNR2,NR,B29	protein_coding	protein_coding	nitrate reductase 2	Identified as a mutant resistant to chlorate. Encodes nitrate reductase structural gene. Involved in nitrate assimilation. Has nitrate reductase activity. Up-regulated by the fungus P. indica. Binds transcription factor At2g35940. The mRNA is cell-to-cell mobile.	nitrate reductase 2;(source:Araport11)
AT1G37140	6.03769	7.07823	6.93889e-17	6.93889e-17	-5.6636	0.00338875	0.0276088	MCT1	protein_coding	protein_coding	MEI2 C-terminal RRM only like 1	Amember of mei2-like gene family; phylogenetic analysis revealed that it belongs to the fourth clade of mei2-like proteins, with conserved C-terminal RNA recognition motif (RRM) only. MCT1 expression is increased in the presence of ABA and RNAi suppression showed increased germination rates in the presence of ABA.	MEI2 C-terminal RRM only like 1;(source:Araport11)
AT1G37150	9.05559	10.1125	17.6411	39.097	1.55479	0.0258617	0.12417	HCS2	protein_coding	protein_coding	holocarboxylase synthetase 2	Although HCS2 is predicted to encode a biotin protein ligase / holocarboxylase synthetase (HCS), hcs2 mutants do not show a decrease in HCS activity. A dual-targeted HCS1 (At2g25710) might account for the HCS activity observed in multiple subcellular compartments in Arabidopsis.	holocarboxylase synthetase 2;(source:Araport11)
AT1G42440	2888.15	2357.62	2158.57	1584.16	-0.486914	0.00431049	0.0329415	AT1G42440	protein_coding	protein_coding			pre-rRNA-processing TSR1-like protein;(source:Araport11)
AT1G42550	8801.29	7037.41	5175.56	4673.33	-0.685392	2.08923e-05	0.000534172	PMI1	protein_coding	protein_coding	plastid movement impaired1	Encodes a plant-specific protein of unknown function that appears to be conserved among angiosperms. The mRNA is cell-to-cell mobile.	plastid movement impaired1;(source:Araport11)
AT1G42560	4.02306	3.03767	23.6213	7.12885	2.08286	0.0239308	0.117392	ATMLO9,MLO9	protein_coding	protein_coding	Seven transmembrane MLO family protein	A member of a large family of seven-transmembrane domain proteins specific to plants, homologs of the barley mildew resistance locus o (MLO) protein. The Arabidopsis genome contains 15 genes encoding MLO proteins, with localization in plasma membrane. Phylogenetic analysis revealed four clades of closely-related AtMLO genes. ATMLO9 belongs to the clade III, with AtMLO5, AtMLO7, AtMLO8, and AtMLO1…	Seven transmembrane MLO family protein;(source:Araport11)
AT1G42980	1.00507	0.00141129	11.8423	5.80669	3.81476	0.0043156	0.032965	FH12	protein_coding	protein_coding	Actin-binding FH2 (formin homology 2) family protein		Actin-binding FH2 (formin homology 2) family protein;(source:Araport11)
AT1G42990	1403.36	1827.58	2679.15	2935.71	0.797234	7.17383e-06	0.000230043	ATBZIP60,BZIP60	protein_coding	protein_coding	basic region/leucine zipper motif 60	bZIP60 consists of a bZIP DNA binding domain followed by a putative transmembrane domain. bZIP60 mRNA is upregulated by the addition of ER stress inducers, tunicamycin (inhibitor of N-linked glycosylation), DTT (inhibitor of disulfide bond formation) and azetin-2-carboxylate (proline analog perturbing protein structure). Upon ER stress, bZIP60 mRNA is spliced by IRE1A and IRE1B to produce bZIP60-…	basic region/leucine zipper motif 60;(source:Araport11)
AT1G43130	551.285	629.081	741.938	942.879	0.513127	0.00934466	0.0584013	LCV2	protein_coding	protein_coding	like COV 2		like COV 2;(source:Araport11)
AT1G43170	37445.5	36280.2	31763	27770.4	-0.308465	0.0294484	0.137319	RPL3A,RP1,ARP1,emb2207	protein_coding	protein_coding	ribosomal protein 1	Encodes a cytoplasmic ribosomal protein. The mRNA is cell-to-cell mobile.	ribosomal protein 1;(source:Araport11)
AT1G43690	2719.16	2811.71	2204.56	2347.23	-0.281097	0.0481536	0.195276	AT1G43690	protein_coding	protein_coding	ubiquitin interaction motif-containing protein		ubiquitin interaction motif-containing protein;(source:Araport11)
AT1G43700	1134.76	1570.68	1909.32	2366.21	0.660133	0.000160026	0.00268343	SUE3,VIP1,AtVIP1	protein_coding	protein_coding	VIRE2-interacting protein 1	Encodes a VirE2-interacting protein. VIP1 mediates nuclear translocation of VirE2 via its amino half, and interacts with histone H2A via it carboxyl half. Involved in osmosensory response. The mRNA is cell-to-cell mobile.	VIRE2-interacting protein 1;(source:Araport11)
AT1G43800	920.503	1546.38	496.5	626.609	-1.13497	0.00442385	0.0335493	SAD6,AAD6,FTM1	protein_coding	protein_coding	Plant stearoyl-acyl-carrier-protein desaturase family protein		Plant stearoyl-acyl-carrier-protein desaturase family protein;(source:Araport11)
AT1G43850	2040.11	1763.92	1379.02	1188.57	-0.56697	0.000306811	0.00443039	SEU	protein_coding	protein_coding	SEUSS transcriptional co-regulator	Encodes a transcriptional co-regulator of AGAMOUS, that functions with LEUNIG to repress AG in the outer floral whorls.	SEUSS transcriptional co-regulator;(source:Araport11)
AT1G44110	533.186	693.794	436.581	446.174	-0.47493	0.0133463	0.0761877	CYCA1;1	protein_coding	protein_coding	Cyclin A1;1		Cyclin A1;(source:Araport11)
AT1G44130	6.0481	17.168	79.9251	35.6126	2.30124	0.000675162	0.00816314	AT1G44130	protein_coding	protein_coding	Eukaryotic aspartyl protease family protein		Eukaryotic aspartyl protease family protein;(source:Araport11)
AT1G44350	284.693	288.251	461.93	720.061	1.04428	3.01144e-05	0.000716493	ILL6	protein_coding	protein_coding	IAA-leucine resistant (ILR)-like gene 6	encodes a protein similar to IAA amino acid conjugate hydrolase.	IAA-amino acid hydrolase ILR1-like 6;(source:Araport11)
AT1G44750	1160.9	1179.3	1400.96	1510.18	0.314862	0.0432507	0.180918	PUP11,ATPUP11	protein_coding	protein_coding	purine permease 11	Member of a family of proteins related to PUP1, a purine transporter. May be involved in the transport of purine and purine derivatives such as cytokinins, across the plasma membrane.	purine permease 11;(source:Araport11)
AT1G44770	1129.73	1534.27	1523.81	1883.87	0.355091	0.0443797	0.18462	AT1G44770	protein_coding	protein_coding			elongation factor;(source:Araport11)
AT1G44780	196.153	155.782	109.806	129.732	-0.555008	0.0274349	0.129997	AT1G44780	protein_coding	protein_coding			translation initiation factor;(source:Araport11)
AT1G44830	63.3727	56.6482	236.637	208.017	1.88715	4.18834e-12	9.2736e-10	ERF014,AtERF014	protein_coding	protein_coding	Integrase-type DNA-binding superfamily protein	Encodes a nuclear-localized member of the DREB subfamily A-5 of ERF/AP2 transcription factor family. The protein contains one AP2 domain. There are 15 members in this subfamily including RAP2.1, RAP2.9 and RAP2.10. Overexpression in cultured cells results in an increase in pectin deposition.ERF014 differentially regulates responses to bacterial and fungal pathogens.	Integrase-type DNA-binding superfamily protein;(source:Araport11)
AT1G44900	1398.29	1107.52	872.75	598.088	-0.768269	6.59055e-05	0.00131279	ATMCM2,MCM2	protein_coding	protein_coding	minichromosome maintenance (MCM2/3/5) family protein	Encodes MCM2 (MINICHROMOSOME MAINTENANCE 2), a protein essential to embryo development. Overexpression results in altered root meristem function.	minichromosome maintenance (MCM2/3/5) family protein;(source:Araport11)
AT1G44910	1362.06	794.021	587.313	476.988	-1.01824	7.59117e-06	0.000241765	PRP40A,ATPRP40A	protein_coding	protein_coding	pre-mRNA-processing protein 40A	Binds the carboxyl-terminal domain (CTD) of the largest subunit of RNA polymerase II and functions as a scaffold for RNA processing machineries.	pre-mRNA-processing protein 40A;(source:Araport11)
AT1G44960	514.072	672.554	671.431	934.838	0.436598	0.0296016	0.137954	AT1G44960	protein_coding	protein_coding	SNARE associated Golgi protein family		SNARE associated Golgi protein family;(source:Araport11)
AT1G45010	1287.67	1598	875.574	1191.29	-0.481581	0.00860248	0.0548469	AT1G45010	protein_coding	protein_coding	TRAM, LAG1 and CLN8 (TLC) lipid-sensing domain containing protein		TRAM, LAG1 and CLN8 (TLC) lipid-sensing domain containing protein;(source:Araport11)
AT1G45145	563.381	967.85	1799.37	1695.63	1.19049	3.08166e-07	1.80724e-05	ATH5,LIV1,TRX-h5,ATTRX5,TRX5	protein_coding	protein_coding	thioredoxin H-type 5	encodes a cytosolic thioredoxin that reduces disulfide bridges of target proteins by the reversible formation of a disulfide bridge between two neighboring Cys residues present in the active site. Thioredoxins have been found to regulate a variety of biological reactions in prokaryotic and eukaryotic cells.	thioredoxin H-type 5;(source:Araport11)
AT1G45160	2465.63	1676.96	1327.8	948.222	-0.863825	2.34067e-05	0.000583787	AT1G45160	protein_coding	protein_coding	Protein kinase superfamily protein		Protein kinase superfamily protein;(source:Araport11)
AT1G45201	12746.8	18168.9	18512.5	23656.9	0.44785	0.0129544	0.0744157	TLL1,ATTLL1	protein_coding	protein_coding	triacylglycerol lipase-like 1	Target of AtGRP7 regulation.	triacylglycerol lipase-like 1;(source:Araport11)
AT1G45207	836.963	706.997	608.061	558.155	-0.404656	0.0214598	0.108635	AT1G45207	protein_coding	protein_coding	Remorin family protein		Remorin family protein;(source:Araport11)
AT1G45248	196.119	78.9681	86.7205	66.8935	-0.839672	0.0387789	0.167257	AT1G45248	protein_coding	protein_coding	Nucleolar histone methyltransferase-related protein		Nucleolar histone methyltransferase-related protein;(source:Araport11)
AT1G45249	1187.04	1001.32	821.961	729.904	-0.495692	0.00415958	0.0321048	AtABF2,ABF2,AREB1,ATAREB1	protein_coding	protein_coding	abscisic acid responsive elements-binding factor 2	Leucine zipper transcription factor that binds to the abscisic acid (ABA)鈥搑esponsive element (ABRE) motif in the promoter region of ABA-inducible genes. Enhances drought tolerance in vegetative tissues. Required for normal glucose response. Localized in the nucleus. Expressed constitutively in roots, leaf vascular tissues, and hydathodes or in all tissues under stress conditions. It's phosphoryla…	abscisic acid responsive elements-binding factor 2;(source:Araport11)
AT1G45332	940.579	802.068	763.19	592.274	-0.362185	0.0384195	0.166375	MEFG1	protein_coding	protein_coding	Translation elongation factor EFG/EF2 protein		Translation elongation factor EFG/EF2 protein;(source:Araport11)
AT1G46768	132.802	167.871	217.282	240.487	0.605933	0.047023	0.192057	RAP2.1	protein_coding	protein_coding	related to AP2 1	encodes a member of the DREB subfamily A-5 of ERF/AP2 transcription factor family (RAP2.1). The protein contains one AP2 domain. There are 16 members in this subfamily including RAP2.9 and RAP2.10.	related to AP2 1;(source:Araport11)
AT1G47210	823.919	1176.22	1268.49	1392.67	0.411882	0.0241033	0.117955	CYCA3;2	protein_coding	protein_coding	cyclin-dependent protein kinase 3;2		cyclin-dependent protein kinase 3;(source:Araport11)
AT1G47230	535.173	472.344	429.808	331.327	-0.404165	0.0453002	0.187359	CYCA3;4	protein_coding	protein_coding	CYCLIN A3;4		CYCLIN A3;(source:Araport11)
AT1G47420	4979.6	5954.14	6332.32	7111.82	0.298168	0.0484059	0.195935	SDH5	protein_coding	protein_coding	succinate dehydrogenase 5	predicted to encode subunit 5 of mitochondrial complex II and to participate in the respiratory chain	succinate dehydrogenase 5;(source:Araport11)
AT1G47480	52.3257	75.8275	163.032	192.968	1.47205	3.83535e-06	0.000139323	CXE2	protein_coding	protein_coding	alpha/beta-Hydrolases superfamily protein		alpha/beta-Hydrolases superfamily protein;(source:Araport11)
AT1G47490	3027.98	2583.16	2093.6	1847.1	-0.509757	0.00063126	0.00773823	ATRBP47C,RBP47C	protein_coding	protein_coding	RNA-binding protein 47C		RNA-binding protein 47C;(source:Araport11)
AT1G47500	1675.95	1508.02	1225.83	984.209	-0.526535	0.00100871	0.011171	ATRBP47C',RBP47C'	protein_coding	protein_coding	RNA-binding protein 47C'		RNA-binding protein 47C;(source:Araport11)
AT1G47550	3037.03	2338.41	2253.09	1725.3	-0.434082	0.0115759	0.0687166	SEC3A	protein_coding	protein_coding	exocyst complex component sec3A	Encodes a member of the exocyst complex gene family. The exocyst is a protein complex involved in tethering vesicles to the plasma membrane during regulated or polarized secretion. It binds phosphoinositide lipids.	exocyst complex component sec3A;(source:Araport11)
AT1G47640	1151.87	1557.53	1684.54	2105.26	0.484039	0.00557038	0.0398998	AT1G47640	protein_coding	protein_coding			seven transmembrane domain protein;(source:Araport11)
AT1G47900	2336.87	1713.37	1061.88	871.217	-1.06688	3.24575e-09	3.64286e-07	FPP6	protein_coding	protein_coding	Plant protein of unknown function (DUF869)		filament-like protein (DUF869);(source:Araport11)
AT1G47960	543.234	592.676	722.467	1000.36	0.600647	0.0026644	0.0230855	AtCIF1,ATC/VIF1,C/VIF1,CIF1	protein_coding	protein_coding	cell wall / vacuolar inhibitor of fructosidase 1	Plant cell wall (CWI) and vacuolar invertases (VI) play important roles in carbohydrate metabolism, stress responses and sugar signaling. This protein may inhibit their activity.	cell wall / vacuolar inhibitor of fructosidase 1;(source:Araport11)
AT1G47990	6.93889e-17	6.93889e-17	7.55313	4.60671	5.55686	0.00270039	0.0232766	ATGA2OX4,GA2OX4	protein_coding	protein_coding	gibberellin 2-oxidase 4	Encodes a gibberellin 2-oxidase that acts on C19 gibberellins. AtGA2OX4 expression is responsive to cytokinin and KNOX activities.	gibberellin 2-oxidase 4;(source:Araport11)
AT1G48000	8.05309	12.1281	48.7349	36.3601	2.06239	6.3644e-06	0.000210517	MYB112,AtMYB112	protein_coding	protein_coding	myb domain protein 112	Encodes a putative transcription factor (MYB112).	myb domain protein 112;(source:Araport11)
AT1G48090	6656.52	3800.94	2205.22	1536.79	-1.48255	8.29076e-09	8.32864e-07	AT1G48090	protein_coding	protein_coding	calcium-dependent lipid-binding family protein		calcium-dependent lipid-binding family protein;(source:Araport11)
AT1G48100	568.385	637.174	180.602	272.847	-1.41068	4.95147e-10	6.82883e-08	PGX3	protein_coding	protein_coding	Pectin lyase-like superfamily protein		Pectin lyase-like superfamily protein;(source:Araport11)
AT1G48120	1254.42	770.753	619.951	536.773	-0.807809	0.000142513	0.00245294	MAIL3	protein_coding	protein_coding	hydrolases;protein serine/threonine phosphatases	Encodes a nuclear localized aminotransferase-like protein containing a plant mobile domain.	serine/threonine-protein phosphatase 7 long form-like protein;(source:Araport11)
AT1G48160	763.548	886.987	959.218	1341.48	0.478923	0.0112577	0.0674121	SRP19	protein_coding	protein_coding	signal recognition particle 19 kDa protein, putative / SRP19, putative		signal recognition particle 19 kDa protein, putative / SRP19;(source:Araport11)
AT1G48170	275.636	263.984	411.563	402.181	0.592384	0.00506181	0.0371147	AT1G48170	protein_coding	protein_coding			proteasome assembly chaperone;(source:Araport11)
AT1G48310	381.254	313.56	291.519	139.765	-0.687081	0.0153319	0.08438	CHA18,CHR18	protein_coding	protein_coding	chromatin remodeling factor18		chromatin remodeling factor18;(source:Araport11)
AT1G48400	5.0261	2.03074	20.7523	29.2001	2.77679	4.47676e-06	0.000157524	AT1G48400	protein_coding	protein_coding	F-box/RNI-like/FBD-like domains-containing protein		F-box/RNI-like/FBD-like domains-containing protein;(source:Araport11)
AT1G48420	3316.72	4129.55	4336.35	4950.86	0.318693	0.0377454	0.164177	DCD,AtDCD,D-CDES,ACD1,ATACD1	protein_coding	protein_coding	D-cysteine desulfhydrase	Encodes an enzyme that decomposes D-cysteine into pyruvate, H2S, and NH3. Only D-cysteine but not L-cysteine was converted by D-CDes to pyruvate, H2S, and NH3. There is conflicting evidence on its 1-aminocyclopropane-1-carboxylate deaminase activity. Involved in regulating ethylene levels.	D-cysteine desulfhydrase;(source:Araport11)
AT1G48440	1762.49	2164.39	2477.22	2880.27	0.448105	0.00494508	0.0364889	AT1G48440	protein_coding	protein_coding	B-cell receptor-associated 31-like		B-cell receptor-associated 31-like protein;(source:Araport11)
AT1G48470	21.1362	32.3451	10.7529	4.6783	-1.77303	0.0022556	0.0204101	GLN1;5	protein_coding	protein_coding	glutamine synthetase 1;5	Encodes cytosolic glutamine synthase isozyme. Expression of mRNA is not detectable in roots.	glutamine synthetase 1;(source:Araport11)
AT1G48490	1498.88	1051.91	890.367	784.137	-0.607091	0.00214603	0.0196813	AT1G48490	protein_coding	protein_coding	Protein kinase superfamily protein		Protein kinase superfamily protein;(source:Araport11)
AT1G48500	23.1256	12.159	8.57332	2.41637	-1.65408	0.0123532	0.071837	TIFY6A,JAZ4,AtJAZ4	protein_coding	protein_coding	jasmonate-zim-domain protein 4		jasmonate-zim-domain protein 4;(source:Araport11)
AT1G48520	4539.96	3706.84	3114.38	2701.1	-0.503881	0.00167839	0.0164345	GATB	protein_coding	protein_coding	GLU-ADT subunit B	Encodes Glu-tRNA(Gln) amidotransferase subunit B (from Genbank record AF239836).	GLU-ADT subunit B;(source:Araport11)
AT1G48560	66.3672	30.3897	23.7244	12.6731	-1.40309	0.00394998	0.030942	AT1G48560	protein_coding	protein_coding			hypothetical protein;(source:Araport11)
AT1G48570	1467.73	1591.95	1175	1166.9	-0.385654	0.00817665	0.0529514	AT1G48570	protein_coding	protein_coding	zinc finger (Ran-binding) family protein		zinc finger (Ran-binding) family protein;(source:Araport11)
AT1G48600	13592.8	12806.5	10480.5	9980.13	-0.367637	0.0103184	0.0631046	AtPMT2,PMEAMT,AtPMEAMT	protein_coding	protein_coding	S-adenosyl-L-methionine-dependent methyltransferases superfamily protein	Encodes a phosphoethanolamine N-methyltransferase that catalyses the last two methylation steps of the three sequential methylations of phosphoethanolamine (PEA) that are required for the synthesis of phosphocholine (PCho) in plants.	S-adenosyl-L-methionine-dependent methyltransferases superfamily protein;(source:Araport11)
AT1G48605	42.2477	37.4304	70.6442	76.7469	0.884907	0.00891511	0.0563544	HAL3,ATHAL3B,HAL3B	protein_coding	protein_coding	Flavoprotein	Encodes a protein similar to yeast HAL3, which regulates the cell cycle and tolerance to salt stress through inhibition of the PPZ1 type-1 protein phosphatase. AtHAL3b mRNA levels are induced by salt stress. HAL3B presumably encodes for phosphopantothenoylcysteine decarboxylase being involved in Coenzyme A biosynthesis as indicated by functional complementation of a double mutant hal3 aaBb.	Flavoprotein;(source:Araport11)
AT1G48650	6851.68	4140.77	2936.12	2171.55	-1.1057	5.37749e-07	2.86628e-05	AT1G48650	protein_coding	protein_coding	DEA(D/H)-box RNA helicase family protein		DEA(D/H)-box RNA helicase family protein;(source:Araport11)
AT1G48740	20.1212	21.2383	4.42618	8.91804	-1.61477	0.0232889	0.115254	AT1G48740	protein_coding	protein_coding	2-oxoglutarate (2OG) and Fe(II)-dependent oxygenase superfamily protein	Belongs to the 2OGD superfamily and contains an oxoglutarate/iron-dependent oxygenase domain (InterPro:IPR005123) of the prolyl 4-hydroxylase, alpha subunit subtype (P4Hc; InterPro:IPR006620).	2-oxoglutarate (2OG) and Fe(II)-dependent oxygenase superfamily protein;(source:Araport11)
AT1G48745	462.772	656.361	862.512	1134.86	0.835494	0.000116548	0.00209349	AT1G48745	protein_coding	protein_coding			hypothetical protein;(source:Araport11)
AT1G48760	1097.51	877.932	791.511	672.355	-0.432217	0.0194634	0.101084	PAT4,AP-3delta,delta-ADR	protein_coding	protein_coding	delta-adaptin	Encodes the putative delta subunit of the AP(adaptor protein)-3 complex and plays a role in vacuolar function.	delta-adaptin;(source:Araport11)
AT1G48850	4971.54	4808.24	3649.94	3786.39	-0.395219	0.00403771	0.0314479	EMB1144	protein_coding	protein_coding	chorismate synthase, putative / 5-enolpyruvylshikimate-3-phosphate phospholyase, putative		chorismate synthase, putative / 5-enolpyruvylshikimate-3-phosphate phospholyase;(source:Araport11)
AT1G48900	2557.18	2011.72	1969.71	1579.52	-0.364245	0.0374905	0.163396	SRP-54C	protein_coding	protein_coding	Signal recognition particle, SRP54 subunit protein		Signal recognition particle, SRP54 subunit protein;(source:Araport11)
AT1G48950	875.206	937.568	745.957	671.145	-0.355082	0.0338467	0.152118	AT1G48950	protein_coding	protein_coding	C3HC zinc finger-like		C3HC zinc finger-like protein;(source:Araport11)
AT1G48960	224.341	255.872	356.29	394.105	0.643583	0.00353912	0.0284422	AT1G48960	protein_coding	protein_coding	Adenine nucleotide alpha hydrolases-like superfamily protein		Adenine nucleotide alpha hydrolases-like superfamily protein;(source:Araport11)
AT1G48970	875.195	798.014	623.392	655.11	-0.388189	0.0189687	0.0992113	AT1G48970	protein_coding	protein_coding	NagB/RpiA/CoA transferase-like superfamily protein		NagB/RpiA/CoA transferase-like superfamily protein;(source:Araport11)
AT1G49000	27.1779	47.5036	111.947	126.393	1.67066	2.88797e-05	0.000695249	AT1G49000	protein_coding	protein_coding			transmembrane protein;(source:Araport11)
AT1G49010	1753.41	1622.31	1187.86	983.037	-0.636742	0.000382289	0.00523244	MYBS1	protein_coding	protein_coding	Duplicated homeodomain-like superfamily protein		Duplicated homeodomain-like superfamily protein;(source:Araport11)
AT1G49032	296.789	450.027	752.8	959.818	1.19704	1.86089e-07	1.197e-05	AT1G49032	protein_coding	protein_coding			hypothetical protein;(source:Araport11)
AT1G49040	2229.24	1932.82	1478.87	1194.31	-0.638592	0.000293268	0.00427273	SCD1	protein_coding	protein_coding	stomatal cytokinesis defective / SCD1 protein (SCD1)	Encodes soluble protein containing N-terminal DENN domain and eight C-terminal WD-40 repeats. Involved in cytokinesis of guard mother cells and leaf epidermal cells. The overall growth and development of mutant plants is severely affected, they are smaller than wt, with defects in seedling development, leaf expansion and flower morphology which renders the mutant conditionally sterile.	stomatal cytokinesis defective / SCD1 protein (SCD1);(source:Araport11)
AT1G49140	2030.09	2844.04	3426.4	4253.77	0.655941	0.000317255	0.00453094	AT1G49140	protein_coding	protein_coding	Complex I subunit NDUFS6		NADH dehydrogenase ubiquinone 1 beta subcomplex subunit 10-B-like protein (Complex I subunit NDUFS6);(source:Araport11)
AT1G49160	244.443	207.358	384.238	308.679	0.616907	0.00450043	0.0340258	WNK7	protein_coding	protein_coding	Protein kinase superfamily protein	Encodes a member of the WNK family (9 members in all) of protein kinases, the structural design of which is clearly distinct from those of other known protein kinases, such as receptor-like kinases and mitogen-activated protein kinases. Its	Protein kinase superfamily protein;(source:Araport11)
AT1G49170	166.999	188.11	262.905	294.688	0.6504	0.00387084	0.0304099	AT1G49170	protein_coding	protein_coding	Protein of unknown function (DUF167)		hypothetical protein;(source:Araport11)
AT1G49230	59.3585	67.7551	21.9868	44.7486	-0.926971	0.0257423	0.123768	ATL78,AtATL78	protein_coding	protein_coding	RING/U-box superfamily protein		RING/U-box superfamily protein;(source:Araport11)
AT1G49240	8155.47	9412.15	11501.3	10620.7	0.332564	0.0198374	0.102587	ACT8,FIZ1	protein_coding	protein_coding	actin 8	Member of a subclass of actins composed of ACT2 and ACT8. Its mRNA is strongly expressed in strongly expressed in leaves, roots, stems, flowers, pollen, and siliques. However, protein expression, assayed by a ACT8:GUS fusion reporter, is very low in pollen.	actin 8;(source:Araport11)
AT1G49245	197.186	251.814	347.569	370.435	0.676913	0.00527182	0.0383607	AT1G49245	protein_coding	protein_coding	Prefoldin chaperone subunit family protein		Prefoldin chaperone subunit family protein;(source:Araport11)
AT1G49340	4125.5	3290.14	2367.23	2022.23	-0.756453	2.18284e-05	0.000552897	ATPI4K	protein_coding	protein_coding	Phosphatidylinositol 3- and 4-kinase family protein	Encodes a phosphatidylinositol 4-kinase that is expressed in inflorescences and shoots.	Phosphatidylinositol 3- and 4-kinase family protein;(source:Araport11)
AT1G49380	4200.96	4084.07	3105.89	3282.56	-0.375054	0.0104362	0.0635622	CCS1	protein_coding	protein_coding	cytochrome c biogenesis protein family		cytochrome c biogenesis protein family;(source:Araport11)
AT1G49405	100.588	79.922	187.861	184.16	1.04214	0.000394681	0.00537043	CASPL5C3	protein_coding	protein_coding	Uncharacterised protein family (UPF0497)		Uncharacterized protein family (UPF0497);(source:Araport11)
AT1G49410	1737.34	2326.2	2658.59	3152.48	0.516012	0.00822154	0.0531469	TOM6	protein_coding	protein_coding	translocase of the outer mitochondrial membrane 6		translocase of the outer mitochondrial membrane 6;(source:Araport11)
AT1G49490	212.259	201.277	113.013	124.164	-0.801599	0.00291155	0.0246016	LRX9	protein_coding	protein_coding	Leucine-rich repeat (LRR) family protein	Pollen expressed protein required for pollen tube growth.Along with other members of the LRX family, itnteracts with RALF4 to control pollen tube growth and integrity. Loss of function results in premature pollen tube rupture and reduced fertility.	Leucine-rich repeat (LRR) family protein;(source:Araport11)
AT1G49500	883.267	1166.12	3566.58	4867	2.04079	2.65168e-25	5.07688e-22	AT1G49500	protein_coding	protein_coding			transcription initiation factor TFIID subunit 1b-like protein;(source:Araport11)
AT1G49540	623.702	582.581	488.56	426.058	-0.399059	0.0266629	0.127303	ELP2,AtELP2	protein_coding	protein_coding	elongator protein 2		elongator protein 2;(source:Araport11)
AT1G49580	1468.72	1258.21	1118.49	1057.4	-0.325612	0.0349212	0.15568	CRK8	protein_coding	protein_coding	Calcium-dependent protein kinase (CDPK) family protein		Calcium-dependent protein kinase (CDPK) family protein;(source:Araport11)
AT1G49630	1800.69	1575.79	1182.44	987.543	-0.637638	5.20146e-05	0.00108943	ATPREP2,PREP2	protein_coding	protein_coding	presequence protease 2	Zinc metalloprotease pitrilysin subfamily A. Signal peptide degrading enzyme targeted to mitochondria and chloroplasts. Expressed in flower, leaf and root. Not expressed in silique and shoot.	presequence protease 2;(source:Araport11)
AT1G49710	811.836	970.93	1189.03	1077.8	0.346598	0.035487	0.157576	FUCT2,FUCTB,FUT12,ATFUT12	protein_coding	protein_coding	fucosyltransferase 12	Encodes a protein with core &alpha;1,3-fucosyltransferase activity.	fucosyltransferase 12;(source:Araport11)
AT1G49720	132.778	106.22	54.2821	52.0066	-1.16719	0.00010124	0.00187866	AtABF1,ABF1	protein_coding	protein_coding	abscisic acid responsive element-binding factor 1	Identified as a protein that binds to abscisic acid response elements. May mediate transcriptional regulation of ABA responses.	abscisic acid responsive element-binding factor 1;(source:Araport11)
AT1G49780	782.687	1387.58	1795.24	2099.71	0.843643	0.000141137	0.00243569	PUB26	protein_coding	protein_coding	plant U-box 26	PUB25 and PUB26 are closely related paralogs that encode functional E3 ligases. They function in immune response pathway by targeting BIK1 for degradation.	plant U-box 26;(source:Araport11)
AT1G49820	1284.64	1442.25	1827.62	1740.8	0.388028	0.0103339	0.0631637	MTK1,MTK,ATMTK	protein_coding	protein_coding	S-methyl-5-thioribose kinase	encodes 5-methylthioribose kinase, involved in methionine cycle The mRNA is cell-to-cell mobile.	S-methyl-5-thioribose kinase;(source:Araport11)
AT1G49870	355.075	197.287	93.319	82.5907	-1.64937	2.76327e-07	1.66862e-05	AT1G49870	protein_coding	protein_coding			myosin-2 heavy chain-like protein;(source:Araport11)
AT1G49890	1218.23	989.185	883.942	855.168	-0.34396	0.0329677	0.149156	QWRF2	protein_coding	protein_coding	Family of unknown function (DUF566)		QWRF motif protein (DUF566);(source:Araport11)
AT1G49940	52.2805	18.2555	13.9993	6.95674	-1.73721	0.00249282	0.0219964	AT1G49940	protein_coding	protein_coding			hypothetical protein;(source:Araport11)
AT1G50030	3205.01	2024.9	1554.71	1051.09	-1.00491	1.22172e-05	0.000353463	TOR	protein_coding	protein_coding	target of rapamycin	Related to TOR proteins from yeast and mammals, regulators of cell growth in response to nutrient availability. TOR proteins belong to the family of phosphatidylinositol 3-kinase and are targets of the antiproliferative drug rapamycin. AtTOR binds the yeast FKBP12 protein in the presence of Rapamycin, is involved in embryogenesis and is expressed in embryos, endosperm and meristems.	target of rapamycin;(source:Araport11)
AT1G50040	133.791	121.379	630.558	417.381	2.0369	4.29415e-09	4.64339e-07	AT1G50040	protein_coding	protein_coding	Protein of unknown function (DUF1005)		formin-like protein, putative (DUF1005);(source:Araport11)
AT1G50140	2314.74	1869.11	1624.4	1329.84	-0.50191	0.00244571	0.0216961	AT1G50140	protein_coding	protein_coding	P-loop containing nucleoside triphosphate hydrolases superfamily protein		P-loop containing nucleoside triphosphate hydrolases superfamily protein;(source:Araport11)
AT1G50180	409.394	217.521	226.673	157.45	-0.706254	0.0255655	0.123215	AT1G50180	protein_coding	protein_coding	NB-ARC domain-containing disease resistance protein		NB-ARC domain-containing disease resistance protein;(source:Araport11)
AT1G50200	10049.7	7452.1	6172.41	5266.46	-0.61353	0.000254011	0.00382225	ALATS,ACD	protein_coding	protein_coding	Alanyl-tRNA synthetase		Alanyl-tRNA synthetase;(source:Araport11)
AT1G50240	549.248	423.812	278.615	156.558	-1.15986	5.83544e-06	0.000196413	TIO,FU	protein_coding	protein_coding	Protein kinase family protein with ARM repeat domain	The FUSED (FU) gene belongs to Ser/Thr protein kinase family and has a key role in the hedgehog signaling pathway known to control cell proliferation and patterning in fruit flies and humans . Arabidopsis thaliana genome has a single Fu gene that is involved in male meiosis cytokinesis. Cytokinesis-defective mutants, named two-in-one (tio), result from mutations in Arabidopsis Fu. Phenotypic anal…	kinase family with ARM repeat domain-containing protein;(source:Araport11)
AT1G50250	16675.1	14918.3	11774	12621	-0.373045	0.00847134	0.05428	FTSH1	protein_coding	protein_coding	FTSH protease 1	encodes an FTSH protease that is localized to the chloroplast. Involved in the D1 repair cycle of Photosystem II. FtsH1 and FtsH5 are interchangeable in thylakoid membranes.	FTSH protease 1;(source:Araport11)
AT1G50260	594.512	429.888	404.911	340.252	-0.458882	0.0293023	0.136825	NTMC2T5.1,NTMC2TYPE5.1	protein_coding	protein_coding	N-terminal-transmembrane-C2 domain type 5.1		N-terminal-transmembrane-C2 domain type 5.1;(source:Araport11)
AT1G50290	351.093	386.348	474.636	510.49	0.417559	0.0268802	0.128077	AT1G50290	protein_coding	protein_coding			hypothetical protein;(source:Araport11)
AT1G50410	1086.42	655.454	715.15	420.915	-0.616278	0.0133541	0.0761877	CHR28,FRG2	protein_coding	protein_coding	SNF2 domain-containing protein / helicase domain-containing protein / zinc finger protein-related	Encodes a member of the SNF2 family of helicase-like proteins and is involved in RNA-directed DNA methylation. It is functionally redundant with FRG1.	SNF2 domain-containing protein / helicase domain-containing protein / zinc finger protein-like protein;(source:Araport11)
AT1G50450	2775.51	3312.34	2224.18	2561.74	-0.347172	0.0281872	0.132582	AT1G50450	protein_coding	protein_coding	Saccharopine dehydrogenase		Saccharopine dehydrogenase;(source:Araport11)
AT1G50620	686.066	580.57	398.49	371.744	-0.71739	0.000156123	0.0026329	AT1G50620	protein_coding	protein_coding	RING/FYVE/PHD zinc finger superfamily protein		RING/FYVE/PHD zinc finger superfamily protein;(source:Araport11)
AT1G50640	1220.25	1276.39	1488.98	1698.74	0.352416	0.0252716	0.122166	ATERF3,ERF3	protein_coding	protein_coding	ethylene responsive element binding factor 3	encodes a member of the ERF (ethylene response factor) subfamily B-1 of ERF/AP2 transcription factor family (ATERF-3). The protein contains one AP2 domain. There are 15 members in this subfamily including ATERF-3, ATERF-4, ATERF-7, and leafy petiole.	ethylene responsive element binding factor 3;(source:Araport11)
AT1G50660	2376.09	1606.17	1306.15	1003.47	-0.785759	5.27389e-05	0.00110247	AT1G50660	protein_coding	protein_coding			actin cytoskeleton-regulatory complex pan-like protein;(source:Araport11)
AT1G50732	1467.73	1768.93	1975.67	2725.26	0.53832	0.00283688	0.0241588	AT1G50732	protein_coding	protein_coding			transmembrane protein;(source:Araport11)
AT1G50740	335.021	555.202	809.031	798.659	0.852584	0.000210913	0.00332113	FAX5	protein_coding	protein_coding	Transmembrane proteins 14C		Transmembrane proteins 14C;(source:Araport11)
AT1G50770	13.0692	6.0845	2.18076	2.26766	-2.04866	0.0255682	0.123215	AT1G50770	protein_coding	protein_coding	Aminotransferase-like, plant mobile domain family protein		Aminotransferase-like, plant mobile domain family protein;(source:Araport11)
AT1G50840	4303.55	3231.49	2422.64	2121.6	-0.729507	1.0317e-05	0.000308638	POLGAMMA2,PolIA	protein_coding	protein_coding	polymerase gamma 2	DNA Polymerase gamma2. Dual targeting to mitochondria and plastids due to alternative translation initiation.	polymerase gamma 2;(source:Araport11)
AT1G50920	6692.75	5086.41	4527.09	3484.09	-0.556091	0.00111996	0.0120783	Nog1-1	protein_coding	protein_coding	Nucleolar GTP-binding protein	Putative GTPase involved in HA - and ABA-mediated signaling pathways, particularly during defense respnses to pathogens. Has paralog NOG1-2.	Nucleolar GTP-binding protein;(source:Araport11)
AT1G51070	2563.23	2453.68	3092.87	3310.78	0.352044	0.0125435	0.0726196	bHLH115	protein_coding	protein_coding	basic helix-loop-helix (bHLH) DNA-binding superfamily protein	bHLH115 is a basic helix loop helix protein of the IVc subgroup that plays a role in iron homeostasis. It interacts with related family members and targets PYE and other genes involved in response to Fe.	basic helix-loop-helix (bHLH) DNA-binding superfamily protein;(source:Araport11)
AT1G51140	1897.27	1768.96	1299.84	1233.61	-0.533123	0.00125956	0.0132803	AKS1,FBH3,CFLAP1	protein_coding	protein_coding	basic helix-loop-helix (bHLH) DNA-binding superfamily protein	Encodes a basic helix-loop-helix-type transcription factor involved in photoperiodism flowering. Binds to the E-box cis-element in the CONSTANS (CO) promoter to regulate flowering. Interacts with CFL1 and along with CFLAP2 negatively regulates cuticle development. Binds to the potassium channel gene KAT1 as a dimer. The DNA-binding capacity is inhibited in response to ABA through phosphorylation-…	basic helix-loop-helix (bHLH) DNA-binding superfamily protein;(source:Araport11)
AT1G51160	1499.93	1846.81	2213.35	2619.31	0.529974	0.0010315	0.0113577	AT1G51160	protein_coding	protein_coding	SNARE-like superfamily protein	TRAPP protein BET5 homolog.	SNARE-like superfamily protein;(source:Araport11)
AT1G51170	395.376	611.849	658.261	785.958	0.519717	0.0132172	0.0756184	AGC2-3,UCN	protein_coding	protein_coding	Protein kinase superfamily protein	Encodes an active AGC VIII protein kinase that interacts with the putative transcription factor ATS and regulates planar growth during integument development in the ovule. Mutants exhibit ectopic growth in filaments and petals, as well as aberrant embryogenesis.	Protein kinase superfamily protein;(source:Araport11)
AT1G51200	8899.91	12513.1	13734.3	16574.4	0.50123	0.00413359	0.0319671	SAP2	protein_coding	protein_coding	A20/AN1-like zinc finger family protein		A20/AN1-like zinc finger family protein;(source:Araport11)
AT1G51270	302.763	162.901	536.064	346.237	0.921651	0.00179015	0.0172384	AT1G51270	protein_coding	protein_coding	structural molecules;transmembrane receptors;structural molecules		vesicle-associated protein 1-4;(source:Araport11)
AT1G51340	975.792	875.895	1253.07	1098.18	0.344614	0.0401299	0.171298	DTX42	protein_coding	protein_coding	MATE efflux family protein	Encodes a root citrate transporter which together with the root malate transporter ALMT1 are the primary mechanism of aluminum tolerance.	MATE efflux family protein;(source:Araport11)
AT1G51350	1514.99	1189.45	968.83	1136.16	-0.361614	0.0359739	0.159022	AT1G51350	protein_coding	protein_coding	ARM repeat superfamily protein		ARM repeat superfamily protein;(source:Araport11)
AT1G51390	376.246	440.956	519.208	588.357	0.43839	0.0248881	0.12076	ATNFU1,NFU5	protein_coding	protein_coding	NFU domain protein 5	Encodes a protein containing the NFU domain that may be involved in iron-sulfur cluster assembly. Part of a five member gene family, more closely related to NFU4 than to NFU1,2, and 3. Targeted to the mitochondrion. The mRNA is cell-to-cell mobile.	NFU domain protein 5;(source:Araport11)
AT1G51440	1036.16	1084.23	506.09	521.845	-1.04446	1.15842e-10	1.80404e-08	DALL2	protein_coding	protein_coding	alpha/beta-Hydrolases superfamily protein	Encodes a lipase that hydrolyzes phosphatidylcholine, glycolipids as well as triacylglycerols.	alpha/beta-Hydrolases superfamily protein;(source:Araport11)
AT1G51450	568.372	518.865	387.713	396.471	-0.471344	0.0118129	0.0697258	TRO,ASH2R	protein_coding	protein_coding	TRAUCO	Nuclear protein required for early embryogenesis. Encodes a structural core component of a COMPASS-like H3K4 histone methylation complex that is also involved in the timing of the floral transition and in leaf morphogenesis. Mutants are decreased in H3K4 histone trimethylation.	TRAUCO;(source:Araport11)
AT1G51460	211.264	242.723	104.234	100.582	-1.1473	1.35395e-06	6.05335e-05	FOP2,ABCG13	protein_coding	protein_coding	ABC-2 type transporter family protein	ABCG13 encodes a member of the ATP-binding cassette (ABC) transporter family protein. Mutants show defects in petal elongation resulting in a folded petal phenotype.	ABC-2 type transporter family protein;(source:Araport11)
AT1G51620	23.1243	11.1495	63.8029	37.6694	1.55817	0.00357989	0.028699	AT1G51620	protein_coding	protein_coding	Protein kinase superfamily protein		Protein kinase superfamily protein;(source:Araport11)
AT1G51650	5036.94	5893.46	8404.29	9083.03	0.677945	0.000173259	0.00284235	AT1G51650	protein_coding	protein_coding	ATP synthase epsilon chain, mitochondrial		ATP synthase epsilon chain;(source:Araport11)
AT1G51660	1298.73	1670.81	1936.23	1868.43	0.357527	0.022534	0.112353	ATMEK4,MKK4,ATMKK4	protein_coding	protein_coding	mitogen-activated protein kinase kinase 4	Encodes a mitogen-activated map kinase kinase (there are nine in Arabidopsis) involved in innate immunity. This protein activates MPK3/MPK6 and early-defense genes redundantly with MKK5. In plants with both MKK5 and MKK4 levels reduced by RNAi plants, floral organs do not abscise suggestion a role for both proteins in mediating floral organ abscission. The mRNA is cell-to-cell mobile.	mitogen-activated protein kinase kinase 4;(source:Araport11)
AT1G51680	10330.4	8101.42	7770.97	6843.34	-0.334796	0.0305161	0.140785	AT4CL1,4CL.1,4CL1	protein_coding	protein_coding	4-coumarate:CoA ligase 1	encodes an isoform of 4-coumarate:CoA ligase (4CL), which is involved in the last step of the general phenylpropanoid pathway. In addition to 4-coumarate, it also converts ferulate. The catalytic efficiency was in the following (descending) order: p-coumaric acid, ferulic acid, caffeic acid and 5-OH-ferulic acid. At4CL1 was unable to use sinapic acid as substrate.	4-coumarate:CoA ligase 1;(source:Araport11)
AT1G51720	1367.11	1058.98	1010.87	859.87	-0.374876	0.0314061	0.14375	AT1G51720	protein_coding	protein_coding	Amino acid dehydrogenase family protein		Amino acid dehydrogenase family protein;(source:Araport11)
AT1G51745	866.138	755.54	631.804	496.238	-0.523337	0.00523383	0.0381268	SL1	protein_coding	protein_coding	Tudor/PWWP/MBT superfamily protein		Tudor/PWWP/MBT superfamily protein;(source:Araport11)
AT1G51760	1122.68	1296.61	1673.59	1905.46	0.564873	0.000205423	0.00325358	IAR3,JR3	protein_coding	protein_coding	peptidase M20/M25/M40 family protein	encodes a member of the six Arabidopsis IAA-amino acid conjugate hydrolase subfamily and conjugates and conjugates IAA-Ala in vitro. Gene is expressed most strongly in roots, stems, and flowers. The mRNA is cell-to-cell mobile.	peptidase M20/M25/M40 family protein;(source:Araport11)
AT1G51860	146.842	78.9443	248.219	139.598	0.779765	0.0289001	0.135519	AT1G51860	protein_coding	protein_coding	Leucine-rich repeat protein kinase family protein		Leucine-rich repeat protein kinase family protein;(source:Araport11)
AT1G51920	0.00146958	2.01796	13.9993	6.95674	3.21563	0.00821451	0.053125	AT1G51920	protein_coding	protein_coding			transmembrane protein;(source:Araport11)
AT1G51950	2094.45	2073.39	2811.65	3132.24	0.512043	0.00135206	0.014006	IAA18	protein_coding	protein_coding	indole-3-acetic acid inducible 18		indole-3-acetic acid inducible 18;(source:Araport11)
AT1G51960	0.000742501	1.00965	6.65957	15.5841	4.14566	0.00106735	0.0116421	IQD27	protein_coding	protein_coding	IQ-domain 27		IQ-domain 27;(source:Araport11)
AT1G52030	323.942	423.749	152.153	176.055	-1.18751	7.52604e-08	5.46799e-06	MBP2,MBP1.2,F-ATMBP	protein_coding	protein_coding	myrosinase-binding protein 2	Similar to myrosinase binding proteins which may be involved in metabolizing glucosinolates and forming defense compounds to protect against herbivory. Also similar to lectins and other agglutinating factors. Expressed only in flowers.	myrosinase-binding protein 2;(source:Araport11)
AT1G52100	28.183	47.5055	125.968	124.282	1.72175	4.33897e-07	2.37752e-05	AT1G52100	protein_coding	protein_coding	Mannose-binding lectin superfamily protein		Mannose-binding lectin superfamily protein;(source:Araport11)
AT1G52150	2497.84	2406.15	1734.14	1510.49	-0.595783	0.000114236	0.00206335	ICU4,CNA,ATHB15,ATHB-15	protein_coding	protein_coding	Homeobox-leucine zipper family protein / lipid-binding START domain-containing protein	Member of the class III HD-ZIP protein family. Contains homeodomain and leucine zipper domain. Critical for vascular development and negatively regulates vascular cell differentiation.	Homeobox-leucine zipper family protein / lipid-binding START domain-containing protein;(source:Araport11)
AT1G52155	223.327	221.5	298.762	342.099	0.526404	0.0458488	0.188921	AT1G52155	protein_coding	protein_coding			transmembrane protein;(source:Araport11)
AT1G52190	3655.74	4888.1	7201.32	10292.4	1.03385	2.11229e-06	8.68064e-05	NRT1.11,NPF1.2,AtNPF1.2	protein_coding	protein_coding	Major facilitator superfamily protein	Encodes a low affinity nitrate transporter that is expressed in the plasma membrane and found in the phloem of the major veins of leaves. It is responsible for nitrate redistribution to young leaves.	Major facilitator superfamily protein;(source:Araport11)
AT1G52200	51.311	59.663	334.326	280.38	2.46709	9.15899e-21	8.51733e-18	PCR8	protein_coding	protein_coding	PLAC8 family protein		PLAC8 family protein;(source:Araport11)
AT1G52230	23677.8	52467.7	53442.3	72043.4	0.72069	0.00717362	0.0480129	PSI-H,PSAH2,PSAH-2	protein_coding	protein_coding	photosystem I subunit H2	Phosphorylation of this protein is dependent on calcium. The mRNA is cell-to-cell mobile.	photosystem I subunit H2;(source:Araport11)
AT1G52240	139.812	96.1191	197.704	211.165	0.792457	0.00777025	0.0510612	ATROPGEF11,PIRF1,ROPGEF11	protein_coding	protein_coding	RHO guanyl-nucleotide exchange factor 11	Encodes a member of KPP-like gene family, homolog of KPP (kinase partner protein) gene in tomato. Also a member of the RopGEF (guanine nucleotide exchange factor) family, containing the novel PRONE domain (plant-specific Rop nucleotide exchanger), which is exclusively active towards members of the Rop subfamily .	rop guanine nucleotide exchange factor-like protein;(source:Araport11)
AT1G52245	135.796	108.243	159.901	223.259	0.650007	0.0224308	0.112078	AT1G52245	protein_coding	protein_coding			dynein light chain LC6, flagellar outer arm-like protein;(source:Araport11)
AT1G52260	477.843	497.609	393.03	354.843	-0.383004	0.0363423	0.159934	PDI3,ATPDI3,ATPDIL1-5,PDIL1-5	protein_coding	protein_coding	PDI-like 1-5	Encodes a protein disulfide isomerase-like (PDIL) protein, a member of a multigene family within the thioredoxin (TRX) superfamily. Unlike several other PDI family members, transcript levels for this gene are not up-regulated in response to three different chemical inducers of ER stress (dithiothreitol, beta-mercaptoethanol, and tunicamycin).	PDI-like 1-5;(source:Araport11)
AT1G52280	894.322	997.236	1126.25	1260.48	0.335349	0.049793	0.19991	RABG3d,AtRABG3d	protein_coding	protein_coding	RAB GTPase homolog G3D		RAB GTPase homolog G3D;(source:Araport11)
AT1G52290	1435.52	1165.17	1845.99	1598.61	0.405452	0.0166231	0.0895926	PERK15,AtPERK15	protein_coding	protein_coding	Protein kinase superfamily protein	Encodes a member of the proline-rich extensin-like receptor kinase (PERK) family. This family consists of 15 predicted receptor kinases (PMID: 15653807).	Protein kinase superfamily protein;(source:Araport11)
AT1G52320	1045.21	963.884	851.178	679.219	-0.392358	0.0198718	0.102713	AT1G52320	protein_coding	protein_coding			kinesin-like protein;(source:Araport11)
AT1G52360	4213.01	2944.26	2473.38	1605.79	-0.811024	0.000215823	0.00337624	AT1G52360	protein_coding	protein_coding	Coatomer, beta' subunit		Coatomer, beta subunit;(source:Araport11)
AT1G52380	1352.04	1357.31	1115.12	944.597	-0.3953	0.0106412	0.0645575	NUP50A	protein_coding	protein_coding	NUP50 (Nucleoporin 50 kDa) protein		NUP50 (Nucleoporin 50 kDa) protein;(source:Araport11)
AT1G52420	2076.32	1676.94	1416.92	1091.58	-0.581152	0.00139344	0.0143072	AT1G52420	protein_coding	protein_coding	UDP-Glycosyltransferase superfamily protein		UDP-Glycosyltransferase superfamily protein;(source:Araport11)
AT1G52430	45.2367	12.1878	6.93889e-17	6.93889e-17	-7.77192	5.01292e-08	3.81217e-06	AT1G52430	protein_coding	protein_coding	Ubiquitin carboxyl-terminal hydrolase-related protein		Ubiquitin carboxyl-terminal hydrolase-related protein;(source:Araport11)
AT1G52450	92.5047	27.3799	19.2736	3.71637	-2.3661	0.00184533	0.0176548	AT1G52450	protein_coding	protein_coding	Ubiquitin carboxyl-terminal hydrolase-related protein		Ubiquitin carboxyl-terminal hydrolase-related protein;(source:Araport11)
AT1G52550	313.87	338.814	390.245	603.731	0.60646	0.01265	0.0730542	AT1G52550	protein_coding	protein_coding			transmembrane protein;(source:Araport11)
AT1G52590	1115.64	1320.88	1429.27	1656.92	0.340891	0.0337412	0.151707	AT1G52590	protein_coding	protein_coding	Putative thiol-disulphide oxidoreductase DCC		Putative thiol-disulfide oxidoreductase DCC;(source:Araport11)
AT1G52600	1245.4	1306.73	1569.31	1734.93	0.372519	0.0191247	0.0997389	AT1G52600	protein_coding	protein_coding	Peptidase S24/S26A/S26B/S26C family protein		Peptidase S24/S26A/S26B/S26C family protein;(source:Araport11)
AT1G52615	11.0709	15.1628	3.28701	4.49384	-1.72361	0.026283	0.125803	AT1G52615	otherRNA	other_rna	unknown gene		other_RNA;(source:Araport11)
AT1G52618	56.3507	82.9051	109.898	147.656	0.885868	0.0152887	0.0841849	AT1G52618	protein_coding	protein_coding			hypothetical protein;(source:Araport11)
AT1G52650	7.04604	10.1075	19.581	21.4319	1.24429	0.0212694	0.1079	AT1G52650	protein_coding	protein_coding	F-box/RNI-like superfamily protein		F-box/RNI superfamily protein;(source:Araport11)
AT1G52700	112.671	114.289	208.41	184.285	0.790298	0.0061518	0.0427931	AT1G52700	protein_coding	protein_coding	alpha/beta-Hydrolases superfamily protein		alpha/beta-Hydrolases superfamily protein;(source:Araport11)
AT1G52710	162.983	212.368	262.042	383.561	0.781863	0.00426685	0.0327078	AT1G52710	protein_coding	protein_coding	Rubredoxin-like superfamily protein		Rubredoxin-like superfamily protein;(source:Araport11)
AT1G52720	455.738	734.223	914.642	1208.27	0.834938	0.000232596	0.00357776	AT1G52720	protein_coding	protein_coding			hypothetical protein;(source:Araport11)
AT1G52740	3058.2	4549.26	4791.45	5967.37	0.500001	0.00810765	0.0526617	HTA9	protein_coding	protein_coding	histone H2A protein 9	Encodes HTA9, a histone H2A protein. Loss of all H2A.Z (triple mutant with HTA8 and HTA11) results in a reduction in DNA methylation of transposons but not that of genes. Loss of H2A.Z causes misregulation of many genes involved in the response to developmental and environmental cues, and that these genes tend to have high levels of gene-body H2A.Z.	histone H2A protein 9;(source:Araport11)
AT1G52770	306.819	284.216	202.749	133.771	-0.812028	0.0177001	0.0941498	AT1G52770	protein_coding	protein_coding	Phototropic-responsive NPH3 family protein		Phototropic-responsive NPH3 family protein;(source:Araport11)
AT1G52800	70.405	49.5852	104.354	119.602	0.898453	0.00261464	0.0227544	AT1G52800	protein_coding	protein_coding	2-oxoglutarate (2OG) and Fe(II)-dependent oxygenase superfamily protein		2-oxoglutarate (2OG) and Fe(II)-dependent oxygenase superfamily protein;(source:Araport11)
AT1G52820	40.2148	15.2123	55.3464	50.9092	0.935159	0.0346236	0.15467	AT1G52820	protein_coding	protein_coding	2-oxoglutarate (2OG) and Fe(II)-dependent oxygenase superfamily protein		2-oxoglutarate (2OG) and Fe(II)-dependent oxygenase superfamily protein;(source:Araport11)
AT1G52827	153.925	184.058	247.712	281.117	0.645314	0.00825013	0.0532999	ATCDT1,AthCYSTM2,CDT1	protein_coding	protein_coding	cadmium tolerance 1	Cysteine-rich protein that confers cadmium tolerance to yeast. Homologs are also found in rice, Brassica rapa and pine.	cadmium tolerance 1;(source:Araport11)
AT1G52830	36.2322	59.6399	104.659	185.729	1.59644	4.45381e-05	0.000961929	IAA6,SHY1	protein_coding	protein_coding	indole-3-acetic acid 6	An extragenic dominant suppressor of the hy2 mutant phenotype. Also exhibits aspects of constitutive photomorphogenetic phenotype in the absence of hy2. Mutants have dominant leaf curling phenotype shortened hypocotyls and reduced apical hook. Induced by indole-3-acetic acid.	indole-3-acetic acid 6;(source:Araport11)
AT1G52855	69.4393	127.383	209.649	223.592	1.13719	0.000268551	0.00399853	AT1G52855	protein_coding	protein_coding			hypothetical protein;(source:Araport11)
AT1G52870	12068.7	12113.6	8609.5	8993.85	-0.458107	0.000957909	0.0107637	AT1G52870	protein_coding	protein_coding	Peroxisomal membrane 22 kDa (Mpv17/PMP22) family protein		Peroxisomal membrane 22 kDa (Mpv17/PMP22) family protein;(source:Araport11)
AT1G52880	458.753	711.977	988.369	1148.6	0.867975	3.44785e-05	0.000791958	NARS2,ATNAM,ANAC018,NAM	protein_coding	protein_coding	NAC (No Apical Meristem) domain transcriptional regulator superfamily protein	Transcription factor with a NAC domain. Homologous to the petunia gene NAM which is required for the development of the shoot. Expressed in the embryo.	NAC (No Apical Meristem) domain transcriptional regulator superfamily protein;(source:Araport11)
AT1G52890	26.1488	19.2306	102.537	33.5643	1.57831	0.0317846	0.145056	NAC019,ANAC19,ANAC019	protein_coding	protein_coding	NAC domain containing protein 19	encodes a NAC transcription factor whose expression is induced by drought, high salt, and abscisic acid. This gene binds to ERD1 promoter in vitro.	NAC domain containing protein 19;(source:Araport11)
AT1G52905	389.324	459.16	613.727	726.104	0.658836	0.00213983	0.0196466	AT1G52905	protein_coding	protein_coding			hypothetical protein;(source:Araport11)
AT1G52920	54.2998	26.3373	18.479	19.1976	-1.09326	0.0194759	0.10113	GPCR,GCR2	protein_coding	protein_coding	G protein coupled receptor	Encodes a plasma membrane鈥搇ocalized ABA receptor, which interacts with the G&#945;&#946;&#947; complex. It has been postulated that the binding of ABA to GCR2 results in the release of the G protein and dissociation of the heterotrimeric complex into G&#945; and the G&#946;&#947; dimer to activate downstream ABA effectors and to trigger the ABA responses.	G protein coupled receptor;(source:Araport11)
AT1G52980	3508.85	3228.43	2811.23	2060.86	-0.467495	0.00408876	0.0317453	Nug2,AtNug2	protein_coding	protein_coding	GTP-binding family protein	Encodes a GTPase that belongs to the subfamily of YlqF/YawG GTPases. Functions in Pre-60S ribosomal subunit maturation. The mRNA is cell-to-cell mobile.	GTP-binding family protein;(source:Araport11)
AT1G53000	1307.77	1224.83	1021.85	977.183	-0.341249	0.0276468	0.130697	AtCKS,KDSB,CKS	protein_coding	protein_coding	Nucleotide-diphospho-sugar transferases superfamily protein	Encodes a mitochondrial-localized CMP-KDO (3-deoxy-D-manno-octulosonate) synthetase. This is the enzyme activating KDO as a nucleotide sugar prior to its incorporation into rhamnogalacturonan-II. Heterozygous mutants are defective in pollen development and in pollen tube elongation.	Nucleotide-diphospho-sugar transferases superfamily protein;(source:Araport11)
AT1G53030	182.088	199.239	286.845	339.795	0.716141	0.010405	0.0634317	COX17-2	protein_coding	protein_coding	Cytochrome C oxidase copper chaperone (COX17)	encodes a copper chaperone, can functional complements the yeast COX17 null mutant. May play a role in the delivery of copper to mitochondria. Expressed in roots and thus may also play a role in copper transport in the roots.	Cytochrome C oxidase copper chaperone (COX17);(source:Araport11)
AT1G53035	57.3545	79.8755	84.0238	154.099	0.794192	0.0336659	0.151515	AT1G53035	protein_coding	protein_coding			transmembrane protein;(source:Araport11)
AT1G53040	1239.36	1066.04	901.382	933.013	-0.329734	0.0377293	0.164147	AT1G53040	protein_coding	protein_coding	Protein of unknown function (DUF616)		tRNA (met) cytidine acetyltransferase, putative (DUF616);(source:Araport11)
AT1G53070	584.49	748.412	467.935	411.362	-0.59983	0.00146231	0.014841	AT1G53070	protein_coding	protein_coding	Legume lectin family protein		Legume lectin family protein;(source:Araport11)
AT1G53090	2500.85	2090.61	1712.46	1547.72	-0.493929	0.00220927	0.0201055	SPA4	protein_coding	protein_coding	SPA1-related 4	Encodes a member of the SPA (suppressor of phyA-105) protein family (SPA1-SPA4). SPA proteins contain an N-terminal serine/threonine kinase-like motif followed by a coiled-coil structure and a C-terminal WD-repeat domain. SPA proteins function redundantly in suppressing photomorphogenesis in dark- and light-grown seedlings. SPA4 (and SPA3) predominantly regulates elongation growth in adult plants.	SPA1-related 4;(source:Araport11)
AT1G53140	353.085	284.232	186.566	140.406	-0.961927	0.000112961	0.00204793	DRP5A	protein_coding	protein_coding	Dynamin related protein 5A	Encodes DRP5A, a dynamin protein involved in cytokinesis in Arabidopsis.	Dynamin related protein 5A;(source:Araport11)
AT1G53165	796.713	575.532	523.079	355.213	-0.643278	0.00237569	0.0212545	ATMAP4K	protein_coding	protein_coding	Protein kinase superfamily protein		Protein kinase superfamily protein;(source:Araport11)
AT1G53170	800.774	1002.28	953.875	1472.37	0.42811	0.0407447	0.173263	ATERF-8,ERF8,ATERF8	protein_coding	protein_coding	ethylene response factor 8	encodes a member of the ERF (ethylene response factor) subfamily B-1 of ERF/AP2 transcription factor family (ATERF-8). The protein contains one AP2 domain. There are 15 members in this subfamily including ATERF-3, ATERF-4, ATERF-7, and leafy petiole.	ethylene response factor 8;(source:Araport11)
AT1G53180	55.3411	74.8214	116.319	136.514	0.956238	0.000781632	0.00919351	AT1G53180	protein_coding	protein_coding			hypothetical protein;(source:Araport11)
AT1G53190	1059.3	1116.59	1296.72	1408.5	0.314038	0.0359573	0.15897	TEAR1	protein_coding	protein_coding	RING/U-box superfamily protein	Encodes a RING-type E3 ligase that positively regulates CIN-like TCP activity to promote leaf development by mediating the degradation of the TCP repressor TIE1.	RING/U-box superfamily protein;(source:Araport11)
AT1G53200	392.317	307.497	260.321	178.936	-0.671147	0.0049862	0.0367423	AT1G53200	protein_coding	protein_coding			TAF RNA polymerase I subunit A;(source:Araport11)
AT1G53233	4.02576	5.05534	10.9721	17.9101	1.64092	0.0234094	0.115625	AT1G53233	atlncRNA	antisense_long_noncoding_rna	other RNA		Natural antisense transcript overlaps with AT1G53230;(source:Araport11)
AT1G53250	377.236	343.891	223.461	164.167	-0.894613	5.79589e-05	0.0011857	AT1G53250	protein_coding	protein_coding			histone-lysine N-methyltransferase, H3 lysine-79 specific-like protein;(source:Araport11)
AT1G53260	15.0829	9.11639	2.18076	2.26766	-2.38173	0.00914751	0.0574885	AT1G53260	protein_coding	protein_coding			hypothetical protein;(source:Araport11)
AT1G53310	8281.21	7720.09	6616.42	4897.28	-0.474784	0.00373908	0.0295987	ATPPC1,ATPEPC1,PPC1,PEPC1	protein_coding	protein_coding	phosphoenolpyruvate carboxylase 1	Encodes one of four Arabidopsis phosphoenolpyruvate carboxylase proteins.Plays an important role in carbon and nitrogen metabolism.	phosphoenolpyruvate carboxylase 1;(source:Araport11)
AT1G53320	687.1	888.996	1062.29	1332.61	0.603415	0.0007365	0.00876476	TLP7,AtTLP7	protein_coding	protein_coding	tubby like protein 7	Member of plant TLP family. TLP7 is tethered to the PM but detaches upon stimulus and translocates to the nucleus. Has DNA binding activity but lacks conservation of the transcription activation domain.	tubby like protein 7;(source:Araport11)
AT1G53340	2.01249	2.02377	8.70057	9.03861	2.06475	0.0203786	0.104624	AT1G53340	protein_coding	protein_coding	Cysteine/Histidine-rich C1 domain family protein		Cysteine/Histidine-rich C1 domain family protein;(source:Araport11)
AT1G53390	1502.91	1173.27	1029.36	900.497	-0.471558	0.00813444	0.052741	ABCG24	protein_coding	protein_coding	P-loop containing nucleoside triphosphate hydrolases superfamily protein		P-loop containing nucleoside triphosphate hydrolases superfamily protein;(source:Araport11)
AT1G53450	601.568	540.106	371.418	377.277	-0.608601	0.000983005	0.0109647	AT1G53450	protein_coding	protein_coding			epstein-barr nuclear antigen;(source:Araport11)
AT1G53520	1575.37	1699.16	1838.74	2282.61	0.33172	0.043849	0.182833	FAP3,AtFAP3	protein_coding	protein_coding	Chalcone-flavanone isomerase family protein	Encodes a plastid stroma localized fatty acid binding protein involved in fatty acid metabolism.	Chalcone-flavanone isomerase family protein;(source:Araport11)
AT1G53540	6.93889e-17	6.93889e-17	2.25124	6.6545	5.12024	0.0417012	0.17617	HSP17.6C	protein_coding	protein_coding	HSP20-like chaperones superfamily protein		HSP20-like chaperones superfamily protein;(source:Araport11)
AT1G53560	922.489	1014.43	1342.57	1894.97	0.740921	3.47089e-05	0.000796127	AT1G53560	protein_coding	protein_coding	Ribosomal protein L18ae family		Ribosomal protein L18ae family;(source:Araport11)
AT1G53580	1198.14	1597.99	2173.08	2356.24	0.695799	3.18287e-05	0.000746689	GLX2-3,ETHE1,GLY3	protein_coding	protein_coding	glyoxalase II 3	Mononuclear Fe(II)-containing member of the b-lactamase fold superfamily. ETHE1 is homodimeric in solution, exhibits low-level esterase activity, and specifically binds a single Fe(II) atom in the active site.	glyoxalase II 3;(source:Araport11)
AT1G53600	95.5461	57.6903	38.6474	8.44488	-1.69407	0.00333457	0.027304	PCMP-E63	protein_coding	protein_coding	Tetratricopeptide repeat (TPR)-like superfamily protein		Tetratricopeptide repeat (TPR)-like superfamily protein;(source:Araport11)
AT1G53645	1304.74	1083.24	1034.74	855.392	-0.337126	0.042978	0.180102	AT1G53645	protein_coding	protein_coding	hydroxyproline-rich glycoprotein family protein		hydroxyproline-rich glycoprotein family protein;(source:Araport11)
AT1G53670	4787.47	6289.91	6678.79	7868.58	0.39312	0.0238806	0.117235	MSRB1,ATMSRB1	protein_coding	protein_coding	methionine sulfoxide reductase B 1		methionine sulfoxide reductase B 1;(source:Araport11)
AT1G53800	1229.28	891.092	691.233	394.966	-0.964592	6.78246e-05	0.00134361	AT1G53800	protein_coding	protein_coding			muscle M-line assembly protein;(source:Araport11)
AT1G54000	176.038	151.728	50.0736	61.962	-1.54663	9.09332e-05	0.00171975	GLL22	protein_coding	protein_coding	GDSL-like Lipase/Acylhydrolase superfamily protein	GDSL-motif esterase/acyltransferase/lipase. Enzyme group with broad substrate specificity that may catalyze acyltransfer or hydrolase reactions with lipid and non-lipid substrates.	GDSL-like Lipase/Acylhydrolase superfamily protein;(source:Araport11)
AT1G54010	850.069	1096.33	2474.86	2382.4	1.31925	3.6987e-14	1.20726e-11	GLL23	protein_coding	protein_coding	GDSL-like Lipase/Acylhydrolase superfamily protein	GDSL-motif esterase/acyltransferase/lipase. Enzyme group with broad substrate specificity that may catalyze acyltransfer or hydrolase reactions with lipid and non-lipid substrates.	GDSL-like Lipase/Acylhydrolase superfamily protein;(source:Araport11)
AT1G54030	1446.6	1488.79	1848.29	1829.98	0.325454	0.0251565	0.121772	GOLD36,ERMO3,MVP1,NUC	protein_coding	protein_coding	GDSL-like Lipase/Acylhydrolase superfamily protein	Encodes a vacuolar protein. Mutation causes organizational defects in the endoplasmic reticulum and aberrant protein trafficking in the plant secretory pathway. The mRNA is cell-to-cell mobile.	GDSL-like Lipase/Acylhydrolase superfamily protein;(source:Araport11)
AT1G54100	1492.87	1436.21	2075.2	1941.9	0.45569	0.00806523	0.0524699	ALDH7B4	protein_coding	protein_coding	aldehyde dehydrogenase 7B4	Aldehyde dehydrogenase	aldehyde dehydrogenase 7B4;(source:Araport11)
AT1G54120	51.3276	90.9809	131.677	189.351	1.17219	0.000769792	0.00907232	AT1G54120	protein_coding	protein_coding			hypothetical protein;(source:Araport11)
AT1G54210	284.701	326.67	423.675	497.94	0.591738	0.00314411	0.0261324	APG12,ATATG12,ATG12A	protein_coding	protein_coding	Ubiquitin-like superfamily protein		Ubiquitin-like superfamily protein;(source:Araport11)
AT1G54215	19.1097	15.1801	5.44075	5.65288	-1.60751	0.02586	0.12417	AT1G54215	protein_coding	protein_coding	proline-rich family protein		proline-rich family protein;(source:Araport11)
AT1G54217	31.1761	21.258	47.873	56.3602	0.987192	0.0132882	0.0759182	AT1G54217	protein_coding	protein_coding	Ribosomal protein L18ae family		Ribosomal protein L18ae family;(source:Araport11)
AT1G54250	467.792	559.288	621.351	753.179	0.420164	0.0323518	0.147044	NRPB8A,ATRPABC16.5,NRPE8A	protein_coding	protein_coding	RNA polymerase Rpb8	One of two highly similar proteins that can serve as non-catalytic subunits of Nuclear RNA polymerases II and V; homologous to budding yeast RPB8. Probably redundant with At3g59600.	RNA polymerase Rpb8;(source:Araport11)
AT1G54280	6.03063	2.03278	6.93889e-17	6.93889e-17	-4.97971	0.0276686	0.130762	ALA6	protein_coding	protein_coding	ATPase E1-E2 type family protein / haloacid dehalogenase-like hydrolase family protein	Encodes a member of the P4 subfamily of P-type ATPases expressed in the pollen plasma membrane. Double mutants with ALA7 display pollen and pollen tube defects.	ATPase E1-E2 type family protein / haloacid dehalogenase-like hydrolase family protein;(source:Araport11)
AT1G54290	670.003	926.41	1031.92	1347.23	0.575455	0.00511401	0.0374131	AT1G54290	protein_coding	protein_coding	Translation initiation factor SUI1 family protein		Translation initiation factor SUI1 family protein;(source:Araport11)
AT1G54320	2000.89	2051.13	2442.34	2488.5	0.28316	0.0496541	0.199622	ALIS3	protein_coding	protein_coding	LEM3 (ligand-effect modulator 3) family protein / CDC50 family protein		LEM3 (ligand-effect modulator 3) family protein / CDC50 family protein;(source:Araport11)
AT1G54330	28.1781	40.4366	7.8235	23.3378	-1.13148	0.0377881	0.164285	ANAC020,NAC020	protein_coding	protein_coding	NAC domain containing protein 20		NAC domain containing protein 20;(source:Araport11)
AT1G54380	642.801	477.421	427.748	372.964	-0.48419	0.0160202	0.0870154	GEMIN2	protein_coding	protein_coding	spliceosome protein-related	Encodes GEMIN2, a spliceosomal small nuclear ribonucleoprotein assembly factor conserved from yeast to humans. GEMIN2 is a key component of a posttranscriptional regulatory mechanism that ensures the appropriate acclimation of plants to daily and seasonal changes in temperature conditions. It controls the alternative splicing of several circadian clock genes and attenuates the effects of temperat…	spliceosome protein-like protein;(source:Araport11)
AT1G54385	660.921	589.666	372.39	333.391	-0.824929	6.73183e-06	0.000219988	SINE1	protein_coding	protein_coding	ARM repeat superfamily protein	At1G54385 encodes the plant KASH protein SINE1; SINE1 interacts with SUN1 and SUN2, is colocalized with F-actin, and is localized at the nuclear envelope.	ARM repeat superfamily protein;(source:Araport11)
AT1G54400	23.1391	24.2726	2.28081	8.84938	-2.06773	0.000849617	0.00983405	AT1G54400	protein_coding	protein_coding	HSP20-like chaperones superfamily protein		HSP20-like chaperones superfamily protein;(source:Araport11)
AT1G54440	1029.09	688.819	724.883	408.54	-0.599603	0.014223	0.0799396	RRP6L1,AtRRP6L1	protein_coding	protein_coding	Polynucleotidyl transferase, ribonuclease H fold protein with HRDC domain	Rrp6-like protein, controls RNA-directed DNA methylation by helping with the retention of noncoding RNAs in normal cells.	Polynucleotidyl transferase, ribonuclease H fold protein with HRDC domain-containing protein;(source:Araport11)
AT1G54490	2370.06	1733.59	1457.05	1070.18	-0.69916	0.000168342	0.00278839	AIN1,XRN4,ATXRN4,EIN5	protein_coding	protein_coding	exoribonuclease 4	Involved in the ethylene response. XRN4 does not appear to regulate ethylene signaling via an RNA-INDUCED SILENCING COMPLEX-based RNA silencing mechanism but acts by independent means. Endogenous suppressor of posttranscriptional gene silencing. The mRNA is cell-to-cell mobile.	exoribonuclease 4;(source:Araport11)
AT1G54570	680.017	467.316	353.077	410.979	-0.586497	0.0170046	0.0912705	PES1	protein_coding	protein_coding	Esterase/lipase/thioesterase family protein	Encodes a protein with phytyl ester synthesis and diacylglycerol acyltransferase activities that is involved in the deposition of free phytol and free fatty acids in the form of phytyl esters in chloroplasts, a process involved in maintaining the integrity of the photosynthetic membrane during abiotic stress and senescence.	Esterase/lipase/thioesterase family protein;(source:Araport11)
AT1G54575	183.094	200.25	579.88	563.723	1.57625	5.21367e-15	1.90668e-12	AT1G54575	protein_coding	protein_coding			hypothetical protein;(source:Araport11)
AT1G54580	3205.07	4488.59	5613.55	7242.64	0.740687	0.000148603	0.00253364	AtACP2,ACP2	protein_coding	protein_coding	acyl carrier protein 2	encodes an acyl carrier protein expressed in leaves, roots, and dry seeds. Gene expression is not regulated by light but downregulated by starvation and upregulated by increased level of exogenous sucrose. The mRNA is cell-to-cell mobile.	acyl carrier protein 2;(source:Araport11)
AT1G54610	2800.64	2539.66	2267.33	1947.67	-0.341298	0.0217763	0.109734	AT1G54610	protein_coding	protein_coding	Protein kinase superfamily protein		Protein kinase superfamily protein;(source:Araport11)
AT1G54630	2819.78	4058.73	5386.61	7100.27	0.860205	1.85035e-05	0.000488842	ACP3,AtACP3	protein_coding	protein_coding	acyl carrier protein 3	encodes an acyl carrier protein expressed in leaves, roots, and dry seeds. Gene expression is not regulated by light.	acyl carrier protein 3;(source:Araport11)
AT1G54690	560.34	656.385	729.978	913.532	0.433579	0.0326918	0.148238	HTA3,H2AXB,G-H2AX,GAMMA-H2AX	protein_coding	protein_coding	gamma histone variant H2AX	Encodes HTA3, a histone H2A protein. H2AX is a meiosis-specific isoform of histone H2A. Upon DSB formation, rapid accumulation of phosphorylated H2AX (&#947;-H2AX) occurs around the break site. _x0001_H2AX foci accumulate in early G2. Immunolocalization studies in spread preparations of wild-type meiocytes at G2/early leptotene revealed the accumulation of numerous rather diffuse &#947;-H2AX foci…	gamma histone variant H2AX;(source:Araport11)
AT1G54710	1384.22	1240	993.628	965.863	-0.421354	0.00559753	0.0399974	ATATG18H,ATG18H	protein_coding	protein_coding	homolog of yeast autophagy 18 (ATG18) H		autophagy 18h-like protein;(source:Araport11)
AT1G54740	549.272	620.99	959.861	839.498	0.620665	0.000291623	0.00426213	AT1G54740	protein_coding	protein_coding	Protein of unknown function (DUF3049)		FANTASTIC four-like protein (DUF3049);(source:Araport11)
AT1G54920	2077.34	1840.78	1675.39	1303.93	-0.395007	0.0146389	0.0815589	AT1G54920	protein_coding	protein_coding			hypothetical protein;(source:Araport11)
AT1G55000	1415.42	1519.13	1693.19	2044.31	0.34881	0.024095	0.117931	AT1G55000	protein_coding	protein_coding	peptidoglycan-binding LysM domain-containing protein		peptidoglycan-binding LysM domain-containing protein;(source:Araport11)
AT1G55020	920.462	817.234	1578.6	1072.55	0.609417	0.016379	0.0885406	LOX1,ATLOX1	protein_coding	protein_coding	lipoxygenase 1	lipoxygenase, a defense gene conferring resistance Xanthomonas campestris The mRNA is cell-to-cell mobile.	lipoxygenase 1;(source:Araport11)
AT1G55040	285.685	229.615	180.348	197.58	-0.447292	0.0486798	0.196701	SED1	protein_coding	protein_coding	zinc finger (Ran-binding) family protein	SED1 is a protein of unknown function that is located in the mitochondrion. sed1 mutants are embryo lethal.	zinc finger (Ran-binding) family protein;(source:Araport11)
AT1G55080	258.541	276.108	373.6	384.039	0.502656	0.0111731	0.0670964	MED9	protein_coding	protein_coding			mediator of RNA polymerase II transcription subunit-like protein;(source:Araport11)
AT1G55090	2723.17	2359.64	2232.53	1830.26	-0.323047	0.0356833	0.158186	AT1G55090	protein_coding	protein_coding	carbon-nitrogen hydrolase family protein		carbon-nitrogen hydrolase family protein;(source:Araport11)
AT1G55120	621.705	722.128	964.273	904.915	0.476015	0.016003	0.0869415	ATFRUCT5,FRUCT5,AtcwINV3	protein_coding	protein_coding	beta-fructofuranosidase 5	Encodes a protein with fructan exohydrolase (FEH) activity acting on levan-type fructans (6-FEH, levanase). The enzyme does not have invertase activity.	beta-fructofuranosidase 5;(source:Araport11)
AT1G55160	861.128	1002.29	1215.36	1451.29	0.516915	0.00187095	0.017811	AT1G55160	protein_coding	protein_coding			WAS/WASL-interacting family protein;(source:Araport11)
AT1G55250	949.617	638.248	548	350.768	-0.820631	0.000565039	0.00710073	HUB2	protein_coding	protein_coding	histone mono-ubiquitination 2	Encodes one of two orthologous E3 ubiquitin ligases in Arabidopsis that are involved in monoubiquitination of histone H2B.	histone mono-ubiquitination 2;(source:Araport11)
AT1G55320	793.685	491.602	340.777	265.786	-1.08299	0.000169847	0.0028005	AAE18	protein_coding	protein_coding	acyl-activating enzyme 18	Encodes a protein with similarity to acyl activating enzymes. AAE18 is localized to the peroxisome where it may be involved in metabolism of auxin precursors to active auxins.	acyl-activating enzyme 18;(source:Araport11)
AT1G55325	2110.52	1507.04	1257.24	924.46	-0.729367	0.000198442	0.00317858	MAB2,MED13,GCT	protein_coding	protein_coding	RNA polymerase II transcription mediators	Encodes the Arabidopsis homolog of the transcriptional regulator MED13, is dynamically expressed during embryogenesis and regulates both developmental timing and the radial pattern formation.	RNA polymerase II transcription mediator;(source:Araport11)
AT1G55350	5915.12	3732.16	2585.26	1725.49	-1.16208	1.6859e-07	1.10186e-05	ATDEK1,EMB80,EMB1275,DEK1	protein_coding	protein_coding	calpain-type cysteine protease family	Similar to maize DEK1, a gene encoding a membrane protein of the calpain gene superfamily required for aleurone cell development in the endosperm of maize grains. A key component of the embryonic L1 cell-layer specification pathway. It localizes to membranes and undergoes intramolecular autolytic cleavage events that release the calpain domain into the cytoplasm.	calpain-type cysteine protease family;(source:Araport11)
AT1G55390	0.000742501	1.00965	8.59698	3.52625	3.28132	0.0465683	0.190915	AT1G55390	protein_coding	protein_coding	Cysteine/Histidine-rich C1 domain family protein		Cysteine/Histidine-rich C1 domain family protein;(source:Araport11)
[truncated: 6,745 more rows]

## Sheet: hda19_diff_gene
Dataset EV1_2. Differentially expressed genes in hda19 relative to wild type as determined by RNA-seq.
[truncated: 4,688 more rows]
