# Supplementary material for: Essential angiosperm-specific subunits of HDA19 histone deacetylase complexes in Arabidopsis
Source: EMBO J. 2025 Apr 28;44(12):3521–46. doi: 10.1038/s44318-025-00445-w (PMC12170880; doi:10.1038/s44318-025-00445-w)
Supplement: Supplementary file 4 — Dataset EV2 [file 44318_2025_445_MOESM4_ESM.xlsx]

## Sheet: Sheet1
Dataset EV2. Annotation of HDA19-Flag and HDIP1-Flag ChIP-seq peaks.
Dataset EV2_1. HDA19-Flag ChIP-seq peaks annotation.
Dataset EV2_2. HDIP1-Flag ChIP-seq peaks annotation.

## Sheet: HDA19 IP_merged_peaks
Dataset EV2_1. HDA19-Flag ChIP-seq peaks annotation.
chr	start	end	length	abs_summit	pileup	#NAME?	fold_enrichment	#NAME?	name	ID	Strand	Description	overlap
chr1	2748	3607	859	3079	176.19	20.6228	2.20991	19.198	hda19_peak_1	AT1G01010	+	Name=AT1G01010;Note=NAC domain containing protein 1;symbol=NAC001;Alias=ANAC001,NAC domain containing protein 1;full_name=NAC domain containing protein 1;computational_description=NAC domain containing protein 1 (NAC001)%3B FUNCTIONS IN: sequence-specific DNA binding transcription factor activity%3B INVOLVED IN: multicellular organismal development%2C regulation of transcription%3B LOCATED IN: ce…	859
chr1	8514	8951	437	8668	141.76	9.75744	1.77349	8.59393	hda19_peak_2	AT1G01020	-	Name=AT1G01020;Note=ARV1 family protein;symbol=ARV1;computational_description=ARV1%3B CONTAINS InterPro DOMAIN/s: Arv1-like protein (InterPro:IPR007290)%3B BEST Arabidopsis thaliana protein match is: Arv1-like protein (TAIR:AT4G01510.1)%3B Has 311 Blast hits to 311 proteins in 154 species: Archae - 0%3B Bacteria - 0%3B Metazoa - 110%3B Fungi - 115%3B Plants - 42%3B Viruses - 0%3B Other Eukaryotes…	437
chr1	13360	14123	763	13744	233.4	42.9544	2.86661	41.1726	hda19_peak_3	AT1G01030	-	Name=AT1G01030;Note=AP2/B3-like transcriptional factor family protein;symbol=NGA3;full_name=NGATHA3;computational_description=NGATHA3 (NGA3)%3B CONTAINS InterPro DOMAIN/s: Transcriptional factor B3 (InterPro:IPR003340)%3B BEST Arabidopsis thaliana protein match is: AP2/B3-like transcriptional factor family protein (TAIR:AT4G01500.1)%3B Has 1380 Blast hits to 1379 proteins in 72 species: Archae - …	763
chr1	33104	33683	579	33484	155.43	12.7229	1.89102	11.4778	hda19_peak_7	AT1G01050	-	Name=AT1G01050;Note=pyrophosphorylase 1;curator_summary=Encodes a soluble protein with inorganic pyrophosphatase activity that is highly specific for Mg-inorganic pyrophosphate.;symbol=PPa1;Alias=AtPPa1,pyrophosphorylase 1;full_name=pyrophosphorylase 1;computational_description=pyrophosphorylase 1 (PPa1)%3B FUNCTIONS IN: inorganic diphosphatase activity%3B INVOLVED IN: phosphate metabolic process…	579
chr1	37516	38403	887	37997	467.31	134.917	4.07228	132.229	hda19_peak_8	AT1G01060	-	Name=AT1G01060;Note=Homeodomain-like superfamily protein;curator_summary=LHY encodes a myb-related putative transcription factor involved in circadian rhythm along with another myb transcription factor CCA1;symbol=LHY;Alias=LHY1,LATE ELONGATED HYPOCOTYL 1;full_name=LATE ELONGATED HYPOCOTYL;computational_description=LATE ELONGATED HYPOCOTYL (LHY)%3B CONTAINS InterPro DOMAIN/s: SANT%2C DNA-binding …	887
chr1	44947	45300	353	45153	145.81	6.89272	1.57864	5.82368	hda19_peak_9	AT1G01080	-	Name=AT1G01080;Note=RNA-binding (RRM/RBD/RNP motifs) family protein;computational_description=RNA-binding (RRM/RBD/RNP motifs) family protein%3B FUNCTIONS IN: RNA binding%2C nucleotide binding%2C nucleic acid binding%3B INVOLVED IN: biological_process unknown%3B LOCATED IN: chloroplast stroma%2C nucleus%2C chloroplast%2C chloroplast envelope%3B EXPRESSED IN: 23 plant structures%3B EXPRESSED DURIN…	331
chr1	46653	47177	524	46875	163.03	7.46488	1.56217	6.37555	hda19_peak_10	AT1G01080	-	Name=AT1G01080;Note=RNA-binding (RRM/RBD/RNP motifs) family protein;computational_description=RNA-binding (RRM/RBD/RNP motifs) family protein%3B FUNCTIONS IN: RNA binding%2C nucleotide binding%2C nucleic acid binding%3B INVOLVED IN: biological_process unknown%3B LOCATED IN: chloroplast stroma%2C nucleus%2C chloroplast%2C chloroplast envelope%3B EXPRESSED IN: 23 plant structures%3B EXPRESSED DURIN…	524
chr1	48958	50197	1239	49234	176.19	19.4322	2.14939	18.0313	hda19_peak_11	AT1G01090	-	Name=AT1G01090;Note=pyruvate dehydrogenase E1 alpha;curator_summary=pyruvate dehydrogenase E1 alpha subunit;symbol=PDH-E1 ALPHA;full_name=pyruvate dehydrogenase E1 alpha;computational_description=pyruvate dehydrogenase E1 alpha (PDH-E1 ALPHA)%3B FUNCTIONS IN: pyruvate dehydrogenase (acetyl-transferring) activity%3B INVOLVED IN: oxidation reduction%2C glycolysis%2C metabolic process%3B LOCATED IN:…	1239
chr1	50837	52780	1943	51452	334.66	78.8267	3.4367	76.6304	hda19_peak_12	AT1G01110	+	Name=AT1G01110;Note=IQ-domain 18;symbol=IQD18;full_name=IQ-domain 18;computational_description=IQ-domain 18 (IQD18)%3B FUNCTIONS IN: molecular_function unknown%3B LOCATED IN: mitochondrion%3B EXPRESSED IN: 10 plant structures%3B EXPRESSED DURING: 6 growth stages%3B BEST Arabidopsis thaliana protein match is: IQ-domain 17 (TAIR:AT4G00820.1)%3B Has 1112 Blast hits to 678 proteins in 50 species: Arc…	1828
chr1	56577	61868	5291	57123	261.76	52.6563	3.05529	50.7497	hda19_peak_14	AT1G01120	-	Name=AT1G01120;Note=3-ketoacyl-CoA synthase 1;curator_summary=Encodes a condensing enzyme KCS1 (3-ketoacyl-CoA synthase 1) which is involved in the critical fatty acid elongation process in wax biosynthesis.;symbol=KCS1;full_name=3-ketoacyl-CoA synthase 1;computational_description=3-ketoacyl-CoA synthase 1 (KCS1)%3B FUNCTIONS IN: fatty acid elongase activity%2C acyltransferase activity%3B INVOLVE…	3052
chr1	63037	69104	6067	68607	324.03	68.2118	3.15563	66.1266	hda19_peak_15	AT1G01140	-	Name=AT1G01140;Note=CBL-interacting protein kinase 9;curator_summary=Encodes a CBL-interacting protein kinase with similarity to SOS2;symbol=CIPK9;Alias=PKS6,PROTEIN KINASE 6,SnRK3.12,SNF1-RELATED PROTEIN KINASE 3.12;full_name=CBL-interacting protein kinase 9;computational_description=CBL-interacting protein kinase 9 (CIPK9)%3B FUNCTIONS IN: protein serine/threonine kinase activity%2C protein kin…	4609
chr1	72026	72585	559	72331	176.7	16.5416	2.00906	15.2032	hda19_peak_16	AT1G01150	-	Name=AT1G01150;Note=Homeodomain-like protein with RING/FYVE/PHD-type zinc finger domain-containing protein;computational_description=Homeodomain-like protein with RING/FYVE/PHD-type zinc finger domain%3B FUNCTIONS IN: DNA binding%2C zinc ion binding%3B INVOLVED IN: regulation of transcription%3B EXPRESSED IN: 8 plant structures%3B EXPRESSED DURING: 4 anthesis%2C petal differentiation and expansio…	559
chr1	74458	76572	2114	75496	215.68	23.4021	2.15536	21.9229	hda19_peak_17	AT1G01180	+	Name=AT1G01180;Note=S-adenosyl-L-methionine-dependent methyltransferases superfamily protein;computational_description=S-adenosyl-L-methionine-dependent methyltransferases superfamily protein%3B FUNCTIONS IN: methyltransferase activity%3B INVOLVED IN: lipid biosynthetic process%3B EXPRESSED IN: sperm cell%2C hypocotyl%3B CONTAINS InterPro DOMAIN/s: Rhamnosyl O-methyltransferase/Cephalosporin hydr…	2114
chr1	77600	78155	555	77823	149.86	10.726	1.80359	9.53464	hda19_peak_18	AT1G08765	+	locus_type=novel_transcribed_region;Name=AT1G08765	555
chr1	79096	79684	588	79595	121	4.94245	1.49263	3.95131	hda19_peak_19	AT1G08765	+	locus_type=novel_transcribed_region;Name=AT1G08765	588
chr1	83101	83590	489	83355	149.36	12.4649	1.90088	11.2266	hda19_peak_20	AT1G01190	-	Name=AT1G01190;Note=cytochrome P450%2C family 78%2C subfamily A%2C polypeptide 8;curator_summary=member of CYP78A;symbol=CYP78A8;full_name=cytochrome P450%2C family 78%2C subfamily A%2C polypeptide 8;computational_description=cytochrome P450%2C family 78%2C subfamily A%2C polypeptide 8 (CYP78A8)%3B FUNCTIONS IN: electron carrier activity%2C monooxygenase activity%2C iron ion binding%2C oxygen bin…	489
chr1	88428	89112	684	88732	151.38	10.7661	1.79274	9.57367	hda19_peak_21	AT1G01200	-	Name=AT1G01200;Note=RAB GTPase homolog A3;symbol=RABA3;Alias=ATRAB-A3,ARABIDOPSIS RAB GTPASE HOMOLOG A3,ATRABA3,RAB GTPase homolog A3;full_name=RAB GTPase homolog A3;computational_description=RAB GTPase homolog A3 (RABA3)%3B FUNCTIONS IN: GTP binding%3B INVOLVED IN: protein transport%2C small GTPase mediated signal transduction%3B LOCATED IN: endosome%2C nucleus%2C cell plate%3B EXPRESSED IN: lat…	684
chr1	95547	96124	577	95791	205.05	30.0791	2.49081	28.4854	hda19_peak_22	AT1G01225	+	Name=AT1G01225;Note=NC domain-containing protein-like protein;computational_description=NC domain-containing protein-related%3B CONTAINS InterPro DOMAIN/s: NC (InterPro:IPR007053)%3B BEST Arabidopsis thaliana protein match is: NC domain-containing protein-related (TAIR:AT4G00905.1)%3B Has 173 Blast hits to 172 proteins in 34 species: Archae - 0%3B Bacteria - 24%3B Metazoa - 5%3B Fungi - 0%3B Plan…	577
chr1	97236	97747	511	97499	178.72	15.5966	1.95351	14.28	hda19_peak_23	AT1G01230	+	Name=AT1G01230;Note=ORMDL family protein;computational_description=ORMDL family protein%3B FUNCTIONS IN: molecular_function unknown%3B INVOLVED IN: protein folding%3B LOCATED IN: integral to membrane%2C endoplasmic reticulum%3B EXPRESSED IN: 24 plant structures%3B EXPRESSED DURING: 15 growth stages%3B CONTAINS InterPro DOMAIN/s: ORMDL (InterPro:IPR007203)%3B BEST Arabidopsis thaliana protein matc…	511
chr1	99110	100140	1030	99597	357.95	88.9066	3.58952	86.6107	hda19_peak_24	AT1G01240	+	Name=AT1G01240;Note=transmembrane protein;computational_description=unknown protein%3B INVOLVED IN: N-terminal protein myristoylation%3B EXPRESSED IN: 17 plant structures%3B EXPRESSED DURING: 11 growth stages%3B BEST Arabidopsis thaliana protein match is: unknown protein (TAIR:AT2G46550.1)%3B Has 95 Blast hits to 78 proteins in 16 species: Archae - 0%3B Bacteria - 2%3B Metazoa - 11%3B Fungi - 0%3…	1030
chr1	101779	103140	1361	102853	189.86	22.6033	2.24543	21.1394	hda19_peak_25	AT1G01240	+	Name=AT1G01240;Note=transmembrane protein;computational_description=unknown protein%3B INVOLVED IN: N-terminal protein myristoylation%3B EXPRESSED IN: 17 plant structures%3B EXPRESSED DURING: 11 growth stages%3B BEST Arabidopsis thaliana protein match is: unknown protein (TAIR:AT2G46550.1)%3B Has 95 Blast hits to 78 proteins in 16 species: Archae - 0%3B Bacteria - 2%3B Metazoa - 11%3B Fungi - 0%3…	208
chr1	103535	105228	1693	104844	188.85	23.016	2.27052	21.544	hda19_peak_26	AT1G01250	-	Name=AT1G01250;Note=Integrase-type DNA-binding superfamily protein;curator_summary=encodes a member of the DREB subfamily A-4 of ERF/AP2 transcription factor family. The protein contains one AP2 domain. There are 17 members in this subfamily including TINY.;computational_description=Integrase-type DNA-binding superfamily protein%3B FUNCTIONS IN: DNA binding%2C sequence-specific DNA binding transc…	789
chr1	106945	109470	2525	107895	442	168.699	5.3387	165.774	hda19_peak_27	AT1G01260	+	Name=AT1G01260;Note=basic helix-loop-helix (bHLH) DNA-binding superfamily protein;Alias=JAM2,Jasmonate Associated MYC2 LIKE 2;computational_description=basic helix-loop-helix (bHLH) DNA-binding superfamily protein%3B FUNCTIONS IN: DNA binding%2C sequence-specific DNA binding transcription factor activity%3B INVOLVED IN: regulation of transcription%3B LOCATED IN: nucleus%3B EXPRESSED IN: 24 plant …	1525
chr1	111507	112926	1419	111900	212.64	27.0091	2.32222	25.4659	hda19_peak_28	AT1G01280	+	Name=AT1G01280;Note=cytochrome P450%2C family 703%2C subfamily A%2C polypeptide 2;curator_summary=member of CYP703A CYP703A2 is expressed specifically in anthers of land plants%2C catalyzing the in-chain hydroxylation at the C-7 position of medium-chain saturated fatty acids (lauric acid in-chain hydroxylase) which is involved in pollen development (sporopollenin synthesis).;symbol=CYP703A2;Alias…	1419
chr1	115831	119184	3353	118531	444.02	165.214	5.17468	162.312	hda19_peak_29	AT1G01300	+	Name=AT1G01300;Note=Eukaryotic aspartyl protease family protein;computational_description=Eukaryotic aspartyl protease family protein%3B FUNCTIONS IN: aspartic-type endopeptidase activity%3B INVOLVED IN: proteolysis%2C response to karrikin%3B LOCATED IN: membrane%2C plant-type cell wall%3B EXPRESSED IN: 22 plant structures%3B EXPRESSED DURING: 13 growth stages%3B CONTAINS InterPro DOMAIN/s: Pepti…	3014
chr1	120173	121285	1112	120684	438.96	153.879	4.88843	151.054	hda19_peak_30	AT1G01310	+	Name=AT1G01310;Note=CAP (Cysteine-rich secretory proteins%2C Antigen 5%2C and Pathogenesis-related 1 protein) superfamily protein;computational_description=CAP (Cysteine-rich secretory proteins%2C Antigen 5%2C and Pathogenesis-related 1 protein) superfamily protein%3B FUNCTIONS IN: molecular_function unknown%3B INVOLVED IN: biological_process unknown%3B LOCATED IN: extracellular region%3B EXPRESS…	957
chr1	127990	129158	1168	128552	204.54	21.4901	2.11901	20.0482	hda19_peak_31	AT1G01320	-	Name=AT1G01320;Note=Tetratricopeptide repeat (TPR)-like superfamily protein;computational_description=Tetratricopeptide repeat (TPR)-like superfamily protein%3B FUNCTIONS IN: binding%3B LOCATED IN: cellular_component unknown%3B EXPRESSED IN: 24 plant structures%3B EXPRESSED DURING: 14 growth stages%3B CONTAINS InterPro DOMAIN/s: Tetratricopeptide-like helical (InterPro:IPR011990)%2C Tetratricopep…	1168
chr1	130343	131520	1177	130889	230.87	36.9406	2.64054	35.2425	hda19_peak_32	AT1G01320	-	Name=AT1G01320;Note=Tetratricopeptide repeat (TPR)-like superfamily protein;computational_description=Tetratricopeptide repeat (TPR)-like superfamily protein%3B FUNCTIONS IN: binding%3B LOCATED IN: cellular_component unknown%3B EXPRESSED IN: 24 plant structures%3B EXPRESSED DURING: 14 growth stages%3B CONTAINS InterPro DOMAIN/s: Tetratricopeptide-like helical (InterPro:IPR011990)%2C Tetratricopep…	1177
chr1	135601	136367	766	135952	230.36	28.439	2.29074	26.8718	hda19_peak_33	AT1G01340	-	Name=AT1G01340;Note=cyclic nucleotide gated channel 10;curator_summary=member of Cyclic nucleotide gated channel family;symbol=CNGC10;Alias=ACBK1,ATCNGC10,cyclic nucleotide gated channel 10;full_name=cyclic nucleotide gated channel 10;computational_description=cyclic nucleotide gated channel 10 (CNGC10)%3B FUNCTIONS IN: ion channel activity%2C cyclic nucleotide binding%2C calmodulin binding%3B IN…	766
chr1	141719	142365	646	141991	158.98	14.9667	2.01117	13.6653	hda19_peak_35	AT1G01360	+	Name=AT1G01360;Note=regulatory component of ABA receptor 1;curator_summary=Encodes RCAR1 (regulatory components of ABA receptor). Interacts with and regulates the type 2C protein phosphatases (PP2Cs) ABI1 and ABI2. Functions as abscisic acid sensor.;symbol=RCAR1;Alias=PYL9,PYRABACTIN RESISTANCE 1-LIKE 9;full_name=regulatory component of ABA receptor 1;computational_description=regulatory componen…	646
chr1	143300	143775	475	143492	180.24	10.0287	1.66277	8.85734	hda19_peak_36	AT1G01370	+	Name=AT1G01370;Note=Histone superfamily protein;curator_summary=Encodes a centromere-identifying protein histone H3 variant. Localized at centromeres in both mitotic and meiotic cells.;symbol=HTR12;computational_description=HTR12%3B FUNCTIONS IN: DNA binding%3B INVOLVED IN: double fertilization forming a zygote and endosperm%3B LOCATED IN: chromosome%2C centromeric region%2C nucleus%3B EXPRESSED …	475
chr1	145743	146676	933	146266	275.43	56.7423	3.10297	54.7865	hda19_peak_37	AT1G01370	+	Name=AT1G01370;Note=Histone superfamily protein;curator_summary=Encodes a centromere-identifying protein histone H3 variant. Localized at centromeres in both mitotic and meiotic cells.;symbol=HTR12;computational_description=HTR12%3B FUNCTIONS IN: DNA binding%3B INVOLVED IN: double fertilization forming a zygote and endosperm%3B LOCATED IN: chromosome%2C centromeric region%2C nucleus%3B EXPRESSED …	736
chr1	155780	157304	1524	156606	447.57	144.425	4.50468	141.665	hda19_peak_38	AT1G01420	-	Name=AT1G01420;Note=UDP-glucosyl transferase 72B3;symbol=UGT72B3;full_name=UDP-glucosyl transferase 72B3;computational_description=UDP-glucosyl transferase 72B3 (UGT72B3)%3B FUNCTIONS IN: quercetin 3-O-glucosyltransferase activity%2C UDP-glycosyltransferase activity%2C transferase activity%2C transferring glycosyl groups%3B INVOLVED IN: metabolic process%3B LOCATED IN: cellular_component unknown%…	1398
chr1	158258	160066	1808	159491	310.87	81.6761	3.74119	79.4518	hda19_peak_39	AT1G01430	-	Name=AT1G01430;Note=TRICHOME BIREFRINGENCE-LIKE 25;curator_summary=Encodes a member of the TBL (TRICHOME BIREFRINGENCE-LIKE) gene family containing a plant-specific DUF231 (domain of unknown function) domain. TBL gene family has 46 members%2C two of which (TBR/AT5G06700 and TBL3/AT5G01360) have been shown to be involved in the synthesis and deposition of secondary wall cellulose%2C presumably by …	1565
chr1	162513	163536	1023	163007	161.51	12.7832	1.87097	11.5365	hda19_peak_40	AT1G01440	-	Name=AT1G01440;Note=hypothetical protein (DUF3133);computational_description=Protein of unknown function (DUF3133)%3B CONTAINS InterPro DOMAIN/s: Protein of unknown function DUF3133 (InterPro:IPR021480)%3B BEST Arabidopsis thaliana protein match is: Protein of unknown function (DUF3133) (TAIR:AT4G01090.1)%3B Has 702 Blast hits to 662 proteins in 107 species: Archae - 0%3B Bacteria - 15%3B Metazoa…	1023
chr1	167050	168707	1657	168242	210.62	19.1838	1.99641	17.7878	hda19_peak_41	AT1G01453	-	Name=AT1G01453;Note=late embryogenesis abundant hydroxyproline-rich glycoprotein family protein;computational_description=unknown protein%3B FUNCTIONS IN: molecular_function unknown%3B INVOLVED IN: biological_process unknown%3B LOCATED IN: cellular_component unknown%3B BEST Arabidopsis thaliana protein match is: unknown protein (TAIR:AT4G01110.1)%3B Has 30201 Blast hits to 17322 proteins in 780 s…	1657
chr1	171021	173983	2962	173508	464.27	161.669	4.8466	158.791	hda19_peak_42	AT1G01470	-	Name=AT1G01470;Note=Late embryogenesis abundant protein;curator_summary=Encodes late-embryogenesis abundant protein whose mRNA levels are induced in response to wounding and light stress. Might be involved in protection against dessication.;symbol=LEA14;Alias=AtLEA14,Arabidopsis thaliana Late Embryogenesis abundant 14,LEA1,LSR3,LIGHT STRESS-REGULATED 3;full_name=LATE EMBRYOGENESIS ABUNDANT 14;com…	2424
chr1	174323	176099	1776	175838	157.96	12.7826	1.89243	11.5359	hda19_peak_43	AT1G01480	+	Name=AT1G01480;Note=1-amino-cyclopropane-1-carboxylate synthase 2;curator_summary=a member of the 1-aminocyclopropane-1-carboxylate (ACC) synthase (S-adenosyl-L-methionine methylthioadenosine-lyase%2C EC 4.4.1.14) gene family%2C isolated from a flower-specific cDNA library.;symbol=ACS2;Alias=AT-ACC2;full_name=1-amino-cyclopropane-1-carboxylate synthase 2;computational_description=1-amino-cyclopro…	1394
chr1	176639	179956	3317	177061	302.26	61.894	3.09448	59.8792	hda19_peak_44	AT1G01480	+	Name=AT1G01480;Note=1-amino-cyclopropane-1-carboxylate synthase 2;curator_summary=a member of the 1-aminocyclopropane-1-carboxylate (ACC) synthase (S-adenosyl-L-methionine methylthioadenosine-lyase%2C EC 4.4.1.14) gene family%2C isolated from a flower-specific cDNA library.;symbol=ACS2;Alias=AT-ACC2;full_name=1-amino-cyclopropane-1-carboxylate synthase 2;computational_description=1-amino-cyclopro…	1767
chr1	180339	183914	3575	183451	492.12	177.787	5.03247	174.806	hda19_peak_45	AT1G01490	-	Name=AT1G01490;Note=Heavy metal transport/detoxification superfamily protein;computational_description=Heavy metal transport/detoxification superfamily protein %3B FUNCTIONS IN: metal ion binding%3B INVOLVED IN: metal ion transport%3B LOCATED IN: cellular_component unknown%3B EXPRESSED IN: 22 plant structures%3B EXPRESSED DURING: 14 growth stages%3B CONTAINS InterPro DOMAIN/s: Heavy metal transpo…	3410
chr1	184486	185626	1140	185015	263.27	52.8596	3.0426	50.9505	hda19_peak_46	AT1G01500	+	Name=AT1G01500;Note=Erythronate-4-phosphate dehydrogenase family protein;computational_description=Erythronate-4-phosphate dehydrogenase family protein%3B BEST Arabidopsis thaliana protein match is: Erythronate-4-phosphate dehydrogenase family protein (TAIR:AT1G19400.2)%3B Has 143 Blast hits to 143 proteins in 19 species: Archae - 0%3B Bacteria - 0%3B Metazoa - 0%3B Fungi - 0%3B Plants - 143%3B V…	1140
chr1	186758	187520	762	187127	215.18	18.5274	1.94753	17.1453	hda19_peak_47	AT1G01510	+	Name=AT1G01510;Note=NAD(P)-binding Rossmann-fold superfamily protein;curator_summary=Encodes a homolog of human CtBP. Mutant has longer and thicker leaves than wild type. Involved in controlling polar cell expansion in the leaf width direction.;symbol=AN;Alias=DOQ,DETORQUEO;full_name=ANGUSTIFOLIA;computational_description=ANGUSTIFOLIA (AN)%3B CONTAINS InterPro DOMAIN/s: D-isomer specific 2-hydrox…	762
chr1	190153	190672	519	190425	207.58	16.2229	1.87911	14.8918	hda19_peak_48	AT1G01520	+	Name=AT1G01520;Note=Homeodomain-like superfamily protein;symbol=ASG4;full_name=ALTERED SEED GERMINATION 4;computational_description=Homeodomain-like superfamily protein%3B CONTAINS InterPro DOMAIN/s: SANT%2C DNA-binding (InterPro:IPR001005)%2C Homeodomain-like (InterPro:IPR009057)%2C Myb%2C DNA-binding (InterPro:IPR014778)%2C Myb-like DNA-binding domain%2C SHAQKYF class (InterPro:IPR006447)%2C HT…	519
chr1	194323	196532	2209	195694	319.47	78.2752	3.53435	76.0844	hda19_peak_49	AT1G01540	+	Name=AT1G01540;Note=Protein kinase superfamily protein;computational_description=Protein kinase superfamily protein%3B FUNCTIONS IN: protein serine/threonine kinase activity%2C protein kinase activity%2C kinase activity%2C ATP binding%3B INVOLVED IN: protein amino acid phosphorylation%3B LOCATED IN: plasma membrane%3B EXPRESSED IN: 23 plant structures%3B EXPRESSED DURING: 13 growth stages%3B CONT…	1888
chr1	198059	202610	4551	199573	458.7	174.355	5.31205	171.395	hda19_peak_50	AT1G01550	+	Name=AT1G01550;Note=BPS1-like protein (DUF793);curator_summary=Encodes a protein with no functionally characterized domains that to prevent the synthesis of a novel substance that moves from the root to the shoot%2C where it modifies shoot growth by interfering with auxin signaling. Synthesis and delivery of this substance requires neither phloem nor endodermis.;symbol=BPS1;full_name=BYPASS 1;com…	3249
chr1	203830	205261	1431	204684	168.6	10.7384	1.73643	9.54662	hda19_peak_51	AT1G01570	+	Name=AT1G01570;Note=transferring glycosyl group transferase (DUF604);computational_description=FUNCTIONS IN: transferase activity%2C transferring glycosyl groups%3B INVOLVED IN: biological_process unknown%3B LOCATED IN: endomembrane system%3B EXPRESSED IN: 15 plant structures%3B EXPRESSED DURING: 7 growth stages%3B CONTAINS InterPro DOMAIN/s: Protein of unknown function DUF604 (InterPro:IPR006740…	1327
chr1	205728	206056	328	205913	151.38	6.20596	1.51577	5.16286	hda19_peak_52	AT1G01570	+	Name=AT1G01570;Note=transferring glycosyl group transferase (DUF604);computational_description=FUNCTIONS IN: transferase activity%2C transferring glycosyl groups%3B INVOLVED IN: biological_process unknown%3B LOCATED IN: endomembrane system%3B EXPRESSED IN: 15 plant structures%3B EXPRESSED DURING: 7 growth stages%3B CONTAINS InterPro DOMAIN/s: Protein of unknown function DUF604 (InterPro:IPR006740…	328
chr1	206446	208227	1781	207025	508.32	171.043	4.69501	168.103	hda19_peak_53	AT1G01570	+	Name=AT1G01570;Note=transferring glycosyl group transferase (DUF604);computational_description=FUNCTIONS IN: transferase activity%2C transferring glycosyl groups%3B INVOLVED IN: biological_process unknown%3B LOCATED IN: endomembrane system%3B EXPRESSED IN: 15 plant structures%3B EXPRESSED DURING: 7 growth stages%3B CONTAINS InterPro DOMAIN/s: Protein of unknown function DUF604 (InterPro:IPR006740…	1196
chr1	210524	211191	667	210779	192.9	20.4843	2.13076	19.0624	hda19_peak_54	AT1G01580	+	Name=AT1G01580;Note=ferric reduction oxidase 2;curator_summary=Encodes the low-iron-inducible ferric chelate reductase responsible for reduction of iron at the root surface. It is likely to be the major Fe(III) chelate reductase in Arabidopsis iron metabolism. Coordinately regulated with IRT1%2C the major transporter responsible for high-affinity iron uptake from the soil%2C at both transcription…	667
chr1	212690	213023	333	212820	137.21	6.55088	1.57053	5.49457	hda19_peak_55	AT1G01580	+	Name=AT1G01580;Note=ferric reduction oxidase 2;curator_summary=Encodes the low-iron-inducible ferric chelate reductase responsible for reduction of iron at the root surface. It is likely to be the major Fe(III) chelate reductase in Arabidopsis iron metabolism. Coordinately regulated with IRT1%2C the major transporter responsible for high-affinity iron uptake from the soil%2C at both transcription…	333
chr1	218650	219132	482	218877	170.62	12.1727	1.80655	10.942	hda19_peak_56	AT1G01600	+	Name=AT1G01600;Note=cytochrome P450%2C family 86%2C subfamily A%2C polypeptide 4;curator_summary=Encodes a member of the CYP86A subfamily of cytochrome p450 genes. Expressed significantly at highest level in mature stems and flowers.;symbol=CYP86A4;full_name=cytochrome P450%2C family 86%2C subfamily A%2C polypeptide 4;computational_description=cytochrome P450%2C family 86%2C subfamily A%2C polype…	482
chr1	219519	221043	1524	220009	315.42	79.2851	3.60341	77.0838	hda19_peak_57	AT1G01600	+	Name=AT1G01600;Note=cytochrome P450%2C family 86%2C subfamily A%2C polypeptide 4;curator_summary=Encodes a member of the CYP86A subfamily of cytochrome p450 genes. Expressed significantly at highest level in mature stems and flowers.;symbol=CYP86A4;full_name=cytochrome P450%2C family 86%2C subfamily A%2C polypeptide 4;computational_description=cytochrome P450%2C family 86%2C subfamily A%2C polype…	1524
chr1	224039	229391	5352	228440	297.7	71.789	3.49008	69.6653	hda19_peak_58	AT1G01620	-	Name=AT1G01620;Note=plasma membrane intrinsic protein 1C;curator_summary=a member of the plasma membrane intrinsic protein subfamily PIP1. localizes to the plasma membrane and exhibits water transport activity in Xenopus oocyte. expressed ubiquitously and protein level decreases slightly during leaf development.;symbol=PIP1C;Alias=PIP1%3B3,PLASMA MEMBRANE INTRINSIC PROTEIN 1%3B3,TMP-B;full_name=p…	2879
chr1	232277	233603	1326	232655	248.09	35.32	2.46619	33.6456	hda19_peak_59	AT1G01640	-	Name=AT1G01640;Note=BTB/POZ domain-containing protein;curator_summary=Putative role in flower development. Comparison of SALK_011721C to Columbia wild type resulted in a trend toward earlier flowering in the mutant (P%3D0.1) (Stapleton and Woodruff 2009%2C personal communication).;computational_description=BTB/POZ domain-containing protein%3B CONTAINS InterPro DOMAIN/s: BTB/POZ (InterPro:IPR01306…	1326
chr1	237433	238236	803	237866	381.75	108.515	4.01019	106.04	hda19_peak_60	AT1G01650	-	Name=AT1G01650;Note=SIGNAL PEPTIDE PEPTIDASE-LIKE 4;symbol=SPPL4;Alias=ATSPPL4,ARABIDOPSIS THALIANA SIGNAL PEPTIDE PEPTIDASE-LIKE 4;full_name=SIGNAL PEPTIDE PEPTIDASE-LIKE 4;computational_description=SIGNAL PEPTIDE PEPTIDASE-LIKE 4 (SPPL4)%3B FUNCTIONS IN: peptidase activity%2C aspartic-type endopeptidase activity%3B INVOLVED IN: proteolysis%3B LOCATED IN: endomembrane system%2C integral to membr…	803
chr1	239384	240160	776	239763	352.89	102.082	4.06769	99.6648	hda19_peak_61	AT1G01660	-	Name=AT1G01660;Note=RING/U-box superfamily protein;computational_description=RING/U-box superfamily protein%3B FUNCTIONS IN: ubiquitin-protein ligase activity%3B INVOLVED IN: protein ubiquitination%3B LOCATED IN: ubiquitin ligase complex%3B CONTAINS InterPro DOMAIN/s: U box domain (InterPro:IPR003613)%3B BEST Arabidopsis thaliana protein match is: U-box domain-containing protein kinase family pro…	320
chr1	245801	246224	423	245959	138.22	4.25518	1.40625	3.29543	hda19_peak_62	AT1G01670	-	Name=AT1G01670;Note=RING/U-box superfamily protein;computational_description=RING/U-box superfamily protein%3B FUNCTIONS IN: ubiquitin-protein ligase activity%3B INVOLVED IN: protein ubiquitination%3B LOCATED IN: ubiquitin ligase complex%3B EXPRESSED IN: 12 plant structures%3B EXPRESSED DURING: 7 growth stages%3B CONTAINS InterPro DOMAIN/s: U box domain (InterPro:IPR003613)%3B BEST Arabidopsis th…	423
chr1	248264	249283	1019	248874	215.68	25.8216	2.25711	24.2985	hda19_peak_63	AT1G01680	-	Name=AT1G01680;Note=plant U-box 54;symbol=PUB54;Alias=ATPUB54,PLANT U-BOX 54;full_name=plant U-box 54;computational_description=plant U-box 54 (PUB54)%3B FUNCTIONS IN: ubiquitin-protein ligase activity%3B INVOLVED IN: response to stress%2C protein ubiquitination%3B LOCATED IN: ubiquitin ligase complex%3B CONTAINS InterPro DOMAIN/s: UspA (InterPro:IPR006016)%2C U box domain (InterPro:IPR003613)%3B…	1019
chr1	262512	263123	611	262793	194.42	20.2057	2.10353	18.7887	hda19_peak_64	AT1G01710	+	Name=AT1G01710;Note=acyl-CoA thioesterase II;computational_description=Acyl-CoA thioesterase family protein%3B FUNCTIONS IN: cyclic nucleotide binding%2C acyl-CoA thioesterase activity%3B INVOLVED IN: acyl-CoA metabolic process%3B LOCATED IN: peroxisome%3B EXPRESSED IN: 22 plant structures%3B EXPRESSED DURING: 14 growth stages%3B CONTAINS InterPro DOMAIN/s: Cyclic nucleotide-binding (InterPro:IPR…	611
chr1	266050	266681	631	266378	160.5	12.4499	1.85628	11.2118	hda19_peak_65	AT1G01715	+	Name=AT1G01715;Note=hypothetical protein;locus_type=protein_coding	631
chr1	267741	271319	3578	268501	451.62	174.083	5.38829	171.125	hda19_peak_66	AT1G01720	+	Name=AT1G01720;Note=NAC (No Apical Meristem) domain transcriptional regulator superfamily protein;curator_summary=Belongs to a large family of putative transcriptional activators with NAC domain. Transcript level increases in response to wounding and abscisic acid. ATAF1 attentuates ABA signaling and sythesis. Mutants are hyposensitive to ABA.;symbol=ATAF1;computational_description=ATAF1%3B CONTA…	2078
chr1	274542	275241	699	274934	193.91	20.5041	2.12721	19.0812	hda19_peak_67	AT1G01740	-	Name=AT1G01740;Note=kinase with tetratricopeptide repeat domain-containing protein;symbol=BSK4;full_name=brassinosteroid-signaling kinase 4;computational_description=Protein kinase protein with tetratricopeptide repeat domain%3B FUNCTIONS IN: protein serine/threonine kinase activity%2C binding%2C protein kinase activity%2C kinase activity%2C ATP binding%3B INVOLVED IN: protein amino acid phosphor…	699
chr1	278411	278927	516	278612	129.61	7.03418	1.63265	5.95992	hda19_peak_68	AT1G01760	-	Name=AT1G01760;Note=denosine deaminases acting on tRNA;Alias=AtTAD1,TAD1,ortholog of yeast Tad1;computational_description=adenosine deaminases%3BRNA binding%3BRNA binding%3Badenosine deaminases%3B FUNCTIONS IN: RNA binding%2C adenosine deaminase activity%3B INVOLVED IN: RNA processing%3B LOCATED IN: cellular_component unknown%3B CONTAINS InterPro DOMAIN/s: Adenosine deaminase/editase (InterPro:IP…	516
chr1	284056	284643	587	284474	130.62	6.96929	1.62499	5.89745	hda19_peak_69	AT1G01790	+	Name=AT1G01790;Note=K+ efflux antiporter 1;curator_summary=K efflux antiporter KEA1;symbol=KEA1;Alias=ATKEA1,K+ EFFLUX ANTIPORTER 1;full_name=K+ efflux antiporter 1;computational_description=K+ efflux antiporter 1 (KEA1)%3B FUNCTIONS IN: potassium:hydrogen antiporter activity%2C potassium ion transmembrane transporter activity%3B INVOLVED IN: potassium ion transport%2C cation transport%2C metabol…	587
chr1	291097	291892	795	291465	283.53	53.5779	2.93326	51.6601	hda19_peak_70	AT1G04063	-	locus_type=long_noncoding_rna;Name=AT1G04063	299
chr1	292876	293583	707	293173	246.57	32.0452	2.35778	30.4203	hda19_peak_71	AT1G01800	+	Name=AT1G01800;Note=NAD(P)-binding Rossmann-fold superfamily protein;computational_description=NAD(P)-binding Rossmann-fold superfamily protein%3B FUNCTIONS IN: oxidoreductase activity%2C binding%2C catalytic activity%3B INVOLVED IN: oxidation reduction%2C metabolic process%3B LOCATED IN: plant-type cell wall%3B EXPRESSED IN: 22 plant structures%3B EXPRESSED DURING: 13 growth stages%3B CONTAINS I…	707
chr1	294854	295475	621	295206	151.38	9.75402	1.73282	8.59068	hda19_peak_72	AT1G01810	+	Name=AT1G01810;Note=hypothetical protein;computational_description=unknown protein%3B Has 12 Blast hits to 12 proteins in 5 species: Archae - 0%3B Bacteria - 0%3B Metazoa - 5%3B Fungi - 0%3B Plants - 7%3B Viruses - 0%3B Other Eukaryotes - 0 (source: NCBI BLink).;Dbxref=locus:2198240;locus_type=protein_coding	621
chr1	297908	298885	977	298426	249.6	34.4319	2.43305	32.7707	hda19_peak_73	AT1G01820	-	Name=AT1G01820;Note=peroxin 11c;curator_summary=member of the peroxin11 (PEX11) gene family%2C integral to peroxisome membrane%2C controls peroxisome proliferation.;symbol=PEX11C;full_name=peroxin 11c;computational_description=peroxin 11c (PEX11C)%3B CONTAINS InterPro DOMAIN/s: Peroxisomal biogenesis factor 11 (InterPro:IPR008733)%3B BEST Arabidopsis thaliana protein match is: peroxin 11D (TAIR:A…	977
chr1	300782	301519	737	301143	221.25	34.3368	2.58052	32.6771	hda19_peak_74	AT1G01830	-	Name=AT1G01830;Note=ARM repeat superfamily protein;computational_description=ARM repeat superfamily protein%3B FUNCTIONS IN: binding%3B LOCATED IN: cellular_component unknown%3B EXPRESSED IN: 22 plant structures%3B EXPRESSED DURING: 13 growth stages%3B CONTAINS InterPro DOMAIN/s: Armadillo-like helical (InterPro:IPR011989)%2C Armadillo (InterPro:IPR000225)%2C Armadillo-type fold (InterPro:IPR0160…	737
chr1	301908	303904	1996	302620	351.88	77.1536	3.26737	74.9741	hda19_peak_75	AT1G01830	-	Name=AT1G01830;Note=ARM repeat superfamily protein;computational_description=ARM repeat superfamily protein%3B FUNCTIONS IN: binding%3B LOCATED IN: cellular_component unknown%3B EXPRESSED IN: 22 plant structures%3B EXPRESSED DURING: 13 growth stages%3B CONTAINS InterPro DOMAIN/s: Armadillo-like helical (InterPro:IPR011989)%2C Armadillo (InterPro:IPR000225)%2C Armadillo-type fold (InterPro:IPR0160…	1402
chr1	306120	306630	510	306354	167.58	12.1033	1.81273	10.8744	hda19_peak_76	AT1G01860	-	Name=AT1G01860;Note=Ribosomal RNA adenine dimethylase family protein;curator_summary=dimethyladenosine transferase;symbol=PFC1;full_name=PALEFACE 1;computational_description=PALEFACE 1 (PFC1)%3B FUNCTIONS IN: mRNA (2'-O-methyladenosine-N6-)-methyltransferase activity%3B INVOLVED IN: response to cold%3B LOCATED IN: chloroplast%3B EXPRESSED IN: 22 plant structures%3B EXPRESSED DURING: 13 growth sta…	510
chr1	308827	310463	1636	309303	272.89	47.6759	2.79484	45.8321	hda19_peak_77	AT1G01880	-	Name=AT1G01880;Note=5'-3' exonuclease family protein;curator_summary=Encodes one of two GEN1 homologs in Arabidopsis. It is a member of the class IV Rad2/XPG family of nucleases that processes Holliday junctions in a manner analogous to the HJ resolvases of phages%2C archaea%2C and bacteria.;Alias=AtGEN1,GEN1,ortholog of HsGEN1;computational_description=5'-3' exonuclease family protein%3B FUNCTIO…	1636
chr1	312462	312997	535	312785	136.19	8.84123	1.72613	7.7062	hda19_peak_78	AT1G01900	+	Name=AT1G01900;Note=subtilase family protein;curator_summary=Encodes AtSBT1.1%2C a subtilisin-like serine protease. Cleaves the phytosulfokine AtPSK4%2C a growth promoting peptide.;symbol=SBTI1.1;computational_description=SBTI1.1%3B FUNCTIONS IN: serine-type endopeptidase activity%3B INVOLVED IN: proteolysis%2C negative regulation of catalytic activity%3B LOCATED IN: extracellular matrix%2C apopl…	535
chr1	315641	316217	576	315879	162.52	13.0084	1.87955	11.7557	hda19_peak_79	AT1G01910	-	Name=AT1G01910;Note=P-loop containing nucleoside triphosphate hydrolases superfamily protein;computational_description=P-loop containing nucleoside triphosphate hydrolases superfamily protein%3B FUNCTIONS IN: ATP binding%3B INVOLVED IN: cellular metal ion homeostasis%2C anion transport%3B LOCATED IN: membrane%3B EXPRESSED IN: 24 plant structures%3B EXPRESSED DURING: 15 growth stages%3B CONTAINS I…	576
chr1	322610	323142	532	322879	159.99	14.0193	1.95361	12.7412	hda19_peak_80	AT1G01930	-	Name=AT1G01930;Note=zinc finger protein-like protein;computational_description=zinc finger protein-related%3B FUNCTIONS IN: zinc ion binding%3B INVOLVED IN: biological_process unknown%3B LOCATED IN: intracellular%3B EXPRESSED IN: 24 plant structures%3B EXPRESSED DURING: 15 growth stages%3B CONTAINS InterPro DOMAIN/s: Zinc finger%2C C2H2-like (InterPro:IPR015880)%2C Ankyrin repeat-containing domai…	532
chr1	324733	325707	974	325176	346.81	87.3131	3.62305	85.0324	hda19_peak_81	AT1G01950	+	Name=AT1G01950;Note=armadillo repeat kinesin 2;curator_summary=Encodes a member of the armadillo/beta-catenin repeat kinesin motor family. Mutants have twisted roots due to abnormal cell file rotation%3B the phenotype is dependent on microtubules.;symbol=ARK2;Alias=AtKINUb,Arabidopsis thaliana KINESIN Ungrouped clade, gene B;full_name=armadillo repeat kinesin 2;computational_description=armadillo…	974
chr1	330091	330718	627	330694	127.59	2.39853	1.27314	1.5435	hda19_peak_82	AT1G01950	+	Name=AT1G01950;Note=armadillo repeat kinesin 2;curator_summary=Encodes a member of the armadillo/beta-catenin repeat kinesin motor family. Mutants have twisted roots due to abnormal cell file rotation%3B the phenotype is dependent on microtubules.;symbol=ARK2;Alias=AtKINUb,Arabidopsis thaliana KINESIN Ungrouped clade, gene B;full_name=armadillo repeat kinesin 2;computational_description=armadillo…	528
chr1	337536	338234	698	338017	207.58	23.5372	2.1956	22.0554	hda19_peak_83	AT1G01960	-	Name=AT1G01960;Note=SEC7-like guanine nucleotide exchange family protein;symbol=EDA10;full_name=embryo sac development arrest 10;computational_description=embryo sac development arrest 10 (EDA10)%3B FUNCTIONS IN: binding%2C ARF guanyl-nucleotide exchange factor activity%2C guanyl-nucleotide exchange factor activity%3B INVOLVED IN: megagametogenesis%3B LOCATED IN: cytosol%2C nucleus%3B EXPRESSED I…	698
chr1	342026	342722	696	342413	158.47	14.6124	1.98497	13.3196	hda19_peak_84	AT1G01980	-	Name=AT1G01980;Note=FAD-binding Berberine family protein;curator_summary=member of Reticuline oxidase-like family;computational_description=ATSEC1A%3B FUNCTIONS IN: electron carrier activity%2C oxidoreductase activity%2C FAD binding%2C catalytic activity%3B LOCATED IN: endomembrane system%3B EXPRESSED IN: 9 plant structures%3B EXPRESSED DURING: L mature pollen stage%2C M germinated pollen stage%2…	696
chr1	343989	345808	1819	344366	145.81	8.0031	1.64959	6.89518	hda19_peak_85	AT1G01990	-	Name=AT1G01990;Note=hypothetical protein;computational_description=unknown protein%3B Has 32 Blast hits to 32 proteins in 6 species: Archae - 0%3B Bacteria - 0%3B Metazoa - 0%3B Fungi - 0%3B Plants - 32%3B Viruses - 0%3B Other Eukaryotes - 0 (source: NCBI BLink).;Dbxref=PMID:20736450,locus:2025462;locus_type=protein_coding	1411
chr1	354692	355159	467	355030	128.09	5.75061	1.53689	4.72575	hda19_peak_86	AT1G02020	-	Name=AT1G02020;Note=nitroreductase family protein;computational_description=nitroreductase family protein%3B FUNCTIONS IN: oxidoreductase activity%2C acting on NADH or NADPH%2C nitrogenous group as acceptor%2C oxidoreductase activity%3B INVOLVED IN: metabolic process%3B LOCATED IN: chloroplast%3B EXPRESSED IN: 23 plant structures%3B EXPRESSED DURING: 13 growth stages%3B CONTAINS InterPro DOMAIN/s…	467
chr1	356551	357313	762	356950	197.96	21.1542	2.13938	19.719	hda19_peak_87	AT1G02030	-	Name=AT1G02030;Note=C2H2-like zinc finger protein;computational_description=C2H2-like zinc finger protein%3B FUNCTIONS IN: sequence-specific DNA binding transcription factor activity%2C zinc ion binding%2C nucleic acid binding%3B INVOLVED IN: regulation of transcription%3B LOCATED IN: intracellular%3B CONTAINS InterPro DOMAIN/s: Zinc finger%2C C2H2-like (InterPro:IPR015880)%2C Zinc finger%2C C2H2…	762
chr1	362939	365029	2090	364351	691.09	318.42	6.65476	314.69	hda19_peak_88	AT1G02060	-	Name=AT1G02060;Note=Tetratricopeptide repeat (TPR)-like superfamily protein;computational_description=Tetratricopeptide repeat (TPR)-like superfamily protein%3B INVOLVED IN: biological_process unknown%3B LOCATED IN: chloroplast%3B EXPRESSED IN: 11 plant structures%3B EXPRESSED DURING: 6 growth stages%3B CONTAINS InterPro DOMAIN/s: Pentatricopeptide repeat (InterPro:IPR002885)%3B BEST Arabidopsis …	1203
chr1	367446	368885	1439	368370	267.83	62.0336	3.37964	60.0173	hda19_peak_89	AT1G02067	-	Name=AT1G02067;Note=hypothetical protein;locus_type=protein_coding	720
chr1	373056	373756	700	373440	176.7	12.6738	1.81324	11.4298	hda19_peak_90	AT1G02080	+	Name=AT1G02080;Note=transcription regulator;computational_description=transcription regulators%3B FUNCTIONS IN: transcription regulator activity%3B LOCATED IN: membrane%3B EXPRESSED IN: 25 plant structures%3B EXPRESSED DURING: 15 growth stages%3B CONTAINS InterPro DOMAIN/s: CCR4-Not complex component%2C Not1 (InterPro:IPR007196)%3B Has 1434 Blast hits to 680 proteins in 246 species: Archae - 0%3B…	700
chr1	386814	387288	474	387022	136.19	8.27699	1.68896	7.15999	hda19_peak_91	AT1G02080	+	Name=AT1G02080;Note=transcription regulator;computational_description=transcription regulators%3B FUNCTIONS IN: transcription regulator activity%3B LOCATED IN: membrane%3B EXPRESSED IN: 25 plant structures%3B EXPRESSED DURING: 15 growth stages%3B CONTAINS InterPro DOMAIN/s: CCR4-Not complex component%2C Not1 (InterPro:IPR007196)%3B Has 1434 Blast hits to 680 proteins in 246 species: Archae - 0%3B…	99
chr1	389436	390122	686	389837	187.33	15.739	1.92197	14.419	hda19_peak_92	AT1G02090	-	Name=AT1G02090;Note=Proteasome component (PCI) domain protein;curator_summary=encodes a phosphoprotein that is a subunit of the COP9 signalosome. Mutants exhibit constitutive photomorphogenic phenotype.;symbol=FUS5;Alias=ATCSN7,ARABIDOPSIS THALIANA COP9 SIGNALOSOME SUBUNIT 7,COP15,CONSTITUTIVE PHOTOMORPHOGENIC 15,CSN7,COP9 SIGNALOSOME SUBUNIT 7;full_name=FUSCA 5;computational_description=FUSCA 5 …	686
chr1	392497	393429	932	393058	231.88	41.2589	2.81519	39.5003	hda19_peak_93	AT1G02110	+	Name=AT1G02110;Note=bZIP domain class transcription factor (DUF630 and DUF632);computational_description=Protein of unknown function (DUF630 and DUF632)%3B FUNCTIONS IN: molecular_function unknown%3B INVOLVED IN: N-terminal protein myristoylation%3B LOCATED IN: plasma membrane%3B EXPRESSED IN: 22 plant structures%3B EXPRESSED DURING: 14 growth stages%3B CONTAINS InterPro DOMAIN/s: Protein of unkn…	932
chr1	395192	396034	842	395699	245.55	40.3661	2.68151	38.6199	hda19_peak_94	AT1G02120	+	Name=AT1G02120;Note=GRAM domain family protein;curator_summary=Encodes VAD1 (Vascular Associated Death1)%2C a regulator of cell death and defense responses in vascular tissues. VAD1 is a putative membrane associated protein and contains a GRAM domain. vad1 is a lesion mimic mutant that exhibits light conditional appearance of propagative HR (hypersensitive response)-like lesions along the vascula…	842
chr1	401537	402311	774	402004	180.75	16.6352	1.99723	15.2947	hda19_peak_95	AT1G02130	-	Name=AT1G02130;Note=RAS 5;curator_summary=Belongs to the Rab1 GTPase subfamily. This small GTP-binding protein is required in ER to Golgi transportation.;symbol=RA-5;Alias=ARA-5,RAS 5,ARA5,ARABIDOPSIS RAS 5,ATRAB1B,ARABIDOPSIS THALIANA RESPONSIVE TO ABSCISIC ACID 1B,ATRABD2A,ARABIDOPSIS THALIANA RAB D2A,RABD2A,RAB D2A;full_name=RAS 5;computational_description=RAS 5 (RA-5)%3B FUNCTIONS IN: GTP bin…	774
chr1	404223	404890	667	404530	154.93	12.3306	1.87864	11.0957	hda19_peak_96	AT1G02140	-	Name=AT1G02140;Note=mago nashi family protein;curator_summary=Encodes a homologue of the exon junction complex (EJC) component MAGO that participates in intron-mediated enhancement of gene expression.;symbol=MAGO;Alias=HAP1,HAPLESS 1,MEE63,MATERNAL EFFECT EMBRYO ARREST 63;full_name=MAGO NASHI;computational_description=MAGO NASHI (MAGO)%3B FUNCTIONS IN: protein binding%3B INVOLVED IN: pollen tube …	667
chr1	408673	409002	329	408791	137.71	5.10978	1.47567	4.11158	hda19_peak_97	AT1G02150	+	Name=AT1G02150;Note=Tetratricopeptide repeat (TPR)-like superfamily protein;computational_description=Tetratricopeptide repeat (TPR)-like superfamily protein%3B FUNCTIONS IN: binding%3B LOCATED IN: chloroplast%3B EXPRESSED IN: 22 plant structures%3B EXPRESSED DURING: 13 growth stages%3B CONTAINS InterPro DOMAIN/s: Pentatricopeptide repeat (InterPro:IPR002885)%2C Tetratricopeptide-like helical (In…	329
chr1	410455	411047	592	410850	148.85	5.5435	1.48368	4.52718	hda19_peak_98	AT1G02160	+	Name=AT1G02160;Note=Cox19 family protein (CHCH motif);computational_description=Cox19 family protein (CHCH motif)%3B CONTAINS InterPro DOMAIN/s: CHCH (InterPro:IPR010625)%3B Has 56 Blast hits to 56 proteins in 33 species: Archae - 0%3B Bacteria - 0%3B Metazoa - 3%3B Fungi - 34%3B Plants - 19%3B Viruses - 0%3B Other Eukaryotes - 0 (source: NCBI BLink).;Dbxref=PMID:18805951,PMID:18775970,locus:2204…	592
chr1	411570	412212	642	411886	204.54	20.0415	2.05544	18.6279	hda19_peak_99	AT1G02170	+	Name=AT1G02170;Note=metacaspase 1;curator_summary=Encodes a type I metacaspase. Two Arabidopsis metacaspases%2C AT1G02170 (MC1) and AT4G25110 (MC2) antagonistically control programmed cell death in Arabidopsis. MC1 is a positive regulator of cell death and requires conserved caspase-like putative catalytic residues for its function. MC2 negatively regulates cell death. This function is independen…	642
chr1	414171	415260	1089	414796	439.47	155.054	4.90934	152.221	hda19_peak_100	AT1G02180	-	Name=AT1G02180;Note=ferredoxin-like protein;computational_description=ferredoxin-related%3B FUNCTIONS IN: molecular_function unknown%3B INVOLVED IN: biological_process unknown%3B LOCATED IN: endomembrane system%3B EXPRESSED IN: 23 plant structures%3B EXPRESSED DURING: 15 growth stages%3B Has 54 Blast hits to 54 proteins in 11 species: Archae - 0%3B Bacteria - 0%3B Metazoa - 0%3B Fungi - 0%3B Plan…	1089
chr1	417980	418991	1011	418354	174.67	15.6857	1.97385	14.367	hda19_peak_101	AT1G02205	+	Name=AT1G02205;Note=Fatty acid hydroxylase superfamily;curator_summary=Expression of the CER1 gene associated with production of stem epicuticular wax and pollen fertility. Biochemical studies showed that cer1 mutants are blocked in the conversion of stem wax C30 aldehydes to C29 alkanes%2C and they also lack the secondary alcohols and ketones. These suggested the CER1 protein is an aldehyde deca…	1011
chr1	419856	420689	833	420228	229.86	32.3052	2.45594	30.6762	hda19_peak_102	AT1G02205	+	Name=AT1G02205;Note=Fatty acid hydroxylase superfamily;curator_summary=Expression of the CER1 gene associated with production of stem epicuticular wax and pollen fertility. Biochemical studies showed that cer1 mutants are blocked in the conversion of stem wax C30 aldehydes to C29 alkanes%2C and they also lack the secondary alcohols and ketones. These suggested the CER1 protein is an aldehyde deca…	833
chr1	424419	425155	736	424728	152.9	15.3922	2.06524	14.0804	hda19_peak_103	AT1G04093	+	locus_type=long_noncoding_rna;Name=AT1G04093	736
chr1	428281	428665	384	428448	154.93	7.44186	1.59109	6.35305	hda19_peak_105	AT1G02210	-	Name=AT1G02210;Note=NAC (No Apical Meristem) domain transcriptional regulator superfamily protein;computational_description=NAC (No Apical Meristem) domain transcriptional regulator superfamily protein%3B FUNCTIONS IN: DNA binding%3B INVOLVED IN: regulation of transcription%3B LOCATED IN: cellular_component unknown%3B CONTAINS InterPro DOMAIN/s: No apical meristem (NAM) protein (InterPro:IPR00344…	384
chr1	430486	431439	953	431030	289.6	58.228	3.05896	56.2549	hda19_peak_106	AT1G02220	-	Name=AT1G02220;Note=NAC domain containing protein 3;symbol=NAC003;Alias=ANAC003,NAC domain containing protein 3;full_name=NAC domain containing protein 3;computational_description=NAC domain containing protein 3 (NAC003)%3B FUNCTIONS IN: sequence-specific DNA binding transcription factor activity%3B INVOLVED IN: multicellular organismal development%2C regulation of transcription%3B LOCATED IN: ce…	953
chr1	433907	435003	1096	434414	327.57	87.6826	3.79679	85.399	hda19_peak_107	AT1G02230	-	Name=AT1G02230;Note=NAC domain containing protein 4;symbol=NAC004;Alias=ANAC004,NAC domain containing protein 4;full_name=NAC domain containing protein 4;computational_description=NAC domain containing protein 4 (NAC004)%3B FUNCTIONS IN: sequence-specific DNA binding transcription factor activity%3B INVOLVED IN: multicellular organismal development%2C regulation of transcription%3B LOCATED IN: ce…	39
chr1	436035	437759	1724	437093	272.39	60.7502	3.2796	58.7485	hda19_peak_108	AT1G02230	-	Name=AT1G02230;Note=NAC domain containing protein 4;symbol=NAC004;Alias=ANAC004,NAC domain containing protein 4;full_name=NAC domain containing protein 4;computational_description=NAC domain containing protein 4 (NAC004)%3B FUNCTIONS IN: sequence-specific DNA binding transcription factor activity%3B INVOLVED IN: multicellular organismal development%2C regulation of transcription%3B LOCATED IN: ce…	1724
chr1	439614	440472	858	439886	202.01	31.4931	2.57484	29.8769	hda19_peak_109	AT1G02250	-	Name=AT1G02250;Note=NAC domain containing protein 5;symbol=NAC005;Alias=anac005,NAC domain containing protein 5;full_name=NAC domain containing protein 5;computational_description=NAC domain containing protein 5 (NAC005)%3B FUNCTIONS IN: sequence-specific DNA binding transcription factor activity%3B INVOLVED IN: multicellular organismal development%2C regulation of transcription%3B LOCATED IN: ce…	858
chr1	442699	443479	780	442932	172.65	14.1311	1.90173	12.8503	hda19_peak_110	AT1G02260	-	Name=AT1G02260;Note=Divalent ion symporter;computational_description=Divalent ion symporter%3B FUNCTIONS IN: citrate transmembrane transporter activity%2C transporter activity%3B INVOLVED IN: citrate transport%2C transmembrane transport%3B LOCATED IN: endomembrane system%2C integral to membrane%3B EXPRESSED IN: 24 plant structures%3B EXPRESSED DURING: 13 growth stages%3B CONTAINS InterPro DOMAIN/…	780
chr1	445261	447490	2229	446618	189.35	21.5222	2.18799	20.079	hda19_peak_111	AT1G02270	-	Name=AT1G02270;Note=Calcium-binding endonuclease/exonuclease/phosphatase family;computational_description=Calcium-binding endonuclease/exonuclease/phosphatase family%3B FUNCTIONS IN: catalytic activity%2C calcium ion binding%3B INVOLVED IN: response to cold%3B LOCATED IN: nucleus%3B EXPRESSED IN: 22 plant structures%3B EXPRESSED DURING: 13 growth stages%3B CONTAINS InterPro DOMAIN/s: EF-HAND 2 (I…	2035
chr1	452525	453443	918	453088	279.48	46.1647	2.69688	44.3405	hda19_peak_112	AT1G02290	-	Name=AT1G02290;Note=hypothetical protein;computational_description=unknown protein%3B BEST Arabidopsis thaliana protein match is: unknown protein (TAIR:AT3G45830.1)%3B Has 134 Blast hits to 134 proteins in 37 species: Archae - 0%3B Bacteria - 0%3B Metazoa - 54%3B Fungi - 0%3B Plants - 78%3B Viruses - 0%3B Other Eukaryotes - 2 (source: NCBI BLink).;Dbxref=PMID:20032078,locus:2204868;locus_type=pro…	918
chr1	455479	455933	454	455726	146.32	4.38754	1.40304	3.42151	hda19_peak_113	AT1G02305	+	Name=AT1G02305;Note=Cysteine proteinases superfamily protein;computational_description=Cysteine proteinases superfamily protein%3B FUNCTIONS IN: cysteine-type endopeptidase activity%2C cysteine-type peptidase activity%3B INVOLVED IN: proteolysis%2C regulation of catalytic activity%3B LOCATED IN: vacuole%3B EXPRESSED IN: 23 plant structures%3B EXPRESSED DURING: 15 growth stages%3B CONTAINS InterPr…	454
chr1	458796	459872	1076	459483	168.09	10.3053	1.70798	9.12598	hda19_peak_114	AT1G04103	+	description=Natural antisense transcript overlaps with AT1G02310;Note=Natural antisense transcript overlaps with AT1G02310;locus_type=antisense_long_noncoding_rna;Name=AT1G04103	1076
chr1	460330	460712	382	460547	140.75	6.71993	1.57992	5.65746	hda19_peak_115	AT1G04103	+	description=Natural antisense transcript overlaps with AT1G02310;Note=Natural antisense transcript overlaps with AT1G02310;locus_type=antisense_long_noncoding_rna;Name=AT1G04103	382
chr1	461246	462040	794	461683	217.71	19.1235	1.97034	17.7291	hda19_peak_116	AT1G02320	+	Name=AT1G02320;Note=hypothetical protein;computational_description=unknown protein%3B Has 0 Blast hits to 0 proteins in 0 species (source: NCBI BLink).;Dbxref=locus:2204893;locus_type=protein_coding	728
chr1	463372	464490	1118	463561	183.28	10.5907	1.68391	9.40305	hda19_peak_117	AT1G02330	-	Name=AT1G02330;Note=integrator complex subunit-like protein;computational_description=CONTAINS InterPro DOMAIN/s: Hepatocellular carcinoma-associated antigen 59 (InterPro:IPR010756)%3B Has 1239 Blast hits to 998 proteins in 204 species: Archae - 4%3B Bacteria - 71%3B Metazoa - 421%3B Fungi - 109%3B Plants - 87%3B Viruses - 5%3B Other Eukaryotes - 542 (source: NCBI BLink).;Dbxref=PMID:18650403,PMI…	1118
chr1	467304	470057	2753	469283	673.37	316.022	6.81186	312.303	hda19_peak_118	AT1G02340	-	Name=AT1G02340;Note=basic helix-loop-helix (bHLH) DNA-binding superfamily protein;curator_summary=Encodes a light-inducible%2C nuclear bHLH protein involved in phytochrome signaling. Mutants exhibit a long-hypocotyl phenotype only under far-red light but not under red light and are defective in other phytochrome A-related responses. Mutants also show blue light response defects. HFR1 interacts wi…	1576
chr1	470628	474898	4270	471609	380.74	120.918	4.42735	118.339	hda19_peak_119	AT1G02360	-	Name=AT1G02360;Note=Chitinase family protein;computational_description=Chitinase family protein%3B FUNCTIONS IN: chitinase activity%3B INVOLVED IN: carbohydrate metabolic process%2C cell wall macromolecule catabolic process%3B LOCATED IN: endomembrane system%3B EXPRESSED IN: stem%2C cotyledon%2C leaf whorl%2C root%3B CONTAINS InterPro DOMAIN/s: Glycoside hydrolase%2C family 19 (InterPro:IPR016283…	2454
chr1	476244	477362	1118	476880	184.8	23.0442	2.29381	21.5716	hda19_peak_120	AT1G02380	+	Name=AT1G02380;Note=transmembrane protein;computational_description=unknown protein%3B BEST Arabidopsis thaliana protein match is: unknown protein (TAIR:AT4G01960.1)%3B Has 66 Blast hits to 66 proteins in 11 species: Archae - 0%3B Bacteria - 0%3B Metazoa - 0%3B Fungi - 0%3B Plants - 66%3B Viruses - 0%3B Other Eukaryotes - 0 (source: NCBI BLink).;Dbxref=locus:2204903;locus_type=protein_coding	1118
chr1	478793	479971	1178	479038	155.94	11.4642	1.82488	10.2523	hda19_peak_121	AT1G02390	+	Name=AT1G02390;Note=glycerol-3-phosphate acyltransferase 2;curator_summary=putative sn-glycerol-3-phosphate 2-O-acyltransferase;symbol=GPAT2;Alias=ATGPAT2,GLYCEROL-3-PHOSPHATE sn-2-ACYLTRANSFERASE 2;full_name=GLYCEROL-3-PHOSPHATE sn-2-ACYLTRANSFERASE 2;computational_description=glycerol-3-phosphate acyltransferase 2 (GPAT2)%3B FUNCTIONS IN: acyltransferase activity%3B INVOLVED IN: metabolic proce…	322
chr1	480392	481226	834	480844	169.61	15.0443	1.96103	13.7408	hda19_peak_122	AT1G02390	+	Name=AT1G02390;Note=glycerol-3-phosphate acyltransferase 2;curator_summary=putative sn-glycerol-3-phosphate 2-O-acyltransferase;symbol=GPAT2;Alias=ATGPAT2,GLYCEROL-3-PHOSPHATE sn-2-ACYLTRANSFERASE 2;full_name=GLYCEROL-3-PHOSPHATE sn-2-ACYLTRANSFERASE 2;computational_description=glycerol-3-phosphate acyltransferase 2 (GPAT2)%3B FUNCTIONS IN: acyltransferase activity%3B INVOLVED IN: metabolic proce…	834
chr1	482134	484305	2171	483716	214.16	26.0207	2.26488	24.4941	hda19_peak_123	AT1G02390	+	Name=AT1G02390;Note=glycerol-3-phosphate acyltransferase 2;curator_summary=putative sn-glycerol-3-phosphate 2-O-acyltransferase;symbol=GPAT2;Alias=ATGPAT2,GLYCEROL-3-PHOSPHATE sn-2-ACYLTRANSFERASE 2;full_name=GLYCEROL-3-PHOSPHATE sn-2-ACYLTRANSFERASE 2;computational_description=glycerol-3-phosphate acyltransferase 2 (GPAT2)%3B FUNCTIONS IN: acyltransferase activity%3B INVOLVED IN: metabolic proce…	1239
chr1	484784	491478	6694	488745	476.93	184.526	5.42303	181.504	hda19_peak_124	AT1G02400	+	Name=AT1G02400;Note=gibberellin 2-oxidase 6;curator_summary=Encodes a gibberellin 2-oxidase that acts on C19 gibberellins but not C20 gibberellins.;symbol=GA2OX6;Alias=ATGA2OX4,Arabidopsis thaliana gibberellin 2-oxidase 4,ATGA2OX6,ARABIDOPSIS THALIANA GIBBERELLIN 2-OXIDASE 6,DTA1,DOWNSTREAM TARGET OF AGL15 1;full_name=gibberellin 2-oxidase 6;computational_description=gibberellin 2-oxidase 6 (GA2O…	3852
chr1	492870	493766	896	493302	211.63	28.9722	2.41271	27.3963	hda19_peak_125	AT1G02420	+	Name=AT1G02420;Note=Pentatricopeptide repeat (PPR) superfamily protein;computational_description=Pentatricopeptide repeat (PPR) superfamily protein%3B FUNCTIONS IN: molecular_function unknown%3B INVOLVED IN: biological_process unknown%3B LOCATED IN: endomembrane system%3B EXPRESSED IN: 14 plant structures%3B EXPRESSED DURING: 7 growth stages%3B CONTAINS InterPro DOMAIN/s: Pentatricopeptide repeat…	896
chr1	497935	499304	1369	498842	249.1	40.5778	2.66062	38.8286	hda19_peak_126	AT1G02450	-	Name=AT1G02450;Note=NIM1-interacting 1;curator_summary=NIMIN1 modulates PR gene expression according the following model: NPR1 forms a ternary complex with NIMIN1 and TGA factors upon SAR induction that binds to a positive regulatory cis-element of the PR-1 promoter%2C termed LS7. This leads to PR-1 gene induction. NIMIN1 decreases transcriptional activation%2C possibly through its EAR motif%2C w…	1369
chr1	505032	505576	544	505434	130.62	9.71362	1.8143	8.55176	hda19_peak_128	AT1G02460	-	Name=AT1G02460;Note=Pectin lyase-like superfamily protein;computational_description=Pectin lyase-like superfamily protein%3B FUNCTIONS IN: polygalacturonase activity%3B INVOLVED IN: carbohydrate metabolic process%3B EXPRESSED IN: stem%2C root%2C stamen%2C seed%3B EXPRESSED DURING: 4 anthesis%2C E expanded cotyledon stage%3B CONTAINS InterPro DOMAIN/s: Pectin lyase fold/virulence factor (InterPro:…	544
chr1	515159	515884	725	515496	275.43	40.9102	2.53601	39.1564	hda19_peak_129	AT1G02475	-	Name=AT1G02475;Note=Polyketide cyclase/dehydrase and lipid transport superfamily protein;computational_description=Polyketide cyclase/dehydrase and lipid transport superfamily protein%3B FUNCTIONS IN: molecular_function unknown%3B INVOLVED IN: biological_process unknown%3B LOCATED IN: chloroplast%3B EXPRESSED IN: 22 plant structures%3B EXPRESSED DURING: 13 growth stages%3B CONTAINS InterPro DOMAI…	725
chr1	516620	517243	623	516878	143.79	10.4575	1.80985	9.27399	hda19_peak_130	AT1G02490	+	Name=AT1G02490;Note=hypothetical protein;computational_description=unknown protein%3B Has 0 Blast hits to 0 proteins in 0 species (source: NCBI BLink).;Dbxref=locus:2196150;locus_type=protein_coding	246
chr1	517779	518630	851	518125	179.23	17.3345	2.03038	15.9784	hda19_peak_131	AT1G02500	+	Name=AT1G02500;Note=S-adenosylmethionine synthetase 1;curator_summary=encodes a S-adenosylmethionine synthetase. SAM1 is regulated by protein S-nitrosylation. The covalent binding of nitric oxide (NO) to the Cys114 residue inhibits the enzyme activity.;symbol=SAM1;Alias=AtSAM1,MAT1,METK1,SAM-1,S-ADENOSYLMETHIONINE SYNTHETASE-1;full_name=S-adenosylmethionine synthetase 1;computational_description=…	851
chr1	521714	522338	624	521979	283.02	46.4128	2.67943	44.5854	hda19_peak_132	AT1G02510	-	Name=AT1G02510;Note=Outward rectifying potassium channel protein;curator_summary=Encodes AtTPK4%2C a member of the Arabidopsis thaliana K+ channel family of AtTPK/KCO proteins. AtTPK4 is targeted to the plasma membrane. In contrast other members of the AtTPK proteins are located in tonoplast. AtTPK4 forms a voltage-independent K+ channel that is blocked by extracellular calcium ions. May form hom…	624
chr1	537457	538130	673	537791	307.32	62.5265	3.08322	60.5046	hda19_peak_133	AT1G02560	+	Name=AT1G02560;Note=nuclear encoded CLP protease 5;curator_summary=One of several nuclear-encoded ClpPs (caseinolytic protease). Contains a highly conserved catalytic triad of Ser-type proteases (Ser-His-Asp). The name reflects nomenclature described in Adam et. al (2001).;symbol=CLPP5;Alias=NCLPP1,NUCLEAR-ENCODED CLPP 1,NCLPP5,NUCLEAR CLPP 5;full_name=nuclear encoded CLP protease 5;computational…	673
chr1	552505	553140	635	552791	252.64	40.4049	2.6421	38.658	hda19_peak_134	AT1G02590	-	Name=AT1G02590;Note=Aldehyde oxidase/xanthine dehydrogenase%2C molybdopterin binding protein;computational_description=Aldehyde oxidase/xanthine dehydrogenase%2C molybdopterin binding protein%3B FUNCTIONS IN: oxidoreductase activity%2C aldehyde oxidase activity%3B INVOLVED IN: oxidation reduction%3B LOCATED IN: cellular_component unknown%3B CONTAINS InterPro DOMAIN/s: Aldehyde oxidase/xanthine de…	635
chr1	554989	557332	2343	556848	308.33	79.3895	3.66884	77.1874	hda19_peak_135	AT1G02610	-	Name=AT1G02610;Note=RING/FYVE/PHD zinc finger superfamily protein;computational_description=RING/FYVE/PHD zinc finger superfamily protein%3B FUNCTIONS IN: zinc ion binding%3B CONTAINS InterPro DOMAIN/s: Protein of unknown function DUF3675 (InterPro:IPR022143)%2C Zinc finger%2C C3HC4 RING-type (InterPro:IPR018957)%2C Zinc finger%2C RING-CH-type (InterPro:IPR011016)%3B BEST Arabidopsis thaliana pro…	2163
chr1	559613	560268	655	559906	193.41	24.2621	2.29706	22.7675	hda19_peak_136	AT1G04137	+	locus_type=long_noncoding_rna;Name=AT1G04137	638
chr1	564189	567615	3426	567096	287.58	60.9601	3.17117	58.9561	hda19_peak_137	AT1G02640	+	Name=AT1G02640;Note=beta-xylosidase 2;curator_summary=encodes a protein similar to a beta-xylosidase located in the extracellular matrix. This is a member of glycosyl hydrolase family 3 and has six other closely related members.;symbol=BXL2;Alias=ATBXL2,BETA-XYLOSIDASE 2;full_name=beta-xylosidase 2;computational_description=beta-xylosidase 2 (BXL2)%3B FUNCTIONS IN: hydrolase activity%2C hydrolyzi…	3426
chr1	568237	569723	1486	569386	187.33	16.0029	1.93453	14.6768	hda19_peak_138	AT1G02650	+	Name=AT1G02650;Note=Tetratricopeptide repeat (TPR)-like superfamily protein;computational_description=Tetratricopeptide repeat (TPR)-like superfamily protein%3B FUNCTIONS IN: heat shock protein binding%2C binding%3B INVOLVED IN: protein folding%3B LOCATED IN: cellular_component unknown%3B CONTAINS InterPro DOMAIN/s: Tetratricopeptide-like helical (InterPro:IPR011990)%2C Heat shock protein DnaJ%2C…	1486
chr1	570838	576684	5846	575718	319.98	72.5598	3.34354	70.427	hda19_peak_139	AT1G02660	-	Name=AT1G02660;Note=alpha/beta-Hydrolases superfamily protein;computational_description=alpha/beta-Hydrolases superfamily protein%3B FUNCTIONS IN: triglyceride lipase activity%3B INVOLVED IN: lipid metabolic process%3B LOCATED IN: cellular_component unknown%3B EXPRESSED IN: 24 plant structures%3B EXPRESSED DURING: 15 growth stages%3B CONTAINS InterPro DOMAIN/s: Lipase%2C class 3 (InterPro:IPR0029…	4260
chr1	582135	582517	382	582273	132.14	6.04661	1.54818	5.00951	hda19_peak_140	AT1G02680	+	Name=AT1G02680;Note=TBP-associated factor 13;curator_summary=Encodes a TBP-Associated Factor (TAF) that functions together with PRC2 in transcriptional regulation during seed development.;symbol=TAF13;full_name=TBP-associated factor 13;computational_description=TBP-associated factor 13 (TAF13)%3B FUNCTIONS IN: RNA polymerase II transcription factor activity%2C DNA binding%3B INVOLVED IN: transcri…	175
chr1	583761	584481	720	584122	265.3	38.8561	2.51226	37.131	hda19_peak_141	AT1G02690	+	Name=AT1G02690;Note=importin alpha isoform 6;curator_summary=Putative importin alpha isoform. When overexpressed can rescue the impa-4 decreased transformation susceptibility phenotype.;symbol=IMPA-6;full_name=importin alpha isoform 6;computational_description=importin alpha isoform 6 (IMPA-6)%3B FUNCTIONS IN: protein transporter activity%2C binding%3B INVOLVED IN: intracellular protein transport…	720
chr1	590808	591799	991	591240	140.24	7.78335	1.64421	6.68277	hda19_peak_142	AT1G02720	+	Name=AT1G02720;Note=galacturonosyltransferase 5;curator_summary=Encodes a protein with putative galacturonosyltransferase activity.;symbol=GATL5;Alias=AtGATL5;full_name=galacturonosyltransferase 5;computational_description=galacturonosyltransferase 5 (GATL5)%3B FUNCTIONS IN: transferase activity%2C transferring hexosyl groups%2C polygalacturonate 4-alpha-galacturonosyltransferase activity%2C tran…	991
chr1	598638	599117	479	598842	193.41	17.5197	1.98373	16.1596	hda19_peak_143	AT1G02730	-	Name=AT1G02730;Note=cellulose synthase-like D5;curator_summary=Encodes a gene similar to cellulose synthase. Knock-out mutant has reduced growth%2C reduced xylan level and reduced xylan synthase activity in stems.;symbol=CSLD5;Alias=ATCSLD5,cellulose synthase-like D5,SOS6,SALT OVERLY SENSITIVE 6;full_name=cellulose synthase-like D5;computational_description=cellulose synthase-like D5 (CSLD5)%3B C…	479
chr1	601825	602762	937	602393	226.31	36.848	2.65598	35.1515	hda19_peak_144	AT1G02740	-	Name=AT1G02740;Note=MRG family protein;Alias=MRG2,MORF related gene 2;computational_description=MRG family protein%3B FUNCTIONS IN: chromatin binding%3B INVOLVED IN: chromatin assembly or disassembly%3B LOCATED IN: chromatin%2C nucleus%3B EXPRESSED IN: 15 plant structures%3B EXPRESSED DURING: 6 growth stages%3B CONTAINS InterPro DOMAIN/s: Histone H4 acetyltransferase%2C NuA4 complex%2C Eaf3/MRG15…	937
chr1	607409	607873	464	607621	141.76	8.49749	1.69323	7.3735	hda19_peak_145	AT1G02770	-	Name=AT1G02770;Note=hypothetical protein;computational_description=Protein of unknown function (DUF626)%3B CONTAINS InterPro DOMAIN/s: Protein of unknown function DUF626%2C Arabidopsis thaliana (InterPro:IPR006462)%3B BEST Arabidopsis thaliana protein match is: Protein of unknown function (DUF626) (TAIR:AT1G19060.1)%3B Has 209 Blast hits to 208 proteins in 2 species: Archae - 0%3B Bacteria - 0%3B…	299
chr1	609165	609542	377	609413	133.16	6.24946	1.55995	5.20442	hda19_peak_146	AT1G02780	-	Name=AT1G02780;Note=Ribosomal protein L19e family protein;symbol=emb2386;full_name=embryo defective 2386;computational_description=embryo defective 2386 (emb2386)%3B FUNCTIONS IN: structural constituent of ribosome%3B INVOLVED IN: translation%2C ribosome biogenesis%2C embryo development ending in seed dormancy%3B LOCATED IN: in 6 components%3B EXPRESSED IN: 25 plant structures%3B EXPRESSED DURING…	377
chr1	616536	618875	2339	616967	216.19	27.597	2.32198	26.044	hda19_peak_147	AT1G02810	+	Name=AT1G02810;Note=Plant invertase/pectin methylesterase inhibitor superfamily;computational_description=Plant invertase/pectin methylesterase inhibitor superfamily%3B FUNCTIONS IN: enzyme inhibitor activity%2C pectinesterase activity%3B INVOLVED IN: cell wall modification%3B LOCATED IN: endomembrane system%2C cell wall%2C plant-type cell wall%3B EXPRESSED IN: 14 plant structures%3B EXPRESSED DU…	1815
chr1	620205	621899	1694	621433	272.89	41.0422	2.55976	39.2866	hda19_peak_148	AT1G02816	+	Name=AT1G02816;Note=pectinesterase (Protein of unknown function%2C DUF538);computational_description=Protein of unknown function%2C DUF538%3B FUNCTIONS IN: molecular_function unknown%3B INVOLVED IN: biological_process unknown%3B LOCATED IN: plasma membrane%2C vacuole%3B EXPRESSED IN: 25 plant structures%3B EXPRESSED DURING: 14 growth stages%3B CONTAINS InterPro DOMAIN/s: Protein of unknown functi…	1447
chr1	622891	623281	390	623047	149.86	7.4651	1.60493	6.37565	hda19_peak_149	AT1G02816	+	Name=AT1G02816;Note=pectinesterase (Protein of unknown function%2C DUF538);computational_description=Protein of unknown function%2C DUF538%3B FUNCTIONS IN: molecular_function unknown%3B INVOLVED IN: biological_process unknown%3B LOCATED IN: plasma membrane%2C vacuole%3B EXPRESSED IN: 25 plant structures%3B EXPRESSED DURING: 14 growth stages%3B CONTAINS InterPro DOMAIN/s: Protein of unknown functi…	163
chr1	629974	630641	667	630357	208.59	29.7878	2.46581	28.1987	hda19_peak_150	AT1G02850	+	Name=AT1G02850;Note=beta glucosidase 11;symbol=BGLU11;full_name=beta glucosidase 11;computational_description=beta glucosidase 11 (BGLU11)%3B FUNCTIONS IN: cation binding%2C hydrolase activity%2C hydrolyzing O-glycosyl compounds%2C catalytic activity%3B INVOLVED IN: carbohydrate metabolic process%3B LOCATED IN: endomembrane system%3B EXPRESSED IN: 24 plant structures%3B EXPRESSED DURING: 13 growt…	667
chr1	634549	635580	1031	635001	195.43	24.7877	2.31095	23.2834	hda19_peak_151	AT1G02860	+	Name=AT1G02860;Note=SPX (SYG1/Pho81/XPR1) domain-containing protein;curator_summary=Encodes a ubiquitin E3 ligase with RING and SPX domains that is involved in mediating immune responses and mediates degradation of PHT1s at plasma membranes. Targeted by MIR827. Ubiquitinates PHT1%3B3%2C PHT1%3B2%2C PHT1%3B1/AtPT1 and PHT1%3B4/AtPT2.;symbol=NLA;Alias=BAH1,BENZOIC ACID HYPERSENSITIVE 1;full_name=ni…	1031
chr1	644224	645113	889	644669	309.35	73.5309	3.4483	71.3888	hda19_peak_152	AT1G02880	-	Name=AT1G02880;Note=thiamin pyrophosphokinase1;curator_summary=Encodes a thiamine pyrophosphokinase capable of producing thiamine pyrophosphate from free thiamine.;symbol=TPK1;full_name=thiamin pyrophosphokinase1;computational_description=thiamin pyrophosphokinase1 (TPK1)%3B FUNCTIONS IN: thiamin diphosphokinase activity%3B INVOLVED IN: thiamin metabolic process%3B LOCATED IN: cytosol%3B EXPRESSE…	889
chr1	652118	653950	1832	652533	192.39	15.5487	1.89601	14.2332	hda19_peak_153	AT1G02890	-	Name=AT1G02890;Note=AAA-type ATPase family protein;computational_description=AAA-type ATPase family protein%3B FUNCTIONS IN: nucleoside-triphosphatase activity%2C ATPase activity%2C nucleotide binding%2C ATP binding%3B LOCATED IN: chloroplast%3B EXPRESSED IN: 25 plant structures%3B EXPRESSED DURING: 15 growth stages%3B CONTAINS InterPro DOMAIN/s: ATPase%2C AAA+ type%2C core (InterPro:IPR003593)%2…	883
chr1	655145	655548	403	655415	116.45	3.7954	1.41504	2.85841	hda19_peak_154	AT1G02900	-	Name=AT1G02900;Note=rapid alkalinization factor 1;curator_summary=Member of a diversely expressed predicted peptide family showing sequence similarity to tobacco Rapid Alkalinization Factor (RALF)%2C and is believed to play an essential role in the physiology of Arabidopsis. Consists of a single exon and is characterized by a conserved C-terminal motif and N-terminal signal peptide. Mediates Ca2+…	312
chr1	657909	658792	883	658303	184.8	14.4769	1.87675	13.1875	hda19_peak_155	AT1G02910	-	Name=AT1G02910;Note=tetratricopeptide repeat (TPR)-containing protein;curator_summary=Mutants defective in this gene were shown to have a reduced PSII content (overall reduction in the levels of several PSII subunits) and a disrupted grana stack structure. The N-terminal half of the protein contains two tetratricopeptide repeat (TPR) motifs that are arranged tandemly%2C each consisting of a 34-re…	883
chr1	660607	661353	746	661046	176.7	24.6238	2.42282	23.1227	hda19_peak_156	AT1G02920	-	Name=AT1G02920;Note=glutathione S-transferase 7;curator_summary=Encodes glutathione transferase belonging to the phi class of GSTs. Naming convention according to Wagner et al. (2002).;symbol=GSTF7;Alias=ATGST11,ARABIDOPSIS GLUTATHIONE S-TRANSFERASE 11,ATGSTF7,ATGSTF8,GST11,GLUTATHIONE S-TRANSFERASE 11;full_name=glutathione S-transferase 7;computational_description=glutathione S-transferase 7 (GS…	373
chr1	662277	662812	535	662545	228.34	46.4436	3.05786	44.6158	hda19_peak_157	AT1G02930	-	Name=AT1G02930;Note=glutathione S-transferase 6;curator_summary=Encodes glutathione transferase belonging to the phi class of GSTs. Naming convention according to Wagner et al. (2002).;symbol=GSTF6;Alias=ATGST1,ARABIDOPSIS GLUTATHIONE S-TRANSFERASE 1,ATGSTF3,ARABIDOPSIS THALIANA GLUATIONE S-TRANSFERASE F3,ATGSTF6,GLUTATHIONE S-TRANSFERASE,ERD11,EARLY RESPONSIVE TO DEHYDRATION 11,GST1,GLUTATHIONE …	535
chr1	669611	670232	621	669720	138.22	10.5922	1.83183	9.40452	hda19_peak_158	AT1G02960	-	Name=AT1G02960;Note=kinetochore protein;computational_description=unknown protein%3B BEST Arabidopsis thaliana protein match is: unknown protein (TAIR:AT1G02965.1)%3B Has 83 Blast hits to 82 proteins in 37 species: Archae - 0%3B Bacteria - 2%3B Metazoa - 20%3B Fungi - 7%3B Plants - 29%3B Viruses - 0%3B Other Eukaryotes - 25 (source: NCBI BLink).;Dbxref=PMID:12372144,locus:2024760;locus_type=prote…	621
chr1	672584	673511	927	673175	202.01	20.3463	2.07155	18.9265	hda19_peak_160	AT1G02965	-	Name=AT1G02965;Note=hypothetical protein;computational_description=unknown protein%3B BEST Arabidopsis thaliana protein match is: unknown protein (TAIR:AT1G02960.3)%3B Has 8 Blast hits to 8 proteins in 2 species: Archae - 0%3B Bacteria - 0%3B Metazoa - 0%3B Fungi - 0%3B Plants - 8%3B Viruses - 0%3B Other Eukaryotes - 0 (source: NCBI BLink).;Dbxref=locus:504956274;locus_type=protein_coding	927
chr1	700976	701681	705	701367	319.47	69.5361	3.2371	67.4366	hda19_peak_161	AT1G03030	+	Name=AT1G03030;Note=P-loop containing nucleoside triphosphate hydrolases superfamily protein;computational_description=P-loop containing nucleoside triphosphate hydrolases superfamily protein%3B FUNCTIONS IN: phosphotransferase activity%2C alcohol group as acceptor%2C kinase activity%2C ATP binding%3B INVOLVED IN: biosynthetic process%2C metabolic process%3B LOCATED IN: chloroplast%3B EXPRESSED I…	705
chr1	706300	707710	1410	706621	218.21	33.2433	2.55185	31.6	hda19_peak_162	AT1G03040	-	Name=AT1G03040;Note=basic helix-loop-helix (bHLH) DNA-binding superfamily protein;computational_description=basic helix-loop-helix (bHLH) DNA-binding superfamily protein%3B FUNCTIONS IN: DNA binding%2C sequence-specific DNA binding transcription factor activity%3B INVOLVED IN: regulation of transcription%2C acetyl-CoA biosynthetic process from pyruvate%3B LOCATED IN: nucleus%3B EXPRESSED IN: 22 p…	1389
chr1	726782	728796	2014	727514	275.93	56.8203	3.11159	54.8636	hda19_peak_163	AT1G03060	-	Name=AT1G03060;Note=BEACH-DOMAIN HOMOLOG A1;curator_summary=Encodes a WD/BEACH domain protein involved in cell morphogenesis.;symbol=SPI;Alias=BCHA1,Beach-Domain Homolog A1;full_name=SPIRRIG;computational_description=SPIRRIG (SPI)%3B FUNCTIONS IN: binding%3B INVOLVED IN: signal transduction%2C multidimensional cell growth%2C vacuole organization%2C trichome morphogenesis%3B LOCATED IN: cellular_c…	1771
chr1	729507	729947	440	729668	122.02	4.97509	1.49282	3.98251	hda19_peak_164	AT1G03070	+	Name=AT1G03070;Note=Bax inhibitor-1 family protein;Alias=AtLFG4,LFG4,LIFEGUARD 4;computational_description=Bax inhibitor-1 family protein%3B CONTAINS InterPro DOMAIN/s: Inhibitor of apoptosis-promoting Bax1 related (InterPro:IPR006214)%3B BEST Arabidopsis thaliana protein match is: Bax inhibitor-1 family protein (TAIR:AT4G02690.1)%3B Has 5593 Blast hits to 5593 proteins in 1573 species: Archae - …	440
chr1	737430	739864	2434	739530	238.97	22.0039	2.01657	20.5516	hda19_peak_165	AT1G03080	-	Name=AT1G03080;Note=kinase interacting (KIP1-like) family protein;symbol=NET1D;full_name=Networked 1D;computational_description=kinase interacting (KIP1-like) family protein%3B FUNCTIONS IN: molecular_function unknown%3B INVOLVED IN: biological_process unknown%3B LOCATED IN: plasma membrane%3B EXPRESSED IN: 22 plant structures%3B EXPRESSED DURING: 13 growth stages%3B CONTAINS InterPro DOMAIN/s: P…	1876
chr1	748830	749474	644	749239	189.86	14.3211	1.85302	13.0354	hda19_peak_166	AT1G03106	-	Name=AT1G03106;Note=hypothetical protein;computational_description=unknown protein%3B Has 35333 Blast hits to 34131 proteins in 2444 species: Archae - 798%3B Bacteria - 22429%3B Metazoa - 974%3B Fungi - 991%3B Plants - 531%3B Viruses - 0%3B Other Eukaryotes - 9610 (source: NCBI BLink).;Dbxref=PMID:16500993,locus:1006230670;locus_type=protein_coding	644
chr1	752062	752523	461	752367	145.81	9.25928	1.72823	8.11097	hda19_peak_167	AT1G03120	+	Name=AT1G03120;Note=responsive to abscisic acid 28;curator_summary=Atrab28 plays a role in the ion cell balance during late embryogenesis and germination.;symbol=RAB28;Alias=ATRAB28,responsive to abscisic acid 28;full_name=responsive to abscisic acid 28;computational_description=responsive to abscisic acid 28 (RAB28)%3B CONTAINS InterPro DOMAIN/s: Seed maturation protein (InterPro:IPR007011)%3B B…	461
chr1	753779	754722	943	754296	415.67	151.739	5.08134	148.929	hda19_peak_168	AT1G03130	-	Name=AT1G03130;Note=photosystem I subunit D-2;curator_summary=Encodes a protein predicted by sequence similarity with spinach PsaD to be photosystem I reaction center subunit II (PsaD2);symbol=PSAD-2;full_name=photosystem I subunit D-2;computational_description=photosystem I subunit D-2 (PSAD-2)%3B FUNCTIONS IN: molecular_function unknown%3B INVOLVED IN: photosynthesis%3B LOCATED IN: in 6 compone…	943
chr1	756048	756586	538	756384	152.4	7.71124	1.60718	6.61336	hda19_peak_169	AT1G03140	-	Name=AT1G03140;Note=splicing factor Prp18 family protein;computational_description=splicing factor Prp18 family protein%3B INVOLVED IN: RNA splicing%3B LOCATED IN: spliceosomal complex%3B EXPRESSED IN: male gametophyte%2C cultured cell%2C pollen tube%3B EXPRESSED DURING: L mature pollen stage%2C M germinated pollen stage%3B CONTAINS InterPro DOMAIN/s: Pre-mRNA processing factor 4 (PRP4) like (Int…	538
chr1	760671	761589	918	761322	156.95	10.086	1.74198	8.91274	hda19_peak_170	AT1G03160	+	Name=AT1G03160;Note=FZO-like protein;curator_summary=A new plant-specific member of the dynamin superfamily%3B defines a new protein class within the dynamin superfamily of membrane remodeling GTPases that regulates organization of the thylakoid network in plants. Targeted to chloroplasts and associated with thylakoid and envelope membranes as punctate structures. Knockout mutants have abnormalit…	918
chr1	766770	767285	515	767037	161	15.0821	1.99126	13.7778	hda19_peak_171	AT1G03165	+	Name=AT1G03165;Note=hypothetical protein;locus_type=protein_coding	515
chr1	767896	768254	358	768039	125.56	5.68606	1.54597	4.66374	hda19_peak_172	AT1G04173	-	locus_type=long_noncoding_rna;Name=AT1G04173	358
chr1	773057	773480	423	773267	188.85	16.8765	1.97759	15.5305	hda19_peak_173	AT1G03180	+	Name=AT1G03180;Note=non-structural protein;computational_description=unknown protein%3B Has 36 Blast hits to 36 proteins in 15 species: Archae - 0%3B Bacteria - 0%3B Metazoa - 3%3B Fungi - 0%3B Plants - 33%3B Viruses - 0%3B Other Eukaryotes - 0 (source: NCBI BLink).;Dbxref=PMID:18315867,PMID:18775970,locus:2014550;locus_type=protein_coding	423
chr1	780133	780570	437	780358	194.92	27.4625	2.44905	25.9115	hda19_peak_174	AT1G03200	+	Name=AT1G03200;Note=hypothetical protein;computational_description=unknown protein%3B BEST Arabidopsis thaliana protein match is: unknown protein (TAIR:AT1G03240.1)%3B Has 2 Blast hits to 2 proteins in 1 species: Archae - 0%3B Bacteria - 0%3B Metazoa - 0%3B Fungi - 0%3B Plants - 2%3B Viruses - 0%3B Other Eukaryotes - 0 (source: NCBI BLink).;Dbxref=PMID:14535883,locus:2014495;locus_type=protein_co…	437
chr1	785397	787899	2502	785808	378.2	115.54	4.26071	113.006	hda19_peak_175	AT1G03220	+	Name=AT1G03220;Note=Eukaryotic aspartyl protease family protein;computational_description=Eukaryotic aspartyl protease family protein%3B FUNCTIONS IN: aspartic-type endopeptidase activity%3B INVOLVED IN: response to salt stress%3B LOCATED IN: cell wall%2C plasma membrane%2C membrane%2C plant-type cell wall%3B EXPRESSED IN: 6 plant structures%3B CONTAINS InterPro DOMAIN/s: Peptidase aspartic (Inte…	2068
chr1	788381	789339	958	789081	159.99	19.1042	2.23869	17.7102	hda19_peak_176	AT1G03230	+	Name=AT1G03230;Note=Eukaryotic aspartyl protease family protein;computational_description=Eukaryotic aspartyl protease family protein%3B FUNCTIONS IN: aspartic-type endopeptidase activity%3B INVOLVED IN: response to salt stress%3B LOCATED IN: cell wall%2C plant-type cell wall%3B EXPRESSED IN: stem%2C root%3B CONTAINS InterPro DOMAIN/s: Peptidase aspartic (InterPro:IPR021109)%2C Peptidase aspartic…	520
chr1	789789	790216	427	790000	158.47	10.1417	1.73338	8.96722	hda19_peak_177	AT1G03230	+	Name=AT1G03230;Note=Eukaryotic aspartyl protease family protein;computational_description=Eukaryotic aspartyl protease family protein%3B FUNCTIONS IN: aspartic-type endopeptidase activity%3B INVOLVED IN: response to salt stress%3B LOCATED IN: cell wall%2C plant-type cell wall%3B EXPRESSED IN: stem%2C root%3B CONTAINS InterPro DOMAIN/s: Peptidase aspartic (InterPro:IPR021109)%2C Peptidase aspartic…	427
chr1	792901	793552	651	793171	159.48	16.9654	2.11162	15.6176	hda19_peak_178	AT1G03240	-	Name=AT1G03240;Note=hypothetical protein;computational_description=unknown protein%3B BEST Arabidopsis thaliana protein match is: unknown protein (TAIR:AT1G03200.1)%3B Has 2 Blast hits to 2 proteins in 1 species: Archae - 0%3B Bacteria - 0%3B Metazoa - 0%3B Fungi - 0%3B Plants - 2%3B Viruses - 0%3B Other Eukaryotes - 0 (source: NCBI BLink).;Dbxref=PMID:18775970,locus:2014555;locus_type=protein_co…	651
chr1	795101	795578	477	795332	135.69	5.1916	1.48573	4.18968	hda19_peak_179	AT1G03250	-	Name=AT1G03250;Note=R3H domain protein;computational_description=unknown protein%3B Has 89 Blast hits to 89 proteins in 31 species: Archae - 0%3B Bacteria - 0%3B Metazoa - 31%3B Fungi - 0%3B Plants - 48%3B Viruses - 0%3B Other Eukaryotes - 10 (source: NCBI BLink).;Dbxref=PMID:18775970,locus:2014545;locus_type=protein_coding	477
chr1	798309	799404	1095	799072	197.96	27.3133	2.42376	25.7649	hda19_peak_180	AT1G03260	-	Name=AT1G03260;Note=SNARE associated Golgi protein family;computational_description=SNARE associated Golgi protein family%3B LOCATED IN: endomembrane system%3B EXPRESSED IN: 24 plant structures%3B EXPRESSED DURING: 15 growth stages%3B CONTAINS InterPro DOMAIN/s: SNARE associated Golgi protein (InterPro:IPR015414)%3B BEST Arabidopsis thaliana protein match is: SNARE associated Golgi protein family…	1095
chr1	806984	807664	680	807257	201.51	21.4256	2.12882	19.9846	hda19_peak_181	AT1G03290	+	Name=AT1G03290;Note=ELKS/Rab6-interacting/CAST family protein;computational_description=unknown protein%3B BEST Arabidopsis thaliana protein match is: unknown protein (TAIR:AT4G02880.2)%3B Has 13587 Blast hits to 10183 proteins in 1114 species: Archae - 257%3B Bacteria - 2402%3B Metazoa - 5637%3B Fungi - 960%3B Plants - 675%3B Viruses - 54%3B Other Eukaryotes - 3602 (source: NCBI BLink).;Dbxref=P…	680
chr1	812926	813652	726	813337	233.4	49.1422	3.1348	47.28	hda19_peak_182	AT1G03300	-	Name=AT1G03300;Note=agenet domain protein (DOMAIN OF UNKNOWN FUNCTION 724 1);curator_summary=Member of the plant-specific DUF724 protein family. Arabidopsis has 10 DUF724 proteins. Loss of function mutant has a WT phenotype;symbol=ATDUF1;Alias=DUF1,DOMAIN OF UNKNOWN FUNCTION 724 1;full_name=DOMAIN OF UNKNOWN FUNCTION 724 1;computational_description=DOMAIN OF UNKNOWN FUNCTION 724 1 (ATDUF1)%3B FUN…	726
chr1	824085	824682	597	824290	132.14	5.32034	1.49599	4.31304	hda19_peak_183	AT1G03350	-	Name=AT1G03350;Note=BSD domain-containing protein;computational_description=BSD domain-containing protein%3B FUNCTIONS IN: molecular_function unknown%3B INVOLVED IN: biological_process unknown%3B LOCATED IN: cellular_component unknown%3B EXPRESSED IN: 24 plant structures%3B EXPRESSED DURING: 15 growth stages%3B CONTAINS InterPro DOMAIN/s: BSD (InterPro:IPR005607)%3B BEST Arabidopsis thaliana prot…	597
chr1	826405	826771	366	826605	133.16	8.11265	1.68791	7.00111	hda19_peak_184	AT1G03365	+	Name=AT1G03365;Note=RING/U-box superfamily protein;computational_description=RING/U-box superfamily protein%3B FUNCTIONS IN: zinc ion binding%3B CONTAINS InterPro DOMAIN/s: Zinc finger%2C RING-type (InterPro:IPR001841)%3B BEST Arabidopsis thaliana protein match is: RING/U-box superfamily protein (TAIR:AT4G03000.2).;Dbxref=PMID:11983057,locus:6530298128;locus_type=protein_coding	366
chr1	830183	831023	840	830624	283.02	57.0991	3.05398	55.139	hda19_peak_185	AT1G03370	+	Name=AT1G03370;Note=C2 calcium/lipid-binding and GRAM domain containing protein;computational_description=C2 calcium/lipid-binding and GRAM domain containing protein%3B CONTAINS InterPro DOMAIN/s: C2 membrane targeting protein (InterPro:IPR018029)%2C C2 calcium/lipid-binding domain%2C CaLB (InterPro:IPR008973)%2C GRAM (InterPro:IPR004182)%2C C2 region (InterPro:IPR020477)%2C C2 calcium-dependent …	840
chr1	835336	836048	712	835811	164.04	14.1586	1.92835	12.8768	hda19_peak_186	AT1G03380	+	Name=AT1G03380;Note=yeast autophagy 18 G-like protein;symbol=ATG18G;Alias=ATATG18G,homolog of yeast autophagy 18 (ATG18) G;full_name=homolog of yeast autophagy 18 (ATG18) G;computational_description=homolog of yeast autophagy 18 (ATG18) G (ATG18G)%3B CONTAINS InterPro DOMAIN/s: WD40 repeat-like-containing domain (InterPro:IPR011046)%2C Breast carcinoma amplified sequence 3 (InterPro:IPR022175)%2C…	712
chr1	843825	844506	681	844213	189.86	25.211	2.371	23.6988	hda19_peak_187	AT1G03400	-	Name=AT1G03400;Note=2-oxoglutarate (2OG) and Fe(II)-dependent oxygenase superfamily protein;curator_summary=A single copy gene that encodes a protein with sequence similarity to tomato E8 (ACC oxidase%2C the last step in ethylene biosynthesis) involved in ethylene synthesis and fruit ripening in tomato. This gene is not induced by ethylene in siliques. The transcript is found in siliques%2C etiol…	681
chr1	845907	846302	395	846125	114.93	4.20324	1.46092	3.24587	hda19_peak_188	AT1G03410	-	Name=AT1G03410;Note=2-oxoglutarate (2OG) and Fe(II)-dependent oxygenase superfamily protein;symbol=2A6;computational_description=2A6%3B FUNCTIONS IN: oxidoreductase activity%3B LOCATED IN: endomembrane system%3B EXPRESSED IN: 17 plant structures%3B EXPRESSED DURING: 10 growth stages%3B CONTAINS InterPro DOMAIN/s: Oxoglutarate/iron-dependent oxygenase (InterPro:IPR005123)%3B BEST Arabidopsis thali…	395
chr1	847382	848179	797	847718	214.67	23.3351	2.1567	21.8576	hda19_peak_189	AT1G03410	-	Name=AT1G03410;Note=2-oxoglutarate (2OG) and Fe(II)-dependent oxygenase superfamily protein;symbol=2A6;computational_description=2A6%3B FUNCTIONS IN: oxidoreductase activity%3B LOCATED IN: endomembrane system%3B EXPRESSED IN: 17 plant structures%3B EXPRESSED DURING: 10 growth stages%3B CONTAINS InterPro DOMAIN/s: Oxoglutarate/iron-dependent oxygenase (InterPro:IPR005123)%3B BEST Arabidopsis thali…	797
chr1	851486	852281	795	851817	185.3	20.3868	2.15281	18.9663	hda19_peak_191	AT1G03440	+	Name=AT1G03440;Note=Leucine-rich repeat (LRR) family protein;computational_description=Leucine-rich repeat (LRR) family protein%3B INVOLVED IN: signal transduction%3B LOCATED IN: endomembrane system%3B EXPRESSED IN: 23 plant structures%3B EXPRESSED DURING: 13 growth stages%3B CONTAINS InterPro DOMAIN/s: Leucine-rich repeat-containing N-terminal domain%2C type 2 (InterPro:IPR013210)%2C Leucine-ric…	795
chr1	852941	854267	1326	853786	212.64	32.0767	2.54351	30.4513	hda19_peak_192	AT1G03440	+	Name=AT1G03440;Note=Leucine-rich repeat (LRR) family protein;computational_description=Leucine-rich repeat (LRR) family protein%3B INVOLVED IN: signal transduction%3B LOCATED IN: endomembrane system%3B EXPRESSED IN: 23 plant structures%3B EXPRESSED DURING: 13 growth stages%3B CONTAINS InterPro DOMAIN/s: Leucine-rich repeat-containing N-terminal domain%2C type 2 (InterPro:IPR013210)%2C Leucine-ric…	1326
chr1	863520	865634	2114	865250	295.68	66.026	3.29502	63.9651	hda19_peak_193	AT1G03457	-	Name=AT1G03457;Note=RNA-binding (RRM/RBD/RNP motifs) family protein;Alias=AtBRN2,BRN2,Bruno-like 2;computational_description=RNA-binding (RRM/RBD/RNP motifs) family protein%3B FUNCTIONS IN: RNA binding%2C nucleotide binding%2C nucleic acid binding%3B INVOLVED IN: biological_process unknown%3B LOCATED IN: cellular_component unknown%3B EXPRESSED IN: 17 plant structures%3B EXPRESSED DURING: 14 growt…	1852
chr1	867547	869104	1557	868144	299.73	56.876	2.94831	54.9186	hda19_peak_194	AT1G03470	-	Name=AT1G03470;Note=Kinase interacting (KIP1-like) family protein;curator_summary=Encodes a member of the NET superfamily of proteins that potentially couples different membranes to the actin cytoskeleton in plant cells. It colocalizes with filamentous actin and is localized to the nuclear membrane and the vacuolar membrane.;symbol=NET3A;full_name=Networked 3A;computational_description=Kinase int…	1186
chr1	870956	871761	805	871308	192.9	14.3843	1.84666	13.0969	hda19_peak_195	AT1G03475	-	Name=AT1G03475;Note=Coproporphyrinogen III oxidase;curator_summary=Encodes coproporphyrinogen III oxidase%2C a key enzyme in the biosynthetic pathway of chlorophyll and heme%2C a tetrapyrrole pathway. Mutants express cytological and molecular markers associated with the defense responses%2C usually activated by pathogen infection.;symbol=LIN2;Alias=ATCPO-I,HEMF1;full_name=LESION INITIATION 2;comp…	805
chr1	877191	878104	913	877691	299.22	64.6213	3.20969	62.5759	hda19_peak_196	AT1G03510	-	Name=AT1G03510;Note=Tetratricopeptide repeat (TPR)-like superfamily protein;computational_description=Tetratricopeptide repeat (TPR)-like superfamily protein%3B FUNCTIONS IN: binding%3B INVOLVED IN: biological_process unknown%3B LOCATED IN: cellular_component unknown%3B EXPRESSED IN: 10 plant structures%3B EXPRESSED DURING: 6 growth stages%3B CONTAINS InterPro DOMAIN/s: Pentatricopeptide repeat (…	913
chr1	879706	880574	868	880186	230.87	41.3852	2.8277	39.6248	hda19_peak_197	AT1G03520	-	Name=AT1G03520;Note=Core-2/I-branching beta-1%2C6-N-acetylglucosaminyltransferase family protein;computational_description=Core-2/I-branching beta-1%2C6-N-acetylglucosaminyltransferase family protein%3B FUNCTIONS IN: transferase activity%2C transferring glycosyl groups%2C acetylglucosaminyltransferase activity%3B INVOLVED IN: carbohydrate biosynthetic process%3B LOCATED IN: membrane%3B EXPRESSED …	868
chr1	883287	883877	590	883477	154.93	8.86666	1.67663	7.73059	hda19_peak_198	AT1G03530	-	Name=AT1G03530;Note=nuclear assembly factor 1;symbol=NAF1;Alias=ATNAF1;full_name=nuclear assembly factor 1;computational_description=nuclear assembly factor 1 (NAF1)%3B FUNCTIONS IN: snoRNA binding%2C pseudouridine synthase activity%3B INVOLVED IN: biological_process unknown%3B LOCATED IN: box H/ACA snoRNP complex%3B EXPRESSED IN: 23 plant structures%3B EXPRESSED DURING: 13 growth stages%3B CONTA…	590
chr1	890057	890441	384	890154	111.39	6.11574	1.62235	5.07607	hda19_peak_199	AT1G08825	-	locus_type=novel_transcribed_region;Name=AT1G08825	384
chr1	892280	892859	579	892566	212.14	23.6869	2.17488	22.2026	hda19_peak_200	AT1G03560	-	Name=AT1G03560;Note=Pentatricopeptide repeat (PPR-like) superfamily protein;computational_description=Pentatricopeptide repeat (PPR-like) superfamily protein%3B CONTAINS InterPro DOMAIN/s: Pentatricopeptide repeat (InterPro:IPR002885)%3B BEST Arabidopsis thaliana protein match is: Tetratricopeptide repeat (TPR)-like superfamily protein (TAIR:AT5G39710.1)%3B Has 53521 Blast hits to 15193 proteins …	579
chr1	896409	901525	5116	899961	391.37	119.483	4.26486	116.917	hda19_peak_201	AT1G03600	+	Name=AT1G03600;Note=photosystem II family protein;symbol=PSB27;computational_description=PSB27%3B FUNCTIONS IN: molecular_function unknown%3B INVOLVED IN: photosystem II repair%3B LOCATED IN: thylakoid%2C chloroplast thylakoid membrane%2C chloroplast thylakoid lumen%2C chloroplast photosystem II%2C chloroplast%3B EXPRESSED IN: 23 plant structures%3B EXPRESSED DURING: 13 growth stages%3B Has 273 B…	2315
chr1	902308	904556	2248	903727	216.69	29.1229	2.39225	27.5447	hda19_peak_202	AT1G03610	+	Name=AT1G03610;Note=plant/protein (DUF789);computational_description=Protein of unknown function (DUF789)%3B CONTAINS InterPro DOMAIN/s: Protein of unknown function DUF789 (InterPro:IPR008507)%3B BEST Arabidopsis thaliana protein match is: Protein of unknown function (DUF789) (TAIR:AT4G03420.1)%3B Has 266 Blast hits to 262 proteins in 19 species: Archae - 0%3B Bacteria - 0%3B Metazoa - 0%3B Fungi…	762
chr1	907132	907915	783	907593	192.39	23.1239	2.24875	21.6502	hda19_peak_203	AT1G03620	-	Name=AT1G03620;Note=ELMO/CED-12 family protein;computational_description=ELMO/CED-12 family protein%3B FUNCTIONS IN: molecular_function unknown%3B INVOLVED IN: phagocytosis%3B LOCATED IN: cytoskeleton%3B EXPRESSED IN: 16 plant structures%3B EXPRESSED DURING: 6 growth stages%3B CONTAINS InterPro DOMAIN/s: Engulfment/cell motility%2C ELMO (InterPro:IPR006816)%3B BEST Arabidopsis thaliana protein ma…	783
chr1	909495	910114	619	909814	212.14	30.7334	2.47835	29.1292	hda19_peak_204	AT1G03640	-	computational_description=tRNA-Phe (anticodon: GAA);Dbxref=PMID:8980477,PMID:23066098,PMID:8980477,locus:3688782;Name=AT1G03640;locus_type=pre_trna	304
chr1	910888	911250	362	911022	135.69	6.86311	1.60303	5.7953	hda19_peak_205	AT1G03650	-	Name=AT1G03650;Note=Acyl-CoA N-acyltransferases (NAT) superfamily protein;computational_description=Acyl-CoA N-acyltransferases (NAT) superfamily protein%3B FUNCTIONS IN: N-acetyltransferase activity%3B INVOLVED IN: metabolic process%3B LOCATED IN: cellular_component unknown%3B CONTAINS InterPro DOMAIN/s: GCN5-related N-acetyltransferase%2C C-terminal (InterPro:IPR022610)%2C GCN5-related N-acetyl…	362
chr1	917731	918447	716	918101	199.99	18.9241	2.03017	17.5337	hda19_peak_206	AT1G03680	-	Name=AT1G03680;Note=thioredoxin M-type 1;curator_summary=encodes a chloroplast thioredoxin similar to prokaryotic thioredoxins.;symbol=THM1;Alias=ATHM1,thioredoxin M-type 1,ATM1,ARABIDOPSIS THIOREDOXIN M-TYPE 1,TRX-M1,THIOREDOXIN M-TYPE 1;full_name=thioredoxin M-type 1;computational_description=thioredoxin M-type 1 (THM1)%3B FUNCTIONS IN: enzyme activator activity%3B INVOLVED IN: response to oxid…	716
chr1	921562	922463	901	921717	126.07	6.11264	1.56874	5.07308	hda19_peak_207	AT1G03700	+	Name=AT1G03700;Note=Uncharacterized protein family (UPF0497);Alias=CASPL1C2,CASP-like protein 1C2;computational_description=Uncharacterised protein family (UPF0497)%3B FUNCTIONS IN: molecular_function unknown%3B INVOLVED IN: biological_process unknown%3B LOCATED IN: endomembrane system%3B EXPRESSED IN: hypocotyl%2C flower%3B EXPRESSED DURING: petal differentiation and expansion stage%3B CONTAINS …	536
chr1	929912	934672	4760	931765	352.38	108.834	4.29992	106.356	hda19_peak_208	AT1G03730	-	Name=AT1G03730;Note=pyrroline-5-carboxylate reductase;computational_description=unknown protein%3B BEST Arabidopsis thaliana protein match is: unknown protein (TAIR:AT4G03600.1)%3B Has 50 Blast hits to 50 proteins in 10 species: Archae - 0%3B Bacteria - 0%3B Metazoa - 0%3B Fungi - 0%3B Plants - 50%3B Viruses - 0%3B Other Eukaryotes - 0 (source: NCBI BLink).;Dbxref=PMID:16980540,locus:2020728;locu…	2271
chr1	936767	938144	1377	937730	234.42	34.3056	2.50442	32.6463	hda19_peak_209	AT1G03750	+	Name=AT1G03750;Note=switch 2;symbol=SWI2;Alias=CHR9,CHROMATIN REMODELING 9;full_name=switch 2;computational_description=switch 2 (SWI2)%3B FUNCTIONS IN: helicase activity%2C DNA binding%2C ATP binding%2C nucleic acid binding%3B LOCATED IN: membrane%3B EXPRESSED IN: 24 plant structures%3B EXPRESSED DURING: 15 growth stages%3B CONTAINS InterPro DOMAIN/s: DEAD-like helicase%2C N-terminal (InterPro:I…	1319
chr1	951534	952406	872	952001	247.58	34.9227	2.46118	33.2542	hda19_peak_210	AT1G03780	-	Name=AT1G03780;Note=targeting protein for XKLP2;curator_summary=Homolog of vertebrate TPX2. Protein has three domains involved in nuclear targeting%2C one in nuclear export and two in microtubule binding. Involved in mitotic spindle assembly during late prophase and early prometaphase.;symbol=TPX2;Alias=AtTPX2;full_name=targeting protein for XKLP2;computational_description=targeting protein for X…	872
chr1	956544	958353	1809	958087	254.16	31.4995	2.29875	29.8832	hda19_peak_211	AT1G03800	-	Name=AT1G03800;Note=ERF domain protein 10;curator_summary=encodes a member of the ERF (ethylene response factor) subfamily B-1 of ERF/AP2 transcription factor family (ATERF-10). The protein contains one AP2 domain. There are 15 members in this subfamily including ATERF-3%2C ATERF-4%2C ATERF-7%2C and leafy petiole.;symbol=ERF10;Alias=ATERF10,ARABIDOPSIS THALIANA RF DOMAIN PROTEIN 10;full_name=ERF …	1250
chr1	961012	962110	1098	961841	218.72	24.7089	2.1972	23.2057	hda19_peak_212	AT1G03820	-	Name=AT1G03820;Note=E6-like protein;computational_description=unknown protein%3B FUNCTIONS IN: molecular_function unknown%3B INVOLVED IN: biological_process unknown%3B LOCATED IN: endomembrane system%3B EXPRESSED IN: 21 plant structures%3B EXPRESSED DURING: 13 growth stages%3B Has 1345 Blast hits to 1122 proteins in 102 species: Archae - 2%3B Bacteria - 28%3B Metazoa - 28%3B Fungi - 30%3B Plants …	904
chr1	966523	966953	430	966689	129.11	3.25521	1.3413	2.34752	hda19_peak_213	AT1G03830	-	Name=AT1G03830;Note=guanylate-binding family protein;computational_description=guanylate-binding family protein%3B FUNCTIONS IN: GTP binding%2C GTPase activity%3B INVOLVED IN: immune response%3B LOCATED IN: cellular_component unknown%3B EXPRESSED IN: 12 plant structures%3B EXPRESSED DURING: 6 growth stages%3B CONTAINS InterPro DOMAIN/s: Guanylate-binding protein%2C N-terminal (InterPro:IPR015894)…	430
chr1	967409	968011	602	967720	127.08	6.59519	1.60101	5.53716	hda19_peak_214	AT1G03840	-	Name=AT1G03840;Note=C2H2 and C2HC zinc fingers superfamily protein;curator_summary=MGP is a nuclear-localized putative transcription factor with three zinc finger domains. MGP can interact with three proteins implicated in root patterning: SCR%2C SHR%2C and JKD in Y2H assays%2C and these interactions depend on the first zinc finger in MGP. MGP appears to be a direct transcriptional target of SHR …	542
chr1	970523	971022	499	970772	195.94	24.6319	2.30962	23.1305	hda19_peak_215	AT1G03840	-	Name=AT1G03840;Note=C2H2 and C2HC zinc fingers superfamily protein;curator_summary=MGP is a nuclear-localized putative transcription factor with three zinc finger domains. MGP can interact with three proteins implicated in root patterning: SCR%2C SHR%2C and JKD in Y2H assays%2C and these interactions depend on the first zinc finger in MGP. MGP appears to be a direct transcriptional target of SHR …	499
chr1	974984	976622	1638	976476	131.64	6.62867	1.59804	5.56955	hda19_peak_217	AT1G03850	-	Name=AT1G03850;Note=Glutaredoxin family protein;curator_summary=Encodes glutaredoxin ATGRXS13%2C required to facilitate Botrytis cinerea infection of Arabidopsis thaliana plants. Sylvain La Camera et al (2011%2C PMID:21756272) reported a third splice variant in addition to the two annotated in TAIR10.;symbol=GRXS13;Alias=ATGRXS13,glutaredoxin 13;full_name=glutaredoxin 13;computational_description…	752
chr1	977307	979614	2307	978935	306.31	55.9493	2.87205	54.0032	hda19_peak_218	AT1G03850	-	Name=AT1G03850;Note=Glutaredoxin family protein;curator_summary=Encodes glutaredoxin ATGRXS13%2C required to facilitate Botrytis cinerea infection of Arabidopsis thaliana plants. Sylvain La Camera et al (2011%2C PMID:21756272) reported a third splice variant in addition to the two annotated in TAIR10.;symbol=GRXS13;Alias=ATGRXS13,glutaredoxin 13;full_name=glutaredoxin 13;computational_description…	1604
chr1	981511	984905	3394	984330	255.68	58.2995	3.3335	56.3258	hda19_peak_219	AT1G03870	-	Name=AT1G03870;Note=FASCICLIN-like arabinoogalactan 9;curator_summary=fasciclin-like arabinogalactan-protein 9 (Fla9);symbol=FLA9;full_name=FASCICLIN-like arabinoogalactan 9;computational_description=FASCICLIN-like arabinoogalactan 9 (FLA9)%3B LOCATED IN: anchored to plasma membrane%2C plasma membrane%2C anchored to membrane%3B EXPRESSED IN: 23 plant structures%3B EXPRESSED DURING: 14 growth stag…	2164
chr1	993096	993675	579	993409	219.23	23.1394	2.12345	21.6656	hda19_peak_220	AT1G03905	+	Name=AT1G03905;Note=P-loop containing nucleoside triphosphate hydrolases superfamily protein;symbol=ABCI19;full_name=ATP-binding cassette I19;computational_description=P-loop containing nucleoside triphosphate hydrolases superfamily protein%3B FUNCTIONS IN: nucleoside-triphosphatase activity%2C ATPase activity%2C nucleotide binding%2C ATP binding%3B EXPRESSED IN: 8 plant structures%3B EXPRESSED D…	579
chr1	1000463	1001097	634	1000758	176.7	17.8697	2.07624	16.5018	hda19_peak_221	AT1G03920	+	Name=AT1G03920;Note=Protein kinase family protein;computational_description=Protein kinase family protein%3B FUNCTIONS IN: kinase activity%3B INVOLVED IN: protein amino acid phosphorylation%3B LOCATED IN: cytosol%2C plasma membrane%3B EXPRESSED IN: 23 plant structures%3B EXPRESSED DURING: 11 growth stages%3B CONTAINS InterPro DOMAIN/s: Protein kinase%2C ATP binding site (InterPro:IPR017441)%2C Se…	634
chr1	1004628	1005364	736	1004958	134.67	6.19585	1.55948	5.15299	hda19_peak_222	AT1G03930	+	Name=AT1G03930;Note=dual specificity kinase 1;curator_summary=Phosphorylates serine%2C threonine%2C and tyrosine;symbol=ADK1;Alias=CKL9ALPHA,CASEIN KINASE I-LIKE 9 ALPHA,CKL9BETA,CASEIN KINASE I-LIKE 9 BETA;full_name=dual specificity kinase 1;computational_description=dual specificity kinase 1 (ADK1)%3B CONTAINS InterPro DOMAIN/s: Protein kinase%2C ATP binding site (InterPro:IPR017441)%2C Protein…	736
chr1	1017783	1018441	658	1018040	216.19	21.0565	2.04895	19.6226	hda19_peak_223	AT1G03970	+	Name=AT1G03970;Note=G-box binding factor 4;curator_summary=encodes a basic leucine zipper G-box binding factor that can bind to G-box motifs only as heterodimers with GBF2 or GBF3. A single amino acid change can confer G-box binding as homodimers.;symbol=GBF4;full_name=G-box binding factor 4;computational_description=G-box binding factor 4 (GBF4)%3B FUNCTIONS IN: sequence-specific DNA binding%2C …	658
chr1	1022348	1022713	365	1022389	131.64	2.46976	1.27536	1.60989	hda19_peak_224	AT1G03980	-	Name=AT1G03980;Note=phytochelatin synthase 2;curator_summary=Encodes a protein with phytochelatin synthase activity which binds Cd2+ and Cd-glutathione complexes with high affinity. The protein has been postulated to be involved in Cd2+ tolerance. AtPCS2 expression appears to be less than that of AtPCS1%2C explaining the inability of endogenous AtPCS2 to substitute for AtPCS1 in the cad1-3 mutant…	365
chr1	1023868	1024759	891	1024467	203.02	19.9205	2.0489	18.5095	hda19_peak_225	AT1G03990	+	Name=AT1G03990;Note=Long-chain fatty alcohol dehydrogenase family protein;computational_description=Long-chain fatty alcohol dehydrogenase family protein%3B FUNCTIONS IN: oxidoreductase activity%2C oxidoreductase activity%2C acting on CH-OH group of donors%2C FAD binding%3B CONTAINS InterPro DOMAIN/s: Glucose-methanol-choline oxidoreductase%2C N-terminal (InterPro:IPR000172)%2C Glucose-methanol-c…	891
chr1	1028044	1029441	1397	1028559	755.39	397.402	7.92502	393.264	hda19_peak_226	AT1G04000	-	Name=AT1G04000;Note=hypothetical protein;computational_description=unknown protein%3B BEST Arabidopsis thaliana protein match is: unknown protein (TAIR:AT5G44060.1)%3B Has 62 Blast hits to 62 proteins in 10 species: Archae - 0%3B Bacteria - 0%3B Metazoa - 0%3B Fungi - 0%3B Plants - 62%3B Viruses - 0%3B Other Eukaryotes - 0 (source: NCBI BLink).;Dbxref=PMID:18775970,PMID:20736450,locus:2024137;loc…	1397
chr1	1035899	1036716	817	1036387	296.69	52.9805	2.83514	51.07	hda19_peak_228	AT1G04010	-	Name=AT1G04010;Note=phospholipid sterol acyl transferase 1;symbol=PSAT1;Alias=ATPSAT1,ERP1,enhanced response to Phytophthora 1;full_name=phospholipid sterol acyl transferase 1;computational_description=phospholipid sterol acyl transferase 1 (PSAT1)%3B CONTAINS InterPro DOMAIN/s: Lecithin:cholesterol acyltransferase (InterPro:IPR003386)%3B BEST Arabidopsis thaliana protein match is: phospholipid:d…	817
chr1	1040275	1040641	366	1040459	141.76	5.61503	1.50277	4.59534	hda19_peak_229	AT1G04030	+	Name=AT1G04030;Note=eisosome protein;computational_description=unknown protein%3B BEST Arabidopsis thaliana protein match is: unknown protein (TAIR:AT5G44040.1)%3B Has 1835 Blast hits to 1511 proteins in 238 species: Archae - 7%3B Bacteria - 164%3B Metazoa - 377%3B Fungi - 135%3B Plants - 187%3B Viruses - 22%3B Other Eukaryotes - 943 (source: NCBI BLink).;Dbxref=PMID:12169696,PMID:12566592,PMID:1…	366
chr1	1043241	1043704	463	1043346	122.52	2.92891	1.32821	2.03993	hda19_peak_230	AT1G04040	-	Name=AT1G04040;Note=HAD superfamily%2C subfamily IIIB acid phosphatase;computational_description=HAD superfamily%2C subfamily IIIB acid phosphatase %3B FUNCTIONS IN: acid phosphatase activity%3B INVOLVED IN: biological_process unknown%3B LOCATED IN: cell wall%2C plasma membrane%2C vacuole%2C plant-type cell wall%3B EXPRESSED IN: 19 plant structures%3B EXPRESSED DURING: 9 growth stages%3B CONTAINS…	463
chr1	1049622	1050446	824	1049988	236.44	44.1937	2.897	42.3954	hda19_peak_231	AT1G04050	-	Name=AT1G04050;Note=histone-lysine N-methyltransferase SUVR2-like protein;curator_summary=Encodes SUVR1%2C one of the four closely related Arabidopsis SUVR proteins that belong to the SU(VAR)3-9 subgroup of SET-domain proteins. Proteins containing the evolutionarily conserved SET domain are involved in regulation of eukaryotic gene expression and chromatin structure through their histone lysine m…	824
chr1	1050867	1051447	580	1051312	159.99	5.54311	1.46354	4.52686	hda19_peak_232	AT1G04080	+	Name=AT1G04080;Note=Tetratricopeptide repeat (TPR)-like superfamily protein;symbol=PRP39;computational_description=PRP39%3B FUNCTIONS IN: binding%3B INVOLVED IN: regulation of timing of transition from vegetative to reproductive phase%3B LOCATED IN: intracellular%2C nucleus%3B EXPRESSED IN: 28 plant structures%3B EXPRESSED DURING: 13 growth stages%3B CONTAINS InterPro DOMAIN/s: RNA-processing pro…	580
chr1	1056914	1057332	418	1057113	169.61	10.5478	1.72333	9.36172	hda19_peak_233	AT1G04090	+	Name=AT1G04090;Note=vacuolar sorting-associated protein (DUF946);computational_description=Plant protein of unknown function (DUF946)%3B CONTAINS InterPro DOMAIN/s: Protein of unknown function DUF946 (InterPro:IPR009291)%3B BEST Arabidopsis thaliana protein match is: Plant protein of unknown function (DUF946) (TAIR:AT5G43950.1)%3B Has 349 Blast hits to 319 proteins in 89 species: Archae - 0%3B Ba…	418
chr1	1059068	1059725	657	1059470	143.28	12.0404	1.90127	10.813	hda19_peak_234	AT1G04100	+	Name=AT1G04100;Note=indoleacetic acid-induced protein 10;curator_summary=Auxin induced gene%2C IAA10 (IAA10).;symbol=IAA10;full_name=indoleacetic acid-induced protein 10;computational_description=indoleacetic acid-induced protein 10 (IAA10)%3B FUNCTIONS IN: sequence-specific DNA binding transcription factor activity%3B INVOLVED IN: response to auxin stimulus%2C response to chitin%3B LOCATED IN: n…	657
chr1	1063991	1064685	694	1064449	164.04	12.7878	1.85438	11.5408	hda19_peak_235	AT1G04110	-	Name=AT1G04110;Note=Subtilase family protein;curator_summary=Initially identified as a mutation affecting stomatal development and distribution. Encodes a protein similar to serine proteases.;symbol=SDD1;Alias=AtSDD1;full_name=STOMATAL DENSITY AND DISTRIBUTION 1;computational_description=STOMATAL DENSITY AND DISTRIBUTION (SDD1)%3B CONTAINS InterPro DOMAIN/s: Protease-associated PA (InterPro:IPR00…	694
chr1	1070577	1071998	1421	1071135	266.82	42.7616	2.65167	40.9822	hda19_peak_236	AT1G04120	-	Name=AT1G04120;Note=multidrug resistance-associated protein 5;curator_summary=encodes a high-affinity inositol hexakisphosphate transporter that plays a role in guard cell signaling and phytate storage. It is a member of MRP subfamily / ABC transporter subfamily C.;symbol=ABCC5;Alias=ATABCC5,Arabidopsis thaliana ATP-binding cassette C5,ATMRP5,multidrug resistance-associated protein 5,MRP5,MULTIDR…	1421
chr1	1072320	1073521	1201	1073104	353.9	77.1951	3.25598	75.0153	hda19_peak_237	AT1G04130	+	Name=AT1G04130;Note=Tetratricopeptide repeat (TPR)-like superfamily protein;curator_summary=Encodes one of the 36 carboxylate clamp (CC)-tetratricopeptide repeat (TPR) proteins (Prasad 2010%2C Pubmed ID: 20856808). Interacts with Hsp90/Hsp70 as co-chaperone.;symbol=TPR2;Alias=AtTPR2;full_name=tetratricopeptide repeat 2;computational_description=Tetratricopeptide repeat (TPR)-like superfamily prot…	1201
chr1	1080546	1081525	979	1080949	236.44	28.9189	2.28308	27.3438	hda19_peak_238	AT1G04140	-	Name=AT1G04140;Note=Transducin family protein / WD-40 repeat family protein;computational_description=Transducin family protein / WD-40 repeat family protein%3B FUNCTIONS IN: nucleotide binding%3B INVOLVED IN: biological_process unknown%3B LOCATED IN: chloroplast%3B EXPRESSED IN: 24 plant structures%3B EXPRESSED DURING: 15 growth stages%3B CONTAINS InterPro DOMAIN/s: WD40 repeat 2 (InterPro:IPR01…	979
chr1	1084199	1086390	2191	1084696	497.69	176.022	4.93752	173.051	hda19_peak_239	AT1G04150	-	Name=AT1G04150;Note=C2 calcium/lipid-binding plant phosphoribosyltransferase family protein;computational_description=C2 calcium/lipid-binding plant phosphoribosyltransferase family protein%3B CONTAINS InterPro DOMAIN/s: C2 membrane targeting protein (InterPro:IPR018029)%2C C2 calcium/lipid-binding domain%2C CaLB (InterPro:IPR008973)%2C Phosphoribosyltransferase C-terminal (InterPro:IPR013583)%2C…	1232
chr1	1096306	1097079	773	1096868	188.34	10.9709	1.69056	9.77269	hda19_peak_240	AT1G04170	+	Name=AT1G04170;Note=eukaryotic translation initiation factor 2 gamma subunit;curator_summary=protein synthesis initiation factor eIF2 gamma;symbol=EIF2 GAMMA;full_name=eukaryotic translation initiation factor 2 gamma subunit;computational_description=eukaryotic translation initiation factor 2 gamma subunit (EIF2 GAMMA)%3B CONTAINS InterPro DOMAIN/s: Translation elongation factor EFTu/EF1A%2C doma…	773
chr1	1103003	1105207	2204	1103353	210.11	31.2549	2.51325	29.6424	hda19_peak_241	AT1G04180	+	Name=AT1G04180;Note=YUCCA 9;symbol=YUC9;full_name=YUCCA 9;computational_description=YUCCA 9 (YUC9)%3B FUNCTIONS IN: NADP or NADPH binding%2C oxidoreductase activity%2C monooxygenase activity%2C FAD binding%2C flavin-containing monooxygenase activity%3B INVOLVED IN: oxidation reduction%3B EXPRESSED IN: root%3B CONTAINS InterPro DOMAIN/s: Pyridine nucleotide-disulphide oxidoreductase%2C class-II (I…	1715
chr1	1106012	1106540	528	1106291	152.9	10.3278	1.76928	9.14769	hda19_peak_242	AT1G04180	+	Name=AT1G04180;Note=YUCCA 9;symbol=YUC9;full_name=YUCCA 9;computational_description=YUCCA 9 (YUC9)%3B FUNCTIONS IN: NADP or NADPH binding%2C oxidoreductase activity%2C monooxygenase activity%2C FAD binding%2C flavin-containing monooxygenase activity%3B INVOLVED IN: oxidation reduction%3B EXPRESSED IN: root%3B CONTAINS InterPro DOMAIN/s: Pyridine nucleotide-disulphide oxidoreductase%2C class-II (I…	229
chr1	1108497	1109683	1186	1108889	228.34	20.7109	1.99426	19.2839	hda19_peak_243	AT1G04190	-	Name=AT1G04190;Note=Tetratricopeptide repeat (TPR)-like superfamily protein;curator_summary=Encodes one of the 36 carboxylate clamp (CC)-tetratricopeptide repeat (TPR) proteins (Prasad 2010%2C Pubmed ID: 20856808) with potential to interact with Hsp90/Hsp70 as co-chaperones.;symbol=TPR3;full_name=tetratricopeptide repeat 3;computational_description=Tetratricopeptide repeat (TPR)-like superfamily …	1186
chr1	1113996	1114814	818	1114370	248.09	44.7697	2.83052	42.9637	hda19_peak_244	AT1G04210	+	Name=AT1G04210;Note=Leucine-rich repeat protein kinase family protein;curator_summary=Encodes a putative Raf-related kinase.;computational_description=Leucine-rich repeat protein kinase family protein%3B FUNCTIONS IN: protein serine/threonine kinase activity%2C protein kinase activity%2C ATP binding%3B INVOLVED IN: protein amino acid phosphorylation%3B LOCATED IN: cellular_component unknown%3B CO…	818
chr1	1121121	1121591	470	1121359	145.81	12.2164	1.90982	10.9846	hda19_peak_245	AT1G04247	+	description=Natural antisense transcript overlaps with AT1G04220;Note=Natural antisense transcript overlaps with AT1G04220;locus_type=antisense_long_noncoding_rna;Name=AT1G04247	470
chr1	1125319	1125771	452	1125556	166.57	12.5782	1.84161	11.3367	hda19_peak_246	AT1G04230	+	Name=AT1G04230;Note=rRNA-processing EFG1-like protein (DUF2361);computational_description=Protein of unknown function (DUF2361)%3B CONTAINS InterPro DOMAIN/s: Protein of unknown function DUF2361 (InterPro:IPR019310)%3B BEST Arabidopsis thaliana protein match is: Protein of unknown function (DUF2361) (TAIR:AT5G43720.1)%3B Has 1174 Blast hits to 818 proteins in 194 species: Archae - 0%3B Bacteria -…	452
chr1	1129033	1132750	3717	1129647	419.72	121.637	4.08466	119.053	hda19_peak_247	AT1G04240	-	Name=AT1G04240;Note=AUX/IAA transcriptional regulator family protein;curator_summary=SHY2/IAA3 regulates multiple auxin responses in roots. It is induced rapidly by IAA%2C and has been shown to be phosphorylated by oat phytochrome A in vitro.;symbol=SHY2;Alias=IAA3,indole-3-acetic acid inducible 3;full_name=SHORT HYPOCOTYL 2;computational_description=SHORT HYPOCOTYL 2 (SHY2)%3B FUNCTIONS IN: sequ…	1656
chr1	1133596	1134905	1309	1133828	227.83	39.8775	2.78442	38.1382	hda19_peak_248	AT1G04253	-	locus_type=long_noncoding_rna;Name=AT1G04253	598
chr1	1139572	1140499	927	1140052	147.33	9.43801	1.72672	8.28409	hda19_peak_249	AT1G04260	-	Name=AT1G04260;Note=CAMV movement protein interacting protein 7;curator_summary=Encodes protein that interacts with CaMV movement protein. Colocalizes in the cytoplasm with the movement protein. Has similarity to mammalian proteins (such as the rat PRA1) which have been described as rab acceptors.;symbol=MPI7;Alias=MPIP7,CAMV MOVEMENT PROTEIN INTERACTING PROTEIN 7,PRA1.D,PRENYLATED RAB ACCEPTOR 1…	222
chr1	1140987	1141715	728	1141397	209.61	28.2793	2.39326	26.7148	hda19_peak_250	AT1G04260	-	Name=AT1G04260;Note=CAMV movement protein interacting protein 7;curator_summary=Encodes protein that interacts with CaMV movement protein. Colocalizes in the cytoplasm with the movement protein. Has similarity to mammalian proteins (such as the rat PRA1) which have been described as rab acceptors.;symbol=MPI7;Alias=MPIP7,CAMV MOVEMENT PROTEIN INTERACTING PROTEIN 7,PRA1.D,PRENYLATED RAB ACCEPTOR 1…	728
chr1	1142816	1144263	1447	1143858	295.68	55.6946	2.93253	53.7513	hda19_peak_251	AT1G04270	-	Name=AT1G04270;Note=cytosolic ribosomal protein S15;curator_summary=Encodes cytosolic ribosomal protein S15.;symbol=RPS15;full_name=cytosolic ribosomal protein S15;computational_description=cytosolic ribosomal protein S15 (RPS15)%3B FUNCTIONS IN: structural constituent of ribosome%3B INVOLVED IN: translation%3B LOCATED IN: cytosolic small ribosomal subunit%2C cytosolic ribosome%2C plasma membrane…	1314
chr1	1146183	1146917	734	1146510	157.96	11.2672	1.80642	10.0608	hda19_peak_252	AT1G04280	-	Name=AT1G04280;Note=P-loop containing nucleoside triphosphate hydrolases superfamily protein;computational_description=P-loop containing nucleoside triphosphate hydrolases superfamily protein%3B FUNCTIONS IN: ATP binding%3B INVOLVED IN: cell killing%3B LOCATED IN: membrane%3B EXPRESSED IN: leaf%3B CONTAINS InterPro DOMAIN/s: Zeta toxin (InterPro:IPR010488)%3B BEST Arabidopsis thaliana protein mat…	734
chr1	1154346	1155187	841	1154821	190.87	17.9331	2.01972	16.5638	hda19_peak_253	AT1G04300	-	Name=AT1G04300;Note=TRAF-like superfamily protein;computational_description=TRAF-like superfamily protein%3B CONTAINS InterPro DOMAIN/s: TRAF-like (InterPro:IPR008974)%2C MATH (InterPro:IPR002083)%2C TRAF-type (InterPro:IPR013322)%3B BEST Arabidopsis thaliana protein match is: TRAF-like superfamily protein (TAIR:AT5G43560.2)%3B Has 16577 Blast hits to 11240 proteins in 949 species: Archae - 20%3B…	841
chr1	1157541	1158009	468	1157956	124.04	7.46996	1.67369	6.38018	hda19_peak_254	AT1G04310	-	Name=AT1G04310;Note=ethylene response sensor 2;curator_summary=encodes an ethylene receptor related to bacterial two-component histidine kinases.;symbol=ERS2;full_name=ethylene response sensor 2;computational_description=ethylene response sensor 2 (ERS2)%3B FUNCTIONS IN: ethylene binding%2C protein histidine kinase activity%2C receptor activity%2C glycogen synthase kinase 3 activity%3B INVOLVED I…	468
chr1	1158838	1159373	535	1159052	188.85	21.7573	2.21001	20.3098	hda19_peak_255	AT1G04320	+	computational_description=tRNA-Gly (anticodon: GCC);Dbxref=PMID:8980477,PMID:23066098,PMID:8980477,locus:3688226;Name=AT1G04320;locus_type=pre_trna	255
chr1	1169205	1170122	917	1169713	177.71	16.1593	1.98567	14.8296	hda19_peak_256	AT1G04360	-	Name=AT1G04360;Note=RING/U-box superfamily protein;Alias=ATL1,ARABIDOPSIS TOXICOS EN LEVADURA 1;computational_description=RING/U-box superfamily protein%3B FUNCTIONS IN: zinc ion binding%3B EXPRESSED IN: hypocotyl%2C root%3B CONTAINS InterPro DOMAIN/s: Zinc finger%2C RING-type (InterPro:IPR001841)%2C Zinc finger%2C C3HC4 RING-type (InterPro:IPR018957)%3B BEST Arabidopsis thaliana protein match is…	829
chr1	1174079	1174651	572	1174356	218.72	31.7414	2.49314	30.1212	hda19_peak_259	AT1G04370	+	Name=AT1G04370;Note=Ethylene-responsive element binding factor 14;curator_summary=encodes a member of the ERF (ethylene response factor) subfamily B-3 of ERF/AP2 transcription factor family. The protein contains one AP2 domain. There are 18 members in this subfamily including ATERF-1%2C ATERF-2%2C AND ATERF-5.;symbol=ERF14;Alias=ATERF14,Ethylene-responsive element binding factor 14;full_name=Ethy…	572
chr1	1188119	1189540	1421	1188593	334.66	83.0357	3.57643	80.7966	hda19_peak_260	AT1G04400	-	Name=AT1G04400;Note=cryptochrome 2;curator_summary=Blue light receptor mediating blue-light regulated cotyledon expansion and flowering time. Positive regulator of the flowering-time gene CONSTANS. This gene possesses a light-induced CNT2 N-terminal homodimerisation domain.Involved in blue-light induced stomatal opening. Involved in triggering chromatin decondensation. An 80-residue motif (NC80) …	1421
chr1	1190624	1191741	1117	1191329	209.1	33.1115	2.60281	31.4703	hda19_peak_261	AT1G04410	-	Name=AT1G04410;Note=Lactate/malate dehydrogenase family protein;curator_summary=predicted to encode a cytosolic malate dehydrogenase.;symbol=c-NAD-MDH1;full_name=cytosolic-NAD-dependent malate dehydrogenase 1;computational_description=Lactate/malate dehydrogenase family protein%3B FUNCTIONS IN: in 6 functions%3B INVOLVED IN: response to cadmium ion%2C response to zinc ion%2C response to salt stre…	1117
chr1	1193710	1194264	554	1194012	167.58	12.4718	1.83244	11.2332	hda19_peak_262	AT1G04425	+	Note=other_RNA;Name=AT1G04425;Dbxref=locus:4515102495;locus_type=other_rna	554
chr1	1197503	1198596	1093	1198023	225.3	31.3685	2.43335	29.7542	hda19_peak_263	AT1G04430	+	Name=AT1G04430;Note=S-adenosyl-L-methionine-dependent methyltransferases superfamily protein;computational_description=S-adenosyl-L-methionine-dependent methyltransferases superfamily protein%3B INVOLVED IN: biological_process unknown%3B LOCATED IN: Golgi apparatus%2C plasma membrane%3B EXPRESSED IN: 26 plant structures%3B EXPRESSED DURING: 15 growth stages%3B CONTAINS InterPro DOMAIN/s: Protein …	1093
chr1	1201024	1202528	1504	1202312	208.09	21.8255	2.112	20.3769	hda19_peak_264	AT1G04440	+	Name=AT1G04440;Note=casein kinase like 13;symbol=CKL13;full_name=casein kinase like 13;computational_description=casein kinase like 13 (CKL13)%3B FUNCTIONS IN: protein serine/threonine kinase activity%2C protein kinase activity%2C kinase activity%2C ATP binding%3B INVOLVED IN: protein amino acid phosphorylation%3B LOCATED IN: cellular_component unknown%3B EXPRESSED IN: 22 plant structures%3B EXPR…	1369
chr1	1205573	1206767	1194	1206555	124.04	3.9276	1.40497	2.9839	hda19_peak_265	AT1G04445	+	Name=AT1G04445;Note=C2H2-like zinc finger protein;computational_description=C2H2-like zinc finger protein%3B FUNCTIONS IN: zinc ion binding%2C nucleic acid binding%3B INVOLVED IN: biological_process unknown%3B LOCATED IN: intracellular%3B CONTAINS InterPro DOMAIN/s: Zinc finger%2C C2H2-like (InterPro:IPR015880)%2C Zinc finger%2C C2H2-type (InterPro:IPR007087)%3B Has 4 Blast hits to 4 proteins in …	1008
chr1	1215485	1216222	737	1215856	256.69	37.2133	2.50187	35.5115	hda19_peak_266	AT1G04480	+	Name=AT1G04480;Note=Ribosomal protein L14p/L23e family protein;computational_description=Ribosomal protein L14p/L23e family protein%3B FUNCTIONS IN: structural constituent of ribosome%3B INVOLVED IN: translation%3B LOCATED IN: ribosome%2C intracellular%3B EXPRESSED IN: 24 plant structures%3B EXPRESSED DURING: 15 growth stages%3B CONTAINS InterPro DOMAIN/s: Ribosomal protein L14b/L23e (InterPro:IP…	737
chr1	1224353	1224938	585	1224616	199.99	23.4184	2.23319	21.9389	hda19_peak_267	AT1G04500	-	Name=AT1G04500;Note=CCT motif family protein;computational_description=CCT motif family protein%3B CONTAINS InterPro DOMAIN/s: CCT domain (InterPro:IPR010402)%3B BEST Arabidopsis thaliana protein match is: CCT motif family protein (TAIR:AT2G33350.2)%3B Has 1789 Blast hits to 1789 proteins in 111 species: Archae - 0%3B Bacteria - 6%3B Metazoa - 2%3B Fungi - 2%3B Plants - 1654%3B Viruses - 0%3B Oth…	585
chr1	1230900	1231646	746	1231096	143.79	9.65397	1.75972	8.49369	hda19_peak_268	AT1G04520	+	Name=AT1G04520;Note=plasmodesmata-located protein 2;curator_summary=Encodes a plasmodesmal protein that may be involved in the intercellular movement of molecules through the plasmodesmata.;symbol=PDLP2;full_name=plasmodesmata-located protein 2;computational_description=plasmodesmata-located protein 2 (PDLP2)%3B FUNCTIONS IN: molecular_function unknown%3B INVOLVED IN: N-terminal protein myristoyl…	746
chr1	1232254	1232689	435	1232418	143.28	7.84545	1.63957	6.74285	hda19_peak_269	AT1G04520	+	Name=AT1G04520;Note=plasmodesmata-located protein 2;curator_summary=Encodes a plasmodesmal protein that may be involved in the intercellular movement of molecules through the plasmodesmata.;symbol=PDLP2;full_name=plasmodesmata-located protein 2;computational_description=plasmodesmata-located protein 2 (PDLP2)%3B FUNCTIONS IN: molecular_function unknown%3B INVOLVED IN: N-terminal protein myristoyl…	435
chr1	1233125	1233739	614	1233319	144.29	10.0867	1.77687	8.91346	hda19_peak_270	AT1G04520	+	Name=AT1G04520;Note=plasmodesmata-located protein 2;curator_summary=Encodes a plasmodesmal protein that may be involved in the intercellular movement of molecules through the plasmodesmata.;symbol=PDLP2;full_name=plasmodesmata-located protein 2;computational_description=plasmodesmata-located protein 2 (PDLP2)%3B FUNCTIONS IN: molecular_function unknown%3B INVOLVED IN: N-terminal protein myristoyl…	614
chr1	1235604	1236915	1311	1236363	513.38	202.011	5.51809	198.886	hda19_peak_271	AT1G04530	-	Name=AT1G04530;Note=Tetratricopeptide repeat (TPR)-like superfamily protein;curator_summary=Encodes one of the 36 carboxylate clamp (CC)-tetratricopeptide repeat (TPR) proteins (Prasad 2010%2C Pubmed ID: 20856808) with potential to interact with Hsp90/Hsp70 as co-chaperones.;symbol=TPR4;full_name=tetratricopeptide repeat 4;computational_description=Tetratricopeptide repeat (TPR)-like superfamily …	1311
chr1	1240003	1240704	701	1240374	190.37	26.4438	2.41837	24.9101	hda19_peak_272	AT1G04550	+	Name=AT1G04550;Note=AUX/IAA transcriptional regulator family protein;curator_summary=IAA12/BDL plays a role in auxin-mediated processes of apical-basal patterning in the embryo. bdl mutants lack a primary root meristem;symbol=IAA12;Alias=BDL,BODENLOS;full_name=indole-3-acetic acid inducible 12;computational_description=indole-3-acetic acid inducible 12 (IAA12)%3B FUNCTIONS IN: transcription repre…	701
chr1	1248706	1249388	682	1249090	283.53	49.8831	2.80361	48.0115	hda19_peak_273	AT1G04570	-	Name=AT1G04570;Note=Major facilitator superfamily protein;computational_description=Major facilitator superfamily protein%3B FUNCTIONS IN: transporter activity%3B INVOLVED IN: transport%3B LOCATED IN: chloroplast%2C membrane%3B CONTAINS InterPro DOMAIN/s: Biopterin transport-related protein BT1 (InterPro:IPR004324)%2C Major facilitator superfamily%2C general substrate transporter (InterPro:IPR016…	682
chr1	1261276	1261844	568	1261636	169.1	11.9098	1.79056	10.686	hda19_peak_274	AT1G04590	-	Name=AT1G04590;Note=PPR containing-like protein;computational_description=BEST Arabidopsis thaliana protein match is: Pentatricopeptide repeat (PPR) superfamily protein (TAIR:AT4G21190.1)%3B Has 111 Blast hits to 111 proteins in 15 species: Archae - 0%3B Bacteria - 0%3B Metazoa - 0%3B Fungi - 0%3B Plants - 109%3B Viruses - 0%3B Other Eukaryotes - 2 (source: NCBI BLink).;Dbxref=PMID:15266054,PMID:…	568
chr1	1280153	1280563	410	1280354	115.44	4.27016	1.45796	3.30971	hda19_peak_276	AT1G04610	+	Name=AT1G04610;Note=YUCCA 3;symbol=YUC3;full_name=YUCCA 3;computational_description=YUCCA 3 (YUC3)%3B FUNCTIONS IN: NADP or NADPH binding%2C oxidoreductase activity%2C FAD binding%2C flavin-containing monooxygenase activity%3B INVOLVED IN: auxin biosynthetic process%3B EXPRESSED IN: 11 plant structures%3B EXPRESSED DURING: 4 anthesis%2C C globular stage%2C petal differentiation and expansion stag…	410
chr1	1280893	1281325	432	1281108	146.83	7.936	1.64251	6.83023	hda19_peak_277	AT1G04610	+	Name=AT1G04610;Note=YUCCA 3;symbol=YUC3;full_name=YUCCA 3;computational_description=YUCCA 3 (YUC3)%3B FUNCTIONS IN: NADP or NADPH binding%2C oxidoreductase activity%2C FAD binding%2C flavin-containing monooxygenase activity%3B INVOLVED IN: auxin biosynthetic process%3B EXPRESSED IN: 11 plant structures%3B EXPRESSED DURING: 4 anthesis%2C C globular stage%2C petal differentiation and expansion stag…	432
chr1	1290923	1292411	1488	1292122	180.24	23.9062	2.35379	22.4177	hda19_peak_278	AT1G04640	+	Name=AT1G04640;Note=lipoyltransferase 2;curator_summary=Lipoyltransferase%2C located in mitochondria but not found in chloroplasts;symbol=LIP2;full_name=lipoyltransferase 2;computational_description=lipoyltransferase 2 (LIP2)%3B CONTAINS InterPro DOMAIN/s: Octanoyltransferase (InterPro:IPR000544)%2C Octanoyltransferase%2C conserved site (InterPro:IPR020605)%2C Biotin/lipoate A/B protein ligase (I…	1389
chr1	1294284	1294707	423	1294525	145.31	5.66957	1.49293	4.64791	hda19_peak_279	AT1G04645	-	Name=AT1G04645;Note=Plant self-incompatibility protein S1 family;computational_description=Plant self-incompatibility protein S1 family%3B FUNCTIONS IN: molecular_function unknown%3B INVOLVED IN: biological_process unknown%3B LOCATED IN: endomembrane system%3B EXPRESSED IN: 6 plant structures%3B EXPRESSED DURING: 4 anthesis%2C C globular stage%2C petal differentiation and expansion stage%2C E exp…	423
chr1	1298837	1299711	874	1299408	194.92	24.4181	2.30499	22.9205	hda19_peak_280	AT1G04650	-	Name=AT1G04650;Note=holliday junction resolvase;computational_description=unknown protein%3B Has 30201 Blast hits to 17322 proteins in 780 species: Archae - 12%3B Bacteria - 1396%3B Metazoa - 17338%3B Fungi - 3422%3B Plants - 5037%3B Viruses - 0%3B Other Eukaryotes - 2996 (source: NCBI BLink).;Dbxref=PMID:11115874,PMID:16951057,PMID:20736450,locus:2197858;locus_type=protein_coding	874
chr1	1305191	1309565	4374	1307853	250.62	45.0652	2.83461	43.2555	hda19_peak_282	AT1G04680	-	Name=AT1G04680;Note=Pectin lyase-like superfamily protein;computational_description=Pectin lyase-like superfamily protein%3B FUNCTIONS IN: lyase activity%2C pectate lyase activity%3B INVOLVED IN: biological_process unknown%3B LOCATED IN: membrane%3B EXPRESSED IN: 23 plant structures%3B EXPRESSED DURING: 13 growth stages%3B CONTAINS InterPro DOMAIN/s: Pectin lyase fold/virulence factor (InterPro:I…	3782
chr1	1312646	1313865	1219	1313076	350.86	103.578	4.13957	101.146	hda19_peak_284	AT1G04690	+	Name=AT1G04690;Note=potassium channel beta subunit 1;symbol=KAB1;Alias=KV-BETA1;full_name=potassium channel beta subunit 1;computational_description=potassium channel beta subunit 1 (KAB1)%3B FUNCTIONS IN: oxidoreductase activity%2C potassium channel activity%3B INVOLVED IN: oxidation reduction%2C potassium ion transport%2C transmembrane transport%3B LOCATED IN: plasma membrane%2C membrane%3B EXP…	1219
chr1	1320819	1322080	1261	1321020	153.41	9.25069	1.69679	8.10264	hda19_peak_285	AT1G04710	+	Name=AT1G04710;Note=peroxisomal 3-ketoacyl-CoA thiolase 4;curator_summary=EC2.3.1.16 thiolase. Its transcript levels change after inducing MUTE expression in a mute background.;symbol=PKT4;Alias=KAT1,3-KETO-ACYL-COA THIOLASE 1;full_name=peroxisomal 3-ketoacyl-CoA thiolase 4;computational_description=peroxisomal 3-ketoacyl-CoA thiolase 4 (PKT4)%3B FUNCTIONS IN: transferase activity%2C transferring…	1196
chr1	1324745	1325176	431	1324914	154.93	14.4219	1.99906	13.1338	hda19_peak_286	AT1G04720	+	computational_description=tRNA-Met (anticodon: CAT);Dbxref=PMID:8980477,PMID:23066098,PMID:8980477,locus:3692162;Name=AT1G04720;locus_type=pre_trna	262
chr1	1330902	1331666	764	1331158	194.42	17.3865	1.97392	16.0292	hda19_peak_287	AT1G04730	-	Name=AT1G04730;Note=P-loop containing nucleoside triphosphate hydrolases superfamily protein;curator_summary=Necessary for sister chromatid cohesion. Acts in synergy with ETG1.;symbol=CTF18;full_name=CHROMOSOME TRANSMISSION FIDELITY 18;computational_description=CHROMOSOME TRANSMISSION FIDELITY 18 (CTF18)%3B FUNCTIONS IN: nucleoside-triphosphatase activity%2C ATPase activity%2C nucleotide binding%…	764
chr1	1333384	1334006	622	1333702	210.11	28.049	2.37206	26.4883	hda19_peak_288	AT1G04750	-	Name=AT1G04750;Note=vesicle-associated membrane protein 721;curator_summary=Encodes vesicle-associated membrane protein 7B (VAMP7B%2C or VAMP721). Required for cell plate formation.;symbol=VAMP721;Alias=AT VAMP7B,ATVAMP721,VAMP7B,VESICLE-ASSOCIATED MEMBRANE PROTEIN 7B;full_name=vesicle-associated membrane protein 721;computational_description=vesicle-associated membrane protein 721 (VAMP721)%3B F…	622
chr1	1337469	1338881	1412	1337924	240.49	42.0481	2.78029	40.2787	hda19_peak_289	AT1G04770	-	Name=AT1G04770;Note=Tetratricopeptide repeat (TPR)-like superfamily protein;computational_description=Tetratricopeptide repeat (TPR)-like superfamily protein%3B FUNCTIONS IN: binding%3B INVOLVED IN: biological_process unknown%3B EXPRESSED IN: 23 plant structures%3B EXPRESSED DURING: 13 growth stages%3B CONTAINS InterPro DOMAIN/s: Tetratricopeptide TPR-1 (InterPro:IPR001440)%2C Tetratricopeptide-l…	1380
chr1	1343210	1345187	1977	1344957	203.02	15.1195	1.83806	13.8143	hda19_peak_290	AT1G04780	-	Name=AT1G04780;Note=Ankyrin repeat family protein;computational_description=Ankyrin repeat family protein%3B FUNCTIONS IN: molecular_function unknown%3B INVOLVED IN: biological_process unknown%3B LOCATED IN: plasma membrane%3B EXPRESSED IN: 24 plant structures%3B EXPRESSED DURING: 13 growth stages%3B CONTAINS InterPro DOMAIN/s: Ankyrin repeat-containing domain (InterPro:IPR020683)%2C Protein of u…	1583
chr1	1355511	1356353	842	1355812	322	65.3461	3.07623	63.2927	hda19_peak_291	AT1G04820	-	Name=AT1G04820;Note=tubulin alpha-4 chain;curator_summary=Encodes an alpha tubulin isoform that is expressed in roots%2C leaves and flowers.;symbol=TUA4;Alias=TOR2,TORTIFOLIA 2;full_name=tubulin alpha-4 chain;computational_description=tubulin alpha-4 chain (TUA4)%3B FUNCTIONS IN: structural constituent of cytoskeleton%3B INVOLVED IN: response to cadmium ion%2C microtubule-based process%2C cellula…	270
chr1	1358035	1358729	694	1358454	170.62	8.66765	1.61907	7.53815	hda19_peak_292	AT1G04820	-	Name=AT1G04820;Note=tubulin alpha-4 chain;curator_summary=Encodes an alpha tubulin isoform that is expressed in roots%2C leaves and flowers.;symbol=TUA4;Alias=TOR2,TORTIFOLIA 2;full_name=tubulin alpha-4 chain;computational_description=tubulin alpha-4 chain (TUA4)%3B FUNCTIONS IN: structural constituent of cytoskeleton%3B INVOLVED IN: response to cadmium ion%2C microtubule-based process%2C cellula…	694
chr1	1361723	1362526	803	1362157	164.04	9.66713	1.68408	8.50639	hda19_peak_293	AT1G04830	-	Name=AT1G04830;Note=Ypt/Rab-GAP domain of gyp1p superfamily protein;computational_description=Ypt/Rab-GAP domain of gyp1p superfamily protein%3B FUNCTIONS IN: RAB GTPase activator activity%3B INVOLVED IN: regulation of Rab GTPase activity%3B LOCATED IN: intracellular%3B EXPRESSED IN: 24 plant structures%3B EXPRESSED DURING: 15 growth stages%3B CONTAINS InterPro DOMAIN/s: RabGAP/TBC (InterPro:IPR0…	803
chr1	1364490	1365196	706	1364865	158.98	15.6075	2.04718	14.2906	hda19_peak_294	AT1G04840	-	Name=AT1G04840;Note=Tetratricopeptide repeat (TPR)-like superfamily protein;computational_description=Tetratricopeptide repeat (TPR)-like superfamily protein%3B CONTAINS InterPro DOMAIN/s: Pentatricopeptide repeat (InterPro:IPR002885)%3B BEST Arabidopsis thaliana protein match is: Tetratricopeptide repeat (TPR)-like superfamily protein (TAIR:AT1G74630.1)%3B Has 39151 Blast hits to 14409 proteins …	706
chr1	1368623	1369110	487	1368811	168.6	9.08237	1.64657	7.93966	hda19_peak_295	AT1G04850	-	Name=AT1G04850;Note=ubiquitin-associated (UBA)/TS-N domain-containing protein;computational_description=ubiquitin-associated (UBA)/TS-N domain-containing protein%3B FUNCTIONS IN: zinc ion binding%3B INVOLVED IN: biological_process unknown%3B LOCATED IN: intracellular%3B EXPRESSED IN: 24 plant structures%3B EXPRESSED DURING: 13 growth stages%3B CONTAINS InterPro DOMAIN/s: Zinc finger%2C C2H2-like …	487
chr1	1375590	1375937	347	1375687	122.02	3.61156	1.38222	2.68423	hda19_peak_296	AT1G04870	-	Name=AT1G04870;Note=protein arginine methyltransferase 10;curator_summary=Encodes a type I protein arginine methyltransferase based on the At1g04870.2 gene model. PRMT10 can catalyze the asymmetric dimethylation of arginine 3 on histone 4 and can also methylate myelin basic protein in vitro. Mutants lacking PRMT10 flower late due to defects in the autonomous pathway and they have elevated levels …	347
chr1	1391120	1391598	478	1391231	117.97	5.06401	1.52522	4.06776	hda19_peak_297	AT1G04910	-	Name=AT1G04910;Note=O-fucosyltransferase family protein;computational_description=O-fucosyltransferase family protein%3B CONTAINS InterPro DOMAIN/s: GDP-fucose protein O-fucosyltransferase (InterPro:IPR019378)%3B BEST Arabidopsis thaliana protein match is: O-fucosyltransferase family protein (TAIR:AT1G22460.1)%3B Has 861 Blast hits to 824 proteins in 30 species: Archae - 0%3B Bacteria - 0%3B Meta…	478
chr1	1395736	1396255	519	1396031	127.59	8.35989	1.73293	7.24022	hda19_peak_298	AT1G04920	-	Name=AT1G04920;Note=sucrose phosphate synthase 3F;curator_summary=Encodes a protein with putative sucrose-phosphate synthase activity.;symbol=SPS3F;Alias=ATSPS3F,sucrose phosphate synthase 3F;full_name=sucrose phosphate synthase 3F;computational_description=sucrose phosphate synthase 3F (SPS3F)%3B FUNCTIONS IN: sucrose-phosphate synthase activity%2C transferase activity%2C transferring glycosyl g…	519
chr1	1398714	1399254	540	1398981	201	24.8969	2.29545	23.3903	hda19_peak_299	AT1G04930	-	Name=AT1G04930;Note=hydroxyproline-rich glycoprotein family protein;computational_description=hydroxyproline-rich glycoprotein family protein%3B LOCATED IN: chloroplast%3B EXPRESSED IN: 14 plant structures%3B EXPRESSED DURING: 4 anthesis%2C F mature embryo stage%2C petal differentiation and expansion stage%2C E expanded cotyledon stage%2C D bilateral stage%3B BEST Arabidopsis thaliana protein mat…	540
chr1	1400670	1401073	403	1400895	134.67	6.31426	1.56777	5.26698	hda19_peak_300	AT1G04945	+	Name=AT1G04945;Note=HIT-type Zinc finger family protein;computational_description=HIT-type Zinc finger family protein%3B FUNCTIONS IN: molecular_function unknown%3B INVOLVED IN: biological_process unknown%3B EXPRESSED IN: 14 plant structures%3B EXPRESSED DURING: 6 growth stages%3B CONTAINS InterPro DOMAIN/s: Zinc finger%2C HIT-type (InterPro:IPR007529)%3B Has 408 Blast hits to 406 proteins in 188…	403
chr1	1407280	1407886	606	1407540	177.2	11.1997	1.73013	9.99514	hda19_peak_301	AT1G04950	-	Name=AT1G04950;Note=TATA BOX ASSOCIATED FACTOR II 59;curator_summary=Encodes one of two Arabidopsis proteins with significant similarity to the histone fold TBP-associated factor TAF6. Mutants are embryo lethal and transmission of the mutant allele through the male gametophyte is significantly reduced. This is due to reduced pollen tube growth of the mutant.;symbol=TAFII59;Alias=ATTAF6,EMB2781,EM…	606
chr1	1410525	1411288	763	1410924	239.98	39.9547	2.70769	38.214	hda19_peak_302	AT1G04960	-	Name=AT1G04960;Note=golgin family A protein (DUF1664);computational_description=Protein of unknown function (DUF1664)%3B FUNCTIONS IN: molecular_function unknown%3B INVOLVED IN: biological_process unknown%3B LOCATED IN: endomembrane system%3B EXPRESSED IN: 22 plant structures%3B EXPRESSED DURING: 13 growth stages%3B CONTAINS InterPro DOMAIN/s: Protein of unknown function DUF1664 (InterPro:IPR0124…	763
chr1	1418126	1419022	896	1418646	250.11	40.4159	2.64863	38.6688	hda19_peak_303	AT1G04985	-	Name=AT1G04985;Note=triacylglycerol lipase-like protein;computational_description=unknown protein%3B Has 37 Blast hits to 37 proteins in 11 species: Archae - 0%3B Bacteria - 0%3B Metazoa - 0%3B Fungi - 0%3B Plants - 37%3B Viruses - 0%3B Other Eukaryotes - 0 (source: NCBI BLink).;Dbxref=PMID:18775970,locus:2824357;locus_type=protein_coding	896
chr1	1421378	1424494	3116	1422179	357.95	104.059	4.08773	101.624	hda19_peak_304	AT1G04990	-	Name=AT1G04990;Note=Zinc finger C-x8-C-x5-C-x3-H type family protein;computational_description=Zinc finger C-x8-C-x5-C-x3-H type family protein%3B FUNCTIONS IN: zinc ion binding%2C nucleic acid binding%3B INVOLVED IN: biological_process unknown%3B LOCATED IN: cellular_component unknown%3B EXPRESSED IN: 24 plant structures%3B EXPRESSED DURING: 15 growth stages%3B CONTAINS InterPro DOMAIN/s: Zinc f…	1485
chr1	1425231	1425931	700	1425660	157.46	15.0582	2.01463	13.7543	hda19_peak_305	AT1G05000	+	Name=AT1G05000;Note=Phosphotyrosine protein phosphatases superfamily protein;curator_summary=Encodes an atypical dual-speci%26#64257%3Bcity phosphatase.;symbol=PFA-DSP1;Alias=AtPFA-DSP1;full_name=plant and fungi atypical dual-speci%26#64257%3Bcity phosphatase 1;computational_description=Phosphotyrosine protein phosphatases superfamily protein%3B FUNCTIONS IN: phosphatase activity%2C protein tyros…	700
chr1	1426436	1427140	704	1426769	168.09	13.7549	1.89135	12.4831	hda19_peak_306	AT1G05000	+	Name=AT1G05000;Note=Phosphotyrosine protein phosphatases superfamily protein;curator_summary=Encodes an atypical dual-speci%26#64257%3Bcity phosphatase.;symbol=PFA-DSP1;Alias=AtPFA-DSP1;full_name=plant and fungi atypical dual-speci%26#64257%3Bcity phosphatase 1;computational_description=Phosphotyrosine protein phosphatases superfamily protein%3B FUNCTIONS IN: phosphatase activity%2C protein tyros…	704
chr1	1430959	1435709	4750	1434569	361.5	113.417	4.36742	110.901	hda19_peak_307	AT1G05010	-	Name=AT1G05010;Note=ethylene-forming enzyme;curator_summary=Encodes 1-aminocyclopropane-1-carboxylate oxidase;symbol=EFE;Alias=ACO4,ethylene forming enzyme,EAT1;full_name=ethylene-forming enzyme;computational_description=ethylene-forming enzyme (EFE)%3B FUNCTIONS IN: 1-aminocyclopropane-1-carboxylate oxidase activity%3B INVOLVED IN: response to fungus%2C ethylene biosynthetic process%3B EXPRESSED…	2834
chr1	1436570	1437838	1268	1437588	168.6	8.79443	1.63074	7.66081	hda19_peak_308	AT1G05020	-	Name=AT1G05020;Note=ENTH/ANTH/VHS superfamily protein;computational_description=ENTH/ANTH/VHS superfamily protein%3B FUNCTIONS IN: phospholipid binding%2C clathrin binding%2C binding%2C phosphatidylinositol binding%3B INVOLVED IN: clathrin coat assembly%3B LOCATED IN: clathrin coat%3B EXPRESSED IN: 11 plant structures%3B EXPRESSED DURING: L mature pollen stage%2C M germinated pollen stage%2C 4 an…	1268
chr1	1441188	1441545	357	1441392	135.18	9.08761	1.74591	7.94479	hda19_peak_309	AT1G05030	-	Name=AT1G05030;Note=Major facilitator superfamily protein;computational_description=Major facilitator superfamily protein%3B FUNCTIONS IN: carbohydrate transmembrane transporter activity%2C sugar:hydrogen symporter activity%3B INVOLVED IN: transport%2C transmembrane transport%3B LOCATED IN: mitochondrion%2C integral to membrane%2C membrane%3B EXPRESSED IN: 22 plant structures%3B EXPRESSED DURING:…	357
chr1	1450678	1450997	319	1450891	128.09	3.99395	1.40319	3.04681	hda19_peak_310	AT1G05055	-	Name=AT1G05055;Note=general transcription factor II H2;curator_summary=Member of transcription factor TFIIH complex. Involved in transcription and DNA repair and interacts with AtXPD.;symbol=GTF2H2;Alias=ATGTF2H2;full_name=general transcription factor II H2;computational_description=general transcription factor II H2 (GTF2H2)%3B CONTAINS InterPro DOMAIN/s: Ssl1-like (InterPro:IPR007198)%2C TFIIH …	319
chr1	1453861	1454279	418	1454107	132.65	5.32034	1.50168	4.31304	hda19_peak_311	AT1G05060	-	Name=AT1G05060;Note=coiled-coil protein;computational_description=unknown protein%3B Has 34 Blast hits to 34 proteins in 13 species: Archae - 0%3B Bacteria - 0%3B Metazoa - 0%3B Fungi - 0%3B Plants - 34%3B Viruses - 0%3B Other Eukaryotes - 0 (source: NCBI BLink).;Dbxref=PMID:12368499,PMID:16510518,PMID:18650403,PMID:18775970,PMID:20736450,locus:2205553;locus_type=protein_coding	11
chr1	1454982	1456949	1967	1456796	164.55	12.035	1.81919	10.8078	hda19_peak_312	AT1G05065	-	Name=AT1G05065;Note=CLAVATA3/ESR-RELATED 20;curator_summary=Member of a large family of putative ligands homologous to the Clavata3 gene. Consists of a single exon.;symbol=CLE20;full_name=CLAVATA3/ESR-RELATED 20;computational_description=CLAVATA3/ESR-RELATED 20 (CLE20)%3B Has 7 Blast hits to 7 proteins in 2 species: Archae - 0%3B Bacteria - 0%3B Metazoa - 0%3B Fungi - 0%3B Plants - 7%3B Viruses -…	1340
chr1	1458427	1459132	705	1458814	204.04	17.806	1.95274	16.4397	hda19_peak_313	AT1G05070	-	Name=AT1G05070;Note=transmembrane protein%2C putative (DUF1068);computational_description=Protein of unknown function (DUF1068)%3B CONTAINS InterPro DOMAIN/s: Protein of unknown function DUF1068 (InterPro:IPR010471)%3B BEST Arabidopsis thaliana protein match is: Protein of unknown function (DUF1068) (TAIR:AT2G32580.1)%3B Has 119 Blast hits to 119 proteins in 15 species: Archae - 0%3B Bacteria - 2…	705
chr1	1461932	1462815	883	1462339	167.58	16.6735	2.0559	15.3321	hda19_peak_314	AT1G04333	-	locus_type=long_noncoding_rna;Name=AT1G04333	773
chr1	1468540	1471271	2731	1469234	356.43	93.0118	3.72326	90.6772	hda19_peak_315	AT1G05100	+	Name=AT1G05100;Note=mitogen-activated protein kinase kinase kinase 18;curator_summary=member of MEKK subfamily;symbol=MAPKKK18;full_name=mitogen-activated protein kinase kinase kinase 18;computational_description=mitogen-activated protein kinase kinase kinase 18 (MAPKKK18)%3B FUNCTIONS IN: protein serine/threonine kinase activity%2C protein kinase activity%2C kinase activity%2C ATP binding%3B INV…	2341
chr1	1475914	1476295	381	1476043	129.11	3.25521	1.3413	2.34752	hda19_peak_316	AT1G05120	-	Name=AT1G05120;Note=Helicase protein with RING/U-box domain-containing protein;computational_description=Helicase protein with RING/U-box domain%3B FUNCTIONS IN: helicase activity%2C DNA binding%2C zinc ion binding%2C ATP binding%2C nucleic acid binding%3B EXPRESSED IN: 24 plant structures%3B EXPRESSED DURING: 15 growth stages%3B CONTAINS InterPro DOMAIN/s: Zinc finger%2C RING-type%2C conserved s…	381
chr1	1476813	1479770	2957	1478668	335.17	100.612	4.18105	98.2082	hda19_peak_317	AT1G05136	+	Name=AT1G05136;Note=hypothetical protein;computational_description=unknown protein%3B Has 30201 Blast hits to 17322 proteins in 780 species: Archae - 12%3B Bacteria - 1396%3B Metazoa - 17338%3B Fungi - 3422%3B Plants - 5037%3B Viruses - 0%3B Other Eukaryotes - 2996 (source: NCBI BLink).;Dbxref=PMID:17395691,locus:4515102498;locus_type=protein_coding	1141
chr1	1482171	1482899	728	1482618	205.56	30.9345	2.53592	29.327	hda19_peak_318	AT1G05140	+	Name=AT1G05140;Note=Peptidase M50 family protein;computational_description=Peptidase M50 family protein%3B FUNCTIONS IN: metalloendopeptidase activity%3B INVOLVED IN: proteolysis%3B LOCATED IN: chloroplast%2C plastid%3B EXPRESSED IN: 22 plant structures%3B EXPRESSED DURING: 13 growth stages%3B CONTAINS InterPro DOMAIN/s: Peptidase M50 (InterPro:IPR008915)%2C PDZ/DHR/GLGF (InterPro:IPR001478)%2C P…	728
chr1	1496538	1496880	342	1496744	138.22	6.98217	1.59699	5.90982	hda19_peak_319	AT1G04337	+	locus_type=long_noncoding_rna;Name=AT1G04337	342
chr1	1497625	1498193	568	1497938	194.92	21.3245	2.16076	19.8856	hda19_peak_320	AT1G05180	-	Name=AT1G05180;Note=NAD(P)-binding Rossmann-fold superfamily protein;curator_summary=Encodes a subunit of the RUB1 activating enzyme that regulates the protein degradation activity of Skp1-Cullin-Fbox complexes%2C primarily%2C but not exclusively%2C affecting auxin responses. Acts alongside AS1 to exclude BP expression from leaves.;symbol=AXR1;full_name=AUXIN RESISTANT 1;computational_description…	80
chr1	1503754	1505233	1479	1504038	239.48	25.1679	2.12813	23.657	hda19_peak_321	AT1G05200	+	Name=AT1G05200;Note=glutamate receptor 3.4;curator_summary=Encodes a putative glutamate receptor GLR3 with dual localization in plastid and plasma membrane.;symbol=GLR3.4;Alias=ATGLR3.4,glutamate receptor 3.4,GLUR3;full_name=glutamate receptor 3.4;computational_description=glutamate receptor 3.4 (GLR3.4)%3B FUNCTIONS IN: protein binding%2C intracellular ligand-gated ion channel activity%3B INVOLV…	1293
chr1	1518444	1519071	627	1518681	220.75	43.3175	2.99097	41.5307	hda19_peak_322	AT1G05230	-	Name=AT1G05230;Note=homeodomain GLABROUS 2;curator_summary=Encodes a homeobox-leucine zipper family protein belonging to the HD-ZIP IV family. Mutants have trichomes that appear glass-like under a dissecting microscope as compared to the wild-type trichomes. The mutations do not affect trichome growth or branch number.;symbol=HDG2;full_name=homeodomain GLABROUS 2;computational_description=homeodo…	627
chr1	1519750	1520601	851	1520134	164.04	18.6376	2.17026	17.2535	hda19_peak_323	AT1G05240	+	Name=AT1G05240;Note=Peroxidase superfamily protein;computational_description=Peroxidase superfamily protein%3B FUNCTIONS IN: peroxidase activity%2C heme binding%3B INVOLVED IN: response to oxidative stress%2C oxidation reduction%3B LOCATED IN: plant-type cell wall%3B CONTAINS InterPro DOMAIN/s: Haem peroxidase (InterPro:IPR010255)%2C Plant peroxidase (InterPro:IPR000823)%2C Peroxidases heam-ligan…	851
chr1	1531180	1531509	329	1531333	99.74	3.79088	1.46099	2.8541	hda19_peak_324	AT1G05260	+	Name=AT1G05260;Note=Peroxidase superfamily protein;curator_summary=Encodes a cold-inducible cationic peroxidase that is involved in the stress response. In response to low temperature%2C RCI3 transcripts accumulate in the aerial part and in roots of etiolated seedlings but only in roots of light-grown seedlings.;symbol=RCI3;Alias=RCI3A;full_name=RARE COLD INDUCIBLE GENE 3;computational_descriptio…	304
chr1	1534162	1534839	677	1534508	172.14	12.3397	1.80355	11.1045	hda19_peak_325	AT1G05270	-	Name=AT1G05270;Note=TraB family protein;computational_description=TraB family protein%3B CONTAINS InterPro DOMAIN/s: Pheromone shutdown-related%2C TraB (InterPro:IPR002816)%3B BEST Arabidopsis thaliana protein match is: TraB family protein (TAIR:AT2G32340.1)%3B Has 779 Blast hits to 750 proteins in 262 species: Archae - 153%3B Bacteria - 256%3B Metazoa - 121%3B Fungi - 0%3B Plants - 106%3B Viruse…	677
chr1	1546172	1549194	3022	1548720	192.39	24.8444	2.33003	23.3389	hda19_peak_326	AT1G05300	-	Name=AT1G05300;Note=zinc transporter 5 precursor;curator_summary=member of Fe(II) transporter isolog family;symbol=ZIP5;full_name=zinc transporter 5 precursor;computational_description=zinc transporter 5 precursor (ZIP5)%3B FUNCTIONS IN: cation transmembrane transporter activity%2C metal ion transmembrane transporter activity%3B INVOLVED IN: response to zinc ion%2C cation transport%3B LOCATED IN:…	2677
chr1	1558080	1560636	2556	1559938	246.57	32.0452	2.35778	30.4203	hda19_peak_328	AT1G05340	-	Name=AT1G05340;Note=cysteine-rich TM module stress tolerance protein;computational_description=unknown protein%3B FUNCTIONS IN: molecular_function unknown%3B INVOLVED IN: biological_process unknown%3B LOCATED IN: chloroplast%3B EXPRESSED IN: 14 plant structures%3B EXPRESSED DURING: 7 growth stages%3B BEST Arabidopsis thaliana protein match is: unknown protein (TAIR:AT2G32210.1)%3B Has 189 Blast h…	1859
chr1	1563855	1564749	894	1564334	258.21	36.0573	2.44539	34.3723	hda19_peak_329	AT1G05350	-	Name=AT1G05350;Note=NAD(P)-binding Rossmann-fold superfamily protein;computational_description=NAD(P)-binding Rossmann-fold superfamily protein%3B FUNCTIONS IN: binding%2C oxidoreductase activity%2C acting on the CH-OH group of donors%2C NAD or NADP as acceptor%2C catalytic activity%2C cofactor binding%3B INVOLVED IN: metabolic process%3B LOCATED IN: cellular_component unknown%3B EXPRESSED IN: 24…	894
chr1	1568770	1570985	2215	1569803	427.31	121.176	4.00294	118.596	hda19_peak_330	AT1G05370	-	Name=AT1G05370;Note=Sec14p-like phosphatidylinositol transfer family protein;computational_description=Sec14p-like phosphatidylinositol transfer family protein%3B CONTAINS InterPro DOMAIN/s: Cellular retinaldehyde-binding/triple function%2C C-terminal (InterPro:IPR001251)%2C Phosphatidylinositol transfer protein-like%2C N-terminal (InterPro:IPR011074)%3B BEST Arabidopsis thaliana protein match is…	1839
chr1	1571468	1571790	322	1571537	117.97	3.04272	1.3519	2.14707	hda19_peak_331	AT1G05370	-	Name=AT1G05370;Note=Sec14p-like phosphatidylinositol transfer family protein;computational_description=Sec14p-like phosphatidylinositol transfer family protein%3B CONTAINS InterPro DOMAIN/s: Cellular retinaldehyde-binding/triple function%2C C-terminal (InterPro:IPR001251)%2C Phosphatidylinositol transfer protein-like%2C N-terminal (InterPro:IPR011074)%3B BEST Arabidopsis thaliana protein match is…	322
chr1	1572218	1572747	529	1572482	192.39	16.3656	1.93393	15.0313	hda19_peak_332	AT1G05370	-	Name=AT1G05370;Note=Sec14p-like phosphatidylinositol transfer family protein;computational_description=Sec14p-like phosphatidylinositol transfer family protein%3B CONTAINS InterPro DOMAIN/s: Cellular retinaldehyde-binding/triple function%2C C-terminal (InterPro:IPR001251)%2C Phosphatidylinositol transfer protein-like%2C N-terminal (InterPro:IPR011074)%3B BEST Arabidopsis thaliana protein match is…	529
chr1	1576524	1577097	573	1576797	221.25	24.174	2.15778	22.6807	hda19_peak_333	AT1G05380	+	Name=AT1G05380;Note=Acyl-CoA N-acyltransferase with RING/FYVE/PHD-type zinc finger protein;computational_description=Acyl-CoA N-acyltransferase with RING/FYVE/PHD-type zinc finger protein%3B CONTAINS InterPro DOMAIN/s: Zinc finger%2C PHD-type (InterPro:IPR001965)%2C Zinc finger%2C FYVE/PHD-type (InterPro:IPR011011)%2C Acyl-CoA N-acyltransferase (InterPro:IPR016181)%2C Zinc finger%2C PHD-finger (I…	573
chr1	1583500	1584127	627	1583807	224.29	32.923	2.50322	31.2845	hda19_peak_334	AT1G05385	-	Name=AT1G05385;Note=photosystem II 11 kDa protein-like protein;curator_summary=Encodes a Psb27 homolog involved in photosystem II biogenesis.;symbol=LPA19;Alias=Psb27-H1;full_name=LOW PSII ACCUMULATION 19;computational_description=LOW PSII ACCUMULATION 19 (LPA19)%3B FUNCTIONS IN: molecular_function unknown%3B INVOLVED IN: photosystem II assembly%3B LOCATED IN: chloroplast thylakoid lumen%2C chlor…	627
chr1	1587575	1588594	1019	1588044	603	243.182	5.69811	239.814	hda19_peak_335	AT1G05410	-	Name=AT1G05410;Note=CDPK adapter%2C putative (DUF1423);computational_description=Protein of unknown function (DUF1423)%3B CONTAINS InterPro DOMAIN/s: Protein of unknown function DUF1423%2C plant (InterPro:IPR004082)%3B BEST Arabidopsis thaliana protein match is: unknown protein (TAIR:AT4G14840.1)%3B Has 192 Blast hits to 189 proteins in 31 species: Archae - 0%3B Bacteria - 0%3B Metazoa - 2%3B Fun…	1019
chr1	1590064	1590762	698	1590297	135.18	8.09957	1.68045	6.9885	hda19_peak_336	AT1G05420	+	Name=AT1G05420;Note=ovate family protein 12;symbol=OFP12;Alias=ATOFP12,ARABIDOPSIS THALIANA OVATE FAMILY PROTEIN 12;full_name=ovate family protein 12;computational_description=ovate family protein 12 (OFP12)%3B CONTAINS InterPro DOMAIN/s: Protein of unknown function DUF623 (InterPro:IPR006458)%3B BEST Arabidopsis thaliana protein match is: ovate family protein 16 (TAIR:AT2G32100.1)%3B Has 358 Bla…	698
chr1	1595649	1596066	417	1595838	142.78	6.28559	1.54597	5.23934	hda19_peak_337	AT1G05430	-	Name=AT1G05430;Note=hypothetical protein;computational_description=unknown protein%3B Has 31 Blast hits to 31 proteins in 9 species: Archae - 0%3B Bacteria - 0%3B Metazoa - 0%3B Fungi - 0%3B Plants - 31%3B Viruses - 0%3B Other Eukaryotes - 0 (source: NCBI BLink).;Dbxref=PMID:12805622,PMID:18650403,locus:2201076;locus_type=protein_coding	417
chr1	1645268	1645898	630	1645644	165.56	18.4838	2.1631	17.1028	hda19_peak_338	AT1G05562	+	description=Natural antisense transcript overlaps with AT1G05560;Name=AT1G05562;curator_summary=Potential natural antisense gene%2C locus overlaps with AT1G05560;Note=Natural antisense transcript overlaps with AT1G05560;Dbxref=locus:6530298130;locus_type=antisense_long_noncoding_rna	630
chr1	1646512	1647945	1433	1647373	243.02	49.2678	3.05028	47.4038	hda19_peak_339	AT1G05560	-	Name=AT1G05560;Note=UDP-glucosyltransferase 75B1;curator_summary=A UDP-glucose transferase localized in the phragmoplast. It has been co-purified with the callose synthase complex and may transfer UDP-glucose from sucrose synthase to the callose synthase and thus help form a substrate channel for the synthesis of callose at the forming cell plate. Induced by salicylic acid. Independent of NPR1 fo…	1433
chr1	1659087	1662787	3700	1659485	283.53	50.2709	2.81709	48.3944	hda19_peak_340	AT1G05570	-	Name=AT1G05570;Note=callose synthase 1;curator_summary=Encodes a callose synthase 1 catalytic subunit . Member of Glycosyltransferase Family- 48.;symbol=CALS1;Alias=ATGSL06,ATGSL6,GSL06,GSL6,GLUCAN SYNTHASE-LIKE 6;full_name=callose synthase 1;computational_description=callose synthase 1 (CALS1)%3B FUNCTIONS IN: transferase activity%2C transferring glycosyl groups%2C 1%2C3-beta-glucan synthase act…	1524
chr1	1680308	1680652	344	1680518	104.3	2.91627	1.35629	2.0282	hda19_peak_341	AT1G05620	+	Name=AT1G05620;Note=uridine-ribohydrolase 2;curator_summary=Encodes a cytosolic inosine nucleoside hydrolase. Transcript levels for this gene are elevated in older leaves suggesting that it may play a role in purine catabolism during senescence.;symbol=URH2;Alias=NSH2,nucleoside hydrolase 2;full_name=uridine-ribohydrolase 2;computational_description=uridine-ribohydrolase 2 (URH2)%3B CONTAINS Inte…	344
chr1	1681448	1683009	1561	1682152	275.93	62.6493	3.33483	60.6259	hda19_peak_342	AT1G05630	+	Name=AT1G05630;Note=Endonuclease/exonuclease/phosphatase family protein;curator_summary=Encodes an inositol polyphosphate 5-phosphatase with phosphatase activity toward only Ins(1%2C4%2C5)P3. Induced in response to ABA and wounding treatments. Expressed in young seedlings and flowers%2C while no transcripts were detectable in maturated roots%2C stems%2C and rosette leaves Modulates the developmen…	1561
chr1	1689759	1690168	409	1690022	127.08	6.05725	1.56196	5.01985	hda19_peak_343	AT1G05640	-	Name=AT1G05640;Note=Ankyrin repeat family protein;computational_description=Ankyrin repeat family protein%3B CONTAINS InterPro DOMAIN/s: Ankyrin repeat-containing domain (InterPro:IPR020683)%2C Ankyrin repeat (InterPro:IPR002110)%3B BEST Arabidopsis thaliana protein match is: Ankyrin repeat family protein (TAIR:AT2G31820.1)%3B Has 67578 Blast hits to 27690 proteins in 1106 species: Archae - 88%3B…	409
chr1	1700840	1701227	387	1701006	124.55	9.42786	1.82077	8.27438	hda19_peak_344	AT1G05670	-	Name=AT1G05670;Note=Pentatricopeptide repeat (PPR-like) superfamily protein;computational_description=Pentatricopeptide repeat (PPR-like) superfamily protein%3B CONTAINS InterPro DOMAIN/s: Pentatricopeptide repeat (InterPro:IPR002885)%3B BEST Arabidopsis thaliana protein match is: Tetratricopeptide repeat (TPR)-like superfamily protein (TAIR:AT5G01110.1)%3B Has 76919 Blast hits to 23782 proteins …	387
chr1	1702685	1703045	360	1702850	139.74	13.8481	2.04105	12.5743	hda19_peak_345	AT1G05675	-	Name=AT1G05675;Note=UDP-Glycosyltransferase superfamily protein;computational_description=UDP-Glycosyltransferase superfamily protein%3B FUNCTIONS IN: transferase activity%2C transferring hexosyl groups%3B INVOLVED IN: metabolic process%3B CONTAINS InterPro DOMAIN/s: UDP-glucuronosyl/UDP-glucosyltransferase (InterPro:IPR002213)%3B BEST Arabidopsis thaliana protein match is: Uridine diphosphate gl…	360
chr1	1704601	1705401	800	1704946	276.94	55.4796	3.05433	53.5389	hda19_peak_346	AT1G05680	-	Name=AT1G05680;Note=Uridine diphosphate glycosyltransferase 74E2;curator_summary=Encodes a UDP-glucosyltransferase%2C UGT74E2%2C that acts on IBA (indole-3-butyric acid) and affects auxin homeostasis. The transcript and protein levels of this enzyme are strongly induced by H2O2 and may allow integration of ROS (reactive oxygen species) and auxin signaling. This enzyme can also transfer glycosyl g…	800
chr1	1713119	1715415	2296	1713555	652.62	302.666	6.71396	299.009	hda19_peak_347	AT1G05710	+	Name=AT1G05710;Note=basic helix-loop-helix (bHLH) DNA-binding superfamily protein;computational_description=basic helix-loop-helix (bHLH) DNA-binding superfamily protein%3B FUNCTIONS IN: sequence-specific DNA binding transcription factor activity%3B INVOLVED IN: response to ethylene stimulus%2C regulation of transcription%3B LOCATED IN: nucleus%3B EXPRESSED IN: 22 plant structures%3B EXPRESSED DU…	1598
chr1	1718737	1719240	503	1719032	172.14	14.7831	1.92979	13.4861	hda19_peak_348	AT1G05720	-	Name=AT1G05720;Note=selenoprotein family protein;computational_description=selenoprotein family protein%3B FUNCTIONS IN: selenium binding%3B INVOLVED IN: biological_process unknown%3B LOCATED IN: endomembrane system%3B EXPRESSED IN: 22 plant structures%3B EXPRESSED DURING: 13 growth stages%3B CONTAINS InterPro DOMAIN/s: Sep15/SelM redox (InterPro:IPR014912)%3B Has 200 Blast hits to 200 proteins i…	503
chr1	1721244	1721701	457	1721525	129.11	5.45687	1.51286	4.44395	hda19_peak_349	AT1G05750	+	Name=AT1G05750;Note=Tetratricopeptide repeat (TPR)-like superfamily protein;curator_summary=Encodes a pentatricopeptide repeat protein required for editing of rpoA and clpP chloroplast transcripts.;symbol=PDE247;Alias=CLB19;full_name=pigment defective 247;computational_description=pigment defective 247 (PDE247)%3B CONTAINS InterPro DOMAIN/s: Pentatricopeptide repeat (InterPro:IPR002885)%3B BEST A…	457
chr1	1729267	1730132	865	1729665	151.38	10.0691	1.75153	8.89643	hda19_peak_350	AT1G05783	-	Name=AT1G05783;Note=hypothetical protein;locus_type=protein_coding	865
chr1	1743622	1744074	452	1743903	129.11	5.69946	1.53065	4.67674	hda19_peak_352	AT1G05805	+	Name=AT1G05805;Note=basic helix-loop-helix (bHLH) DNA-binding superfamily protein;Alias=AKS2,ABA-responsive kinase substrate 2;computational_description=basic helix-loop-helix (bHLH) DNA-binding superfamily protein%3B FUNCTIONS IN: DNA binding%2C sequence-specific DNA binding transcription factor activity%3B INVOLVED IN: regulation of transcription%3B LOCATED IN: cytosol%3B EXPRESSED IN: 24 plant…	452
chr1	1744410	1746492	2082	1745828	429.85	157.541	5.11001	154.691	hda19_peak_353	AT1G05805	+	Name=AT1G05805;Note=basic helix-loop-helix (bHLH) DNA-binding superfamily protein;Alias=AKS2,ABA-responsive kinase substrate 2;computational_description=basic helix-loop-helix (bHLH) DNA-binding superfamily protein%3B FUNCTIONS IN: DNA binding%2C sequence-specific DNA binding transcription factor activity%3B INVOLVED IN: regulation of transcription%3B LOCATED IN: cytosol%3B EXPRESSED IN: 24 plant…	2082
chr1	1747969	1748550	581	1748346	166.07	13.5668	1.88885	12.3	hda19_peak_354	AT1G05810	+	Name=AT1G05810;Note=Rab GTPase-like A5A protein;symbol=RABA5E;Alias=ARA,ARA-1,ATRAB11D,ATRABA5E,ARABIDOPSIS THALIANA RAB GTPASE HOMOLOG A5E;full_name=RAB GTPase homolog A5E;computational_description=RAB GTPase homolog A5E (RABA5E)%3B FUNCTIONS IN: GTP binding%3B INVOLVED IN: protein transport%2C small GTPase mediated signal transduction%3B LOCATED IN: chloroplast%3B EXPRESSED IN: 23 plant structu…	581
chr1	1761943	1762605	662	1762133	150.37	11.9917	1.86877	10.7658	hda19_peak_355	AT1G05835	+	Name=AT1G05835;Note=PHD finger protein;computational_description=PHD finger protein%3B LOCATED IN: endomembrane system%3B BEST Arabidopsis thaliana protein match is: unknown protein (TAIR:AT1G32583.1)%3B Has 93 Blast hits to 91 proteins in 14 species: Archae - 0%3B Bacteria - 0%3B Metazoa - 0%3B Fungi - 0%3B Plants - 93%3B Viruses - 0%3B Other Eukaryotes - 0 (source: NCBI BLink).;Dbxref=PMID:1689…	662
chr1	1765984	1766708	724	1766327	177.2	18.709	2.10801	17.323	hda19_peak_356	AT1G05840	-	Name=AT1G05840;Note=Eukaryotic aspartyl protease family protein;computational_description=Eukaryotic aspartyl protease family protein%3B FUNCTIONS IN: aspartic-type endopeptidase activity%3B INVOLVED IN: proteolysis%3B LOCATED IN: anchored to membrane%3B EXPRESSED IN: 23 plant structures%3B EXPRESSED DURING: 15 growth stages%3B CONTAINS InterPro DOMAIN/s: Peptidase aspartic%2C catalytic (InterPro…	724
chr1	1768461	1769258	797	1768858	295.68	45.7427	2.60243	43.9241	hda19_peak_357	AT1G05850	-	Name=AT1G05850;Note=Chitinase family protein;curator_summary=Encodes an endo chitinase-like protein AtCTL1. Essential for tolerance to heat%2C salt and drought stresses. Also involved in root hair development%2C cell expansion and response to cytokinin. Allelic to erh2. 11 alleles described in Hauser (1995). Mutant is defective in acquired thermotolerance%2C appears semidwarf throughout its life …	797
chr1	1773029	1774758	1729	1773814	375.17	100.392	3.79965	97.9897	hda19_peak_358	AT1G05870	-	Name=AT1G05870;Note=hypothetical protein (DUF1685);computational_description=Protein of unknown function (DUF1685)%3B FUNCTIONS IN: molecular_function unknown%3B INVOLVED IN: N-terminal protein myristoylation%3B LOCATED IN: cellular_component unknown%3B CONTAINS InterPro DOMAIN/s: Protein of unknown function DUF1685 (InterPro:IPR012881)%3B BEST Arabidopsis thaliana protein match is: Protein of un…	1356
chr1	1786415	1787057	642	1786605	146.32	13.2999	1.96426	12.0397	hda19_peak_359	AT1G05900	+	Name=AT1G05900;Note=endonuclease III 2;symbol=NTH2;Alias=ATNTH2;full_name=endonuclease III 2;computational_description=endonuclease III 2 (NTH2)%3B CONTAINS InterPro DOMAIN/s: DNA glycosylase (InterPro:IPR011257)%2C Helix-hairpin-helix DNA-binding motif%2C class 1 (InterPro:IPR003583)%2C Endonuclease III%2C conserved site-2 (InterPro:IPR004036)%2C Helix-hairpin-helix motif (InterPro:IPR000445)%2C…	642
chr1	1789942	1790379	437	1790137	165.05	11.6124	1.78744	10.3965	hda19_peak_360	AT1G05910	+	Name=AT1G05910;Note=cell division cycle protein 48-related / CDC48-like protein;computational_description=cell division cycle protein 48-related / CDC48-related%3B FUNCTIONS IN: nucleoside-triphosphatase activity%2C nucleotide binding%2C ATP binding%3B EXPRESSED IN: 17 plant structures%3B EXPRESSED DURING: 7 growth stages%3B CONTAINS InterPro DOMAIN/s: ATPase%2C AAA-type%2C core (InterPro:IPR0039…	437
chr1	1803723	1804087	364	1803847	107.84	4.24413	1.48207	3.28492	hda19_peak_361	AT1G05940	-	Name=AT1G05940;Note=cationic amino acid transporter 9;curator_summary=Encodes a member of the cationic amino acid transporter (CAT) subfamily of amino acid polyamine choline transporters.;symbol=CAT9;full_name=cationic amino acid transporter 9;computational_description=cationic amino acid transporter 9 (CAT9)%3B FUNCTIONS IN: cationic amino acid transmembrane transporter activity%3B INVOLVED IN: …	364
chr1	1807456	1808251	795	1807856	227.33	40.4581	2.80321	38.7107	hda19_peak_362	AT1G05950	-	Name=AT1G05950;Note=hypothetical protein;computational_description=unknown protein%3B Has 50 Blast hits to 45 proteins in 14 species: Archae - 5%3B Bacteria - 0%3B Metazoa - 4%3B Fungi - 0%3B Plants - 34%3B Viruses - 0%3B Other Eukaryotes - 7 (source: NCBI BLink).;Dbxref=PMID:20736450,locus:2198871;locus_type=protein_coding	795
chr1	1815303	1816021	718	1815641	242.52	39.0719	2.64847	37.3439	hda19_peak_363	AT1G05960	-	Name=AT1G05960;Note=ARM repeat superfamily protein;computational_description=ARM repeat superfamily protein%3B FUNCTIONS IN: binding%3B INVOLVED IN: biological_process unknown%3B LOCATED IN: plasma membrane%3B EXPRESSED IN: 25 plant structures%3B EXPRESSED DURING: 15 growth stages%3B CONTAINS InterPro DOMAIN/s: Armadillo-type fold (InterPro:IPR016024)%3B BEST Arabidopsis thaliana protein match is…	718
chr1	1817112	1817679	567	1817417	195.94	15.2106	1.87559	13.9032	hda19_peak_364	AT1G05970	-	Name=AT1G05970;Note=RNA-binding (RRM/RBD/RNP motifs) family protein;computational_description=RNA-binding (RRM/RBD/RNP motifs) family protein%3B Has 58 Blast hits to 58 proteins in 17 species: Archae - 0%3B Bacteria - 0%3B Metazoa - 2%3B Fungi - 0%3B Plants - 56%3B Viruses - 0%3B Other Eukaryotes - 0 (source: NCBI BLink).;Dbxref=locus:2198876;locus_type=protein_coding	567
chr1	1819848	1822746	2898	1820316	250.11	44.2985	2.79883	42.4989	hda19_peak_365	AT1G06000	-	Name=AT1G06000;Note=UDP-Glycosyltransferase superfamily protein;curator_summary=encodes a flavonol-7-O-rhamnosyltransferase involved in the formation of rhamnosylated flavonols;computational_description=UDP-Glycosyltransferase superfamily protein%3B CONTAINS InterPro DOMAIN/s: UDP-glucuronosyl/UDP-glucosyltransferase (InterPro:IPR002213)%3B BEST Arabidopsis thaliana protein match is: UDP-glucosyl…	2439
chr1	1829472	1830538	1066	1829964	430.86	144.125	4.66461	141.368	hda19_peak_366	AT1G06040	-	Name=AT1G06040;Note=B-box zinc finger family protein;curator_summary=Encodes salt tolerance protein (STO) which confers salt tolerance to yeast cells. Fully complements calcineurin deficient yeast but does not encode a phosphoprotein phosphatase. Sequence has similarities to CONSTANS. STO co-localizes with COP1 and plays a role in light signaling.;symbol=STO;Alias=BBX24,B-box domain protein 24;fu…	1066
chr1	1837386	1838460	1074	1837869	304.79	53.8273	2.81883	51.9065	hda19_peak_367	AT1G06070	-	Name=AT1G06070;Note=Basic-leucine zipper (bZIP) transcription factor family protein;Alias=bZIP69,basic leucine-zipper 69;computational_description=Basic-leucine zipper (bZIP) transcription factor family protein%3B FUNCTIONS IN: DNA binding%2C sequence-specific DNA binding transcription factor activity%3B INVOLVED IN: regulation of transcription%2C DNA-dependent%3B LOCATED IN: chloroplast%3B EXPRE…	1074
chr1	1854910	1855383	473	1855110	131.64	4.28684	1.42621	3.32569	hda19_peak_368	AT1G06110	-	Name=AT1G06110;Note=SKP1/ASK-interacting protein 16;symbol=SKIP16;full_name=SKP1/ASK-interacting protein 16;computational_description=SKP1/ASK-interacting protein 16 (SKIP16)%3B CONTAINS InterPro DOMAIN/s: ApaG (InterPro:IPR007474)%3B Has 2063 Blast hits to 2061 proteins in 779 species: Archae - 0%3B Bacteria - 1378%3B Metazoa - 194%3B Fungi - 63%3B Plants - 89%3B Viruses - 0%3B Other Eukaryotes …	473
chr1	1860563	1862329	1766	1861012	195.94	29.4264	2.53666	27.8434	hda19_peak_369	AT1G06130	-	Name=AT1G06130;Note=glyoxalase 2-4;symbol=GLX2-4;full_name=glyoxalase 2-4;computational_description=glyoxalase 2-4 (GLX2-4)%3B FUNCTIONS IN: hydrolase activity%2C zinc ion binding%2C hydroxyacylglutathione hydrolase activity%3B INVOLVED IN: methylglyoxal catabolic process to D-lactate%3B LOCATED IN: chloroplast%3B EXPRESSED IN: 24 plant structures%3B EXPRESSED DURING: 13 growth stages%3B CONTAINS…	1375
chr1	1873579	1874831	1252	1874572	196.44	22.8558	2.21637	21.3868	hda19_peak_370	AT1G06150	-	Name=AT1G06150;Note=basic helix loop helix (bHLH) DNA-binding superfamily protein;symbol=EMB1444;Alias=LHL1,LONESOME HIGHWAY LIKE 1;full_name=EMBRYO DEFECTIVE 1444;computational_description=EMBRYO DEFECTIVE 1444 (EMB1444)%3B FUNCTIONS IN: sequence-specific DNA binding transcription factor activity%3B INVOLVED IN: regulation of transcription%3B LOCATED IN: nucleus%3B CONTAINS InterPro DOMAIN/s: Pe…	1151
chr1	1876967	1878117	1150	1877688	216.19	21.0565	2.04895	19.6226	hda19_peak_371	AT1G06148	-	Name=AT1G06148;Note=hypothetical protein;curator_summary=Unknown gene;computational_description=FUNCTIONS IN: molecular_function unknown%3B INVOLVED IN: biological_process unknown%3B LOCATED IN: chloroplast%3B Has 5 Blast hits to 5 proteins in 1 species: Archae - 0%3B Bacteria - 0%3B Metazoa - 0%3B Fungi - 0%3B Plants - 5%3B Viruses - 0%3B Other Eukaryotes - 0 (source: NCBI BLink).;Dbxref=locus:4…	1150
chr1	1878479	1881444	2965	1879457	230.36	32.0598	2.43542	30.4347	hda19_peak_372	AT1G06148	-	Name=AT1G06148;Note=hypothetical protein;curator_summary=Unknown gene;computational_description=FUNCTIONS IN: molecular_function unknown%3B INVOLVED IN: biological_process unknown%3B LOCATED IN: chloroplast%3B Has 5 Blast hits to 5 proteins in 1 species: Archae - 0%3B Bacteria - 0%3B Metazoa - 0%3B Fungi - 0%3B Plants - 5%3B Viruses - 0%3B Other Eukaryotes - 0 (source: NCBI BLink).;Dbxref=locus:4…	94
chr1	1882415	1883364	949	1882769	269.35	57.5881	3.18059	55.6225	hda19_peak_373	AT1G06160	+	Name=AT1G06160;Note=octadecanoid-responsive AP2/ERF 59;curator_summary=encodes a member of the ERF (ethylene response factor) subfamily B-3 of ERF/AP2 transcription factor family. The protein contains one AP2 domain. There are 18 members in this subfamily including ATERF-1%2C ATERF-2%2C AND ATERF-5.;symbol=ORA59;full_name=octadecanoid-responsive Arabidopsis AP2/ERF 59;computational_description=oc…	949
chr1	1887301	1889576	2275	1888270	301.25	64.4078	3.18799	62.3647	hda19_peak_374	AT1G06180	+	Name=AT1G06180;Note=myb domain protein 13;curator_summary=member of MYB3R- and R2R3- type MYB- encoding genes;symbol=MYB13;Alias=ATMYB13,myb domain protein 13,ATMYBLFGN;full_name=myb domain protein 13;computational_description=myb domain protein 13 (MYB13)%3B CONTAINS InterPro DOMAIN/s: SANT%2C DNA-binding (InterPro:IPR001005)%2C Homeodomain-like (InterPro:IPR009057)%2C Myb%2C DNA-binding (InterP…	1215
chr1	1890154	1891362	1208	1890447	161	11.7032	1.80564	10.485	hda19_peak_375	AT1G06180	+	Name=AT1G06180;Note=myb domain protein 13;curator_summary=member of MYB3R- and R2R3- type MYB- encoding genes;symbol=MYB13;Alias=ATMYB13,myb domain protein 13,ATMYBLFGN;full_name=myb domain protein 13;computational_description=myb domain protein 13 (MYB13)%3B CONTAINS InterPro DOMAIN/s: SANT%2C DNA-binding (InterPro:IPR001005)%2C Homeodomain-like (InterPro:IPR009057)%2C Myb%2C DNA-binding (InterP…	1122
chr1	1893823	1894544	721	1894180	159.48	11.0777	1.78315	9.87647	hda19_peak_376	AT1G06190	-	Name=AT1G06190;Note=Rho termination factor;curator_summary=Encodes a novel ribonucleic acid-binding protein that interacts with the endonuclease RNase E and supports its function in processing plastid ribonucleic acids.;symbol=RHON1;full_name=Rho-N 1;computational_description=Rho termination factor%3B FUNCTIONS IN: transcription termination factor activity%2C ATPase activity%2C coupled to transme…	721
chr1	1896706	1897377	671	1897096	202.01	26.3069	2.33729	24.7755	hda19_peak_377	AT1G06200	-	Name=AT1G06200;Note=Peptidase S24/S26A/S26B/S26C family protein;computational_description=Peptidase S24/S26A/S26B/S26C family protein%3B CONTAINS InterPro DOMAIN/s: Peptidase S24/S26A/S26B/S26C%2C beta-ribbon domain (InterPro:IPR011056)%2C Peptidase S24/S26A/S26B/S26C (InterPro:IPR015927)%3B BEST Arabidopsis thaliana protein match is: Peptidase S24/S26A/S26B/S26C family protein (TAIR:AT2G31140.1)…	671
chr1	1899778	1900211	433	1899954	130.62	5.17813	1.49573	4.17675	hda19_peak_378	AT1G06220	+	Name=AT1G06220;Note=Ribosomal protein S5/Elongation factor G/III/V family protein;curator_summary=Encodes a protein with similarity to splicing factor Snu114. Snu114 is thought to be involved in activation of the splicosome. Loss of GFA1 function results in reduced female fertility. Approximately 50%25 of ovules abort due to defects in the female gametophyte. In mutant gametophytes antipodal cell…	433
chr1	1907026	1907352	326	1907130	145.81	8.16623	1.65988	7.05282	hda19_peak_379	AT1G06230	+	Name=AT1G06230;Note=global transcription factor group E4;curator_summary=This gene is predicted to encode a bromodomain-containing protein. Plant lines expressing RNAi constructs targeted against GTE4 show some resistance to agrobacterium-mediated root transformation.;symbol=GTE4;full_name=global transcription factor group E4;computational_description=global transcription factor group E4 (GTE4)%3…	326
chr1	1919556	1919922	366	1919686	120.5	5.85382	1.5727	4.82454	hda19_peak_380	AT1G06270	-	Name=AT1G06270;Note=Pentatricopeptide repeat (PPR) superfamily protein;computational_description=Pentatricopeptide repeat (PPR) superfamily protein%3B CONTAINS InterPro DOMAIN/s: Pentatricopeptide repeat (InterPro:IPR002885)%3B BEST Arabidopsis thaliana protein match is: rna processing factor 2 (TAIR:AT1G62670.1)%3B Has 12812 Blast hits to 4675 proteins in 155 species: Archae - 0%3B Bacteria - 0%…	366
chr1	1921752	1922531	779	1922235	197.46	22.1835	2.18083	20.7275	hda19_peak_381	AT1G06290	+	Name=AT1G06290;Note=acyl-CoA oxidase 3;curator_summary=Encodes an acyl-CoA oxidase with specificity for medium chain fatty acids.;symbol=ACX3;Alias=ATACX3;full_name=acyl-CoA oxidase 3;computational_description=acyl-CoA oxidase 3 (ACX3)%3B FUNCTIONS IN: acyl-CoA oxidase activity%3B INVOLVED IN: medium-chain fatty acid metabolic process%2C fatty acid beta-oxidation%3B LOCATED IN: peroxisome%3B EXPR…	779
chr1	1932620	1933364	744	1933320	116.95	3.25552	1.3731	2.34772	hda19_peak_382	AT1G06330	-	Name=AT1G06330;Note=Heavy metal transport/detoxification superfamily protein;computational_description=Heavy metal transport/detoxification superfamily protein %3B FUNCTIONS IN: copper ion binding%2C metal ion binding%3B INVOLVED IN: copper ion transport%2C metal ion transport%3B LOCATED IN: cellular_component unknown%3B CONTAINS InterPro DOMAIN/s: Heavy metal transport/detoxification protein (In…	744
chr1	1940428	1940815	387	1940602	129.61	7.32697	1.65332	6.24229	hda19_peak_383	AT1G06360	-	Name=AT1G06360;Note=Fatty acid desaturase family protein;computational_description=Fatty acid desaturase family protein%3B FUNCTIONS IN: oxidoreductase activity%2C oxidoreductase activity%2C acting on paired donors%2C with oxidation of a pair of donors resulting in the reduction of molecular oxygen to two molecules of water%3B INVOLVED IN: oxidation reduction%2C lipid metabolic process%3B CONTAIN…	387
chr1	1944689	1945312	623	1945048	171.63	12.438	1.81721	11.2003	hda19_peak_385	AT1G06380	+	Name=AT1G06380;Note=Ribosomal protein L1p/L10e family;computational_description=Ribosomal protein L1p/L10e family%3B FUNCTIONS IN: RNA binding%3B INVOLVED IN: RNA processing%3B LOCATED IN: chloroplast%2C chloroplast envelope%3B EXPRESSED IN: 22 plant structures%3B EXPRESSED DURING: 13 growth stages%3B CONTAINS InterPro DOMAIN/s: Ribosomal protein L1 (InterPro:IPR002143)%3B BEST Arabidopsis thalia…	623
chr1	1946465	1947149	684	1946814	213.15	28.7579	2.38688	27.1856	hda19_peak_386	AT1G06390	+	Name=AT1G06390;Note=GSK3/SHAGGY-like protein kinase 1;curator_summary=encodes a GSK3/shaggy-like protein kinase. Gene expression is induced by NaCl and ABA but not KCl%2C suggesting that this gene may be involved in response to osmotic stress. This protein can interact with the BZR1 protein involved in brassinosteroid-mediated signaling in a Y2H assay and promotes BZR1 phosphorylation in protopla…	684
chr1	1950439	1951370	931	1950813	228.85	37.8795	2.69256	36.1682	hda19_peak_387	AT1G06400	-	Name=AT1G06400;Note=Ras-related small GTP-binding family protein;curator_summary=small GTP-binding protein (ara-2);symbol=ARA-2;computational_description=ARA-2%3B FUNCTIONS IN: GTP binding%3B INVOLVED IN: protein transport%2C small GTPase mediated signal transduction%3B LOCATED IN: plasma membrane%3B EXPRESSED IN: 22 plant structures%3B EXPRESSED DURING: 13 growth stages%3B CONTAINS InterPro DOMA…	775
chr1	1952431	1959319	6888	1953901	645.53	283.328	6.27697	279.756	hda19_peak_388	AT1G06410	+	Name=AT1G06410;Note=trehalose-phosphatase/synthase 7;curator_summary=Encodes an enzyme putatively involved in trehalose biosynthesis. Though the protein has both trehalose-6-phosphate synthase (TPS)-like and trehalose-6-phosphate phosphatase (TPP)-like domains%2C neither activity has been detected in enzymatic assays nor has the protein been able to complement yeast TPS or TPP mutants.;symbol=TPS…	5193
chr1	1966515	1967058	543	1966810	126.07	4.8462	1.47373	3.85937	hda19_peak_389	AT1G06450	+	Name=AT1G06450;Note=Polynucleotidyl transferase%2C ribonuclease H-like superfamily protein;computational_description=Polynucleotidyl transferase%2C ribonuclease H-like superfamily protein%3B FUNCTIONS IN: ribonuclease activity%2C nucleic acid binding%3B INVOLVED IN: RNA modification%3B LOCATED IN: nucleus%3B EXPRESSED IN: 24 plant structures%3B EXPRESSED DURING: 14 growth stages%3B CONTAINS Inter…	543
chr1	1969197	1969953	756	1969633	206.06	18.8442	1.99099	17.4553	hda19_peak_390	AT1G06460	-	Name=AT1G06460;Note=alpha-crystallin domain 32.1;curator_summary=ACD32.1 encodes an alpha-crystallin domain containing protein with homology to small heat shock proteins.;symbol=ACD32.1;Alias=ACD31.2,ALPHA-CRYSTALLIN DOMAIN 31.2;full_name=alpha-crystallin domain 32.1;computational_description=alpha-crystallin domain 32.1 (ACD32.1)%3B INVOLVED IN: response to heat%3B LOCATED IN: peroxisome%3B EXPR…	756
chr1	1973773	1975016	1243	1974671	278.97	75.722	3.8352	73.5574	hda19_peak_391	AT1G06475	-	Name=AT1G06475;Note=transmembrane protein;computational_description=unknown protein%3B Has 35333 Blast hits to 34131 proteins in 2444 species: Archae - 798%3B Bacteria - 22429%3B Metazoa - 974%3B Fungi - 991%3B Plants - 531%3B Viruses - 0%3B Other Eukaryotes - 9610 (source: NCBI BLink).;Dbxref=PMID:11152613,locus:1006230677;locus_type=protein_coding	1183
chr1	1977226	1978353	1127	1978127	213.66	21.5138	2.08405	20.071	hda19_peak_392	AT1G06490	+	Name=AT1G06490;Note=glucan synthase-like 7;curator_summary=Encodes Callose Synthase 7 (CalS7)%2C a phloem-specific callose synthase responsible for callose deposition in developing sieve elements during phloem formation and in mature phloem induced by wounding.;symbol=CalS7;Alias=ATGSL07,Arabidopsis thaliana glucan synthase-like 7,GSL07,glucan synthase-like 7,GSL7,glucan synthase-like 7,atgsl7,gs…	976
chr1	1991966	1992556	590	1992281	187.33	16.1503	1.94154	14.8208	hda19_peak_393	AT1G06515	-	Name=AT1G06515;Note=transmembrane protein%2C putative (DUF3317);computational_description=Protein of unknown function (DUF3317)%3B FUNCTIONS IN: molecular_function unknown%3B INVOLVED IN: biological_process unknown%3B LOCATED IN: mitochondrion%3B BEST Arabidopsis thaliana protein match is: Protein of unknown function (DUF3317) (TAIR:AT2G30942.1)%3B Has 64 Blast hits to 64 proteins in 18 species: …	590
chr1	2000042	2001685	1643	2001263	195.43	18.1327	2.00439	16.7594	hda19_peak_395	AT1G06530	+	Name=AT1G06530;Note=Tropomyosin-like protein;curator_summary=Encodes PEROXISOMAL AND MITOCHONDRIAL DIVISION FACTOR2. Involved in mitochondrial morphogenesis.;symbol=PMD2;full_name=peroxisomal and mitochondrial division factor 2;computational_description=Tropomyosin-related%3B LOCATED IN: mitochondrion%2C plasma membrane%2C plastid%3B EXPRESSED IN: 25 plant structures%3B EXPRESSED DURING: 14 growt…	1304
chr1	2006913	2007924	1011	2007322	178.72	25.7205	2.46647	24.1996	hda19_peak_396	AT1G06550	-	Name=AT1G06550;Note=ATP-dependent caseinolytic (Clp) protease/crotonase family protein;computational_description=ATP-dependent caseinolytic (Clp) protease/crotonase family protein%3B FUNCTIONS IN: 3-hydroxyisobutyryl-CoA hydrolase activity%2C catalytic activity%3B INVOLVED IN: response to karrikin%2C fatty acid beta-oxidation%3B LOCATED IN: cellular_component unknown%3B EXPRESSED IN: 23 plant str…	1011
chr1	2013019	2014102	1083	2013645	296.18	65.5794	3.26575	63.5232	hda19_peak_397	AT1G06570	-	Name=AT1G06570;Note=4-hydroxyphenylpyruvate dioxygenase;curator_summary=Mutation of the PDS1 locus disrupts the activity of p-hydroxyphenylpyruvate dioxygenase (HPPDase)%2C the first committed step in the synthesis of both plastoquinone and tocopherols in plants.;symbol=PDS1;Alias=HPD,4-hydroxyphenylpyruvate dioxygenase,HPPD,4-hydroxyphenylpyruvate dioxygenase;full_name=phytoene desaturation 1;co…	1083
chr1	2024421	2025929	1508	2025332	337.7	67.2576	3.05135	65.183	hda19_peak_398	AT1G06620	+	Name=AT1G06620;Note=2-oxoglutarate (2OG) and Fe(II)-dependent oxygenase superfamily protein;curator_summary=encodes a protein whose sequence is similar to a 2-oxoglutarate-dependent dioxygenase;computational_description=2-oxoglutarate (2OG) and Fe(II)-dependent oxygenase superfamily protein%3B CONTAINS InterPro DOMAIN/s: Oxoglutarate/iron-dependent oxygenase (InterPro:IPR005123)%3B BEST Arabidops…	1386
chr1	2027592	2027951	359	2027722	155.94	6.3829	1.52368	5.33303	hda19_peak_399	AT1G06630	+	Name=AT1G06630;Note=F-box/RNI-like superfamily protein;computational_description=F-box/RNI-like superfamily protein%3B CONTAINS InterPro DOMAIN/s: F-box domain%2C cyclin-like (InterPro:IPR001810)%2C F-box domain%2C Skp2-like (InterPro:IPR022364)%3B BEST Arabidopsis thaliana protein match is: F-box family protein (TAIR:AT3G60040.1)%3B Has 1823 Blast hits to 1784 proteins in 27 species: Archae - 2%…	359
chr1	2031718	2032460	742	2032179	206.57	22.1589	2.13989	20.7037	hda19_peak_400	AT1G06640	+	Name=AT1G06640;Note=2-oxoglutarate (2OG) and Fe(II)-dependent oxygenase superfamily protein;curator_summary=encodes a protein whose sequence is similar to a 2-oxoglutarate-dependent dioxygenase;computational_description=2-oxoglutarate (2OG) and Fe(II)-dependent oxygenase superfamily protein%3B CONTAINS InterPro DOMAIN/s: Oxoglutarate/iron-dependent oxygenase (InterPro:IPR005123)%3B BEST Arabidops…	742
chr1	2032798	2034312	1514	2034044	204.54	27.5884	2.39004	26.0357	hda19_peak_401	AT1G06640	+	Name=AT1G06640;Note=2-oxoglutarate (2OG) and Fe(II)-dependent oxygenase superfamily protein;curator_summary=encodes a protein whose sequence is similar to a 2-oxoglutarate-dependent dioxygenase;computational_description=2-oxoglutarate (2OG) and Fe(II)-dependent oxygenase superfamily protein%3B CONTAINS InterPro DOMAIN/s: Oxoglutarate/iron-dependent oxygenase (InterPro:IPR005123)%3B BEST Arabidops…	1314
chr1	2035304	2035985	681	2035678	180.75	20.514	2.18973	19.0909	hda19_peak_402	AT1G06650	+	Name=AT1G06650;Note=2-oxoglutarate (2OG) and Fe(II)-dependent oxygenase superfamily protein;curator_summary=encodes a protein whose sequence is similar to 2-oxoglutarate-dependent dioxygenase;computational_description=2-oxoglutarate (2OG) and Fe(II)-dependent oxygenase superfamily protein%3B CONTAINS InterPro DOMAIN/s: Oxoglutarate/iron-dependent oxygenase (InterPro:IPR005123)%3B BEST Arabidopsis…	681
chr1	2039977	2040680	703	2040219	135.69	10.2363	1.828	9.05874	hda19_peak_403	AT1G06660	-	Name=AT1G06660;Note=aspartyl/glutamyl-tRNA(Asn/Gln) amidotransferase subunit;curator_summary=Encodes JASON. jason mutant produces diploid male gametes leading to triploid progeny. Diploid gametes in the jason mutant are generated by a defect in male meiosis II.;symbol=JASON;full_name=JASON;computational_description=unknown protein%3B BEST Arabidopsis thaliana protein match is: unknown protein (TA…	703
chr1	2047417	2048506	1089	2047815	278.46	54.6631	3.00498	52.7322	hda19_peak_404	AT1G06680	+	Name=AT1G06680;Note=photosystem II subunit P-1;curator_summary=Encodes a 23 kD extrinsic protein that is part of photosystem II and participates in the regulation of oxygen evolution. Phosphorylation of this protein is dependent on calcium. In plsp1-1 mutant plastids%2C the nonmature form of the protein localizes in the stroma.;symbol=PSBP-1;Alias=OE23,OXYGEN EVOLVING COMPLEX SUBUNIT 23 KDA,OEE2,…	1089
chr1	2051828	2052488	660	2052156	194.92	26.5453	2.40539	25.0095	hda19_peak_405	AT1G06690	-	Name=AT1G06690;Note=NAD(P)-linked oxidoreductase superfamily protein;computational_description=NAD(P)-linked oxidoreductase superfamily protein%3B FUNCTIONS IN: oxidoreductase activity%2C aldo-keto reductase activity%3B INVOLVED IN: oxidation reduction%3B LOCATED IN: chloroplast thylakoid membrane%2C chloroplast%2C plastoglobule%2C chloroplast envelope%3B EXPRESSED IN: 22 plant structures%3B EXPR…	660
chr1	2054918	2056072	1154	2055295	159.48	7.6881	1.58894	6.59078	hda19_peak_406	AT1G06700	-	Name=AT1G06700;Note=Protein kinase superfamily protein;computational_description=Protein kinase superfamily protein%3B FUNCTIONS IN: protein tyrosine kinase activity%2C protein kinase activity%2C kinase activity%2C ATP binding%3B INVOLVED IN: protein amino acid phosphorylation%3B LOCATED IN: plasma membrane%3B EXPRESSED IN: 25 plant structures%3B EXPRESSED DURING: 15 growth stages%3B CONTAINS Int…	1154
chr1	2070250	2071017	767	2070565	185.81	18.1989	2.05287	16.8239	hda19_peak_407	AT1G06740	+	Name=AT1G06740;Note=MuDR family transposase;curator_summary=Encodes a member of a domesticated transposable element gene family MUSTANG. Members of this family are derived from transposable elements genes but gained function in plant fitness and flower development. Known members include: AT3G04605 (MUG1)%2C AT2G30640 (MUG2)%2C AT1G06740 (MUG3)%2C AT5G16505 (MUG4)%2C AT3G06940 (MUG5)%2C AT5G48965 …	767
chr1	2077310	2078049	739	2077687	152.4	12.1611	1.87067	10.9308	hda19_peak_408	AT1G06760	-	Name=AT1G06760;Note=winged-helix DNA-binding transcription factor family protein;computational_description=winged-helix DNA-binding transcription factor family protein%3B FUNCTIONS IN: DNA binding%3B INVOLVED IN: nucleosome assembly%3B LOCATED IN: nucleus%2C nucleosome%3B EXPRESSED IN: 23 plant structures%3B EXPRESSED DURING: 13 growth stages%3B CONTAINS InterPro DOMAIN/s: Winged helix-turn-helix…	739
chr1	2082785	2083591	806	2083146	242.52	42.9519	2.80361	41.1701	hda19_peak_409	AT1G06780	+	Name=AT1G06780;Note=galacturonosyltransferase 6;curator_summary=Encodes a protein with putative galacturonosyltransferase activity.;symbol=GAUT6;full_name=galacturonosyltransferase 6;computational_description=galacturonosyltransferase 6 (GAUT6)%3B FUNCTIONS IN: polygalacturonate 4-alpha-galacturonosyltransferase activity%2C transferase activity%2C transferring glycosyl groups%3B INVOLVED IN: carb…	806
chr1	2086748	2087463	715	2087127	188.34	20.1493	2.12744	18.734	hda19_peak_410	AT1G06790	+	Name=AT1G06790;Note=RNA polymerase Rpb7 N-terminal domain-containing protein;computational_description=RNA polymerase Rpb7 N-terminal domain-containing protein%3B FUNCTIONS IN: DNA-directed RNA polymerase activity%3B INVOLVED IN: transcription%3B LOCATED IN: cellular_component unknown%3B EXPRESSED IN: 22 plant structures%3B EXPRESSED DURING: 13 growth stages%3B CONTAINS InterPro DOMAIN/s: RNA pol…	715
chr1	2089556	2091604	2048	2091155	216.19	32.3547	2.52545	30.725	hda19_peak_411	AT1G06800	-	Name=AT1G06800;Note=alpha/beta-Hydrolases superfamily protein;curator_summary=Encodes a lipase that hydrolyzes phosphatidylcholine%2C glycolipids as well as triacylglycerols.;symbol=PLA-I%7Bgamma%7D1;Alias=DALL4,DAD1-Like Lipase 4;full_name=phospholipase A I gamma 1;computational_description=alpha/beta-Hydrolases superfamily protein%3B FUNCTIONS IN: galactolipase activity%2C triglyceride lipase a…	2048
chr1	2102991	2105630	2639	2104924	252.14	50.9621	3.04983	49.0766	hda19_peak_412	AT1G06850	+	Name=AT1G06850;Note=basic leucine-zipper 52;symbol=bZIP52;Alias=AtbZIP52,basic leucine-zipper 52;full_name=basic leucine-zipper 52;computational_description=basic leucine-zipper 52 (bZIP52)%3B FUNCTIONS IN: DNA binding%2C sequence-specific DNA binding transcription factor activity%3B INVOLVED IN: regulation of transcription%2C DNA-dependent%3B EXPRESSED IN: 23 plant structures%3B EXPRESSED DURING…	1583
chr1	2107153	2108843	1690	2107792	170.62	17.1445	2.06669	15.7927	hda19_peak_413	AT1G08875	-	locus_type=novel_transcribed_region;Name=AT1G08875	1628
chr1	2111022	2111566	544	2111262	138.22	7.94244	1.66059	6.83649	hda19_peak_414	AT1G04527	-	Alias=AtsnoR43.1;Dbxref=PMID:20081206,PMID:22820990;locus_type=small_nucleolar_rna;Name=AT1G04527	503
chr1	2114311	2114868	557	2114569	158.47	6.7204	1.53337	5.65787	hda19_peak_415	AT1G06890	-	Name=AT1G06890;Note=nodulin MtN21 /EamA-like transporter family protein;curator_summary=Nucleotide/sugar transporter family protein;computational_description=nodulin MtN21 /EamA-like transporter family protein%3B CONTAINS InterPro DOMAIN/s: Protein of unknown function DUF250 (InterPro:IPR004853)%3B BEST Arabidopsis thaliana protein match is: Nucleotide/sugar transporter family protein (TAIR:AT2G3…	557
chr1	2120472	2121043	571	2120682	134.17	8.92668	1.73891	7.78874	hda19_peak_416	AT1G06900	-	Name=AT1G06900;Note=Insulinase (Peptidase family M16) family protein;computational_description=Insulinase (Peptidase family M16) family protein%3B FUNCTIONS IN: metalloendopeptidase activity%2C catalytic activity%2C zinc ion binding%2C metal ion binding%3B INVOLVED IN: proteolysis%3B LOCATED IN: cellular_component unknown%3B EXPRESSED IN: 23 plant structures%3B EXPRESSED DURING: 13 growth stages%…	571
chr1	2125989	2126808	819	2126438	156.95	15.064	2.02621	13.7601	hda19_peak_418	AT1G06920	-	Name=AT1G06920;Note=ovate family protein 4;curator_summary=Encodes OFP4%2C a member of the plant specific ovate family proteins. Members of this family have been shown to bind to KNOX and BELL- like TALE class homeodomain proteins. OFP4 interacts with KNAT7 to regulate secondary cell wall formation.;symbol=OFP4;Alias=ATOFP4,ARABIDOPSIS THALIANA OVATE FAMILY PROTEIN 4;full_name=ovate family protei…	819
chr1	2135479	2135948	469	2135805	139.74	8.72477	1.71447	7.59338	hda19_peak_419	AT1G06950	-	Name=AT1G06950;Note=translocon at the inner envelope membrane of chloroplasts 110;curator_summary=Encodes a protein thought to be a part of the translocon at the chloroplast inner envelope. Involved in protein import into the chloroplast and chloroplast biogenesis. C-terminal half of Tic110 functions as scaffolds for protein-protein interactions.;symbol=TIC110;Alias=ATTIC110,ARABIDOPSIS THALIANA …	469
chr1	2140897	2142248	1351	2141181	211.13	33.7599	2.61884	32.1087	hda19_peak_420	AT1G06970	+	Name=AT1G06970;Note=cation/hydrogen exchanger 14;curator_summary=member of Putative Na+/H+ antiporter family;symbol=CHX14;Alias=ATCHX14;full_name=cation/hydrogen exchanger 14;computational_description=cation/hydrogen exchanger 14 (CHX14)%3B FUNCTIONS IN: monovalent cation:hydrogen antiporter activity%2C sodium:hydrogen antiporter activity%3B INVOLVED IN: cation transport%3B LOCATED IN: integral t…	78
chr1	2143189	2143961	772	2143354	123.03	5.94056	1.56426	4.90833	hda19_peak_421	AT1G06980	-	Name=AT1G06980;Note=6%2C7-dimethyl-8-ribityllumazine synthase;computational_description=unknown protein%3B FUNCTIONS IN: molecular_function unknown%3B INVOLVED IN: biological_process unknown%3B LOCATED IN: endomembrane system%3B EXPRESSED IN: sepal%2C male gametophyte%2C carpel%3B EXPRESSED DURING: 4 anthesis%3B BEST Arabidopsis thaliana protein match is: unknown protein (TAIR:AT2G30230.1)%3B Has…	772
chr1	2149831	2153110	3279	2152546	424.28	136.147	4.47067	133.45	hda19_peak_422	AT1G07000	-	Name=AT1G07000;Note=exocyst subunit exo70 family protein B2;curator_summary=A member of EXO70 gene family%2C putative exocyst subunits%2C conserved in land plants. Arabidopsis thaliana contains 23 putative EXO70 genes%2C which can be classified into eight clusters on the phylogenetic tree.;symbol=EXO70B2;Alias=ATEXO70B2,exocyst subunit exo70 family protein B2;full_name=exocyst subunit exo70 famil…	2953
chr1	2155776	2156119	343	2155951	143.79	5.52865	1.49266	4.51269	hda19_peak_423	AT1G04543	+	locus_type=novel_transcribed_region;Name=AT1G04543	343
chr1	2160416	2161078	662	2160813	238.47	36.6297	2.5749	34.9364	hda19_peak_424	AT1G07030	-	Name=AT1G07030;Note=Mitochondrial substrate carrier family protein;computational_description=Mitochondrial substrate carrier family protein%3B FUNCTIONS IN: binding%3B INVOLVED IN: transport%2C mitochondrial transport%2C transmembrane transport%3B LOCATED IN: mitochondrial inner membrane%2C membrane%3B EXPRESSED IN: 20 plant structures%3B EXPRESSED DURING: 15 growth stages%3B CONTAINS InterPro DO…	662
chr1	2162912	2165580	2668	2164129	375.67	97.3774	3.71158	95.0023	hda19_peak_425	AT1G07050	-	Name=AT1G07050;Note=CCT motif family protein;computational_description=CCT motif family protein%3B CONTAINS InterPro DOMAIN/s: CCT domain (InterPro:IPR010402)%3B BEST Arabidopsis thaliana protein match is: CCT motif family protein (TAIR:AT4G25990.1)%3B Has 1772 Blast hits to 1772 proteins in 105 species: Archae - 0%3B Bacteria - 0%3B Metazoa - 1%3B Fungi - 2%3B Plants - 1711%3B Viruses - 0%3B Oth…	2006
chr1	2169765	2170291	526	2170057	149.36	9.60648	1.73044	8.44768	hda19_peak_426	AT1G07080	+	Name=AT1G07080;Note=Thioredoxin superfamily protein;computational_description=Thioredoxin superfamily protein%3B FUNCTIONS IN: catalytic activity%3B INVOLVED IN: biological_process unknown%3B LOCATED IN: vacuole%3B EXPRESSED IN: 23 plant structures%3B EXPRESSED DURING: 15 growth stages%3B CONTAINS InterPro DOMAIN/s: Gamma interferon inducible lysosomal thiol reductase GILT (InterPro:IPR004911)%2C…	526
chr1	2171706	2175425	3719	2172387	386.3	103.126	3.7971	100.699	hda19_peak_427	AT1G07090	-	Name=AT1G07090;Note=LIGHT-DEPENDENT SHORT HYPOCOTYLS-like protein (DUF640);symbol=LSH6;full_name=LIGHT SENSITIVE HYPOCOTYLS 6;computational_description=LIGHT SENSITIVE HYPOCOTYLS 6 (LSH6)%3B CONTAINS InterPro DOMAIN/s: Protein of unknown function DUF640 (InterPro:IPR006936)%3B BEST Arabidopsis thaliana protein match is: Protein of unknown function (DUF640) (TAIR:AT5G58500.1)%3B Has 311 Blast hits…	1474
chr1	2176025	2176643	618	2176402	252.14	49.5856	2.99439	47.7179	hda19_peak_428	AT1G07090	-	Name=AT1G07090;Note=LIGHT-DEPENDENT SHORT HYPOCOTYLS-like protein (DUF640);symbol=LSH6;full_name=LIGHT SENSITIVE HYPOCOTYLS 6;computational_description=LIGHT SENSITIVE HYPOCOTYLS 6 (LSH6)%3B CONTAINS InterPro DOMAIN/s: Protein of unknown function DUF640 (InterPro:IPR006936)%3B BEST Arabidopsis thaliana protein match is: Protein of unknown function (DUF640) (TAIR:AT5G58500.1)%3B Has 311 Blast hits…	13
chr1	2177168	2178175	1007	2177795	372.13	94.9135	3.65376	92.5611	hda19_peak_429	AT1G07100	+	computational_description=tRNA-Ile (anticodon: TAT);Dbxref=PMID:8980477,PMID:23066098,PMID:8980477,locus:3686017;Name=AT1G07100;locus_type=pre_trna	790
chr1	2183889	2184502	613	2184179	197.96	15.7724	1.89488	14.4517	hda19_peak_430	AT1G07110	-	Name=AT1G07110;Note=fructose-2%2C6-bisphosphatase;curator_summary=Encodes the bifunctional enzyme fructose-6-phosphate 2-kinase/fructose-2%2C6-bisphosphatase.;symbol=F2KP;Alias=ATF2KP,FKFBP;full_name=fructose-2%2C6-bisphosphatase;computational_description=fructose-2%2C6-bisphosphatase (F2KP)%3B FUNCTIONS IN: fructose-2%2C6-bisphosphate 2-phosphatase activity%3B INVOLVED IN: N-terminal protein myr…	613
chr1	2187068	2188756	1688	2188252	293.65	71.3435	3.50793	69.2246	hda19_peak_431	AT1G07130	+	Name=AT1G07130;Note=Nucleic acid-binding%2C OB-fold-like protein;curator_summary=Encodes a protein with similarity to yeast STN1%2C an OB fold protein involved in protecting yeast telomeres. In Arabidopsis%2C loss of STN1 function mutations exhibit gross morphological abnormalities and defects in telomere architecture and maintenance. STN1 likely plays a role in telomere end capping.;symbol=STN1;…	1665
chr1	2189267	2192732	3465	2190275	514.9	220.612	6.08669	217.371	hda19_peak_432	AT1G07135	-	Name=AT1G07135;Note=glycine-rich protein;computational_description=glycine-rich protein%3B Has 22251 Blast hits to 8348 proteins in 789 species: Archae - 21%3B Bacteria - 7328%3B Metazoa - 6126%3B Fungi - 1280%3B Plants - 3980%3B Viruses - 524%3B Other Eukaryotes - 2992 (source: NCBI BLink).;Dbxref=PMID:12068095,PMID:12805588,PMID:16005291,PMID:17337630,PMID:18684332,PMID:18783601,PMID:20736450,l…	1908
chr1	2193520	2197846	4326	2194567	286.06	68.6	3.45852	66.5111	hda19_peak_433	AT1G07150	-	Name=AT1G07150;Note=mitogen-activated protein kinase kinase kinase 13;curator_summary=member of MEKK subfamily;symbol=MAPKKK13;full_name=mitogen-activated protein kinase kinase kinase 13;computational_description=mitogen-activated protein kinase kinase kinase 13 (MAPKKK13)%3B FUNCTIONS IN: protein serine/threonine kinase activity%2C protein kinase activity%2C kinase activity%2C ATP binding%3B INV…	3056
chr1	2199575	2200272	697	2200002	224.8	17.0733	1.86608	15.723	hda19_peak_434	AT1G07160	-	Name=AT1G07160;Note=Protein phosphatase 2C family protein;computational_description=Protein phosphatase 2C family protein%3B FUNCTIONS IN: protein serine/threonine phosphatase activity%2C catalytic activity%3B INVOLVED IN: protein amino acid dephosphorylation%3B LOCATED IN: chloroplast%2C protein serine/threonine phosphatase complex%3B EXPRESSED IN: sperm cell%3B CONTAINS InterPro DOMAIN/s: Prote…	697
chr1	2201392	2201839	447	2201651	220.75	25.1226	2.20573	23.6121	hda19_peak_435	AT1G07175	+	Name=AT1G07175;Note=alternative NAD(P)H dehydrogenase;computational_description=unknown protein%3B FUNCTIONS IN: molecular_function unknown%3B INVOLVED IN: biological_process unknown%3B LOCATED IN: endomembrane system%3B BEST Arabidopsis thaliana protein match is: unknown protein (TAIR:AT2G29995.1)%3B Has 30201 Blast hits to 17322 proteins in 780 species: Archae - 12%3B Bacteria - 1396%3B Metazoa…	447
chr1	2203664	2204442	778	2203973	322	73.1154	3.32994	70.977	hda19_peak_436	AT1G07180	+	Name=AT1G07180;Note=alternative NAD(P)H dehydrogenase 1;curator_summary=Internal NAD(P)H dehydrogenase in mitochondria. The predicted protein sequence has high homology with other designated NAD(P)H DHs from microorganisms%3B the capacity for matrix NAD(P)H oxidation via the rotenone-insensitive pathway is significantly reduced in the Atndi1 mutant plant line%3B the in vitro translation product o…	778
chr1	2212011	2212694	683	2212496	241.5	51.0619	3.14939	49.1754	hda19_peak_437	AT1G07200	-	Name=AT1G07200;Note=Double Clp-N motif-containing P-loop nucleoside triphosphate hydrolases superfamily protein;curator_summary=Encodes a member of an eight-gene family (SMAX1 and SMAX1-like) that has weak similarity to AtHSP101%2C a ClpB chaperonin required for thermotolerance.;Alias=SMXL6,SMAX1-like 6;computational_description=Double Clp-N motif-containing P-loop nucleoside triphosphate hydrola…	683
chr1	2213220	2215448	2228	2214248	292.13	61.3723	3.1446	59.3636	hda19_peak_438	AT1G07210	+	Name=AT1G07210;Note=Ribosomal protein S18;computational_description=Ribosomal protein S18%3B FUNCTIONS IN: structural constituent of ribosome%3B INVOLVED IN: translation%3B LOCATED IN: ribosome%2C intracellular%3B EXPRESSED IN: 24 plant structures%3B EXPRESSED DURING: 15 growth stages%3B CONTAINS InterPro DOMAIN/s: Ribosomal protein S18 (InterPro:IPR001648)%3B Has 5527 Blast hits to 5527 proteins…	1233
chr1	2218933	2219679	746	2219382	157.46	10.9114	1.78043	9.71475	hda19_peak_439	AT1G07220	-	Name=AT1G07220;Note=O-glucosyltransferase rumi-like protein (DUF821);computational_description=FUNCTIONS IN: molecular_function unknown%3B INVOLVED IN: biological_process unknown%3B LOCATED IN: mitochondrion%3B EXPRESSED IN: 22 plant structures%3B EXPRESSED DURING: 13 growth stages%3B CONTAINS InterPro DOMAIN/s: Lipopolysaccharide-modifying protein (InterPro:IPR006598)%2C Protein of unknown funct…	746
chr1	2222514	2227898	5384	2224903	270.87	46.777	2.77417	44.9449	hda19_peak_440	AT1G07240	+	Name=AT1G07240;Note=UDP-glucosyl transferase 71C5;symbol=UGT71C5;full_name=UDP-glucosyl transferase 71C5;computational_description=UDP-glucosyl transferase 71C5 (UGT71C5)%3B FUNCTIONS IN: quercetin 3-O-glucosyltransferase activity%2C UDP-glycosyltransferase activity%2C transferase activity%2C transferring glycosyl groups%3B INVOLVED IN: metabolic process%3B LOCATED IN: cellular_component unknown%…	2900
chr1	2232907	2233689	782	2233358	262.77	60.9823	3.38164	58.9779	hda19_peak_441	AT1G07270	-	Name=AT1G07270;Note=Cell division control%2C Cdc6;computational_description=Cell division control%2C Cdc6%3B FUNCTIONS IN: ATP binding%3B INVOLVED IN: regulation of cell cycle%2C DNA replication%3B EXPRESSED IN: 22 plant structures%3B EXPRESSED DURING: 12 growth stages%3B CONTAINS InterPro DOMAIN/s: ATPase%2C AAA-type%2C core (InterPro:IPR003959)%2C CDC6%2C C-terminal (InterPro:IPR015163)%2C Cell…	782
chr1	2237356	2238661	1305	2237901	265.3	52.6922	3.02167	50.7852	hda19_peak_443	AT1G07280	+	Name=AT1G07280;Note=Tetratricopeptide repeat (TPR)-like superfamily protein;computational_description=Tetratricopeptide repeat (TPR)-like superfamily protein%3B FUNCTIONS IN: binding%3B INVOLVED IN: biological_process unknown%3B LOCATED IN: chloroplast%3B EXPRESSED IN: 21 plant structures%3B EXPRESSED DURING: 13 growth stages%3B CONTAINS InterPro DOMAIN/s: Tetratricopeptide-like helical (InterPro…	1305
chr1	2239696	2241919	2223	2240295	245.05	40.6031	2.68529	38.8536	hda19_peak_444	AT1G07280	+	Name=AT1G07280;Note=Tetratricopeptide repeat (TPR)-like superfamily protein;computational_description=Tetratricopeptide repeat (TPR)-like superfamily protein%3B FUNCTIONS IN: binding%3B INVOLVED IN: biological_process unknown%3B LOCATED IN: chloroplast%3B EXPRESSED IN: 21 plant structures%3B EXPRESSED DURING: 13 growth stages%3B CONTAINS InterPro DOMAIN/s: Tetratricopeptide-like helical (InterPro…	1775
chr1	2244655	2245246	591	2244953	161.51	11.6015	1.80565	10.386	hda19_peak_445	AT1G07290	-	Name=AT1G07290;Note=golgi nucleotide sugar transporter 2;curator_summary=Encodes a GDP-mannose transporter.;symbol=GONST2;full_name=golgi nucleotide sugar transporter 2;computational_description=golgi nucleotide sugar transporter 2 (GONST2)%3B CONTAINS InterPro DOMAIN/s: Protein of unknown function DUF250 (InterPro:IPR004853)%3B BEST Arabidopsis thaliana protein match is: golgi nucleotide sugar t…	591
chr1	2248589	2249449	860	2248972	174.67	15.9269	1.98617	14.6025	hda19_peak_446	AT1G07310	-	Name=AT1G07310;Note=Calcium-dependent lipid-binding (CaLB domain) family protein;computational_description=Calcium-dependent lipid-binding (CaLB domain) family protein%3B CONTAINS InterPro DOMAIN/s: C2 membrane targeting protein (InterPro:IPR018029)%2C C2 calcium/lipid-binding domain%2C CaLB (InterPro:IPR008973)%2C C2 calcium-dependent membrane targeting (InterPro:IPR000008)%3B BEST Arabidopsis t…	860
chr1	2259999	2260454	455	2260191	155.43	3.47489	1.3257	2.5547	hda19_peak_447	AT1G07350	-	Name=AT1G07350;Note=RNA-binding (RRM/RBD/RNP motifs) family protein;curator_summary=Encodes a serine/arginine rich-like protein%2C SR45a. Involved in the regulation of stress-responsive alternative splicing.;symbol=SR45a;full_name=serine/arginine rich-like protein 45a;computational_description=RNA-binding (RRM/RBD/RNP motifs) family protein%3B FUNCTIONS IN: RNA binding%2C nucleotide binding%2C nu…	455
chr1	2262657	2263147	490	2262897	173.15	7.69843	1.55494	6.60089	hda19_peak_448	AT1G07360	-	Name=AT1G07360;Note=CCCH-type zinc fingerfamily protein with RNA-binding domain-containing protein;curator_summary=Encodes MAC5A%2C a component of the MOS4-associated complex (MAC) that contributes to snc1- mediated autoimmunity. MAC is a highly conserved nuclear protein complex associated with the spliceosome. Homologues include AT1G07360 (MAC5A)%2C AT2G29580 (MAC5B) and AT5G07060 (MAC5C).;symbo…	490
chr1	2269039	2270528	1489	2269535	174.67	15.2564	1.95191	13.9477	hda19_peak_449	AT1G07390	+	Name=AT1G07390;Note=receptor like protein 1;symbol=RLP1;Alias=AtRLP1,receptor like protein 1;full_name=receptor like protein 1;computational_description=receptor like protein 1 (RLP1)%3B CONTAINS InterPro DOMAIN/s: Leucine-rich repeat%2C typical subtype (InterPro:IPR003591)%2C Leucine-rich repeat-containing N-terminal domain%2C type 2 (InterPro:IPR013210)%2C Leucine-rich repeat (InterPro:IPR00161…	1489
chr1	2277389	2278190	801	2277686	283.53	60.8534	3.19692	58.8506	hda19_peak_450	AT1G07420	+	Name=AT1G07420;Note=sterol 4-alpha-methyl-oxidase 2-1;curator_summary=Arabidopsis thaliana sterol 4-alpha-methyl-oxidase mRNA;symbol=SMO2-1;Alias=ATSMO1,Arabidopsis thaliana sterol 4-alpha-methyl oxidase 1;full_name=sterol 4-alpha-methyl-oxidase 2-1;computational_description=sterol 4-alpha-methyl-oxidase 2-1 (SMO2-1)%3B FUNCTIONS IN: C-4 methylsterol oxidase activity%2C 4-alpha-methyl-delta7-ster…	801
chr1	2280116	2283398	3282	2280729	442.5	149.936	4.71812	147.139	hda19_peak_451	AT1G07430	-	Name=AT1G07430;Note=highly ABA-induced PP2C protein 2;curator_summary=Encodes a member of the group A protein phosphatase 2C (PP2C) family that is responsible for negatively regulating seed dormancy.;symbol=HAI2;Alias=AIP1,AKT1 interacting protein phosphatase 1,AtAIP1,HON,HONSU (Korean for abnormal drowsiness);full_name=highly ABA-induced PP2C gene 2;computational_description=highly ABA-induced P…	2653
chr1	2285983	2286359	376	2286121	123.54	5.39316	1.52895	4.38282	hda19_peak_453	AT1G07440	-	Name=AT1G07440;Note=NAD(P)-binding Rossmann-fold superfamily protein;computational_description=NAD(P)-binding Rossmann-fold superfamily protein%3B FUNCTIONS IN: oxidoreductase activity%2C binding%2C catalytic activity%3B INVOLVED IN: response to cadmium ion%2C response to karrikin%3B LOCATED IN: cellular_component unknown%3B EXPRESSED IN: 22 plant structures%3B EXPRESSED DURING: 13 growth stages%…	175
chr1	2291236	2291597	361	2291499	127.59	10.2538	1.86483	9.07579	hda19_peak_454	AT1G07470	+	Name=AT1G07470;Note=Transcription factor IIA%2C alpha/beta subunit;computational_description=Transcription factor IIA%2C alpha/beta subunit%3B FUNCTIONS IN: RNA polymerase II transcription factor activity%2C sequence-specific DNA binding transcription factor activity%3B INVOLVED IN: transcription initiation from RNA polymerase II promoter%2C transcription%3B LOCATED IN: transcription factor TFIIA…	361
chr1	2299331	2300556	1225	2300078	174.17	12.2656	1.79345	11.0325	hda19_peak_455	AT1G07480	-	Name=AT1G07480;Note=Transcription factor IIA%2C alpha/beta subunit;computational_description=Transcription factor IIA%2C alpha/beta subunit%3B FUNCTIONS IN: RNA polymerase II transcription factor activity%2C sequence-specific DNA binding transcription factor activity%3B INVOLVED IN: transcription initiation from RNA polymerase II promoter%2C transcription%3B LOCATED IN: transcription factor TFIIA…	1213
chr1	2300914	2301352	438	2301095	167.08	7.25591	1.542	6.17374	hda19_peak_456	AT1G07485	+	Name=AT1G07485;Note=hypothetical protein;computational_description=unknown protein%3B FUNCTIONS IN: molecular_function unknown%3B INVOLVED IN: biological_process unknown%3B LOCATED IN: cellular_component unknown%3B EXPRESSED IN: shoot apex%2C embryo%2C leaf whorl%2C pedicel%3B EXPRESSED DURING: 4 anthesis%2C D bilateral stage%3B Has 5 Blast hits to 5 proteins in 3 species: Archae - 0%3B Bacteria …	438
chr1	2304709	2305753	1044	2305259	270.87	52.8556	2.99831	50.9466	hda19_peak_457	AT1G07510	+	Name=AT1G07510;Note=FTSH protease 10;curator_summary=encodes an FtsH protease that is localized to the mitochondrion;symbol=ftsh10;full_name=FTSH protease 10;computational_description=FTSH protease 10 (ftsh10)%3B FUNCTIONS IN: in 6 functions%3B INVOLVED IN: proteolysis%2C protein catabolic process%3B LOCATED IN: mitochondrion%2C chloroplast thylakoid membrane%2C plastid%3B EXPRESSED IN: 25 plant …	1044
chr1	2311783	2313482	1699	2313137	257.7	44.0831	2.75218	42.2862	hda19_peak_458	AT1G07520	-	Name=AT1G07520;Note=GRAS family transcription factor;computational_description=GRAS family transcription factor%3B CONTAINS InterPro DOMAIN/s: Transcription factor GRAS (InterPro:IPR005202)%3B BEST Arabidopsis thaliana protein match is: GRAS family transcription factor (TAIR:AT2G29065.1)%3B Has 2426 Blast hits to 2385 proteins in 289 species: Archae - 0%3B Bacteria - 8%3B Metazoa - 3%3B Fungi - 0…	1602
chr1	2316210	2316649	439	2316424	169.61	11.6405	1.7816	10.4239	hda19_peak_459	AT1G07530	-	Name=AT1G07530;Note=SCARECROW-like 14;curator_summary=Encodes a member of the GRAS family of transcription factors. The protein interacts with the TGA2 transcription factor and affects the transcription of stress-responsive genes. The protein is found in the nucleus and is also exported to the cytoplasm.;symbol=SCL14;Alias=ATGRAS2,ARABIDOPSIS THALIANA GRAS (GAI, RGA, SCR) 2,GRAS2,GRAS (GAI, RGA, …	439
chr1	2317291	2318108	817	2317569	160.5	12.0216	1.83248	10.7948	hda19_peak_460	AT1G07530	-	Name=AT1G07530;Note=SCARECROW-like 14;curator_summary=Encodes a member of the GRAS family of transcription factors. The protein interacts with the TGA2 transcription factor and affects the transcription of stress-responsive genes. The protein is found in the nucleus and is also exported to the cytoplasm.;symbol=SCL14;Alias=ATGRAS2,ARABIDOPSIS THALIANA GRAS (GAI, RGA, SCR) 2,GRAS2,GRAS (GAI, RGA, …	216
chr1	2321602	2322644	1042	2322243	237.96	43.7583	2.87757	41.9655	hda19_peak_461	AT1G07540	-	Name=AT1G07540;Note=TRF-like 2;curator_summary=Arabidopsis thaliana telomere-binding protein%2C putative (At1g07540);symbol=TRFL2;full_name=TRF-like 2;computational_description=TRF-like 2 (TRFL2)%3B FUNCTIONS IN: DNA binding%3B INVOLVED IN: regulation of transcription%3B EXPRESSED IN: petal%2C leaf whorl%2C flower%3B EXPRESSED DURING: 4 anthesis%2C petal differentiation and expansion stage%3B CON…	1042
chr1	2333201	2335045	1844	2334392	317.95	59.4125	2.92619	57.426	hda19_peak_462	AT1G07570	-	Name=AT1G07570;Note=Protein kinase superfamily protein;curator_summary=Protein kinase capable of phosphorylating tyrosine%2C serine%2C and threonine residues;symbol=APK1A;computational_description=APK1A%3B FUNCTIONS IN: protein serine/threonine kinase activity%2C kinase activity%3B INVOLVED IN: protein amino acid phosphorylation%2C N-terminal protein myristoylation%3B LOCATED IN: plasma membrane%…	1566
chr1	2338209	2340063	1854	2339534	195.43	28.8691	2.50348	27.295	hda19_peak_464	AT1G07590	-	Name=AT1G07590;Note=Tetratricopeptide repeat (TPR)-like superfamily protein;computational_description=Tetratricopeptide repeat (TPR)-like superfamily protein%3B INVOLVED IN: response to cadmium ion%3B LOCATED IN: mitochondrion%3B EXPRESSED IN: 12 plant structures%3B EXPRESSED DURING: 4 anthesis%2C F mature embryo stage%2C petal differentiation and expansion stage%2C E expanded cotyledon stage%2C …	1854
chr1	2340798	2341848	1050	2340945	117.97	5.00635	1.52053	4.01259	hda19_peak_465	AT1G07610	+	Name=AT1G07610;Note=metallothionein 1C;curator_summary=one of the five metallothioneins (MTs) genes identified in Arabidopsis. MTs are cysteine-rich proteins required for heavy metal tolerance.;symbol=MT1C;full_name=metallothionein 1C;computational_description=metallothionein 1C (MT1C)%3B FUNCTIONS IN: copper ion binding%3B INVOLVED IN: response to copper ion%3B LOCATED IN: cytosolic ribosome%3B …	1050
chr1	2346602	2350348	3746	2348906	457.19	165.448	5.03501	162.544	hda19_peak_466	AT1G07630	+	Name=AT1G07630;Note=pol-like 5;curator_summary=Encodes a protein phosphatase 2C like gene%2C similar to POL. Involved in leaf development. Knockout mutants have abnormally shaped leaves.;symbol=PLL5;full_name=pol-like 5;computational_description=pol-like 5 (PLL5)%3B FUNCTIONS IN: protein serine/threonine phosphatase activity%2C catalytic activity%3B INVOLVED IN: N-terminal protein myristoylation%…	2434
chr1	2351473	2352387	914	2351826	238.97	44.2587	2.89123	42.4595	hda19_peak_467	AT1G07630	+	Name=AT1G07630;Note=pol-like 5;curator_summary=Encodes a protein phosphatase 2C like gene%2C similar to POL. Involved in leaf development. Knockout mutants have abnormally shaped leaves.;symbol=PLL5;full_name=pol-like 5;computational_description=pol-like 5 (PLL5)%3B FUNCTIONS IN: protein serine/threonine phosphatase activity%2C catalytic activity%3B INVOLVED IN: N-terminal protein myristoylation%…	326
chr1	2355989	2356327	338	2356214	122.52	4.82954	1.48748	3.84352	hda19_peak_468	AT1G07640	-	Name=AT1G07640;Note=Dof-type zinc finger DNA-binding family protein;curator_summary=A member of the DOF transcription factors. Prominently expressed in the phloem of leaves and other organs. Expression is induced by wounding%2C MeJA and insect feeding. Upregulates glucosinolate biosynthesis.;symbol=OBP2;computational_description=OBP2%3B CONTAINS InterPro DOMAIN/s: Zinc finger%2C Dof-type (InterPr…	338
chr1	2359059	2359700	641	2359429	135.69	8.92071	1.74136	7.78302	hda19_peak_469	AT1G07650	-	Name=AT1G07650;Note=Leucine-rich repeat transmembrane protein kinase;computational_description=Leucine-rich repeat transmembrane protein kinase%3B FUNCTIONS IN: protein serine/threonine kinase activity%2C kinase activity%2C ATP binding%3B INVOLVED IN: protein amino acid phosphorylation%2C transmembrane receptor protein tyrosine kinase signaling pathway%3B LOCATED IN: endomembrane system%3B EXPRES…	590
chr1	2364640	2367178	2538	2365604	257.7	49.8288	2.97362	47.9579	hda19_peak_470	AT1G07650	-	Name=AT1G07650;Note=Leucine-rich repeat transmembrane protein kinase;computational_description=Leucine-rich repeat transmembrane protein kinase%3B FUNCTIONS IN: protein serine/threonine kinase activity%2C kinase activity%2C ATP binding%3B INVOLVED IN: protein amino acid phosphorylation%2C transmembrane receptor protein tyrosine kinase signaling pathway%3B LOCATED IN: endomembrane system%3B EXPRES…	2538
chr1	2368222	2369085	863	2368695	232.9	36.9355	2.62805	35.2375	hda19_peak_471	AT1G07645	-	Name=AT1G07645;Note=dessication-induced 1VOC superfamily protein;symbol=DSI-1VOC;Alias=ATDSI-1VOC,dessication-induced 1VOC superfamily protein;full_name=dessication-induced 1VOC superfamily protein;computational_description=dessication-induced 1VOC superfamily protein (DSI-1VOC)%3B FUNCTIONS IN: catalytic activity%3B LOCATED IN: endomembrane system%3B EXPRESSED IN: seed%3B CONTAINS InterPro DOMAI…	863
chr1	2369717	2370121	404	2369874	109.87	2.42649	1.30431	1.5694	hda19_peak_472	AT1G07670	-	Name=AT1G07670;Note=endomembrane-type CA-ATPase 4;symbol=ECA4;Alias=ATECA4;full_name=endomembrane-type CA-ATPase 4;computational_description=endomembrane-type CA-ATPase 4 (ECA4)%3B FUNCTIONS IN: calcium-transporting ATPase activity%3B INVOLVED IN: cation transport%2C calcium ion transport%2C metabolic process%2C ATP biosynthetic process%3B LOCATED IN: endoplasmic reticulum%2C plasma membrane%3B E…	102
chr1	2374177	2375269	1092	2374815	477.94	190.959	5.61692	187.9	hda19_peak_473	AT1G07670	-	Name=AT1G07670;Note=endomembrane-type CA-ATPase 4;symbol=ECA4;Alias=ATECA4;full_name=endomembrane-type CA-ATPase 4;computational_description=endomembrane-type CA-ATPase 4 (ECA4)%3B FUNCTIONS IN: calcium-transporting ATPase activity%3B INVOLVED IN: cation transport%2C calcium ion transport%2C metabolic process%2C ATP biosynthetic process%3B LOCATED IN: endoplasmic reticulum%2C plasma membrane%3B E…	1092
chr1	2379436	2379868	432	2379664	178.22	20.1345	2.17479	18.7195	hda19_peak_474	AT1G07700	+	Name=AT1G07700;Note=Thioredoxin superfamily protein;computational_description=Thioredoxin superfamily protein%3B INVOLVED IN: cell redox homeostasis%3B LOCATED IN: chloroplast stroma%2C chloroplast%3B EXPRESSED IN: 24 plant structures%3B EXPRESSED DURING: 15 growth stages%3B CONTAINS InterPro DOMAIN/s: Thioredoxin fold (InterPro:IPR012335)%2C Thioredoxin%2C core (InterPro:IPR015467)%2C Thioredoxi…	432
chr1	2388827	2395770	6943	2395398	292.13	48.8406	2.7142	46.9821	hda19_peak_475	AT1G07720	-	Name=AT1G07720;Note=3-ketoacyl-CoA synthase 3;curator_summary=Encodes KCS3%2C a member of the 3-ketoacyl-CoA synthase family involved in the biosynthesis of VLCFA (very long chain fatty acids).;symbol=KCS3;full_name=3-ketoacyl-CoA synthase 3;computational_description=3-ketoacyl-CoA synthase 3 (KCS3)%3B FUNCTIONS IN: transferase activity%2C transferring acyl groups other than amino-acyl groups%2C …	3098
chr1	2405752	2406084	332	2405959	138.22	4.85666	1.4502	3.86931	hda19_peak_476	AT1G07750	-	Name=AT1G07750;Note=RmlC-like cupins superfamily protein;computational_description=RmlC-like cupins superfamily protein%3B FUNCTIONS IN: copper ion binding%2C zinc ion binding%2C nutrient reservoir activity%3B INVOLVED IN: biological_process unknown%3B LOCATED IN: cellular_component unknown%3B EXPRESSED IN: 26 plant structures%3B EXPRESSED DURING: 14 growth stages%3B CONTAINS InterPro DOMAIN/s: C…	332
chr1	2406557	2408541	1984	2406837	243.53	48.8167	3.03769	46.9585	hda19_peak_477	AT1G07770	-	Name=AT1G07770;Note=ribosomal protein S15A;curator_summary=Encodes cytoplasmic ribosomal protein S15a.;symbol=RPS15A;full_name=ribosomal protein S15A;computational_description=ribosomal protein S15A (RPS15A)%3B FUNCTIONS IN: structural constituent of ribosome%3B INVOLVED IN: translation%3B LOCATED IN: cytosolic small ribosomal subunit%2C cytosolic ribosome%2C cell wall%2C plasma membrane%2C membr…	1131
chr1	2412971	2413503	532	2413161	154.42	18.9523	2.25398	17.5614	hda19_peak_478	AT1G07780	-	Name=AT1G07780;Note=phosphoribosylanthranilate isomerase 1;curator_summary=Encodes phosphoribosylanthranilate isomerase which catalyzes the third step of the tryptophan biosynthetic pathway. Member of gene family.;symbol=PAI1;Alias=TRP6,TRANSIENT RECEPTOR POTENTIAL 6;full_name=phosphoribosylanthranilate isomerase 1;computational_description=phosphoribosylanthranilate isomerase 1 (PAI1)%3B CONTAIN…	532
chr1	2414084	2414579	495	2414102	106.83	2.72258	1.33952	1.84618	hda19_peak_479	AT1G07795	+	Name=AT1G07795;Note=forkhead box protein G1;computational_description=unknown protein%3B BEST Arabidopsis thaliana protein match is: unknown protein (TAIR:AT2G28725.1)%3B Has 38 Blast hits to 38 proteins in 11 species: Archae - 0%3B Bacteria - 0%3B Metazoa - 0%3B Fungi - 0%3B Plants - 38%3B Viruses - 0%3B Other Eukaryotes - 0 (source: NCBI BLink).;Dbxref=PMID:22253603,locus:505006108;locus_type=p…	495
chr1	2421756	2422488	732	2422159	231.88	33.7578	2.50413	32.1067	hda19_peak_480	AT1G07820	-	Name=AT1G07820;Note=Histone superfamily protein;computational_description=Histone superfamily protein%3B FUNCTIONS IN: DNA binding%3B INVOLVED IN: nucleosome assembly%3B LOCATED IN: nucleus%2C nucleosome%3B CONTAINS InterPro DOMAIN/s: Histone-fold (InterPro:IPR009072)%2C Histone H4%2C conserved site (InterPro:IPR019809)%2C Histone core (InterPro:IPR007125)%2C Histone H4 (InterPro:IPR001951)%3B BE…	732
chr1	2423876	2424282	406	2424080	148.85	8.66672	1.68213	7.53727	hda19_peak_481	AT1G07840	+	Name=AT1G07840;Note=Sas10/Utp3/C1D family;computational_description=Sas10/Utp3/C1D family%3B CONTAINS InterPro DOMAIN/s: Sas10/Utp3/C1D (InterPro:IPR007146)%3B BEST Arabidopsis thaliana protein match is: Sas10/U3 ribonucleoprotein (Utp) family protein (TAIR:AT2G43650.1)%3B Has 652 Blast hits to 650 proteins in 205 species: Archae - 2%3B Bacteria - 28%3B Metazoa - 259%3B Fungi - 134%3B Plants - 81…	406
chr1	2429195	2429866	671	2429549	182.77	17.7119	2.04192	16.3474	hda19_peak_482	AT1G07870	-	Name=AT1G07870;Note=Protein kinase superfamily protein;computational_description=Protein kinase superfamily protein%3B FUNCTIONS IN: protein serine/threonine kinase activity%2C protein kinase activity%2C kinase activity%2C ATP binding%3B INVOLVED IN: response to salt stress%2C N-terminal protein myristoylation%3B LOCATED IN: plasma membrane%3B EXPRESSED IN: 24 plant structures%3B EXPRESSED DURING…	671
chr1	2431662	2433872	2210	2432320	389.85	100.865	3.7117	98.4582	hda19_peak_483	AT1G07870	-	Name=AT1G07870;Note=Protein kinase superfamily protein;computational_description=Protein kinase superfamily protein%3B FUNCTIONS IN: protein serine/threonine kinase activity%2C protein kinase activity%2C kinase activity%2C ATP binding%3B INVOLVED IN: response to salt stress%2C N-terminal protein myristoylation%3B LOCATED IN: plasma membrane%3B EXPRESSED IN: 24 plant structures%3B EXPRESSED DURING…	1429
chr1	2436617	2441876	5259	2437176	549.33	224.696	5.76603	221.432	hda19_peak_484	AT1G07890	+	Name=AT1G07890;Note=ascorbate peroxidase 1;curator_summary=Encodes a cytosolic ascorbate peroxidase APX1. Ascorbate peroxidases are enzymes that scavenge hydrogen peroxide in plant cells. Eight types of APX have been described for Arabidopsis: three cytosolic (APX1%2C APX2%2C APX6)%2C two chloroplastic types (stromal sAPX%2C thylakoid tAPX)%2C and three microsomal (APX3%2C APX4%2C APX5) isoforms.…	3048
chr1	2442313	2444038	1725	2443798	176.19	13.8013	1.86517	12.5285	hda19_peak_485	AT1G07900	+	Name=AT1G07900;Note=LOB domain-containing protein 1;symbol=LBD1;full_name=LOB domain-containing protein 1;computational_description=LOB domain-containing protein 1 (LBD1)%3B CONTAINS InterPro DOMAIN/s: Lateral organ boundaries%2C LOB (InterPro:IPR004883)%3B BEST Arabidopsis thaliana protein match is: LOB domain-containing protein 11 (TAIR:AT2G28500.1)%3B Has 1035 Blast hits to 1030 proteins in 25…	1433
chr1	2444901	2446390	1489	2446044	209.61	28.2793	2.39326	26.7148	hda19_peak_486	AT1G07910	+	Name=AT1G07910;Note=RNAligase;curator_summary=Encodes a tRNA ligase that resembles the yeast Trl1 RNA ligase in structure and function but very different in sequence. Like Trl1%2C AtRNL consists of two domains %E2%80%94 an N-terminal ligase component and a C-terminal 5'-kinase/2'%2C3'-cyclic phosphodiesterase (CPD) component%E2%80%94 that can function in tRNA splicing in vivo when expressed as se…	1489
chr1	2457054	2458573	1519	2457551	209.1	30.8484	2.5012	29.2423	hda19_peak_487	AT1G07930	+	Name=AT1G07930;Note=GTP binding Elongation factor Tu family protein;computational_description=GTP binding Elongation factor Tu family protein%3B FUNCTIONS IN: calmodulin binding%2C translation elongation factor activity%3B INVOLVED IN: translational elongation%3B LOCATED IN: mitochondrion%2C vacuole%3B EXPRESSED IN: cotyledon%2C male gametophyte%2C guard cell%2C juvenile leaf%2C leaf%3B EXPRESSED…	1390
chr1	2465421	2465849	428	2465550	136.7	11.198	1.8863	9.99356	hda19_peak_489	AT1G07940	-	Name=AT1G07940;Note=GTP binding Elongation factor Tu family protein;computational_description=GTP binding Elongation factor Tu family protein%3B FUNCTIONS IN: calmodulin binding%2C translation elongation factor activity%3B INVOLVED IN: translational elongation%3B LOCATED IN: mitochondrion%2C plasma membrane%3B EXPRESSED IN: guard cell%2C juvenile leaf%2C leaf%3B EXPRESSED DURING: seedling growth%…	428
chr1	2466813	2467273	460	2466968	134.67	5.23369	1.49093	4.23002	hda19_peak_490	AT1G07950	-	Name=AT1G07950;Note=Surfeit locus protein 5 subunit 22 of Mediator complex;symbol=MED22B;computational_description=MED22B%3B FUNCTIONS IN: RNA polymerase II transcription mediator activity%3B INVOLVED IN: regulation of transcription from RNA polymerase II promoter%3B LOCATED IN: mediator complex%3B CONTAINS InterPro DOMAIN/s: Mediator complex%2C subunit Med22 (InterPro:IPR009332)%3B BEST Arabidop…	460
chr1	2474913	2475344	431	2475200	135.69	8.43093	1.70882	7.30904	hda19_peak_491	AT1G07980	-	Name=AT1G07980;Note=nuclear factor Y%2C subunit C10;symbol=NF-YC10;full_name=nuclear factor Y%2C subunit C10;computational_description=nuclear factor Y%2C subunit C10 (NF-YC10)%3B FUNCTIONS IN: sequence-specific DNA binding transcription factor activity%3B INVOLVED IN: regulation of transcription%3B LOCATED IN: intracellular%2C chloroplast%3B EXPRESSED IN: 21 plant structures%3B EXPRESSED DURING:…	431
chr1	2476608	2477078	470	2476923	176.7	12.4487	1.80177	11.2106	hda19_peak_492	AT1G07990	+	Name=AT1G07990;Note=SIT4 phosphatase-associated family protein;computational_description=SIT4 phosphatase-associated family protein%3B INVOLVED IN: biological_process unknown%3B LOCATED IN: endomembrane system%3B EXPRESSED IN: 23 plant structures%3B EXPRESSED DURING: 13 growth stages%3B CONTAINS InterPro DOMAIN/s: SIT4 phosphatase-associated protein (InterPro:IPR007587)%3B BEST Arabidopsis thalia…	470
chr1	2487688	2488131	443	2487953	154.93	16.796	2.13598	15.4521	hda19_peak_493	AT1G08010	-	Name=AT1G08010;Note=GATA transcription factor 11;curator_summary=Encodes a member of the GATA factor family of zinc finger transcription factors.;symbol=GATA11;full_name=GATA transcription factor 11;computational_description=GATA transcription factor 11 (GATA11)%3B FUNCTIONS IN: sequence-specific DNA binding transcription factor activity%3B INVOLVED IN: regulation of transcription%2C DNA-dependen…	443
chr1	2488567	2489433	866	2488906	153.41	12.0348	1.85939	10.8078	hda19_peak_494	AT1G08010	-	Name=AT1G08010;Note=GATA transcription factor 11;curator_summary=Encodes a member of the GATA factor family of zinc finger transcription factors.;symbol=GATA11;full_name=GATA transcription factor 11;computational_description=GATA transcription factor 11 (GATA11)%3B FUNCTIONS IN: sequence-specific DNA binding transcription factor activity%3B INVOLVED IN: regulation of transcription%2C DNA-dependen…	518
chr1	2492953	2493753	800	2493242	147.84	10.3048	1.78549	9.12555	hda19_peak_495	AT1G08030	-	Name=AT1G08030;Note=tyrosylprotein sulfotransferase;curator_summary=Encodes a tyrosylprotein sulfotransferase (TPST). This protein is a 500-aa type I transmembrane protein that shows no sequence similarity to animal TPSTs. Activity confirmed by protein expression in yeast. TPST is expressed throughout the plant body%2C and the highest levels of expression are in the root apical meristem. TPST act…	800
chr1	2498565	2499462	897	2498892	151.38	7.34744	1.58732	6.26209	hda19_peak_496	AT1G08040	-	Name=AT1G08040;Note=trimethylguanosine synthase (DUF707);computational_description=Protein of unknown function (DUF707)%3B FUNCTIONS IN: molecular_function unknown%3B INVOLVED IN: biological_process unknown%3B EXPRESSED IN: 25 plant structures%3B EXPRESSED DURING: 15 growth stages%3B CONTAINS InterPro DOMAIN/s: Protein of unknown function DUF707 (InterPro:IPR007877)%3B BEST Arabidopsis thaliana p…	897
chr1	2501131	2501704	573	2501586	118.47	3.36185	1.37326	2.44794	hda19_peak_497	AT1G08050	-	Name=AT1G08050;Note=Zinc finger (C3HC4-type RING finger) family protein;computational_description=Zinc finger (C3HC4-type RING finger) family protein%3B FUNCTIONS IN: ubiquitin-protein ligase activity%2C zinc ion binding%3B LOCATED IN: plasma membrane%3B EXPRESSED IN: 12 plant structures%3B EXPRESSED DURING: 4 anthesis%2C LP.10 ten leaves visible%2C petal differentiation and expansion stage%2C LP…	573
chr1	2522504	2523137	633	2522757	217.2	31.3399	2.4759	29.7261	hda19_peak_499	AT1G08090	+	Name=AT1G08090;Note=nitrate transporter 2:1;curator_summary=High-affinity nitrate transporter. Up-regulated by nitrate. Functions as a repressor of lateral root initiation independently of nitrate uptake.;symbol=NRT2:1;Alias=ACH1,ATNRT2.1,NITRATE TRANSPORTER 2.1,ATNRT2:1,nitrate transporter 2:1,LIN1,LATERAL ROOT INITIATION 1,NRT2.1,NITRATE TRANSPORTER 2.1,NRT2%3B1AT,NRT2,NITRATE TRANSPORTER 2;ful…	115
chr1	2530076	2530807	731	2530440	250.11	64.3994	3.64172	62.3564	hda19_peak_500	AT1G08100	-	Name=AT1G08100;Note=nitrate transporter 2.2;curator_summary=Encodes a high-affinity nitrate transporter.;symbol=NRT2.2;Alias=ACH2,ATNRT2.2,NITRATE TRANSPORTER 2.2,NRT2%3B2AT;full_name=nitrate transporter 2.2;computational_description=nitrate transporter 2.2 (NRT2.2)%3B CONTAINS InterPro DOMAIN/s: Major facilitator superfamily MFS-1 (InterPro:IPR011701)%2C Major facilitator superfamily%2C general …	44
chr1	2537782	2538698	916	2538044	197.96	31.827	2.63839	30.2055	hda19_peak_501	AT1G08120	+	Name=AT1G08120;Note=TP53-regulating kinase-like protein;computational_description=BEST Arabidopsis thaliana protein match is: Protein kinase superfamily protein (TAIR:AT5G26110.1)%3B Has 235 Blast hits to 235 proteins in 96 species: Archae - 21%3B Bacteria - 0%3B Metazoa - 117%3B Fungi - 8%3B Plants - 47%3B Viruses - 0%3B Other Eukaryotes - 42 (source: NCBI BLink).;Dbxref=locus:2205125;locus_type…	916
chr1	2542210	2542530	320	2542413	168.6	6.7261	1.51426	5.66313	hda19_peak_502	AT1G08125	-	Name=AT1G08125;Note=S-adenosyl-L-methionine-dependent methyltransferases superfamily protein;computational_description=S-adenosyl-L-methionine-dependent methyltransferases superfamily protein%3B CONTAINS InterPro DOMAIN/s: Methyltransferase-16%2C putative (InterPro:IPR019410)%3B BEST Arabidopsis thaliana protein match is: S-adenosyl-L-methionine-dependent methyltransferases superfamily protein (T…	320
chr1	2547553	2548452	899	2547990	248.59	34.3954	2.43647	32.7349	hda19_peak_503	AT1G08130	-	Name=AT1G08130;Note=DNA ligase 1;curator_summary=Encodes the Arabidopsis DNA ligase 1 that provides the major DNA ligase activity in cells and plays a key role in both DNA replication and excision repair pathways. Indispensable for cell viability. AtLIG1 expresses one major and two minor mRNA transcripts differing only in the length of the 5' untranslated leader sequences preceding a common ORF. …	899
chr1	2561299	2561648	349	2561390	149.86	6.67786	1.5553	5.61669	hda19_peak_504	AT1G08165	-	Name=AT1G08165;Note=hypothetical protein;computational_description=unknown protein%3B FUNCTIONS IN: molecular_function unknown%3B INVOLVED IN: biological_process unknown%3B LOCATED IN: cellular_component unknown%3B Has 30201 Blast hits to 17322 proteins in 780 species: Archae - 12%3B Bacteria - 1396%3B Metazoa - 17338%3B Fungi - 3422%3B Plants - 5037%3B Viruses - 0%3B Other Eukaryotes - 2996 (sou…	200
chr1	2563487	2564220	733	2563888	166.07	15.4458	1.98897	14.1326	hda19_peak_505	AT1G08170	-	Name=AT1G08170;Note=Histone superfamily protein;computational_description=Histone superfamily protein%3B FUNCTIONS IN: DNA binding%3B INVOLVED IN: nucleosome assembly%3B LOCATED IN: nucleus%2C nucleosome%3B EXPRESSED IN: sperm cell%2C male gametophyte%2C flower%2C pollen tube%3B EXPRESSED DURING: L mature pollen stage%2C M germinated pollen stage%2C 4 anthesis%3B CONTAINS InterPro DOMAIN/s: Histo…	733
chr1	2564832	2566025	1193	2565392	265.3	52.4086	3.0108	50.5051	hda19_peak_506	AT1G08180	-	Name=AT1G08180;Note=cyclin-dependent kinase inhibitor;computational_description=unknown protein%3B Has 53 Blast hits to 53 proteins in 9 species: Archae - 0%3B Bacteria - 0%3B Metazoa - 1%3B Fungi - 0%3B Plants - 52%3B Viruses - 0%3B Other Eukaryotes - 0 (source: NCBI BLink).;Dbxref=PMID:17098811,PMID:17599908,PMID:20706207,locus:2199998;locus_type=protein_coding	1193
chr1	2567138	2567818	680	2567378	165.56	15.5825	2.00673	14.2662	hda19_peak_507	AT1G08190	+	Name=AT1G08190;Note=vacuolar protein sorting 41;curator_summary=Might be involved in protein sorting to the vacuole.;symbol=VPS41;Alias=ATVAM2,ATVPS41,VACUOLAR PROTEIN SORTING 41,VAM2,ZIP2,ZIGZAG SUPPRESSOR 2;full_name=vacuolar protein sorting 41;computational_description=vacuolar protein sorting 41 (VPS41)%3B FUNCTIONS IN: binding%2C nucleotide binding%2C zinc ion binding%3B INVOLVED IN: gravitr…	680
chr1	2573257	2577130	3873	2573647	275.93	61.0355	3.27218	59.0306	hda19_peak_508	AT1G08200	-	Name=AT1G08200;Note=UDP-D-apiose/UDP-D-xylose synthase 2;curator_summary=Encodes a putative UDP-D-apiose/UPD-D-xylose synthetase.;symbol=AXS2;full_name=UDP-D-apiose/UDP-D-xylose synthase 2;computational_description=UDP-D-apiose/UDP-D-xylose synthase 2 (AXS2)%3B FUNCTIONS IN: UDP-glucuronate decarboxylase activity%3B INVOLVED IN: nucleotide-sugar biosynthetic process%3B LOCATED IN: apoplast%2C cyt…	3313
chr1	2580412	2581178	766	2580783	198.47	25.7496	2.33931	24.228	hda19_peak_509	AT1G08210	-	Name=AT1G08210;Note=Eukaryotic aspartyl protease family protein;computational_description=Eukaryotic aspartyl protease family protein%3B FUNCTIONS IN: aspartic-type endopeptidase activity%3B INVOLVED IN: proteolysis%3B LOCATED IN: anchored to membrane%2C plant-type cell wall%3B EXPRESSED IN: 22 plant structures%3B EXPRESSED DURING: 13 growth stages%3B CONTAINS InterPro DOMAIN/s: Peptidase asparti…	766
chr1	2583183	2583725	542	2583476	158.47	13.3278	1.91304	12.067	hda19_peak_510	AT1G08220	-	Name=AT1G08220;Note=ATPase complex subunit;computational_description=FUNCTIONS IN: molecular_function unknown%3B INVOLVED IN: mitochondrial proton-transporting ATP synthase complex assembly%3B LOCATED IN: mitochondrial inner membrane%3B EXPRESSED IN: 18 plant structures%3B EXPRESSED DURING: 7 growth stages%3B CONTAINS InterPro DOMAIN/s: ATPase assembly factor ATP10%2C mitochondria (InterPro:IPR00…	542
chr1	2585401	2586785	1384	2586175	206.57	32.4555	2.59909	30.8242	hda19_peak_511	AT1G08230	-	Name=AT1G08230;Note=Transmembrane amino acid transporter family protein;curator_summary=Codes for a H+-driven%2C high affinity gamma-aminobutyric acid (GABA) transporter. Localized at the plasma membrane. In planta%2C AtGAT1 expression was highest in flowers and under conditions of elevated GABA concentrations such as wounding or senescence.;computational_description=Transmembrane amino acid tran…	1384
chr1	2588486	2591056	2570	2590473	245.55	34.7755	2.46554	33.1093	hda19_peak_512	AT1G08260	+	Name=AT1G08260;Note=DNA polymerase epsilon catalytic subunit;curator_summary=Similar to POL2A%2C DNA polymerase epsilon catalytic subunit. Essential for Arabidopsis growth. Null homozygotes are embryo lethal%2C partial loss of function alleles show embryo patterning defects such as root pole displacement. Delayed progression through cell cycle results in embryos with smaller numbers of larger cel…	2570
chr1	2607391	2608221	830	2607850	206.06	25.2019	2.26769	23.6899	hda19_peak_513	AT1G08270	-	Name=AT1G08270;Note=vacuolar protein sorting-associated protein;computational_description=CONTAINS InterPro DOMAIN/s: MIT (InterPro:IPR007330)%3B BEST Arabidopsis thaliana protein match is: AAA-type ATPase family protein (TAIR:AT2G27600.1)%3B Has 1133 Blast hits to 1133 proteins in 252 species: Archae - 47%3B Bacteria - 0%3B Metazoa - 540%3B Fungi - 145%3B Plants - 223%3B Viruses - 0%3B Other Euk…	830
chr1	2613195	2613830	635	2613512	153.41	12.4432	1.88302	11.2053	hda19_peak_514	AT1G08290	-	Name=AT1G08290;Note=WIP domain protein 3;symbol=WIP3;full_name=WIP domain protein 3;computational_description=WIP domain protein 3 (WIP3)%3B CONTAINS InterPro DOMAIN/s: Zinc finger%2C C2H2-like (InterPro:IPR015880)%2C Zinc finger%2C C2H2-type (InterPro:IPR007087)%3B BEST Arabidopsis thaliana protein match is: WIP domain protein 5 (TAIR:AT1G51220.1)%3B Has 40394 Blast hits to 17903 proteins in 213…	635
chr1	2614262	2615297	1035	2614643	216.69	27.9134	2.34081	26.3551	hda19_peak_515	AT1G08300	+	Name=AT1G08300;Note=no vein-like protein;symbol=NVL;full_name=NO VEIN-LIKE;computational_description=NO VEIN-LIKE (NVL)%3B FUNCTIONS IN: molecular_function unknown%3B INVOLVED IN: biological_process unknown%3B LOCATED IN: endomembrane system%3B BEST Arabidopsis thaliana protein match is: Histidine kinase-%2C DNA gyrase B-%2C and HSP90-like ATPase family protein (TAIR:AT4G13750.1)%3B Has 169 Blast…	1035
chr1	2620553	2623091	2538	2621263	225.3	35.4008	2.60117	33.7253	hda19_peak_516	AT1G08315	-	Name=AT1G08315;Note=ARM repeat superfamily protein;computational_description=ARM repeat superfamily protein%3B FUNCTIONS IN: binding%3B INVOLVED IN: biological_process unknown%3B LOCATED IN: cellular_component unknown%3B EXPRESSED IN: 22 plant structures%3B EXPRESSED DURING: 13 growth stages%3B CONTAINS InterPro DOMAIN/s: Armadillo-like helical (InterPro:IPR011989)%2C Armadillo (InterPro:IPR00022…	1992
chr1	2627570	2628149	579	2627789	151.38	11.8819	1.85833	10.6588	hda19_peak_517	AT1G08320	-	Name=AT1G08320;Note=bZIP transcription factor family protein;symbol=TGA9;Alias=bZIP21;full_name=TGACG (TGA) motif-binding protein 9;computational_description=bZIP transcription factor family protein%3B FUNCTIONS IN: DNA binding%2C sequence-specific DNA binding transcription factor activity%3B INVOLVED IN: regulation of transcription%2C DNA-dependent%3B EXPRESSED IN: 9 plant structures%3B EXPRESSE…	579
chr1	2629759	2630765	1006	2629965	140.75	7.46592	1.62932	6.37629	hda19_peak_518	AT1G08340	+	Name=AT1G08340;Note=Rho GTPase activating protein with PAK-box/P21-Rho-binding domain-containing protein;computational_description=Rho GTPase activating protein with PAK-box/P21-Rho-binding domain%3B FUNCTIONS IN: Rac GTPase activator activity%3B INVOLVED IN: signal transduction%3B LOCATED IN: intracellular%3B EXPRESSED IN: 23 plant structures%3B EXPRESSED DURING: 13 growth stages%3B CONTAINS Int…	875
chr1	2635673	2636109	436	2635933	168.09	9.37729	1.65775	8.22556	hda19_peak_519	AT1G08350	-	Name=AT1G08350;Note=Endomembrane protein 70 protein family;computational_description=Endomembrane protein 70 protein family%3B CONTAINS InterPro DOMAIN/s: Nonaspanin (TM9SF) (InterPro:IPR004240)%3B BEST Arabidopsis thaliana protein match is: Endomembrane protein 70 protein family (TAIR:AT5G37310.1)%3B Has 1520 Blast hits to 1507 proteins in 318 species: Archae - 0%3B Bacteria - 3%3B Metazoa - 602…	436
chr1	2637840	2638192	352	2638086	130.12	3.74823	1.38019	2.8137	hda19_peak_520	AT1G08370	+	Name=AT1G08370;Note=decapping 1;curator_summary=Encodes DCP1 involved in mRNA decapping. DCP1 forms a mRNA decapping complex with DCP2 (At5g13570) and VCS (VARICOSE) (At3g13300). However%2C unlike DCP2%2C DCP1 itself does not have mRNA decapping activity in vitro. DCP1%2C DCP2 and VCS colocalize in cytoplasmic loci%2C which are putative Arabidopsis mRNA processing bodies. Null mutants of DCP1%2C …	352
chr1	2640665	2642303	1638	2641936	238.47	38.5158	2.65025	36.7956	hda19_peak_521	AT1G08380	-	Name=AT1G08380;Note=photosystem I subunit O;curator_summary=Encodes subunit O of photosystem I.;symbol=PSAO;full_name=photosystem I subunit O;computational_description=photosystem I subunit O (PSAO)%3B FUNCTIONS IN: molecular_function unknown%3B INVOLVED IN: response to salt stress%2C photosynthesis%2C light harvesting in photosystem I%3B LOCATED IN: thylakoid%2C photosystem I%2C chloroplast%3B E…	1501
chr1	2645849	2646326	477	2646032	140.75	4.58076	1.43182	3.60584	hda19_peak_522	AT1G08400	-	Name=AT1G08400;Note=RINT-1 / TIP-1 family;computational_description=RINT-1 / TIP-1 family%3B CONTAINS InterPro DOMAIN/s: RINT-1/TIP-1 (InterPro:IPR007528)%3B BEST Arabidopsis thaliana protein match is: RINT-1 / TIP-1 family (TAIR:AT3G47700.1)%3B Has 146 Blast hits to 144 proteins in 62 species: Archae - 0%3B Bacteria - 0%3B Metazoa - 64%3B Fungi - 34%3B Plants - 43%3B Viruses - 0%3B Other Eukaryo…	477
chr1	2649367	2650031	664	2649522	134.17	5.46318	1.50187	4.44992	hda19_peak_523	AT1G08420	+	Name=AT1G08420;Note=BRI1 suppressor 1 (BSU1)-like 2;symbol=BSL2;full_name=BRI1 suppressor 1 (BSU1)-like 2;computational_description=BRI1 suppressor 1 (BSU1)-like 2 (BSL2)%3B FUNCTIONS IN: hydrolase activity%2C manganese ion binding%2C protein serine/threonine phosphatase activity%2C phosphoprotein phosphatase activity%2C iron ion binding%3B INVOLVED IN: biological_process unknown%3B LOCATED IN: p…	664
chr1	2671707	2672675	968	2672019	225.3	28.1523	2.30202	26.5901	hda19_peak_525	AT1G08450	-	Name=AT1G08450;Note=calreticulin 3;curator_summary=Encodes one of three Arabidopsis calreticulins. In CRT-deficient mouse fibroblasts%2C this protein restores ER Ca2+ levels. Non-receptor component required for EFR-mediated immunity. Mutants show de-repressed anthocyanin accumulation in the presence of elf18%2C and EFR accumulation and signalling.;symbol=CRT3;Alias=AtCRT3,A. thaliana calreticulin…	968
chr1	2681893	2682247	354	2682061	134.67	7.04435	1.61832	5.96972	hda19_peak_527	AT1G08470	-	Name=AT1G08470;Note=strictosidine synthase-like 3;curator_summary=Although this enzyme is predicted to encode a strictosidine synthase (SS)%2C it lacks a conserved catalytic glutamate residue found in active SS enzymes and it is not expected to have SS activity.;symbol=SSL3;full_name=strictosidine synthase-like 3;computational_description=strictosidine synthase-like 3 (SSL3)%3B FUNCTIONS IN: stri…	190
chr1	2683893	2684504	611	2684204	192.39	15.953	1.91478	14.628	hda19_peak_528	AT1G08470	-	Name=AT1G08470;Note=strictosidine synthase-like 3;curator_summary=Although this enzyme is predicted to encode a strictosidine synthase (SS)%2C it lacks a conserved catalytic glutamate residue found in active SS enzymes and it is not expected to have SS activity.;symbol=SSL3;full_name=strictosidine synthase-like 3;computational_description=strictosidine synthase-like 3 (SSL3)%3B FUNCTIONS IN: stri…	611
chr1	2688285	2689365	1080	2688873	412.13	142.696	4.80378	139.95	hda19_peak_529	AT1G08490	-	Name=AT1G08490;Note=chloroplastic NIFS-like cysteine desulfurase;curator_summary=Chloroplastic NifS-like protein that can catalyze the conversion of cysteine into alanine and elemental sulfur (S(0)) and of selenocysteine into alanine and elemental Se (Se(0)). Overexpression enhances selenium tolerance and accumulation.;symbol=CPNIFS;Alias=ATCPNIFS,ATNFS2,ATSUFS,SUFS;full_name=chloroplastic NIFS-l…	1080
chr1	2690193	2691767	1574	2690967	387.82	132.934	4.7662	130.261	hda19_peak_530	AT1G08510	-	Name=AT1G08510;Note=fatty acyl-ACP thioesterases B;curator_summary=Encodes an acyl-acyl carrier protein thioesterase. Hydrolyzes primarily saturated acyl-ACPs with chain lengths that vary between 8 and 18 carbons. Involved in saturated fatty acid synthesis. Nuclear-encoded%2C plastid-targeted globular protein that is functional as dimer.;symbol=FATB;full_name=fatty acyl-ACP thioesterases B;comput…	706
chr1	2693824	2695801	1977	2694590	268.34	54.1584	3.05614	52.2335	hda19_peak_531	AT1G08510	-	Name=AT1G08510;Note=fatty acyl-ACP thioesterases B;curator_summary=Encodes an acyl-acyl carrier protein thioesterase. Hydrolyzes primarily saturated acyl-ACPs with chain lengths that vary between 8 and 18 carbons. Involved in saturated fatty acid synthesis. Nuclear-encoded%2C plastid-targeted globular protein that is functional as dimer.;symbol=FATB;full_name=fatty acyl-ACP thioesterases B;comput…	1723
chr1	2702980	2703645	665	2703310	186.82	17.1453	1.99812	15.7933	hda19_peak_532	AT1G08540	+	Name=AT1G08540;Note=RNApolymerase sigma subunit 2;curator_summary=Enodes a subunit of chloroplast RNA polymerase%2C confers the ability to recognize promoter sequences on the core enzyme. SIG1 is induced by red and blue light.;symbol=SIG2;Alias=ABC1,ATSIG1,SIGMA FACTOR 1,ATSIG2,SIGMA FACTOR 2,SIG1,RNA POLYMERASE SIGMA SUBUNIT 1,SIGA,SIGB,SIGMA FACTOR B;full_name=RNApolymerase sigma subunit 2;comp…	665
chr1	2710787	2711518	731	2711134	231.88	35.1098	2.55916	33.4386	hda19_peak_533	AT1G08560	-	Name=AT1G08560;Note=syntaxin of plants 111;curator_summary=member of SYP11 syntaxin Gene Family;symbol=SYP111;Alias=ATSYP111,KN,KNOLLE;full_name=syntaxin of plants 111;computational_description=syntaxin of plants 111 (SYP111)%3B FUNCTIONS IN: SNAP receptor activity%3B INVOLVED IN: intracellular protein transport%2C response to cyclopentenone%2C cellular membrane fusion%3B LOCATED IN: endomembrane…	731
chr1	2711858	2713304	1446	2712245	293.65	62.0844	3.1683	60.0675	hda19_peak_534	AT1G08570	+	Name=AT1G08570;Note=atypical CYS HIS rich thioredoxin 4;curator_summary=Encodes a member of the thioredoxin family protein. Located in the chloroplast. Shows high activity towards the chloroplast 2-Cys peroxiredoxin A%2C and poor activity towards the chloroplast NADP-malate dehydrogenase.;symbol=ACHT4;full_name=atypical CYS HIS rich thioredoxin 4;computational_description=atypical CYS HIS rich th…	1446
chr1	2735640	2737058	1418	2735905	196.44	20.5532	2.11088	19.1293	hda19_peak_535	AT1G08620	+	Name=AT1G08620;Note=Transcription factor jumonji (jmj) family protein / zinc finger (C5HC2 type) family protein;symbol=PKDM7D;computational_description=PKDM7D%3B FUNCTIONS IN: sequence-specific DNA binding transcription factor activity%3B INVOLVED IN: regulation of transcription%3B LOCATED IN: nucleus%3B EXPRESSED IN: 23 plant structures%3B EXPRESSED DURING: 15 growth stages%3B CONTAINS InterPro …	1403
chr1	2746705	2747229	524	2746928	220.24	29.4296	2.37891	27.8464	hda19_peak_536	AT1G08630	-	Name=AT1G08630;Note=threonine aldolase 1;curator_summary=Encodes a threonine aldolase%2C involved in threonine degradation to glycine. Primarily expressed in seeds and seedlings.;symbol=THA1;full_name=threonine aldolase 1;computational_description=threonine aldolase 1 (THA1)%3B CONTAINS InterPro DOMAIN/s: Pyridoxal phosphate-dependent transferase%2C major domain (InterPro:IPR015424)%2C Aromatic a…	524
chr1	2747855	2748345	490	2748142	157.46	15.3056	2.02857	13.9958	hda19_peak_537	AT1G08630	-	Name=AT1G08630;Note=threonine aldolase 1;curator_summary=Encodes a threonine aldolase%2C involved in threonine degradation to glycine. Primarily expressed in seeds and seedlings.;symbol=THA1;full_name=threonine aldolase 1;computational_description=threonine aldolase 1 (THA1)%3B CONTAINS InterPro DOMAIN/s: Pyridoxal phosphate-dependent transferase%2C major domain (InterPro:IPR015424)%2C Aromatic a…	490
chr1	2751125	2756241	5116	2755748	531.61	207.94	5.49084	204.778	hda19_peak_538	AT1G08650	+	Name=AT1G08650;Note=phosphoenolpyruvate carboxylase kinase 1;curator_summary=Encodes a phosphoenolpyruvate carboxylase kinase that is expressed at highest levels in leaves. Expression is induced by light.;symbol=PPCK1;Alias=ATPPCK1,PHOSPHOENOLPYRUVATE CARBOXYLASE KINASE 1;full_name=phosphoenolpyruvate carboxylase kinase 1;computational_description=phosphoenolpyruvate carboxylase kinase 1 (PPCK1)%…	2684
chr1	2771007	2771825	818	2771492	173.15	8.21658	1.58321	7.1015	hda19_peak_539	AT1G08700	-	Name=AT1G08700;Note=Presenilin-1;curator_summary=Encodes a protein similar to animal presenilin whose expression is increased in response to potassium (K+) deprivation. Located in intracellular membrane compartments.;symbol=PS1;full_name=Presenilin-1;computational_description=Presenilin-1 (PS1)%3B INVOLVED IN: intracellular signaling pathway%3B LOCATED IN: endomembrane system%2C integral to membr…	818
chr1	2773640	2774273	633	2773923	161	5.8948	1.47275	4.86414	hda19_peak_540	AT1G08720	+	Name=AT1G08720;Note=Protein kinase superfamily protein;curator_summary=enhanced disease resistance 1 (EDR1) confers resistance to powdery mildew disease caused by the fungus Erysiphe cichoracearum;symbol=EDR1;Alias=ATEDR1;full_name=ENHANCED DISEASE RESISTANCE 1;computational_description=ENHANCED DISEASE RESISTANCE 1 (EDR1)%3B FUNCTIONS IN: protein serine/threonine/tyrosine kinase activity%2C MAP …	633
chr1	2804917	2805480	563	2805182	131.64	9.41418	1.78982	8.26121	hda19_peak_541	AT1G08760	+	Name=AT1G08760;Note=GPI-anchored adhesin-like protein%2C putative (DUF936);computational_description=Plant protein of unknown function (DUF936)%3B FUNCTIONS IN: molecular_function unknown%3B INVOLVED IN: biological_process unknown%3B LOCATED IN: cellular_component unknown%3B EXPRESSED IN: cultured cell%3B CONTAINS InterPro DOMAIN/s: Protein of unknown function DUF936%2C plant (InterPro:IPR010341)…	563
chr1	2808563	2809642	1079	2809069	149.86	7.74215	1.62219	6.6431	hda19_peak_542	AT1G08770	+	Name=AT1G08770;Note=prenylated RAB acceptor 1.E;symbol=PRA1.E;full_name=prenylated RAB acceptor 1.E;computational_description=prenylated RAB acceptor 1.E (PRA1.E)%3B CONTAINS InterPro DOMAIN/s: Prenylated rab acceptor PRA1 (InterPro:IPR004895)%3B BEST Arabidopsis thaliana protein match is: PRA1 (Prenylated rab acceptor) family protein (TAIR:AT1G55190.1)%3B Has 522 Blast hits to 522 proteins in 13…	1079
chr1	2817706	2818862	1156	2818160	172.14	16.8636	2.03695	15.5179	hda19_peak_543	AT1G08800	-	Name=AT1G08800;Note=myosin-binding protein (Protein of unknown function%2C DUF593);Alias=MyoB1,myosin binding protein 1;computational_description=Protein of unknown function%2C DUF593%3B INVOLVED IN: response to salt stress%2C N-terminal protein myristoylation%3B LOCATED IN: endomembrane system%3B EXPRESSED IN: 20 plant structures%3B EXPRESSED DURING: 12 growth stages%3B CONTAINS InterPro DOMAIN/…	1156
chr1	2821065	2821504	439	2821377	137.21	7.09166	1.60705	6.01538	hda19_peak_544	AT1G08810	-	Name=AT1G08810;Note=myb domain protein 60;curator_summary=putative transcription factor of the R2R3-MYB gene family. Transcript increases under conditions that promote stomatal opening (white and blue light%2C abi1-1 mutation) and decreases under conditions that trigger stomatal closure (ABA%2C desiccation%2C darkness)%2C with the exception of elevated CO2. Expressed exclusively in guard cells of…	413
chr1	2825051	2825769	718	2825459	168.6	16.5241	2.04333	15.1861	hda19_peak_545	AT1G08820	-	Name=AT1G08820;Note=vamp/synaptobrevin-associated protein 27-2;curator_summary=Encodes VAP33-like protein that interacts with cowpea mosaic virus protein 60K. Is a SNARE-like protein that may be involved in vesicular transport to or from the ER.;symbol=VAP27-2;full_name=vamp/synaptobrevin-associated protein 27-2;computational_description=vamp/synaptobrevin-associated protein 27-2 (VAP27-2)%3B FUN…	718
chr1	2826880	2827420	540	2827170	181.76	14.8177	1.90375	13.5196	hda19_peak_546	AT1G08830	+	Name=AT1G08830;Note=copper/zinc superoxide dismutase 1;curator_summary=Encodes a cytosolic copper/zinc superoxide dismutase CSD1 that can detoxify superoxide radicals. Its expression is affected by miR398-directed mRNA cleavage. Regulated by biotic and abiotic stress. Activation of CSD1 in the cytoplasm involves both a CCS-dependent and -independent pathway.;symbol=CSD1;Alias=AtSOD1,superoxide di…	540
chr1	2829065	2829554	489	2829297	115.44	4.54999	1.48155	3.57654	hda19_peak_547	AT1G08840	-	Name=AT1G08840;Note=DNA replication helicase;symbol=emb2411;full_name=embryo defective 2411;computational_description=embryo defective 2411 (emb2411)%3B FUNCTIONS IN: ATP-dependent DNA helicase activity%2C DNA binding%2C ATP binding%3B INVOLVED IN: DNA replication%2C embryo development ending in seed dormancy%3B LOCATED IN: chloroplast%3B EXPRESSED IN: 23 plant structures%3B EXPRESSED DURING: 13 …	450
chr1	2838719	2839279	560	2839041	249.1	37.0891	2.52773	35.3891	hda19_peak_548	AT1G08840	-	Name=AT1G08840;Note=DNA replication helicase;symbol=emb2411;full_name=embryo defective 2411;computational_description=embryo defective 2411 (emb2411)%3B FUNCTIONS IN: ATP-dependent DNA helicase activity%2C DNA binding%2C ATP binding%3B INVOLVED IN: DNA replication%2C embryo development ending in seed dormancy%3B LOCATED IN: chloroplast%3B EXPRESSED IN: 23 plant structures%3B EXPRESSED DURING: 13 …	560
chr1	2841875	2842836	961	2842324	219.73	32.9051	2.53716	31.2668	hda19_peak_549	AT1G08860	+	Name=AT1G08860;Note=Calcium-dependent phospholipid-binding Copine family protein;curator_summary=Encodes a copine-like protein%2C which is a member of a newly identified class of calcium-dependent%2C phospholipid binding proteins that are present in a wide range of organisms. Overexpression of this gene suppresses bon1-1 phenotypes. Double mutant analyses with bon1-1 suggest that BON1 and BON3 ha…	961
chr1	2846340	2849198	2858	2848054	282.51	58.446	3.11553	56.4705	hda19_peak_550	AT1G08880	-	Name=AT1G08880;Note=Histone superfamily protein;curator_summary=Encodes HTA5%2C a histone H2A protein. H2AX is a meiosis-specific isoform of histone H2A. Upon DSB formation%2C rapid accumulation of phosphorylated H2AX (%26#947%3B-H2AX) occurs around the break site. %01H2AX foci accumulate in early G2. Immunolocalization studies in spread preparations of wild-type meiocytes at G2/early leptotene r…	2207
chr1	2851804	2853123	1319	2852430	200.49	22.1713	2.1666	20.7156	hda19_peak_551	AT1G08900	+	Name=AT1G08900;Note=Major facilitator superfamily protein;computational_description=Major facilitator superfamily protein%3B FUNCTIONS IN: carbohydrate transmembrane transporter activity%3B INVOLVED IN: transport%2C transmembrane transport%3B LOCATED IN: integral to membrane%2C membrane%3B CONTAINS InterPro DOMAIN/s: Sugar transporter%2C conserved site (InterPro:IPR005829)%2C Major facilitator su…	1319
chr1	2855681	2856416	735	2856032	247.58	42.7274	2.76199	40.9486	hda19_peak_552	AT1G08910	+	Name=AT1G08910;Note=zinc ion binding protein;curator_summary=Encodes an SP-RING domain containing protein that functions in sumolaytion and is involved in positive regulation of sulfur metabolism and stress response.;Alias=PIAL1,PROTEIN INHIBITOR OF ACTIVATED STAT LIKE 1;computational_description=FUNCTIONS IN: zinc ion binding%3B INVOLVED IN: embryo development ending in seed dormancy%3B LOCATED …	735
chr1	2861356	2862092	736	2861860	149.86	12.2854	1.8966	11.0516	hda19_peak_553	AT1G04673	-	locus_type=long_noncoding_rna;Name=AT1G04673	447
chr1	2862717	2863241	524	2862913	129.11	7.70171	1.6731	6.60411	hda19_peak_554	AT1G04673	-	locus_type=long_noncoding_rna;Name=AT1G04673	137
chr1	2865305	2867821	2516	2867107	257.2	59.2612	3.34907	57.2765	hda19_peak_556	AT1G08920	+	Name=AT1G08920;Note=ERD (early response to dehydration) six-like 1;curator_summary=Encodes ESL1%2C a transporter for monosaccharides.;symbol=ESL1;full_name=ERD (early response to dehydration) six-like 1;computational_description=ERD (early response to dehydration) six-like 1 (ESL1)%3B CONTAINS InterPro DOMAIN/s: Sugar transporter%2C conserved site (InterPro:IPR005829)%2C Major facilitator superfa…	1619
chr1	2870308	2875211	4903	2872708	314.41	79.088	3.60493	76.8885	hda19_peak_557	AT1G08930	+	Name=AT1G08930;Note=Major facilitator superfamily protein;curator_summary=encodes a putative sucrose transporter whose gene expression is induced by dehydration and cold.;symbol=ERD6;full_name=EARLY RESPONSE TO DEHYDRATION 6;computational_description=EARLY RESPONSE TO DEHYDRATION 6 (ERD6)%3B FUNCTIONS IN: carbohydrate transmembrane transporter activity%2C sugar:hydrogen symporter activity%2C suga…	2912
chr1	2875700	2878378	2678	2877875	243.02	39.9707	2.67246	38.2299	hda19_peak_558	AT1G08940	+	Name=AT1G08940;Note=Phosphoglycerate mutase family protein;computational_description=Phosphoglycerate mutase family protein%3B FUNCTIONS IN: catalytic activity%3B INVOLVED IN: metabolic process%3B LOCATED IN: cellular_component unknown%3B EXPRESSED IN: 22 plant structures%3B EXPRESSED DURING: 13 growth stages%3B CONTAINS InterPro DOMAIN/s: Histidine phosphatase superfamily%2C clade-1 (InterPro:IP…	1949
chr1	2878817	2879844	1027	2879370	211.13	21.8309	2.10025	20.382	hda19_peak_559	AT1G08960	+	Name=AT1G08960;Note=cation exchanger 11;curator_summary=Encodes a member of the Potassium-dependent sodium-calcium exchanger like-family that localizes to the plasma membrane and nuclear periphery%2C and has a role in mediating high-af%26#64257%3Bnity K+ uptake and Na+ transport in yeast.;symbol=CAX11;Alias=ATCAX11,CATION EXCHANGER 11,AtCXX5,Arabidopsis thaliana cation calcium exchanger 5,CCX5,ca…	1027
chr1	2882343	2882731	388	2882525	135.18	7.73997	1.6564	6.64109	hda19_peak_560	AT1G08970	+	Name=AT1G08970;Note=nuclear factor Y%2C subunit C9;curator_summary=heme activated protein (HAP5c);symbol=NF-YC9;Alias=HAP5C,HEME ACTIVATED PROTEIN 5C;full_name=nuclear factor Y%2C subunit C9;computational_description=nuclear factor Y%2C subunit C9 (NF-YC9)%3B CONTAINS InterPro DOMAIN/s: Transcription factor CBF/NF-Y/archaeal histone (InterPro:IPR003958)%2C Histone-fold (InterPro:IPR009072)%3B BES…	388
chr1	2884065	2884710	645	2884416	207.08	22.9704	2.16565	21.4996	hda19_peak_561	AT1G08980	+	Name=AT1G08980;Note=amidase 1;curator_summary=Encodes an enzyme with similarity to bacterial acylamidohydrolases and exhibits indole-3-acetamide amidohydrolase activity in vitro. This enzyme may be involved in the in vivo biosynthesis of indole-acetic acid from indole-3-acetamide%2C a native metabolite of A. thaliana. It appears to exist as a monomer.;symbol=AMI1;Alias=ATAMI1,AMIDASE-LIKE PROTEIN…	645
chr1	2888225	2889910	1685	2889281	141.26	11.048	1.84825	9.84775	hda19_peak_562	AT1G08990	+	Name=AT1G08990;Note=plant glycogenin-like starch initiation protein 5;symbol=PGSIP5;Alias=GUX5,Glucuronic Acid Substitution of Xylan 5;full_name=plant glycogenin-like starch initiation protein 5;computational_description=plant glycogenin-like starch initiation protein 5 (PGSIP5)%3B FUNCTIONS IN: transferase activity%2C transferring glycosyl groups%3B INVOLVED IN: biosynthetic process%3B LOCATED I…	1685
chr1	2910542	2910935	393	2910779	109.87	3.25082	1.38583	2.3433	hda19_peak_563	AT1G09040	+	Name=AT1G09040;Note=arginine-glutamic acid dipeptide repeat protein;computational_description=unknown protein%3B FUNCTIONS IN: molecular_function unknown%3B INVOLVED IN: biological_process unknown%3B LOCATED IN: membrane%3B EXPRESSED IN: leaf%3B BEST Arabidopsis thaliana protein match is: unknown protein (TAIR:AT1G09050.1)%3B Has 614 Blast hits to 567 proteins in 104 species: Archae - 2%3B Bacter…	393
chr1	2925169	2929831	4662	2928539	899.18	551.329	9.92769	546.508	hda19_peak_564	AT1G09070	+	Name=AT1G09070;Note=soybean gene regulated by cold-2;curator_summary=SRC2 specifically binds the peptide PIEPPPHH%2C and moves from ER to a vacuole fraction where it gets internalized. Involved in Protein Storage Vacuole targeting.;symbol=SRC2;Alias=(AT)SRC2,SOYBEAN GENE REGULATED BY COLD-2,AtSRC2;full_name=soybean gene regulated by cold-2;computational_description=soybean gene regulated by cold-…	2606
chr1	2931922	2932954	1032	2932328	133.16	7.60505	1.65351	6.51069	hda19_peak_565	AT1G09090	+	Name=AT1G09090;Note=respiratory burst oxidase-like protein;curator_summary=NADPH-oxidase AtrbohB plays a role in seed after-ripening. Major producer of superoxide in germinating seeds. AtrbohB pre-mRNA is alternatively spliced in seeds in a hormonally and developmentally regulated manner. ABA caused accumulation of AtrbohB-%C3%9F mRNA and prevented prevented AtrbohB-a mRNA expression in fresh see…	1032
chr1	2939150	2939638	488	2939440	184.8	9.19063	1.61564	8.0444	hda19_peak_566	AT1G09100	-	Name=AT1G09100;Note=26S proteasome AAA-ATPase subunit RPT5B;curator_summary=Encodes RPT5b (Regulatory Particle 5b)%2C one of the six AAA-ATPases of the proteasome regulatory particle. Essential for gametophyte development. In Arabidopsis%2C the RPT5 subunit is encoded by two highly homologous genes%2C RPT5a and RPT5b. RPT5a and RPT5b show accession-dependent functional redundancy. In Wassilewskij…	488
chr1	2942017	2942680	663	2942372	216.69	17.987	1.9265	16.6166	hda19_peak_567	AT1G09130	-	Name=AT1G09130;Note=ATP-dependent caseinolytic (Clp) protease/crotonase family protein;computational_description=ATP-dependent caseinolytic (Clp) protease/crotonase family protein%3B FUNCTIONS IN: serine-type endopeptidase activity%3B INVOLVED IN: proteolysis%3B LOCATED IN: in 6 components%3B EXPRESSED IN: 24 plant structures%3B EXPRESSED DURING: 15 growth stages%3B CONTAINS InterPro DOMAIN/s: Pe…	663
chr1	2945800	2946402	602	2946085	185.3	17.2832	2.00327	15.9282	hda19_peak_568	AT1G09140	-	Name=AT1G09140;Note=SERINE-ARGININE PROTEIN 30;curator_summary=Encodes a serine-arginine rich RNA binding protein involved in regulation of splicing (including splicing of itself). Exists as 3 alternative spliced forms that are differentially expressed. Barta et al (2010) have proposed a nomenclature for Serine/Arginine-Rich Protein Splicing Factors (SR proteins): Plant Cell. 2010%2C 22:2926.;sym…	602
chr1	2955424	2956624	1200	2956452	156.45	17.5443	2.16075	16.1835	hda19_peak_569	AT1G09160	-	Name=AT1G09160;Note=Protein phosphatase 2C family protein;computational_description=Protein phosphatase 2C family protein%3B FUNCTIONS IN: protein serine/threonine phosphatase activity%2C catalytic activity%3B LOCATED IN: plasma membrane%3B EXPRESSED IN: 23 plant structures%3B EXPRESSED DURING: 13 growth stages%3B CONTAINS InterPro DOMAIN/s: Protein phosphatase 2C-related (InterPro:IPR001932)%2C …	1200
chr1	2964279	2965193	914	2964950	167.08	15.898	2.00862	14.5742	hda19_peak_570	AT1G09180	+	Name=AT1G09180;Note=secretion-associated RAS super family 1;curator_summary=A member of ARF-like GTPase family. A thaliana has 21 members%2C in two subfamilies%2C ARF and ARF-like (ARL) GTPases.;symbol=SARA1A;Alias=ATSAR1,SECRETION-ASSOCIATED RAS 1,ATSARA1A,secretion-associated RAS super family 1;full_name=secretion-associated RAS super family 1;computational_description=secretion-associated RAS …	914
chr1	2967215	2967768	553	2967535	127.08	5.63164	1.53063	4.61142	hda19_peak_571	AT1G09190	-	Name=AT1G09190;Note=Tetratricopeptide repeat (TPR)-like superfamily protein;computational_description=Tetratricopeptide repeat (TPR)-like superfamily protein%3B FUNCTIONS IN: molecular_function unknown%3B INVOLVED IN: biological_process unknown%3B LOCATED IN: mitochondrion%3B EXPRESSED IN: shoot apex%2C embryo%2C sperm cell%2C flower%2C seed%3B EXPRESSED DURING: petal differentiation and expansio…	553
chr1	2971582	2972842	1260	2972486	230.87	29.0162	2.31871	27.4396	hda19_peak_572	AT1G09200	-	Name=AT1G09200;Note=Histone superfamily protein;Alias=H3.1,histone 3.1;computational_description=Histone superfamily protein%3B FUNCTIONS IN: DNA binding%3B INVOLVED IN: nucleosome assembly%3B LOCATED IN: chloroplast%2C nucleosome%3B EXPRESSED IN: 24 plant structures%3B EXPRESSED DURING: 15 growth stages%3B CONTAINS InterPro DOMAIN/s: Histone H3 (InterPro:IPR000164)%2C Histone-fold (InterPro:IPR0…	1260
chr1	2976483	2977432	949	2977017	333.65	95.8146	4.03192	93.4538	hda19_peak_573	AT1G09210	-	Name=AT1G09210;Note=calreticulin 1b;curator_summary=Encodes one of three Arabidopsis calreticulins.;symbol=CRT1b;Alias=AtCRT1b;full_name=calreticulin 1b;computational_description=calreticulin 1b (CRT1b)%3B FUNCTIONS IN: unfolded protein binding%2C calcium ion binding%3B INVOLVED IN: response to oxidative stress%2C response to salt stress%3B LOCATED IN: mitochondrion%2C endoplasmic reticulum%2C va…	949
chr1	2982371	2984060	1689	2983042	263.27	38.7138	2.5169	36.9906	hda19_peak_574	AT1G09230	-	Name=AT1G09230;Note=RNA-binding (RRM/RBD/RNP motifs) family protein;curator_summary=Encodes a U12-type spliceosomal protein that is an indispensible component of the minor spliceosome and plays a crucial role in U12 intron splicing and plant development.;Alias=U11/U12-65K,U11/U12-65K;computational_description=RNA-binding (RRM/RBD/RNP motifs) family protein%3B FUNCTIONS IN: RNA binding%2C nucleoti…	1342
chr1	2987627	2992335	4708	2991989	393.9	112.427	4.02958	109.918	hda19_peak_575	AT1G09250	+	Name=AT1G09250;Note=basic helix-loop-helix (bHLH) DNA-binding superfamily protein;Alias=AIF4,ATBS1 Interacting Factor 4;computational_description=basic helix-loop-helix (bHLH) DNA-binding superfamily protein%3B FUNCTIONS IN: sequence-specific DNA binding transcription factor activity%3B INVOLVED IN: regulation of transcription%3B LOCATED IN: nucleus%2C chloroplast%3B EXPRESSED IN: 22 plant struct…	2287
chr1	2993965	2994733	768	2994368	251.63	35.2181	2.45271	33.5453	hda19_peak_576	AT1G09270	+	Name=AT1G09270;Note=importin alpha isoform 4;curator_summary=Protein interacts with Agrobacterium proteins VirD2 and VirE2.;symbol=IMPA-4;full_name=importin alpha isoform 4;computational_description=importin alpha isoform 4 (IMPA-4)%3B FUNCTIONS IN: protein transporter activity%2C binding%3B INVOLVED IN: intracellular protein transport%2C symbiont intracellular protein transport in host%2C host r…	768
chr1	3003596	3004068	472	3003818	164.04	16.1221	2.03416	14.7934	hda19_peak_577	AT1G09290	-	Name=AT1G09290;Note=hypothetical protein;computational_description=unknown protein%3B Has 73 Blast hits to 71 proteins in 26 species: Archae - 0%3B Bacteria - 0%3B Metazoa - 5%3B Fungi - 11%3B Plants - 54%3B Viruses - 0%3B Other Eukaryotes - 3 (source: NCBI BLink).;Dbxref=locus:2203033;locus_type=protein_coding	472
chr1	3008332	3009654	1322	3008643	178.22	20.8118	2.20889	19.3834	hda19_peak_578	AT1G09310	+	Name=AT1G09310;Note=plant/protein (Protein of unknown function%2C DUF538);computational_description=Protein of unknown function%2C DUF538%3B INVOLVED IN: biological_process unknown%3B LOCATED IN: apoplast%3B EXPRESSED IN: 22 plant structures%3B EXPRESSED DURING: 14 growth stages%3B CONTAINS InterPro DOMAIN/s: Protein of unknown function DUF538 (InterPro:IPR007493)%3B BEST Arabidopsis thaliana pro…	1322
chr1	3012029	3012793	764	3012433	206.57	21.6578	2.11805	20.2125	hda19_peak_579	AT1G09320	-	Name=AT1G09320;Note=agenet domain-containing protein;computational_description=agenet domain-containing protein%3B FUNCTIONS IN: RNA binding%3B INVOLVED IN: biological_process unknown%3B LOCATED IN: chloroplast%3B EXPRESSED IN: 24 plant structures%3B EXPRESSED DURING: 15 growth stages%3B CONTAINS InterPro DOMAIN/s: Tudor-like%2C plant (InterPro:IPR014002)%2C Agenet (InterPro:IPR008395)%3B BEST Ar…	764
chr1	3014791	3015523	732	3015121	163.03	11.2058	1.7717	10.0009	hda19_peak_580	AT1G09330	-	Name=AT1G09330;Note=golgi apparatus membrane protein-like protein ECHIDNA protein;Alias=ECH,ECHIDNA;computational_description=unknown protein%3B FUNCTIONS IN: molecular_function unknown%3B INVOLVED IN: biological_process unknown%3B LOCATED IN: integral to membrane%3B EXPRESSED IN: 24 plant structures%3B EXPRESSED DURING: 15 growth stages%3B CONTAINS InterPro DOMAIN/s: Protein of unknown function …	732
chr1	3018032	3020071	2039	3019521	381.75	77.0444	3.08667	74.8657	hda19_peak_581	AT1G09350	+	Name=AT1G09350;Note=galactinol synthase 3;curator_summary=Predicted to encode a galactinol synthase;symbol=GolS3;Alias=AtGolS3,galactinol synthase 3;full_name=galactinol synthase 3;computational_description=galactinol synthase 3 (GolS3)%3B CONTAINS InterPro DOMAIN/s: Glycosyl transferase%2C family 8 (InterPro:IPR002495)%3B BEST Arabidopsis thaliana protein match is: galactinol synthase 2 (TAIR:AT…	1433
chr1	3030567	3032236	1669	3031738	381.75	102.671	3.82748	100.248	hda19_peak_582	AT1G09390	+	Name=AT1G09390;Note=GDSL-like Lipase/Acylhydrolase superfamily protein;computational_description=GDSL-like Lipase/Acylhydrolase superfamily protein%3B FUNCTIONS IN: hydrolase activity%2C acting on ester bonds%2C carboxylesterase activity%3B INVOLVED IN: glycerol biosynthetic process%2C lipid metabolic process%3B LOCATED IN: chloroplast stroma%3B EXPRESSED IN: 22 plant structures%3B EXPRESSED DURI…	1669
chr1	3041643	3042258	615	3041990	223.78	27.5938	2.2937	26.0409	hda19_peak_583	AT1G09420	-	Name=AT1G09420;Note=glucose-6-phosphate dehydrogenase 4;curator_summary=Encodes a protein similar to glucose-6-phosphate dehydrogenase but%2C based on amino acid differences in the active site and lack of activity%2C does not encode a functional G6PDH. The amino acid sequence for the consensus sequence of the G6PDH active site (DHYLGKE) differs in three places in this protein. gc exon splice site…	615
chr1	3047361	3047831	470	3047628	174.17	19.2582	2.15054	17.8608	hda19_peak_584	AT1G09440	-	Name=AT1G09440;Note=Protein kinase superfamily protein;computational_description=Protein kinase superfamily protein%3B FUNCTIONS IN: protein serine/threonine kinase activity%2C protein kinase activity%2C kinase activity%2C ATP binding%3B INVOLVED IN: protein amino acid phosphorylation%3B LOCATED IN: endomembrane system%3B EXPRESSED IN: 11 plant structures%3B EXPRESSED DURING: 6 growth stages%3B C…	470
chr1	3048738	3049327	589	3048984	223.28	25.3862	2.19879	23.8708	hda19_peak_585	AT1G09450	+	Name=AT1G09450;Note=Protein kinase superfamily protein;curator_summary=Encodes a protein kinase that phosphorylates histone H3 at Thr3 and Thr11 and plays a role in mitotic cell division.;symbol=Haspin;Alias=AtHaspin;full_name=Haspin-related gene;computational_description=Protein kinase superfamily protein%3B FUNCTIONS IN: protein kinase activity%2C ATP binding%3B INVOLVED IN: protein amino acid …	589
chr1	3056929	3058584	1655	3057449	294.16	77.6892	3.73618	75.5042	hda19_peak_586	AT1G09470	-	Name=AT1G09470;Note=myosin heavy chain%2C cardiac protein;computational_description=unknown protein%3B FUNCTIONS IN: molecular_function unknown%3B EXPRESSED IN: cotyledon%3B BEST Arabidopsis thaliana protein match is: unknown protein (TAIR:AT5G26770.1)%3B Has 55019 Blast hits to 30094 proteins in 2088 species: Archae - 730%3B Bacteria - 6553%3B Metazoa - 28961%3B Fungi - 4800%3B Plants - 2559%3B …	1614
chr1	3063665	3064154	489	3064077	99.23	3.5691	1.43192	2.64413	hda19_peak_587	AT1G09490	+	Name=AT1G09490;Note=NAD(P)-binding Rossmann-fold superfamily protein;curator_summary=similar to Eucalyptus gunnii alcohol dehydrogenase of unknown physiological function (GI:1143445)%2C Vigna unguiculata (gi:1854445)%2C NOT a cinnamyl-alcohol dehydrogenase%3B Location of EST gb:H37170%2C gb:H77227 and gb:AA605565;computational_description=NAD(P)-binding Rossmann-fold superfamily protein%3B FUNCTI…	489
chr1	3066243	3066806	563	3066640	160.5	7.89906	1.59897	6.79452	hda19_peak_588	AT1G09500	+	Name=AT1G09500;Note=NAD(P)-binding Rossmann-fold superfamily protein;curator_summary=similar to Eucalyptus gunnii alcohol dehydrogenase of unknown physiological function (GI:1143445)%2C Vigna unguiculata (gi:1854445)%2C NOT a cinnamyl-alcohol dehydrogenase;computational_description=NAD(P)-binding Rossmann-fold superfamily protein%3B FUNCTIONS IN: alcohol dehydrogenase (NAD) activity%2C cinnamyl-a…	563
chr1	3071680	3073271	1591	3072685	638.95	312.632	7.19041	308.931	hda19_peak_589	AT1G09520	-	Name=AT1G09520;Note=hypothetical protein;computational_description=LOCATED IN: chloroplast%3B EXPRESSED IN: 21 plant structures%3B EXPRESSED DURING: 12 growth stages%3B CONTAINS InterPro DOMAIN/s: Zinc finger%2C PHD-type%2C conserved site (InterPro:IPR019786)%3B BEST Arabidopsis thaliana protein match is: PHD finger family protein (TAIR:AT3G17460.1)%3B Has 56 Blast hits to 56 proteins in 17 speci…	1394
chr1	3075077	3077015	1938	3076687	284.03	64.1343	3.3058	62.0944	hda19_peak_590	AT1G09530	+	Name=AT1G09530;Note=phytochrome interacting factor 3;curator_summary=Transcription factor interacting with photoreceptors phyA and phyB. Forms a ternary complex in vitro with G-box element of the promoters of LHY%2C CCA1. Acts as a negative regulator of phyB signalling. It degrades rapidly after irradiation of dark grown seedlings in a process controlled by phytochromes. Does not play a significa…	1938
chr1	3079095	3079859	764	3079618	199.99	22.8784	2.20865	21.4089	hda19_peak_591	AT1G09530	+	Name=AT1G09530;Note=phytochrome interacting factor 3;curator_summary=Transcription factor interacting with photoreceptors phyA and phyB. Forms a ternary complex in vitro with G-box element of the promoters of LHY%2C CCA1. Acts as a negative regulator of phyB signalling. It degrades rapidly after irradiation of dark grown seedlings in a process controlled by phytochromes. Does not play a significa…	559
chr1	3083674	3084207	533	3084083	119.99	3.31216	1.37288	2.40095	hda19_peak_592	AT1G04703	+	locus_type=long_noncoding_rna;Name=AT1G04703	533
chr1	3085477	3086084	607	3086014	107.84	2.17526	1.28048	1.33595	hda19_peak_593	AT1G09540	+	Name=AT1G09540;Note=myb domain protein 61;curator_summary=Encodes putative transcription factor. Mutants lack of mucilage extrusion from the seeds during imbibition. Reduced quantities of mucilage are deposited during the development of the seed coat epidermis in myb61 mutants. Expressed in guard cells%2Closs of function mutations show an increase in stomatal pore opening suggesting a role in ABA…	607
chr1	3092993	3095177	2184	3093470	378.2	97.2088	3.67889	94.8351	hda19_peak_594	AT1G09560	+	Name=AT1G09560;Note=germin-like protein 5;curator_summary=Encodes a plasodesmata-located protein involved in regulating primary root growth by controlling phloem-mediated allocation of resources between the primary and lateral root meristems.;symbol=GLP5;Alias=PDGLP1,PLASMODESMAL GERMIN-LIKE PROTEIN 1;full_name=germin-like protein 5;computational_description=germin-like protein 5 (GLP5)%3B FUNCTI…	1961
chr1	3099974	3103509	3535	3100769	271.37	47.2256	2.77934	45.3878	hda19_peak_595	AT1G09575	-	Name=AT1G09575;Note=calcium uniporter-like protein (DUF607);computational_description=Protein of unknown function (DUF607)%3B FUNCTIONS IN: molecular_function unknown%3B INVOLVED IN: biological_process unknown%3B LOCATED IN: mitochondrion%3B EXPRESSED IN: 17 plant structures%3B EXPRESSED DURING: 9 growth stages%3B CONTAINS InterPro DOMAIN/s: Protein of unknown function DUF607 (InterPro:IPR006769)…	2361
chr1	3104126	3104678	552	3104403	152.9	11.1639	1.81848	9.9603	hda19_peak_596	AT1G09580	+	Name=AT1G09580;Note=emp24/gp25L/p24 family/GOLD family protein;computational_description=emp24/gp25L/p24 family/GOLD family protein%3B FUNCTIONS IN: protein transmembrane transporter activity%3B INVOLVED IN: intracellular protein transport%2C transport%3B LOCATED IN: endomembrane system%2C integral to membrane%2C membrane%3B CONTAINS InterPro DOMAIN/s: GOLD (InterPro:IPR009038)%2C emp24/gp25L/p24…	552
chr1	3106224	3106548	324	3106390	128.6	7.39694	1.66153	6.30984	hda19_peak_597	AT1G09590	+	Name=AT1G09590;Note=Translation protein SH3-like family protein;computational_description=Translation protein SH3-like family protein%3B FUNCTIONS IN: structural constituent of ribosome%3B INVOLVED IN: translation%3B LOCATED IN: cytosolic ribosome%2C ribosome%2C cytosolic large ribosomal subunit%2C nucleolus%2C chloroplast%3B EXPRESSED IN: guard cell%2C juvenile leaf%3B CONTAINS InterPro DOMAIN/s…	324
chr1	3116440	3116977	537	3116718	174.67	26.6828	2.54598	25.1449	hda19_peak_598	AT1G09620	-	Name=AT1G09620;Note=ATP binding/leucine-tRNA ligases/aminoacyl-tRNA ligase;computational_description=ATP binding%3Bleucine-tRNA ligases%3Baminoacyl-tRNA ligases%3Bnucleotide binding%3BATP binding%3Baminoacyl-tRNA ligases%3B FUNCTIONS IN: nucleotide binding%2C aminoacyl-tRNA ligase activity%2C leucine-tRNA ligase activity%2C ATP binding%3B INVOLVED IN: leucyl-tRNA aminoacylation%2C translation%2C …	537
chr1	3119482	3120135	653	3119797	211.63	24.9442	2.23823	23.437	hda19_peak_599	AT1G09630	-	Name=AT1G09630;Note=RAB GTPase 11C;curator_summary=Encodes a putative GTP-binding protein. Associates with organelles on a pathway from the Golgi to the plasma membrane in interphase. In dividing cells acts at the cell plate.;symbol=RAB11c;Alias=ATRAB-A2A,ARABIDOPSIS RAB GTPASE A2A,ATRAB11C,RAB GTPase 11C,ATRABA2A,ARABIDOPSIS RAB GTPASE A2A,RAB-A2A,RAB GTPASE A2A;full_name=RAB GTPase 11C;computat…	653
chr1	3122198	3123192	994	3122611	184.29	16.1887	1.95439	14.8583	hda19_peak_600	AT1G09645	+	Name=AT1G09645;Note=transmembrane protein;computational_description=unknown protein%3B BEST Arabidopsis thaliana protein match is: unknown protein (TAIR:AT1G57765.1)%3B Has 35333 Blast hits to 34131 proteins in 2444 species: Archae - 798%3B Bacteria - 22429%3B Metazoa - 974%3B Fungi - 991%3B Plants - 531%3B Viruses - 0%3B Other Eukaryotes - 9610 (source: NCBI BLink).;Dbxref=locus:504956278;locus_…	994
chr1	3130851	3131644	793	3131214	269.35	44.4018	2.6892	42.6009	hda19_peak_601	AT1G09660	-	Name=AT1G09660;Note=RNA-binding KH domain-containing protein;computational_description=RNA-binding KH domain-containing protein%3B FUNCTIONS IN: RNA binding%2C nucleic acid binding%3B INVOLVED IN: biological_process unknown%3B LOCATED IN: cellular_component unknown%3B EXPRESSED IN: 23 plant structures%3B EXPRESSED DURING: 13 growth stages%3B CONTAINS InterPro DOMAIN/s: K Homology (InterPro:IPR004…	793
chr1	3137425	3137874	449	3137620	179.74	14.6482	1.90248	13.3543	hda19_peak_602	AT1G09690	-	Name=AT1G09690;Note=Translation protein SH3-like family protein;computational_description=Translation protein SH3-like family protein%3B FUNCTIONS IN: structural constituent of ribosome%3B INVOLVED IN: translation%3B LOCATED IN: ribosome%2C cytosolic large ribosomal subunit%3B EXPRESSED IN: juvenile leaf%2C pollen tube%3B CONTAINS InterPro DOMAIN/s: Translation protein SH3-like (InterPro:IPR00899…	449
chr1	3140511	3141082	571	3140822	156.45	8.43115	1.64006	7.30913	hda19_peak_603	AT1G09700	-	Name=AT1G09700;Note=dsRNA-binding domain-like superfamily protein;curator_summary=Encodes a nuclear dsRNA binding protein. Involved in mRNA cleavage. The mutant is characterized by shorter stature%2C delayed flowering%2C leaf hyponasty%2C reduced fertility%2C decreased rate of root growth%2C and an altered root gravitropic response. It also exhibits less sensitivity to auxin and cytokinin.;symbol…	571
chr1	3154045	3154752	707	3154399	191.89	23.8908	2.29627	22.4027	hda19_peak_604	AT1G09730	-	Name=AT1G09730;Note=Cysteine proteinases superfamily protein;computational_description=Cysteine proteinases superfamily protein%3B FUNCTIONS IN: cysteine-type peptidase activity%3B INVOLVED IN: proteolysis%3B LOCATED IN: cellular_component unknown%3B EXPRESSED IN: 24 plant structures%3B EXPRESSED DURING: 14 growth stages%3B CONTAINS InterPro DOMAIN/s: Peptidase C48%2C SUMO/Sentrin/Ubl1 (InterPro:…	707
chr1	3156451	3159016	2565	3158737	193.91	11.5294	1.70975	10.316	hda19_peak_605	AT1G09750	+	Name=AT1G09750;Note=Eukaryotic aspartyl protease family protein;computational_description=Eukaryotic aspartyl protease family protein%3B FUNCTIONS IN: aspartic-type endopeptidase activity%3B INVOLVED IN: proteolysis%3B LOCATED IN: apoplast%2C cell wall%2C plant-type cell wall%3B EXPRESSED IN: 22 plant structures%3B EXPRESSED DURING: 14 growth stages%3B CONTAINS InterPro DOMAIN/s: Peptidase aspart…	2516
chr1	3161445	3162036	591	3161673	159.48	10.302	1.7394	9.12296	hda19_peak_606	AT1G09760	-	Name=AT1G09760;Note=U2 small nuclear ribonucleoprotein A;symbol=U2A';Alias=U2A',U2 small nuclear ribonucleoprotein A;full_name=U2 small nuclear ribonucleoprotein A;computational_description=U2 small nuclear ribonucleoprotein A (U2A')%3B INVOLVED IN: nuclear mRNA splicing%2C via spliceosome%2C response to cold%3B LOCATED IN: in 6 components%3B EXPRESSED IN: 22 plant structures%3B EXPRESSED DURING:…	591
chr1	3167610	3168259	649	3167907	183.79	13.8166	1.84786	12.5433	hda19_peak_607	AT1G09780	-	Name=AT1G09780;Note=Phosphoglycerate mutase%2C 2%2C3-bisphosphoglycerate-independent;curator_summary=Encodes a 2%2C3-biphosphoglycerate-independent phosphoglycerate mutase that is involved in pollen development and stomatal movement.;symbol=iPGAM1;full_name=2%2C3-biphosphoglycerate-independent phosphoglycerate mutase 1;computational_description=Phosphoglycerate mutase%2C 2%2C3-bisphosphoglycerate…	649
chr1	3173305	3173854	549	3173631	192.39	20.3295	2.11798	18.9102	hda19_peak_608	AT1G09795	+	Name=AT1G09795;Note=ATP phosphoribosyl transferase 2;curator_summary=ATP phosphoribosyl transferase%2C catalyses first step of histidine biosynthesis;symbol=ATP-PRT2;Alias=ATATP-PRT2,ATP phosphoribosyl transferase 2,HISN1B;full_name=ATP phosphoribosyl transferase 2;computational_description=ATP phosphoribosyl transferase 2 (ATP-PRT2)%3B FUNCTIONS IN: ATP phosphoribosyltransferase activity%3B INVO…	549
chr1	3180215	3180869	654	3180509	276.94	47.7342	2.77351	45.8897	hda19_peak_609	AT1G09800	-	Name=AT1G09800;Note=Pseudouridine synthase family protein;computational_description=Pseudouridine synthase family protein%3B FUNCTIONS IN: pseudouridine synthase activity%3B INVOLVED IN: pseudouridine synthesis%2C RNA modification%3B LOCATED IN: cellular_component unknown%3B EXPRESSED IN: 14 plant structures%3B EXPRESSED DURING: 7 growth stages%3B CONTAINS InterPro DOMAIN/s: Pseudouridine synthas…	654
chr1	3184073	3184661	588	3184401	184.29	13.3425	1.81659	12.0815	hda19_peak_610	AT1G09810	-	Name=AT1G09810;Note=evolutionarily conserved C-terminal region 11;symbol=ECT11;full_name=evolutionarily conserved C-terminal region 11;computational_description=evolutionarily conserved C-terminal region 11 (ECT11)%3B CONTAINS InterPro DOMAIN/s: YTH domain (InterPro:IPR007275)%3B BEST Arabidopsis thaliana protein match is: evolutionarily conserved C-terminal region 8 (TAIR:AT1G79270.1)%3B Has 926…	588
chr1	3195052	3195741	689	3195343	221.76	28.3391	2.33392	26.7739	hda19_peak_611	AT1G09830	-	Name=AT1G09830;Note=Glycinamide ribonucleotide (GAR) synthetase;curator_summary=glycinamide ribonucleotide synthetase (GAR synthetase) that catalyzes the conversion of phosphoribosyl amine to phosphoribosyl glycineamide;symbol=PUR2;full_name=purine biosynthesis 2;computational_description=Glycinamide ribonucleotide (GAR) synthetase%3B FUNCTIONS IN: phosphoribosylamine-glycine ligase activity%3B I…	689
chr1	3200947	3202036	1089	3201660	294.66	55.3655	2.92737	53.4262	hda19_peak_612	AT1G09850	+	Name=AT1G09850;Note=xylem bark cysteine peptidase 3;curator_summary=Arabidopsis thaliana papain-like cysteine peptidase;symbol=XBCP3;full_name=xylem bark cysteine peptidase 3;computational_description=xylem bark cysteine peptidase 3 (XBCP3)%3B FUNCTIONS IN: cysteine-type endopeptidase activity%2C cysteine-type peptidase activity%3B INVOLVED IN: proteolysis%3B LOCATED IN: vacuole%3B EXPRESSED IN: …	1089
chr1	3205414	3205934	520	3205727	156.95	13.6672	1.9468	12.3979	hda19_peak_613	AT1G09860	-	Name=AT1G09860;Note=purine permease 16;curator_summary=Member of a family of proteins related to PUP1%2C a purine transporter. May be involved in the transport of purine and purine derivatives such as cytokinins%2C across the plasma membrane.;symbol=PUP16;Alias=ATPUP16,purine permease 16;full_name=purine permease 16;computational_description=purine permease 16 (PUP16)%3B CONTAINS InterPro DOMAIN/…	520
chr1	3217809	3218160	351	3217931	150.88	9.48795	1.72587	8.3329	hda19_peak_614	AT1G09890	-	Name=AT1G09890;Note=Rhamnogalacturonate lyase family protein;computational_description=Rhamnogalacturonate lyase family protein%3B CONTAINS InterPro DOMAIN/s: Rhamnogalacturonate lyase (InterPro:IPR010325)%2C Carbohydrate-binding-like fold (InterPro:IPR013784)%2C Galactose-binding domain-like (InterPro:IPR008979)%3B BEST Arabidopsis thaliana protein match is: Rhamnogalacturonate lyase family prot…	351
chr1	3224276	3224764	488	3224529	213.15	31.8046	2.51942	30.1835	hda19_peak_615	AT1G09910	-	Name=AT1G09910;Note=Rhamnogalacturonate lyase family protein;computational_description=Rhamnogalacturonate lyase family protein%3B FUNCTIONS IN: lyase activity%3B INVOLVED IN: carbohydrate metabolic process%3B LOCATED IN: cellular_component unknown%3B EXPRESSED IN: 23 plant structures%3B EXPRESSED DURING: 13 growth stages%3B CONTAINS InterPro DOMAIN/s: Glycoside hydrolase-type carbohydrate-bindin…	488
chr1	3226827	3227597	770	3227136	167.08	7.01093	1.52798	5.9375	hda19_peak_616	AT1G09920	-	Name=AT1G09920;Note=TRAF-type zinc finger-like protein;computational_description=TRAF-type zinc finger-related%3B BEST Arabidopsis thaliana protein match is: Ubiquitin fusion degradation UFD1 family protein (TAIR:AT4G15420.1)%3B Has 897 Blast hits to 860 proteins in 162 species: Archae - 0%3B Bacteria - 0%3B Metazoa - 570%3B Fungi - 106%3B Plants - 68%3B Viruses - 0%3B Other Eukaryotes - 153 (sou…	770
chr1	3232928	3233349	421	3233116	101.77	3.45934	1.42337	2.54	hda19_peak_617	AT1G09932	-	Name=AT1G09932;Note=Phosphoglycerate mutase family protein;computational_description=Phosphoglycerate mutase family protein%3B CONTAINS InterPro DOMAIN/s: Histidine phosphatase superfamily%2C clade-1 (InterPro:IPR013078)%3B BEST Arabidopsis thaliana protein match is: Phosphoglycerate mutase family protein (TAIR:AT2G17280.2)%3B Has 552 Blast hits to 552 proteins in 105 species: Archae - 0%3B Bacte…	421
chr1	3236572	3237641	1069	3236942	166.07	6.81862	1.51878	5.75233	hda19_peak_618	AT1G09940	-	Name=AT1G09940;Note=Glutamyl-tRNA reductase family protein;curator_summary=Encodes glutamyl-tRNA reductase. Involved in heme biosynthesis in non-photosynthetic tissues and induced by oxidative stress in photosynthetic tissues to supply heme for defensive hemoproteins;symbol=HEMA2;computational_description=HEMA2%3B FUNCTIONS IN: glutamyl-tRNA reductase activity%3B INVOLVED IN: response to oxidativ…	734
chr1	3238832	3244441	5609	3240351	328.59	88.6627	3.82253	86.3692	hda19_peak_619	AT1G09950	-	Name=AT1G09950;Note=RESPONSE TO ABA AND SALT 1;symbol=RAS1;full_name=RESPONSE TO ABA AND SALT 1;computational_description=RESPONSE TO ABA AND SALT 1 (RAS1)%3B FUNCTIONS IN: molecular_function unknown%3B INVOLVED IN: biological_process unknown%3B LOCATED IN: endomembrane system%3B EXPRESSED IN: leaf apex%2C root%2C flower%2C leaf%3B EXPRESSED DURING: petal differentiation and expansion stage%3B BE…	2333
chr1	3247542	3248456	914	3247995	382.25	113.812	4.1658	111.292	hda19_peak_620	AT1G04753	-	locus_type=long_noncoding_rna;Name=AT1G04753	678
chr1	3248844	3250538	1694	3249156	292.64	56.1325	2.96605	54.1838	hda19_peak_621	AT1G04753	-	locus_type=long_noncoding_rna;Name=AT1G04753	214
chr1	3251630	3256474	4844	3252268	434.91	172.727	5.56914	169.777	hda19_peak_622	AT1G09970	+	Name=AT1G09970;Note=Leucine-rich receptor-like protein kinase family protein;curator_summary=RLK7 belongs to a leucine-rich repeat class of receptor-likekinase (LRR-RLKs). It is involved in the control of germination speed and the tolerance to oxidant stress.;symbol=LRR XI-23;computational_description=LRR XI-23%3B FUNCTIONS IN: protein serine/threonine kinase activity%2C protein kinase activity%2…	4152
chr1	3261301	3262094	793	3261690	247.07	35.6422	2.48332	33.9632	hda19_peak_623	AT1G09980	-	Name=AT1G09980;Note=Putative serine esterase family protein;computational_description=Putative serine esterase family protein%3B INVOLVED IN: biological_process unknown%3B LOCATED IN: mitochondrion%3B EXPRESSED IN: 22 plant structures%3B EXPRESSED DURING: 13 growth stages%3B CONTAINS InterPro DOMAIN/s: Protein of unknown function DUF3657 (InterPro:IPR022122)%2C Protein of unknown function DUF676%…	793
chr1	3263626	3265035	1409	3263856	180.75	23.5436	2.34198	22.0616	hda19_peak_624	AT1G10000	-	Name=AT1G10000;Note=Ribonuclease H-like superfamily protein;computational_description=Ribonuclease H-like superfamily protein%3B FUNCTIONS IN: ribonuclease H activity%2C nucleic acid binding%3B INVOLVED IN: biological_process unknown%3B EXPRESSED IN: 18 plant structures%3B EXPRESSED DURING: 12 growth stages%3B CONTAINS InterPro DOMAIN/s: Polynucleotidyl transferase%2C ribonuclease H fold (InterPr…	1186
chr1	3269725	3270357	632	3270130	146.83	7.83327	1.63604	6.73123	hda19_peak_625	AT1G10020	-	Name=AT1G10020;Note=formin-like protein (DUF1005);computational_description=Protein of unknown function (DUF1005)%3B CONTAINS InterPro DOMAIN/s: Protein of unknown function DUF1005 (InterPro:IPR010410)%3B BEST Arabidopsis thaliana protein match is: Protein of unknown function (DUF1005) (TAIR:AT4G29310.1)%3B Has 158 Blast hits to 158 proteins in 22 species: Archae - 0%3B Bacteria - 0%3B Metazoa - …	632
chr1	3271235	3274038	2803	3272622	313.9	71.2717	3.34393	69.1535	hda19_peak_626	AT1G10020	-	Name=AT1G10020;Note=formin-like protein (DUF1005);computational_description=Protein of unknown function (DUF1005)%3B CONTAINS InterPro DOMAIN/s: Protein of unknown function DUF1005 (InterPro:IPR010410)%3B BEST Arabidopsis thaliana protein match is: Protein of unknown function (DUF1005) (TAIR:AT4G29310.1)%3B Has 158 Blast hits to 158 proteins in 22 species: Archae - 0%3B Bacteria - 0%3B Metazoa - …	1875
chr1	3278477	3279263	786	3278919	211.63	29.7781	2.44804	28.1892	hda19_peak_627	AT1G10040	-	Name=AT1G10040;Note=alpha/beta-Hydrolases superfamily protein;computational_description=alpha/beta-Hydrolases superfamily protein%3B CONTAINS InterPro DOMAIN/s: Protein of unknown function DUF676%2C hydrolase-like (InterPro:IPR007751)%3B BEST Arabidopsis thaliana protein match is: alpha/beta-Hydrolases superfamily protein (TAIR:AT4G25770.1)%3B Has 823 Blast hits to 815 proteins in 221 species: Ar…	786
chr1	3283637	3284365	728	3284006	207.08	24.6187	2.23737	23.1176	hda19_peak_628	AT1G10060	+	Name=AT1G10060;Note=branched-chain amino acid transaminase 1;curator_summary=encodes a mitochondrial branched-chain amino acid aminotransferase. Complements the yeast leu/iso-leu/val auxotrophy mutant.;symbol=BCAT-1;Alias=ATBCAT-1,branched-chain amino acid transaminase 1,BCAT1,branched-chain amino acid transferase 1;full_name=branched-chain amino acid transaminase 1;computational_description=bran…	728
chr1	3286947	3288117	1170	3287468	423.77	125.489	4.16441	122.873	hda19_peak_629	AT1G10070	+	Name=AT1G10070;Note=branched-chain amino acid transaminase 2;curator_summary=Encodes a chloroplast branched-chain amino acid aminotransferase. Complements the yeast leu/iso-leu/val auxotrophy mutant. Involved in cell wall development.;symbol=BCAT-2;Alias=ATBCAT-2,branched-chain amino acid transaminase 2,BCAT2,branched-chain amino acid transferase 2;full_name=branched-chain amino acid transaminase…	1031
chr1	3289698	3290799	1101	3290101	184.8	23.818	2.33206	22.3314	hda19_peak_630	AT1G10070	+	Name=AT1G10070;Note=branched-chain amino acid transaminase 2;curator_summary=Encodes a chloroplast branched-chain amino acid aminotransferase. Complements the yeast leu/iso-leu/val auxotrophy mutant. Involved in cell wall development.;symbol=BCAT-2;Alias=ATBCAT-2,branched-chain amino acid transaminase 2,BCAT2,branched-chain amino acid transferase 2;full_name=branched-chain amino acid transaminase…	773
chr1	3292498	3293375	877	3292705	124.04	4.76668	1.47196	3.78341	hda19_peak_631	AT1G10090	-	Name=AT1G10090;Note=Early-responsive to dehydration stress protein (ERD4);computational_description=Early-responsive to dehydration stress protein (ERD4)%3B FUNCTIONS IN: molecular_function unknown%3B INVOLVED IN: biological_process unknown%3B LOCATED IN: endomembrane system%2C membrane%3B EXPRESSED IN: 24 plant structures%3B EXPRESSED DURING: 14 growth stages%3B CONTAINS InterPro DOMAIN/s: Prote…	877
chr1	3294880	3297158	2278	3296355	437.95	140.277	4.47905	137.548	hda19_peak_632	AT1G10090	-	Name=AT1G10090;Note=Early-responsive to dehydration stress protein (ERD4);computational_description=Early-responsive to dehydration stress protein (ERD4)%3B FUNCTIONS IN: molecular_function unknown%3B INVOLVED IN: biological_process unknown%3B LOCATED IN: endomembrane system%2C membrane%3B EXPRESSED IN: 24 plant structures%3B EXPRESSED DURING: 14 growth stages%3B CONTAINS InterPro DOMAIN/s: Prote…	2278
chr1	3302080	3302701	621	3302345	231.38	39.4732	2.73385	37.7394	hda19_peak_633	AT1G10110	+	Name=AT1G10110;Note=F-box family protein;computational_description=F-box family protein%3B BEST Arabidopsis thaliana protein match is: F-box family protein with a domain of unknown function (DUF295) (TAIR:AT4G22165.1)%3B Has 235 Blast hits to 233 proteins in 3 species: Archae - 0%3B Bacteria - 0%3B Metazoa - 0%3B Fungi - 0%3B Plants - 235%3B Viruses - 0%3B Other Eukaryotes - 0 (source: NCBI BLink…	621
chr1	3305821	3306653	832	3306315	215.18	30.6267	2.45655	29.0241	hda19_peak_634	AT1G10120	-	Name=AT1G10120;Note=basic helix-loop-helix (bHLH) DNA-binding superfamily protein;Alias=CIB4,CRY2-interacting bHLH 4;computational_description=basic helix-loop-helix (bHLH) DNA-binding superfamily protein%3B FUNCTIONS IN: DNA binding%2C sequence-specific DNA binding transcription factor activity%3B INVOLVED IN: regulation of transcription%3B LOCATED IN: nucleus%3B EXPRESSED IN: 22 plant structure…	832
chr1	3309684	3311171	1487	3309963	179.23	14.6482	1.89715	13.3543	hda19_peak_635	AT1G10130	+	Name=AT1G10130;Note=endoplasmic reticulum-type calcium-transporting ATPase 3;curator_summary=Encodes a golgi localized P2A-type Ca2+ ATPase involved in Mn nutrition and homeostasis.;symbol=ECA3;Alias=ATECA3,ARABIDOPSIS THALIANA ER-TYPE CA2+-ATPASE 3;full_name=endoplasmic reticulum-type calcium-transporting ATPase 3;computational_description=endoplasmic reticulum-type calcium-transporting ATPase 3…	1242
chr1	3322201	3322607	406	3322348	128.09	5.50424	1.51874	4.48952	hda19_peak_636	AT1G10130	+	Name=AT1G10130;Note=endoplasmic reticulum-type calcium-transporting ATPase 3;curator_summary=Encodes a golgi localized P2A-type Ca2+ ATPase involved in Mn nutrition and homeostasis.;symbol=ECA3;Alias=ATECA3,ARABIDOPSIS THALIANA ER-TYPE CA2+-ATPASE 3;full_name=endoplasmic reticulum-type calcium-transporting ATPase 3;computational_description=endoplasmic reticulum-type calcium-transporting ATPase 3…	68
chr1	3323089	3326276	3187	3325868	270.36	50.1278	2.89133	48.2531	hda19_peak_637	AT1G10140	-	Name=AT1G10140;Note=Uncharacterized conserved protein UCP031279;computational_description=Uncharacterised conserved protein UCP031279%3B FUNCTIONS IN: molecular_function unknown%3B INVOLVED IN: biological_process unknown%3B LOCATED IN: plasma membrane%3B EXPRESSED IN: 23 plant structures%3B EXPRESSED DURING: 13 growth stages%3B CONTAINS InterPro DOMAIN/s: Uncharacterised conserved protein UCP0312…	1646
chr1	3333021	3334005	984	3333582	220.24	36.3673	2.67442	34.6776	hda19_peak_638	AT1G10170	-	Name=AT1G10170;Note=NF-X-like 1;curator_summary=Encodes AtNFXL1%2C a homologue of the putative human transcription repressor NF-X1. Functions as a negative regulator of the trichothecene phytotoxin-induced defense response.;symbol=NFXL1;Alias=ATNFXL1,NF-X-like 1;full_name=NF-X-like 1;computational_description=NF-X-like 1 (NFXL1)%3B FUNCTIONS IN: zinc ion binding%2C sequence-specific DNA binding t…	502
chr1	3337763	3338509	746	3338110	239.98	28.8774	2.27344	27.3033	hda19_peak_639	AT1G10170	-	Name=AT1G10170;Note=NF-X-like 1;curator_summary=Encodes AtNFXL1%2C a homologue of the putative human transcription repressor NF-X1. Functions as a negative regulator of the trichothecene phytotoxin-induced defense response.;symbol=NFXL1;Alias=ATNFXL1,NF-X-like 1;full_name=NF-X-like 1;computational_description=NF-X-like 1 (NFXL1)%3B FUNCTIONS IN: zinc ion binding%2C sequence-specific DNA binding t…	746
chr1	3341392	3342381	989	3341881	207.08	17.8486	1.94463	16.4813	hda19_peak_640	AT1G10180	-	Name=AT1G10180;Note=LOW protein: exocyst complex component-like protein;computational_description=BEST Arabidopsis thaliana protein match is: exocyst complex component 84B (TAIR:AT5G49830.1)%3B Has 132 Blast hits to 132 proteins in 25 species: Archae - 0%3B Bacteria - 0%3B Metazoa - 7%3B Fungi - 0%3B Plants - 117%3B Viruses - 0%3B Other Eukaryotes - 8 (source: NCBI BLink).;Dbxref=PMID:18492870,lo…	989
chr1	3346059	3346403	344	3346214	134.17	5.46318	1.50187	4.44992	hda19_peak_641	AT1G10190	-	Name=AT1G10190;Note=NEP-interacting protein%2C putative (DUF239);computational_description=Protein of Unknown Function (DUF239)%3B FUNCTIONS IN: molecular_function unknown%3B INVOLVED IN: biological_process unknown%3B LOCATED IN: endomembrane system%3B CONTAINS InterPro DOMAIN/s: Protein of unknown function DUF239%2C plant (InterPro:IPR004314)%3B BEST Arabidopsis thaliana protein match is: Protei…	344
chr1	3347497	3349431	1934	3347864	235.93	32.751	2.44262	31.1152	hda19_peak_642	AT1G10200	-	Name=AT1G10200;Note=GATA type zinc finger transcription factor family protein;curator_summary=Encodes a member of the Arabidopsis LIM proteins: a family of actin bundlers with distinct expression patterns. WLIM1%2C WLIM2a%2C and WLIM2b are widely expressed%2C whereas PLIM2a%2C PLIM2b%2C and PLIM2c are predominantly expressed in pollen. Regulates actin cytoskeleton organization.;symbol=WLIM1;Alias…	1642
chr1	3352533	3353534	1001	3352701	143.79	6.74195	1.57379	5.67846	hda19_peak_643	AT1G10220	+	Name=AT1G10220;Note=ZCF37;computational_description=BEST Arabidopsis thaliana protein match is: ZCF37 (TAIR:AT1G59590.1)%3B Has 43 Blast hits to 43 proteins in 15 species: Archae - 0%3B Bacteria - 2%3B Metazoa - 7%3B Fungi - 0%3B Plants - 27%3B Viruses - 0%3B Other Eukaryotes - 7 (source: NCBI BLink).;Dbxref=PMID:20736450,PMID:21815983,locus:2012818;locus_type=protein_coding	589
chr1	3355140	3355785	645	3355473	178.72	8.73097	1.60467	7.59928	hda19_peak_644	AT1G10230	+	Name=AT1G10230;Note=E3 ubiquitin ligase SCF complex subunit SKP1/ASK1 family protein;symbol=SK18;Alias=ASK18,SKP1-like 18;full_name=SKP1-like 18;computational_description=SKP1-like 18 (SK18)%3B FUNCTIONS IN: ubiquitin-protein ligase activity%2C protein binding%3B INVOLVED IN: ubiquitin-dependent protein catabolic process%3B EXPRESSED IN: 26 plant structures%3B EXPRESSED DURING: 13 growth stages%3…	645
chr1	3356153	3356899	746	3356575	348.84	86.1504	3.56978	83.8808	hda19_peak_645	AT1G10240	-	Name=AT1G10240;Note=FAR1-related sequence 11;symbol=FRS11;full_name=FAR1-related sequence 11;computational_description=FAR1-related sequence 11 (FRS11)%3B FUNCTIONS IN: zinc ion binding%3B INVOLVED IN: response to red or far red light%3B LOCATED IN: cellular_component unknown%3B EXPRESSED IN: 20 plant structures%3B EXPRESSED DURING: 12 growth stages%3B CONTAINS InterPro DOMAIN/s: MULE transposase…	273
chr1	3359633	3359968	335	3359791	139.23	9.08113	1.73125	7.9386	hda19_peak_646	AT1G10240	-	Name=AT1G10240;Note=FAR1-related sequence 11;symbol=FRS11;full_name=FAR1-related sequence 11;computational_description=FAR1-related sequence 11 (FRS11)%3B FUNCTIONS IN: zinc ion binding%3B INVOLVED IN: response to red or far red light%3B LOCATED IN: cellular_component unknown%3B EXPRESSED IN: 20 plant structures%3B EXPRESSED DURING: 12 growth stages%3B CONTAINS InterPro DOMAIN/s: MULE transposase…	335
chr1	3361911	3362270	359	3362115	149.36	8.32158	1.65243	7.20315	hda19_peak_647	AT1G04783	-	locus_type=long_noncoding_rna;Name=AT1G04783	359
chr1	3363063	3363767	704	3363490	189.86	19.9644	2.11979	18.5528	hda19_peak_648	AT1G10270	+	Name=AT1G10270;Note=glutamine-rich protein 23;symbol=GRP23;full_name=glutamine-rich protein 23;computational_description=glutamine-rich protein 23 (GRP23)%3B FUNCTIONS IN: binding%3B INVOLVED IN: embryo development%2C cell division%3B LOCATED IN: nucleus%3B EXPRESSED IN: 26 plant structures%3B EXPRESSED DURING: 14 growth stages%3B CONTAINS InterPro DOMAIN/s: Pentatricopeptide repeat (InterPro:IPR…	704
chr1	3368956	3369394	438	3369198	170.62	7.3522	1.54614	6.26664	hda19_peak_649	AT1G10280	-	Name=AT1G10280;Note=Core-2/I-branching beta-1%2C6-N-acetylglucosaminyltransferase family protein;computational_description=Core-2/I-branching beta-1%2C6-N-acetylglucosaminyltransferase family protein%3B CONTAINS InterPro DOMAIN/s: Core-2/I-Branching enzyme (InterPro:IPR021141)%3B BEST Arabidopsis thaliana protein match is: Core-2/I-branching beta-1%2C6-N-acetylglucosaminyltransferase family prote…	438
chr1	3392401	3393331	930	3392843	225.81	41.1119	2.85249	39.3553	hda19_peak_650	AT1G10340	-	Name=AT1G10340;Note=Ankyrin repeat family protein;computational_description=Ankyrin repeat family protein%3B CONTAINS InterPro DOMAIN/s: Ankyrin repeat-containing domain (InterPro:IPR020683)%2C Ankyrin repeat (InterPro:IPR002110)%3B BEST Arabidopsis thaliana protein match is: Ankyrin repeat family protein (TAIR:AT2G24600.4)%3B Has 23228 Blast hits to 12811 proteins in 577 species: Archae - 31%3B …	930
chr1	3394840	3395512	672	3395053	169.1	13.1606	1.85645	11.9042	hda19_peak_651	AT1G10350	-	Name=AT1G10350;Note=DNAJ heat shock family protein;computational_description=DNAJ heat shock family protein%3B FUNCTIONS IN: unfolded protein binding%2C heat shock protein binding%3B INVOLVED IN: protein folding%3B LOCATED IN: cellular_component unknown%3B EXPRESSED IN: 22 plant structures%3B EXPRESSED DURING: 13 growth stages%3B CONTAINS InterPro DOMAIN/s: Molecular chaperone%2C heat shock prote…	672
chr1	3396257	3397508	1251	3397020	217.2	35.7269	2.6664	34.0465	hda19_peak_652	AT1G10360	-	Name=AT1G10360;Note=glutathione S-transferase TAU 18;curator_summary=Encodes glutathione transferase belonging to the tau class of GSTs. Naming convention according to Wagner et al. (2002).;symbol=GSTU18;Alias=ATGSTU18,glutathione S-transferase TAU 18,GST29,GLUTATHIONE S-TRANSFERASE 29;full_name=glutathione S-transferase TAU 18;computational_description=glutathione S-transferase TAU 18 (GSTU18)%3…	1251
chr1	3398098	3399133	1035	3398827	305.8	63.9994	3.15149	61.961	hda19_peak_653	AT1G10370	-	Name=AT1G10370;Note=Glutathione S-transferase family protein;curator_summary=Encodes GSTU17 (Glutathione S-Transferase U17). Functions as a negative component of stress-mediated signal transduction pathways in drought and salt stress responses.;symbol=ERD9;Alias=ATGSTU17,GLUTATHIONE S-TRANSFERASE TAU 17,GST30B,GLUTATHIONE S-TRANSFERASE 30B,GST30,GLUTATHIONE S-TRANSFERASE 30,GSTU17,GLUTATHIONE S-T…	1035
chr1	3412715	3413380	665	3413027	149.86	6.67786	1.5553	5.61669	hda19_peak_654	AT1G10390	-	Name=AT1G10390;Note=Nucleoporin autopeptidase;computational_description=Nucleoporin autopeptidase%3B FUNCTIONS IN: transporter activity%3B INVOLVED IN: transport%3B LOCATED IN: chloroplast%2C nuclear pore%3B EXPRESSED IN: 24 plant structures%3B EXPRESSED DURING: 14 growth stages%3B CONTAINS InterPro DOMAIN/s: Peptidase S59%2C nucleoporin (InterPro:IPR007230)%3B BEST Arabidopsis thaliana protein m…	665
chr1	3415953	3416560	607	3416329	145.81	9.24293	1.72722	8.09541	hda19_peak_655	AT1G10400	-	Name=AT1G10400;Note=UDP-Glycosyltransferase superfamily protein;computational_description=UDP-Glycosyltransferase superfamily protein%3B FUNCTIONS IN: UDP-glycosyltransferase activity%2C transferase activity%2C transferring glycosyl groups%3B INVOLVED IN: metabolic process%3B LOCATED IN: endomembrane system%3B EXPRESSED IN: root%3B CONTAINS InterPro DOMAIN/s: UDP-glucuronosyl/UDP-glucosyltransfer…	607
chr1	3419034	3421725	2691	3421022	318.97	86.2271	3.83398	83.9566	hda19_peak_656	AT1G10410	-	Name=AT1G10410;Note=CW14 protein (DUF1336);computational_description=Protein of unknown function (DUF1336)%3B INVOLVED IN: N-terminal protein myristoylation%3B LOCATED IN: chloroplast%3B EXPRESSED IN: 24 plant structures%3B EXPRESSED DURING: 15 growth stages%3B CONTAINS InterPro DOMAIN/s: Protein of unknown function DUF1336 (InterPro:IPR009769)%3B BEST Arabidopsis thaliana protein match is: Prote…	1657
chr1	3430667	3431649	982	3431202	216.19	21.2348	2.05633	19.7974	hda19_peak_658	AT1G10430	-	Name=AT1G10430;Note=protein phosphatase 2A-2;curator_summary=Encodes one of the isoforms of the catalytic subunit of protein phosphatase 2A: AT1G59830/PP2A-1%2C AT1G10430/PP2A-2%2C At2g42500/PP2A-3%2C At3g58500/PP2A-4 [Plant Molecular Biology (1993) 21:475-485 and (1994) 26:523-528%3B Note that in more recent publications%2C there is mixed use of gene names for PP2A-3 and PP2A-4 - some refer to A…	982
chr1	3439696	3440116	420	3439896	149.36	11.0621	1.81758	9.86125	hda19_peak_659	AT1G10460	-	Name=AT1G10460;Note=germin-like protein 7;curator_summary=germin-like protein (GLP7);symbol=GLP7;full_name=germin-like protein 7;computational_description=germin-like protein 7 (GLP7)%3B FUNCTIONS IN: manganese ion binding%2C nutrient reservoir activity%3B INVOLVED IN: biological_process unknown%3B LOCATED IN: apoplast%3B EXPRESSED IN: inflorescence meristem%2C hypocotyl%2C root%2C flower%3B EXPR…	420
chr1	3440679	3441123	444	3440880	167.08	15.8261	2.00482	14.5041	hda19_peak_660	AT1G10460	-	Name=AT1G10460;Note=germin-like protein 7;curator_summary=germin-like protein (GLP7);symbol=GLP7;full_name=germin-like protein 7;computational_description=germin-like protein 7 (GLP7)%3B FUNCTIONS IN: manganese ion binding%2C nutrient reservoir activity%3B INVOLVED IN: biological_process unknown%3B LOCATED IN: apoplast%3B EXPRESSED IN: inflorescence meristem%2C hypocotyl%2C root%2C flower%3B EXPR…	444
chr1	3441659	3445831	4172	3442582	398.46	112.955	3.99872	110.443	hda19_peak_661	AT1G10470	-	Name=AT1G10470;Note=response regulator 4;curator_summary=Encodes a two-component response regulator. Acts redundantly with ARR3 in the control of circadian period in a cytokinin-independent manner.;symbol=ARR4;Alias=ATRR1,RESPONCE REGULATOR 1,IBC7,INDUCED BY CYTOKININ 7,MEE7,maternal effect embryo arrest 7;full_name=response regulator 4;computational_description=response regulator 4 (ARR4)%3B CON…	3373
chr1	3452756	3453436	680	3453110	190.87	22.4628	2.23358	21.0016	hda19_peak_664	AT1G10490	+	Name=AT1G10490;Note=GNAT acetyltransferase (DUF699);computational_description=CONTAINS InterPro DOMAIN/s: Domain of unknown function DUF1726 (InterPro:IPR013562)%2C Domain of unknown function DUF699%2C exodeoxyribonuclease V alpha chain (InterPro:IPR007807)%3B BEST Arabidopsis thaliana protein match is: Domain of unknown function (DUF1726) %3BPutative ATPase (DUF699) (TAIR:AT3G57940.1)%3B Has 135…	680
chr1	3461302	3461785	483	3461507	182.77	16.5487	1.98498	15.2101	hda19_peak_665	AT1G10500	-	Name=AT1G10500;Note=chloroplast-localized ISCA-like protein;curator_summary=Involved in chloroplast Fe-S cluster assembly. Located in the chloroplast stroma. Expressed preferentially in green tissues.;symbol=CPISCA;Alias=ATCPISCA,chloroplast-localized ISCA-like protein;full_name=chloroplast-localized ISCA-like protein;computational_description=chloroplast-localized ISCA-like protein (CPISCA)%3B C…	483
chr1	3469428	3469855	427	3469585	126.57	7.77561	1.69531	6.67551	hda19_peak_666	AT1G10522	+	Name=AT1G10522;Note=Serine/Threonine-kinase;curator_summary=Encodes PRIN2 (plastid redox insensitive 2). PRIN2 mutants are impaired in PEP (plastid-encoded RNA polymerase) activity and high light-dependent plastid redox signalling to the nucleus.;symbol=PRIN2;full_name=PLASTID REDOX INSENSITIVE 2;computational_description=unknown protein%3B FUNCTIONS IN: molecular_function unknown%3B INVOLVED IN:…	427
chr1	3472337	3473008	671	3472752	154.42	16.6391	2.12	15.2985	hda19_peak_667	AT1G10530	-	Name=AT1G10530;Note=D-ribose-binding periplasmic protein;computational_description=unknown protein%3B FUNCTIONS IN: molecular_function unknown%3B INVOLVED IN: N-terminal protein myristoylation%3B BEST Arabidopsis thaliana protein match is: unknown protein (TAIR:AT1G60010.1)%3B Has 143 Blast hits to 143 proteins in 14 species: Archae - 0%3B Bacteria - 0%3B Metazoa - 0%3B Fungi - 0%3B Plants - 143%…	671
chr1	3478504	3478915	411	3478738	155.43	5.27338	1.44845	4.26813	hda19_peak_668	AT1G10540	-	Name=AT1G10540;Note=nucleobase-ascorbate transporter 8;symbol=NAT8;Alias=ATNAT8;full_name=nucleobase-ascorbate transporter 8;computational_description=nucleobase-ascorbate transporter 8 (NAT8)%3B FUNCTIONS IN: transmembrane transporter activity%3B INVOLVED IN: transport%2C transmembrane transport%3B LOCATED IN: membrane%3B EXPRESSED IN: 12 plant structures%3B EXPRESSED DURING: 7 growth stages%3B …	411
chr1	3479275	3479749	474	3479520	181.76	12.9101	1.80951	11.66	hda19_peak_669	AT1G10550	-	Name=AT1G10550;Note=xyloglucan:xyloglucosyl transferase 33;curator_summary=Encodes a membrane-localized protein that is predicted to function during cell wall modification.Overexpression of XTH33 results in abnormal cell morphology. It's expression is under epigenetic control by ATX1.;symbol=XTH33;Alias=XET,XYLOGLUCAN:XYLOGLUCOSYL TRANSFERASE 33;full_name=xyloglucan:xyloglucosyl transferase 33;co…	474
chr1	3480864	3481351	487	3481045	127.59	6.1257	1.57315	5.0858	hda19_peak_670	AT1G10550	-	Name=AT1G10550;Note=xyloglucan:xyloglucosyl transferase 33;curator_summary=Encodes a membrane-localized protein that is predicted to function during cell wall modification.Overexpression of XTH33 results in abnormal cell morphology. It's expression is under epigenetic control by ATX1.;symbol=XTH33;Alias=XET,XYLOGLUCAN:XYLOGLUCOSYL TRANSFERASE 33;full_name=xyloglucan:xyloglucosyl transferase 33;co…	487
chr1	3483376	3487500	4124	3484506	339.22	97.3846	4.023	95.0094	hda19_peak_671	AT1G10560	+	Name=AT1G10560;Note=plant U-box 18;curator_summary=Encodes a protein containing a UND%2C a U-box%2C and an ARM domain. This protein has E3 ubiquitin ligase activity based on in vitro assays.;symbol=PUB18;Alias=ATPUB18,ARABIDOPSIS THALIANA PLANT U-BOX 18;full_name=plant U-box 18;computational_description=plant U-box 18 (PUB18)%3B FUNCTIONS IN: ubiquitin-protein ligase activity%3B INVOLVED IN: prot…	3567
chr1	3493380	3494243	863	3493846	179.23	19.816	2.15384	18.4072	hda19_peak_672	AT1G10580	-	Name=AT1G10580;Note=Transducin/WD40 repeat-like superfamily protein;computational_description=Transducin/WD40 repeat-like superfamily protein%3B CONTAINS InterPro DOMAIN/s: WD40 repeat 2 (InterPro:IPR019782)%2C WD40 repeat%2C conserved site (InterPro:IPR019775)%2C WD40 repeat (InterPro:IPR001680)%2C G-protein beta WD-40 repeat%2C region (InterPro:IPR020472)%2C WD40 repeat-like-containing domain (…	863
chr1	3495179	3496271	1092	3495995	220.24	29.6866	2.38966	28.0992	hda19_peak_673	AT1G10585	-	Name=AT1G10585;Note=basic helix-loop-helix (bHLH) DNA-binding superfamily protein;computational_description=basic helix-loop-helix (bHLH) DNA-binding superfamily protein%3B FUNCTIONS IN: sequence-specific DNA binding transcription factor activity%3B INVOLVED IN: regulation of transcription%3B LOCATED IN: nucleus%3B EXPRESSED IN: 7 plant structures%3B EXPRESSED DURING: LP.06 six leaves visible%2C …	1065
chr1	3503252	3503862	610	3503540	174.67	14.8366	1.93046	13.5379	hda19_peak_674	AT1G10590	-	Name=AT1G10590;Note=Nucleic acid-binding%2C OB-fold-like protein;computational_description=Nucleic acid-binding%2C OB-fold-like protein%3B INVOLVED IN: biological_process unknown%3B LOCATED IN: plasma membrane%3B EXPRESSED IN: 26 plant structures%3B EXPRESSED DURING: 15 growth stages%3B CONTAINS InterPro DOMAIN/s: Nucleic acid-binding%2C OB-fold-like (InterPro:IPR016027)%2C Nucleic acid-binding%2…	610
chr1	3516908	3517632	724	3517167	187.84	23.8899	2.31837	22.402	hda19_peak_675	AT1G10640	-	Name=AT1G10640;Note=Pectin lyase-like superfamily protein;computational_description=Pectin lyase-like superfamily protein%3B FUNCTIONS IN: polygalacturonase activity%3B INVOLVED IN: carbohydrate metabolic process%3B LOCATED IN: cellular_component unknown%3B EXPRESSED IN: 18 plant structures%3B EXPRESSED DURING: 11 growth stages%3B CONTAINS InterPro DOMAIN/s: Pectin lyase fold/virulence factor (In…	724
chr1	3518444	3519424	980	3519105	237.45	46.6961	2.99535	44.8651	hda19_peak_676	AT1G10640	-	Name=AT1G10640;Note=Pectin lyase-like superfamily protein;computational_description=Pectin lyase-like superfamily protein%3B FUNCTIONS IN: polygalacturonase activity%3B INVOLVED IN: carbohydrate metabolic process%3B LOCATED IN: cellular_component unknown%3B EXPRESSED IN: 18 plant structures%3B EXPRESSED DURING: 11 growth stages%3B CONTAINS InterPro DOMAIN/s: Pectin lyase fold/virulence factor (In…	591
chr1	3521687	3524216	2529	3523622	225.81	23.4985	2.1197	22.0179	hda19_peak_677	AT1G10650	-	Name=AT1G10650;Note=SBP (S-ribonuclease binding protein) family protein;computational_description=SBP (S-ribonuclease binding protein) family protein%3B FUNCTIONS IN: zinc ion binding%3B INVOLVED IN: biological_process unknown%3B LOCATED IN: cellular_component unknown%3B EXPRESSED IN: 24 plant structures%3B EXPRESSED DURING: 15 growth stages%3B CONTAINS InterPro DOMAIN/s: Zinc finger%2C RING-type…	231
chr1	3526038	3526616	578	3526331	212.14	26.4289	2.29181	24.8955	hda19_peak_678	AT1G10650	-	Name=AT1G10650;Note=SBP (S-ribonuclease binding protein) family protein;computational_description=SBP (S-ribonuclease binding protein) family protein%3B FUNCTIONS IN: zinc ion binding%3B INVOLVED IN: biological_process unknown%3B LOCATED IN: cellular_component unknown%3B EXPRESSED IN: 24 plant structures%3B EXPRESSED DURING: 15 growth stages%3B CONTAINS InterPro DOMAIN/s: Zinc finger%2C RING-type…	578
chr1	3527372	3528188	816	3527709	324.54	90.2733	3.91863	87.9648	hda19_peak_679	AT1G10650	-	Name=AT1G10650;Note=SBP (S-ribonuclease binding protein) family protein;computational_description=SBP (S-ribonuclease binding protein) family protein%3B FUNCTIONS IN: zinc ion binding%3B INVOLVED IN: biological_process unknown%3B LOCATED IN: cellular_component unknown%3B EXPRESSED IN: 24 plant structures%3B EXPRESSED DURING: 15 growth stages%3B CONTAINS InterPro DOMAIN/s: Zinc finger%2C RING-type…	159
chr1	3529589	3530821	1232	3530363	318.46	80.6091	3.62488	78.3954	hda19_peak_680	AT1G10657	+	Name=AT1G10657;Note=transmembrane protein;computational_description=Plant protein 1589 of unknown function%3B FUNCTIONS IN: molecular_function unknown%3B INVOLVED IN: biological_process unknown%3B LOCATED IN: cellular_component unknown%3B CONTAINS InterPro DOMAIN/s: Conserved hypothetical protein CHP01589%2C plant (InterPro:IPR006476)%3B BEST Arabidopsis thaliana protein match is: Plant protein 1…	1232
chr1	3532241	3532657	416	3532434	147.84	6.28351	1.53442	5.23749	hda19_peak_681	AT1G10660	+	Name=AT1G10660;Note=transmembrane protein;computational_description=unknown protein%3B LOCATED IN: endomembrane system%3B EXPRESSED IN: 24 plant structures%3B EXPRESSED DURING: 15 growth stages%3B BEST Arabidopsis thaliana protein match is: unknown protein (TAIR:AT5G62960.1)%3B Has 155 Blast hits to 154 proteins in 22 species: Archae - 0%3B Bacteria - 0%3B Metazoa - 10%3B Fungi - 4%3B Plants - 13…	416
chr1	3534956	3535285	329	3535181	132.14	4.25368	1.41642	3.29404	hda19_peak_682	AT1G10670	+	Name=AT1G10670;Note=ATP-citrate lyase A-1;curator_summary=One of the three genes encoding subunit A of the trimeric protein ATP Citrate Lyase. Antisense ACLA-1 plants cause a reduction in cytosolic acetyl-CoA metabolism and have upregulation of stress-related genes and down-regulation of primary metabolism and growth genes%2C suggesting the mutation restricts normal growth and developmental proce…	329
chr1	3545109	3546172	1063	3545668	137.71	11.8247	1.92211	10.6032	hda19_peak_683	AT1G10682	-	Name=AT1G10682;Dbxref=locus:4515102515;locus_type=other_rna	1063
chr1	3550257	3551172	915	3550731	293.65	54.895	2.91735	52.9614	hda19_peak_686	AT1G10690	-	Name=AT1G10690;Note=cyclin-dependent kinase inhibitor;computational_description=unknown protein%3B BEST Arabidopsis thaliana protein match is: unknown protein (TAIR:AT1G60783.1)%3B Has 59 Blast hits to 59 proteins in 9 species: Archae - 0%3B Bacteria - 0%3B Metazoa - 0%3B Fungi - 0%3B Plants - 59%3B Viruses - 0%3B Other Eukaryotes - 0 (source: NCBI BLink).;Dbxref=PMID:16684236,PMID:20706207,locus…	915
chr1	3552661	3554503	1842	3554187	205.56	23.909	2.22104	22.4203	hda19_peak_687	AT1G10700	+	Name=AT1G10700;Note=phosphoribosyl pyrophosphate (PRPP) synthase 3;curator_summary=Encodes a P-independent phosphoribosyl pyrophosphate (PRPP) synthase.;symbol=PRS3;full_name=phosphoribosyl pyrophosphate (PRPP) synthase 3;computational_description=phosphoribosyl pyrophosphate (PRPP) synthase 3 (PRS3)%3B FUNCTIONS IN: magnesium ion binding%2C ribose phosphate diphosphokinase activity%3B INVOLVED I…	1400
chr1	3557825	3558408	583	3558154	210.11	15.8965	1.85187	14.5728	hda19_peak_688	AT1G10710	+	Name=AT1G10710;Note=poor homologous synapsis 1;curator_summary=Computational predictions suggested the presence of a small cysteine-rich protein beginning in intron 9 (Silverstein 2007)%2C but subsequent analysis revealed that this region contains a tenth exon for the At1g10710 gene. PHS1 regulates recombination and pairing of homologous chromosomes during meiotic prophase by controlling transpor…	583
chr1	3562797	3563224	427	3563095	132.14	8.155	1.69415	7.04199	hda19_peak_689	AT1G10720	+	Name=AT1G10720;Note=BSD domain-containing protein;computational_description=BSD domain-containing protein%3B CONTAINS InterPro DOMAIN/s: BSD (InterPro:IPR005607)%3B BEST Arabidopsis thaliana protein match is: BSD domain-containing protein (TAIR:AT3G49800.1)%3B Has 1569 Blast hits to 1461 proteins in 180 species: Archae - 0%3B Bacteria - 14%3B Metazoa - 740%3B Fungi - 179%3B Plants - 264%3B Viruse…	427
chr1	3570343	3571175	832	3570745	214.16	32.684	2.55193	31.0492	hda19_peak_690	AT1G10740	-	Name=AT1G10740;Note=alpha/beta-Hydrolases superfamily protein;computational_description=alpha/beta-Hydrolases superfamily protein%3B INVOLVED IN: glycerol biosynthetic process%3B LOCATED IN: endomembrane system%3B EXPRESSED IN: 24 plant structures%3B EXPRESSED DURING: 15 growth stages%3B BEST Arabidopsis thaliana protein match is: alpha/beta-Hydrolases superfamily protein (TAIR:AT1G23330.1)%3B Ha…	832
chr1	3571686	3572082	396	3571794	110.37	2.87643	1.34184	1.9907	hda19_peak_691	AT1G10745	+	Name=AT1G10745;Note=maternally expressed family protein;curator_summary=Encodes a Maternally expressed gene (MEG) family protein;Alias=ESF1.2,EMBRYO SURROUNDING FACTORS 1.2;computational_description=Maternally expressed gene (MEG) family protein%3B LOCATED IN: endomembrane system%3B BEST Arabidopsis thaliana protein match is: Maternally expressed gene (MEG) family protein (TAIR:AT1G10747.1)%3B Ha…	396
chr1	3574999	3575461	462	3575229	189.35	19.9832	2.11505	18.5711	hda19_peak_692	AT1G04817	+	description=Natural antisense transcript overlaps with AT1G10747;Note=Natural antisense transcript overlaps with AT1G10747;locus_type=antisense_long_noncoding_rna;Name=AT1G04817	462
chr1	3590345	3591060	715	3590701	291.63	49.9311	2.76063	48.0589	hda19_peak_693	AT1G10760	-	Name=AT1G10760;Note=Pyruvate phosphate dikinase%2C PEP/pyruvate binding domain-containing protein;curator_summary=Encodes an %26#945%3B-glucan%2C water dikinase required for starch degradation. Involved in cold-induced freezing tolerance. Mutations that eliminate the GWD protein or affect the dikinase domain of the enzyme dramatically reduce both the amount of phosphate in the amylopectin and the…	715
chr1	3610220	3612042	1822	3610609	258.72	39.3875	2.57146	37.655	hda19_peak_694	AT1G10850	+	Name=AT1G10850;Note=Leucine-rich repeat protein kinase family protein;computational_description=Leucine-rich repeat protein kinase family protein%3B FUNCTIONS IN: protein serine/threonine kinase activity%2C protein kinase activity%2C ATP binding%3B INVOLVED IN: transmembrane receptor protein tyrosine kinase signaling pathway%2C protein amino acid phosphorylation%3B LOCATED IN: endomembrane system…	1553
chr1	3615984	3616403	419	3616190	180.75	14.5011	1.89163	13.2108	hda19_peak_695	AT1G10865	-	Name=AT1G10865;Note=cytochrome C oxidase assembly factor;computational_description=FUNCTIONS IN: molecular_function unknown%3B INVOLVED IN: biological_process unknown%3B LOCATED IN: cellular_component unknown%3B CONTAINS InterPro DOMAIN/s: Cytochrome c oxidase assembly protein PET191%2C N-terminal (InterPro:IPR018793)%3B Has 241 Blast hits to 241 proteins in 124 species: Archae - 0%3B Bacteria - …	419
chr1	3625893	3626287	394	3626166	124.55	6.09818	1.57962	5.05927	hda19_peak_696	AT1G10875	-	Name=AT1G10875;Note=core-2/I-branching beta-1%2C6-N-acetylglucosaminyltransferase family protein;locus_type=protein_coding	394
chr1	3637264	3639942	2678	3638515	274.92	60.8339	3.27251	58.8314	hda19_peak_697	AT1G10910	+	Name=AT1G10910;Note=Pentatricopeptide repeat (PPR) superfamily protein;symbol=EMB3103;full_name=EMBRYO DEFECTIVE 3103;computational_description=Pentatricopeptide repeat (PPR) superfamily protein%3B CONTAINS InterPro DOMAIN/s: Pentatricopeptide repeat (InterPro:IPR002885)%3B BEST Arabidopsis thaliana protein match is: plastid transcriptionally active 2 (TAIR:AT1G74850.1)%3B Has 41177 Blast hits to…	1108
chr1	3647405	3648098	693	3647753	211.63	31.8825	2.54107	30.2602	hda19_peak_698	AT1G10920	-	Name=AT1G10920;Note=NB-ARC domain-containing disease resistance protein;curator_summary=Encodes LOV1%2C a disease susceptibility gene that%2C paradoxically%2C is a member of the NBS-LRR resistance gene family. Conditions susceptibility to the fungus Cochliobolus victoriae and victorin-dependent induction of defense-associated proteins. Saturation mutagenesis identified 59 lov mutations that all d…	693
chr1	3658067	3659485	1418	3658787	313.9	73.2683	3.41308	71.1285	hda19_peak_699	AT1G10940	-	Name=AT1G10940;Note=Protein kinase superfamily protein;curator_summary=Encodes a plant protein kinase similar to the calcium/calmodulin-dependent protein kinase subfamily and the SNF1 kinase subfamily (SnRK2) whose activity is activated by ionic (salt) and non-ionic (mannitol) osmotic stress. Kinase activity of its homolog in tobacco is induced by hyperosmotic condition within 1 minute.;symbol=SN…	1418
chr1	3663792	3664831	1039	3664240	360.99	96.7895	3.81814	94.4197	hda19_peak_700	AT1G10960	+	Name=AT1G10960;Note=ferredoxin 1;symbol=FD1;Alias=ATFD1,ferredoxin 1;full_name=ferredoxin 1;computational_description=ferredoxin 1 (FD1)%3B FUNCTIONS IN: electron carrier activity%2C iron-sulfur cluster binding%2C 2 iron%2C 2 sulfur cluster binding%3B INVOLVED IN: response to karrikin%3B LOCATED IN: chloroplast stroma%2C chloroplast%3B EXPRESSED IN: 22 plant structures%3B EXPRESSED DURING: 13 gro…	1039
chr1	3670817	3671762	945	3671578	110.88	3.0461	1.36438	2.15013	hda19_peak_701	AT1G10990	-	Name=AT1G10990;Note=transmembrane protein;computational_description=unknown protein%3B Has 4 Blast hits to 4 proteins in 1 species: Archae - 0%3B Bacteria - 0%3B Metazoa - 0%3B Fungi - 0%3B Plants - 4%3B Viruses - 0%3B Other Eukaryotes - 0 (source: NCBI BLink).;Dbxref=PMID:15546358,locus:2197339;locus_type=protein_coding	945
chr1	3675785	3676961	1176	3676565	312.89	65.0153	3.13891	62.9655	hda19_peak_702	AT1G11000	-	Name=AT1G11000;Note=Seven transmembrane MLO family protein;curator_summary=A member of a large family of seven-transmembrane domain proteins specific to plants%2C homologs of the barley mildew resistance locus o (MLO) protein. The Arabidopsis genome contains 15 genes encoding MLO proteins%2C with localization in plasma membrane. Phylogenetic analysis revealed four clades of closely-related AtMLO …	1176
chr1	3678574	3679012	438	3678839	159.48	14.5958	1.97955	13.3032	hda19_peak_703	AT1G11030	-	computational_description=tRNA-Arg (anticodon: TCG);Dbxref=PMID:8980477,PMID:23066098,PMID:8980477,locus:3692110;Name=AT1G11030;locus_type=pre_trna	238
chr1	3681266	3682157	891	3681752	335.67	80.4029	3.48107	78.1904	hda19_peak_704	AT1G11050	+	Name=AT1G11050;Note=Protein kinase superfamily protein;computational_description=Protein kinase superfamily protein%3B FUNCTIONS IN: kinase activity%3B INVOLVED IN: protein amino acid phosphorylation%3B LOCATED IN: endomembrane system%3B EXPRESSED IN: 18 plant structures%3B EXPRESSED DURING: 10 growth stages%3B CONTAINS InterPro DOMAIN/s: Protein kinase%2C ATP binding site (InterPro:IPR017441)%2C…	891
chr1	3683488	3684874	1386	3684021	117.97	4.40457	1.47091	3.43777	hda19_peak_705	AT1G04833	-	description=Natural antisense transcript overlaps with AT1G11050;Note=Natural antisense transcript overlaps with AT1G11050;locus_type=antisense_long_noncoding_rna;Name=AT1G04833	1386
chr1	3701957	3702938	981	3702299	243.02	53.6289	3.23593	51.7105	hda19_peak_706	AT1G11090	+	Name=AT1G11090;Note=alpha/beta-Hydrolases superfamily protein;computational_description=alpha/beta-Hydrolases superfamily protein%3B CONTAINS InterPro DOMAIN/s: Serine hydrolase (InterPro:IPR005645)%3B BEST Arabidopsis thaliana protein match is: alpha/beta-Hydrolases superfamily protein (TAIR:AT2G47630.1)%3B Has 3873 Blast hits to 3868 proteins in 1106 species: Archae - 36%3B Bacteria - 2649%3B M…	981
chr1	3709525	3710051	526	3709746	124.55	3.38796	1.36547	2.47278	hda19_peak_707	AT1G11100	-	Name=AT1G11100;Note=SNF2 domain-containing protein / helicase domain-containing protein / zinc finger protein-like protein;Alias=FRG5,SNF2-RING-HELICASE?LIKE 5;computational_description=SNF2 domain-containing protein / helicase domain-containing protein / zinc finger protein-related%3B FUNCTIONS IN: helicase activity%2C DNA binding%2C zinc ion binding%2C nucleic acid binding%2C ATP binding%3B EXP…	526
chr1	3714667	3715326	659	3715136	136.7	2.94873	1.31143	2.05869	hda19_peak_708	AT1G11120	+	Name=AT1G11120;Note=CTTNBP 2 amino-terminal-like protein;computational_description=unknown protein%3B BEST Arabidopsis thaliana protein match is: unknown protein (TAIR:AT1G09812.1)%3B Has 270 Blast hits to 255 proteins in 62 species: Archae - 0%3B Bacteria - 2%3B Metazoa - 93%3B Fungi - 14%3B Plants - 126%3B Viruses - 0%3B Other Eukaryotes - 35 (source: NCBI BLink).;Dbxref=PMID:20736450,locus:219…	659
chr1	3715675	3716448	773	3716054	316.94	78.756	3.5818	76.5602	hda19_peak_709	AT1G11120	+	Name=AT1G11120;Note=CTTNBP 2 amino-terminal-like protein;computational_description=unknown protein%3B BEST Arabidopsis thaliana protein match is: unknown protein (TAIR:AT1G09812.1)%3B Has 270 Blast hits to 255 proteins in 62 species: Archae - 0%3B Bacteria - 2%3B Metazoa - 93%3B Fungi - 14%3B Plants - 126%3B Viruses - 0%3B Other Eukaryotes - 35 (source: NCBI BLink).;Dbxref=PMID:20736450,locus:219…	773
chr1	3719194	3719849	655	3719535	211.13	18.6143	1.96413	17.2305	hda19_peak_710	AT1G11125	+	Name=AT1G11125;Note=hypothetical protein;computational_description=unknown protein%3B BEST Arabidopsis thaliana protein match is: unknown protein (TAIR:AT1G61170.1).;Dbxref=locus:6530298136;locus_type=protein_coding	638
chr1	3722679	3723115	436	3722907	157.46	13.1684	1.90817	11.9118	hda19_peak_711	AT1G11130	+	Name=AT1G11130;Note=Leucine-rich repeat protein kinase family protein;curator_summary=Encodes a receptor-like kinase protein with a predicted extracellular domain of six leucine-rich repeats and an intracellular serine-threonine kinase domain expressed throughout the developing root. Regulates expression of GLABRA2%2C CAPRICE%2C WEREWOLF%2C and ENHANCER OF GLABRA3. Required for floral organ shape…	436
chr1	3732621	3733123	502	3732956	173.15	9.92562	1.67455	8.75721	hda19_peak_712	AT1G11160	+	Name=AT1G11160;Note=Transducin/WD40 repeat-like superfamily protein;computational_description=Transducin/WD40 repeat-like superfamily protein%3B CONTAINS InterPro DOMAIN/s: WD40 repeat 2 (InterPro:IPR019782)%2C WD40 repeat%2C conserved site (InterPro:IPR019775)%2C WD40 repeat (InterPro:IPR001680)%2C G-protein beta WD-40 repeat%2C region (InterPro:IPR020472)%2C WD40 repeat-like-containing domain (…	502
chr1	3740379	3740751	372	3740562	136.19	4.93252	1.45951	3.94183	hda19_peak_713	AT1G11170	+	Name=AT1G11170;Note=lysine ketoglutarate reductase trans-splicing-like protein (DUF707);computational_description=Protein of unknown function (DUF707)%3B CONTAINS InterPro DOMAIN/s: Protein of unknown function DUF707 (InterPro:IPR007877)%3B BEST Arabidopsis thaliana protein match is: Protein of unknown function (DUF707) (TAIR:AT1G61240.4)%3B Has 308 Blast hits to 308 proteins in 23 species: Archa…	372
chr1	3744895	3746015	1120	3745535	230.36	40.0769	2.76599	38.3349	hda19_peak_714	AT1G11180	+	Name=AT1G11180;Note=Secretory carrier membrane protein (SCAMP) family protein;symbol=SCAMP2;Alias=AtSCAMP2;full_name=Secretory carrier membrane protein 2;computational_description=Secretory carrier membrane protein (SCAMP) family protein%3B FUNCTIONS IN: transmembrane transporter activity%3B INVOLVED IN: protein transport%3B LOCATED IN: integral to membrane%3B CONTAINS InterPro DOMAIN/s: SCAMP (I…	1120
chr1	3748696	3749610	914	3748842	129.11	5.47982	1.51455	4.46589	hda19_peak_715	AT1G11185	+	Note=other_RNA;Name=AT1G11185;curator_summary=Unknown gene;Dbxref=locus:4010713431;locus_type=other_rna	914
chr1	3755048	3757652	2604	3756533	401.49	124.414	4.32788	121.807	hda19_peak_716	AT1G11210	-	Name=AT1G11210;Note=cotton fiber protein%2C putative (DUF761);computational_description=Protein of unknown function (DUF761)%3B FUNCTIONS IN: molecular_function unknown%3B INVOLVED IN: response to oxidative stress%3B LOCATED IN: endomembrane system%3B EXPRESSED IN: 10 plant structures%3B EXPRESSED DURING: LP.06 six leaves visible%2C LP.04 four leaves visible%2C 4 anthesis%2C petal differentiation…	1985
chr1	3759975	3761642	1667	3760566	208.59	27.8952	2.38175	26.3371	hda19_peak_718	AT1G11220	-	Name=AT1G11220;Note=cotton fiber%2C putative (DUF761);computational_description=Protein of unknown function (DUF761)%3B FUNCTIONS IN: molecular_function unknown%3B INVOLVED IN: biological_process unknown%3B LOCATED IN: endomembrane system%3B EXPRESSED IN: shoot apex%2C embryo%2C leaf whorl%2C flower%2C seed%3B EXPRESSED DURING: F mature embryo stage%2C petal differentiation and expansion stage%2C…	1667
chr1	3764548	3765041	493	3764887	151.38	5.86557	1.49395	4.83591	hda19_peak_719	AT1G11230	-	Name=AT1G11230;Note=transmembrane protein%2C putative (DUF761);computational_description=Protein of unknown function (DUF761)%3B FUNCTIONS IN: molecular_function unknown%3B INVOLVED IN: biological_process unknown%3B LOCATED IN: endomembrane system%3B CONTAINS InterPro DOMAIN/s: Protein of unknown function DUF761%2C plant (InterPro:IPR008480)%3B BEST Arabidopsis thaliana protein match is: Protein …	493
chr1	3770207	3770778	571	3770497	224.29	37.6362	2.7026	35.9283	hda19_peak_721	AT1G11240	-	Name=AT1G11240;Note=ribosomal RNA-processing protein;computational_description=CONTAINS InterPro DOMAIN/s: Nucleolar protein 12 (InterPro:IPR019186)%3B Has 2484 Blast hits to 1934 proteins in 262 species: Archae - 0%3B Bacteria - 90%3B Metazoa - 921%3B Fungi - 378%3B Plants - 144%3B Viruses - 18%3B Other Eukaryotes - 933 (source: NCBI BLink).;Dbxref=PMID:18315867,PMID:18650403,PMID:18775970,locus…	571
chr1	3772013	3776861	4848	3775666	304.28	72.4915	3.45157	70.3596	hda19_peak_722	AT1G11260	+	Name=AT1G11260;Note=sugar transporter 1;curator_summary=Encodes a H+/hexose cotransporter.;symbol=STP1;Alias=ATSTP1,SUGAR TRANSPORTER 1;full_name=sugar transporter 1;computational_description=sugar transporter 1 (STP1)%3B FUNCTIONS IN: carbohydrate transmembrane transporter activity%2C sugar:hydrogen symporter activity%3B INVOLVED IN: transport%2C transmembrane transport%3B LOCATED IN: nucleus%2C…	626
chr1	3777190	3780722	3532	3778732	281.5	39.3627	2.45653	37.6306	hda19_peak_723	AT1G11260	+	Name=AT1G11260;Note=sugar transporter 1;curator_summary=Encodes a H+/hexose cotransporter.;symbol=STP1;Alias=ATSTP1,SUGAR TRANSPORTER 1;full_name=sugar transporter 1;computational_description=sugar transporter 1 (STP1)%3B FUNCTIONS IN: carbohydrate transmembrane transporter activity%2C sugar:hydrogen symporter activity%3B INVOLVED IN: transport%2C transmembrane transport%3B LOCATED IN: nucleus%2C…	3532
chr1	3790609	3791196	587	3790945	146.32	8.8428	1.69333	7.70756	hda19_peak_724	AT1G11280	-	Name=AT1G11280;Note=S-locus lectin protein kinase family protein;computational_description=S-locus lectin protein kinase family protein%3B FUNCTIONS IN: in 6 functions%3B INVOLVED IN: protein amino acid phosphorylation%2C recognition of pollen%3B EXPRESSED IN: 23 plant structures%3B EXPRESSED DURING: 15 growth stages%3B CONTAINS InterPro DOMAIN/s: Curculin-like (mannose-binding) lectin (InterPro:…	587
chr1	3800564	3801330	766	3800702	123.03	9.15926	1.79874	8.01437	hda19_peak_725	AT1G11310	-	Name=AT1G11310;Note=Seven transmembrane MLO family protein;curator_summary=A member of a large family of seven-transmembrane domain proteins specific to plants%2C homologs of the barley mildew resistance locus o (MLO) protein. The Arabidopsis genome contains 15 genes encoding MLO proteins%2C with localization in plasma membrane. Phylogenetic analysis revealed four clades of closely-related AtMLO …	766
chr1	3801788	3802325	537	3801889	106.32	4.26129	1.47932	3.30118	hda19_peak_726	AT1G11310	-	Name=AT1G11310;Note=Seven transmembrane MLO family protein;curator_summary=A member of a large family of seven-transmembrane domain proteins specific to plants%2C homologs of the barley mildew resistance locus o (MLO) protein. The Arabidopsis genome contains 15 genes encoding MLO proteins%2C with localization in plasma membrane. Phylogenetic analysis revealed four clades of closely-related AtMLO …	537
chr1	3802994	3804566	1572	3804169	268.84	51.0708	2.94499	49.1841	hda19_peak_727	AT1G11310	-	Name=AT1G11310;Note=Seven transmembrane MLO family protein;curator_summary=A member of a large family of seven-transmembrane domain proteins specific to plants%2C homologs of the barley mildew resistance locus o (MLO) protein. The Arabidopsis genome contains 15 genes encoding MLO proteins%2C with localization in plasma membrane. Phylogenetic analysis revealed four clades of closely-related AtMLO …	1572
chr1	3805815	3807367	1552	3806873	228.34	27.7108	2.27069	26.1558	hda19_peak_728	AT1G11320	+	Name=AT1G11320;Note=GDSL esterase/lipase;computational_description=unknown protein%3B FUNCTIONS IN: molecular_function unknown%3B INVOLVED IN: biological_process unknown%3B LOCATED IN: mitochondrion%2C plastid%3B EXPRESSED IN: 7 plant structures%3B EXPRESSED DURING: C globular stage%2C F mature embryo stage%2C petal differentiation and expansion stage%2C E expanded cotyledon stage%2C D bilateral …	1546
chr1	3808812	3810579	1767	3810153	391.87	121.875	4.34807	119.289	hda19_peak_729	AT1G11330	+	Name=AT1G11330;Note=S-locus lectin protein kinase family protein;computational_description=S-locus lectin protein kinase family protein%3B FUNCTIONS IN: in 6 functions%3B INVOLVED IN: protein amino acid phosphorylation%2C recognition of pollen%3B LOCATED IN: plasma membrane%3B EXPRESSED IN: 23 plant structures%3B EXPRESSED DURING: 13 growth stages%3B CONTAINS InterPro DOMAIN/s: Curculin-like (man…	1767
chr1	3813616	3814113	497	3813779	166.07	12.2026	1.81593	10.9711	hda19_peak_730	AT1G11340	-	Name=AT1G11340;Note=G-type lectin S-receptor-like Serine/Threonine-kinase;computational_description=S-locus lectin protein kinase family protein%3B FUNCTIONS IN: in 6 functions%3B INVOLVED IN: protein amino acid phosphorylation%2C recognition of pollen%3B LOCATED IN: endomembrane system%3B EXPRESSED IN: 8 plant structures%3B EXPRESSED DURING: 6 growth stages%3B CONTAINS InterPro DOMAIN/s: Curculi…	207
chr1	3820702	3821235	533	3820924	126.57	8.01985	1.71268	6.91139	hda19_peak_731	AT1G11350	-	Name=AT1G11350;Note=S-domain-1 13;symbol=SD1-13;Alias=CBRLK1,CALMODULIN-BINDING RECEPTOR-LIKE PROTEIN KINASE,RKS2;full_name=S-domain-1 13;computational_description=S-domain-1 13 (SD1-13)%3B CONTAINS InterPro DOMAIN/s: Curculin-like (mannose-binding) lectin (InterPro:IPR001480)%2C Apple-like (InterPro:IPR003609)%2C Protein kinase%2C ATP binding site (InterPro:IPR017441)%2C PAN-2 domain (InterPro:I…	533
chr1	3822581	3822991	410	3822791	149.86	8.92801	1.6951	7.78991	hda19_peak_732	AT1G11360	-	Name=AT1G11360;Note=Adenine nucleotide alpha hydrolases-like superfamily protein;computational_description=Adenine nucleotide alpha hydrolases-like superfamily protein%3B INVOLVED IN: response to stress%3B LOCATED IN: cytosol%2C plasma membrane%3B EXPRESSED IN: 24 plant structures%3B EXPRESSED DURING: 13 growth stages%3B CONTAINS InterPro DOMAIN/s: UspA (InterPro:IPR006016)%2C Rossmann-like alpha…	410
chr1	3824461	3825020	559	3824846	144.29	10.4267	1.79784	9.24384	hda19_peak_733	AT1G11362	-	Name=AT1G11362;Note=Plant invertase/pectin methylesterase inhibitor superfamily protein;computational_description=Plant invertase/pectin methylesterase inhibitor superfamily protein%3B FUNCTIONS IN: enzyme inhibitor activity%2C pectinesterase activity%3B INVOLVED IN: biological_process unknown%3B LOCATED IN: endomembrane system%3B CONTAINS InterPro DOMAIN/s: Pectinesterase inhibitor (InterPro:IPR…	511
chr1	3831014	3832960	1946	3831514	216.69	41.6779	2.94898	39.9135	hda19_peak_734	AT1G11380	+	Name=AT1G11380;Note=PLAC8 family protein;computational_description=PLAC8 family protein%3B CONTAINS InterPro DOMAIN/s: Protein of unknown function Cys-rich (InterPro:IPR006461)%3B BEST Arabidopsis thaliana protein match is: PLAC8 family protein (TAIR:AT5G05350.1)%3B Has 314 Blast hits to 313 proteins in 28 species: Archae - 0%3B Bacteria - 0%3B Metazoa - 13%3B Fungi - 8%3B Plants - 293%3B Viruses…	1398
chr1	3837258	3838128	870	3837670	256.69	35.909	2.45421	34.2262	hda19_peak_735	AT1G11390	-	Name=AT1G11390;Note=Protein kinase superfamily protein;computational_description=Protein kinase superfamily protein%3B CONTAINS InterPro DOMAIN/s: ABC-1 (InterPro:IPR004147)%2C Protein kinase-like domain (InterPro:IPR011009)%3B BEST Arabidopsis thaliana protein match is: Protein kinase superfamily protein (TAIR:AT1G61640.1)%3B Has 9400 Blast hits to 9333 proteins in 1787 species: Archae - 122%3B …	870
chr1	3840876	3841327	451	3841059	176.19	19.4486	2.15022	18.0474	hda19_peak_736	AT1G11410	+	Name=AT1G11410;Note=S-locus lectin protein kinase family protein;computational_description=S-locus lectin protein kinase family protein%3B FUNCTIONS IN: in 6 functions%3B INVOLVED IN: protein amino acid phosphorylation%2C recognition of pollen%3B LOCATED IN: endomembrane system%3B EXPRESSED IN: 21 plant structures%3B EXPRESSED DURING: 13 growth stages%3B CONTAINS InterPro DOMAIN/s: Curculin-like …	451
chr1	3847047	3847510	463	3847356	129.61	5.69946	1.53661	4.67674	hda19_peak_737	AT1G11420	-	Name=AT1G11420;Note=agenet domain protein (DOMAIN OF UNKNOWN FUNCTION 724 2);curator_summary=Member of the plant-specific DUF724 protein family. Arabidopsis has 10 DUF724 proteins.;symbol=DUF2;Alias=ATDUF2,DOMAIN OF UNKNOWN FUNCTION 724 2;full_name=DOMAIN OF UNKNOWN FUNCTION 724 2;computational_description=DOMAIN OF UNKNOWN FUNCTION 724 2 (DUF2)%3B FUNCTIONS IN: RNA binding%3B LOCATED IN: cellula…	463
chr1	3848834	3849617	783	3849256	276.94	63.222	3.34873	61.1922	hda19_peak_738	AT1G11440	+	Name=AT1G11440;Note=hypothetical protein;computational_description=BEST Arabidopsis thaliana protein match is: glycine-rich protein (TAIR:AT3G29075.1)%3B Has 19337 Blast hits to 8589 proteins in 488 species: Archae - 26%3B Bacteria - 641%3B Metazoa - 7852%3B Fungi - 2167%3B Plants - 955%3B Viruses - 616%3B Other Eukaryotes - 7080 (source: NCBI BLink).;Dbxref=PMID:21477822,PMID:22487254,locus:2200…	783
chr1	3866739	3867099	360	3867022	158.98	6.7204	1.53824	5.65787	hda19_peak_739	AT1G11480	-	Name=AT1G11480;Note=eukaryotic translation initiation factor-like protein;computational_description=eukaryotic translation initiation factor-related%3B Has 394 Blast hits to 370 proteins in 111 species: Archae - 0%3B Bacteria - 23%3B Metazoa - 177%3B Fungi - 53%3B Plants - 82%3B Viruses - 0%3B Other Eukaryotes - 59 (source: NCBI BLink).;Dbxref=PMID:15047901,PMID:18650403,PMID:18775970,PMID:207364…	360
chr1	3876898	3877395	497	3877071	146.83	9.82646	1.75983	8.66103	hda19_peak_740	AT1G11540	-	Name=AT1G11540;Note=Sulfite exporter TauE/SafE family protein;computational_description=Sulfite exporter TauE/SafE family protein%3B FUNCTIONS IN: molecular_function unknown%3B INVOLVED IN: biological_process unknown%3B LOCATED IN: endomembrane system%2C integral to membrane%3B EXPRESSED IN: 13 plant structures%3B EXPRESSED DURING: M germinated pollen stage%2C 4 anthesis%2C C globular stage%2C 4 …	497
chr1	3878700	3879057	357	3878827	130.12	5.65043	1.52464	4.62954	hda19_peak_741	AT1G11545	-	Name=AT1G11545;Note=xyloglucan endotransglucosylase/hydrolase 8;symbol=XTH8;full_name=xyloglucan endotransglucosylase/hydrolase 8;computational_description=xyloglucan endotransglucosylase/hydrolase 8 (XTH8)%3B FUNCTIONS IN: hydrolase activity%2C acting on glycosyl bonds%2C xyloglucan:xyloglucosyl transferase activity%2C hydrolase activity%2C hydrolyzing O-glycosyl compounds%3B INVOLVED IN: carboh…	357
chr1	3880374	3881723	1349	3881529	219.73	27.2287	2.29739	25.6818	hda19_peak_742	AT1G11560	+	Name=AT1G11560;Note=Oligosaccharyltransferase complex/magnesium transporter family protein;computational_description=Oligosaccharyltransferase complex/magnesium transporter family protein%3B FUNCTIONS IN: oligosaccharide transmembrane transporter activity%3B INVOLVED IN: biological_process unknown%3B LOCATED IN: endomembrane system%3B EXPRESSED IN: flower%3B EXPRESSED DURING: 4 anthesis%3B CONTAI…	1097
chr1	3884042	3884541	499	3884272	140.75	5.65942	1.50798	4.63799	hda19_peak_743	AT1G11572	+	Name=AT1G11572;Note=Plant thionin family protein;curator_summary=Encodes a Plant thionin family protein;computational_description=Plant thionin family protein%3B LOCATED IN: endomembrane system%3B Has 7 Blast hits to 7 proteins in 4 species: Archae - 0%3B Bacteria - 0%3B Metazoa - 0%3B Fungi - 0%3B Plants - 7%3B Viruses - 0%3B Other Eukaryotes - 0 (source: NCBI BLink).;Dbxref=locus:4010713432;loc…	499
chr1	3887917	3888416	499	3888175	130.12	4.46065	1.43597	3.49132	hda19_peak_745	AT1G11580	+	Name=AT1G11580;Note=methylesterase PCR A;symbol=PMEPCRA;Alias=ATPMEPCRA;full_name=methylesterase PCR A;computational_description=methylesterase PCR A (PMEPCRA)%3B FUNCTIONS IN: enzyme inhibitor activity%2C pectinesterase activity%3B INVOLVED IN: cell wall modification%3B LOCATED IN: cell wall%2C plasma membrane%2C plant-type cell wall%3B EXPRESSED IN: 25 plant structures%3B EXPRESSED DURING: 13 g…	499
chr1	3903243	3904019	776	3903487	130.12	6.32107	1.57291	5.27358	hda19_peak_746	AT1G11600	+	Name=AT1G11600;Note=cytochrome P450%2C family 77%2C subfamily B%2C polypeptide 1;curator_summary=member of CYP77B;symbol=CYP77B1;full_name=cytochrome P450%2C family 77%2C subfamily B%2C polypeptide 1;computational_description=cytochrome P450%2C family 77%2C subfamily B%2C polypeptide 1 (CYP77B1)%3B FUNCTIONS IN: electron carrier activity%2C monooxygenase activity%2C iron ion binding%2C oxygen bin…	652
chr1	3914151	3915148	997	3914630	264.79	52.3223	3.02038	50.4199	hda19_peak_747	AT1G11630	-	Name=AT1G11630;Note=Tetratricopeptide repeat (TPR)-like superfamily protein;computational_description=Tetratricopeptide repeat (TPR)-like superfamily protein%3B CONTAINS InterPro DOMAIN/s: Pentatricopeptide repeat (InterPro:IPR002885)%3B BEST Arabidopsis thaliana protein match is: pentatricopeptide repeat 336 (TAIR:AT1G61870.1)%3B Has 27426 Blast hits to 8035 proteins in 245 species: Archae - 4%3…	997
chr1	3918195	3918680	485	3918358	146.83	7.29939	1.60221	6.21572	hda19_peak_748	AT1G11655	+	Name=AT1G11655;Note=hypothetical protein;computational_description=unknown protein%3B BEST Arabidopsis thaliana protein match is: unknown protein (TAIR:AT4G21902.1)%3B Has 22 Blast hits to 22 proteins in 6 species: Archae - 0%3B Bacteria - 0%3B Metazoa - 0%3B Fungi - 0%3B Plants - 22%3B Viruses - 0%3B Other Eukaryotes - 0 (source: NCBI BLink).;Dbxref=PMID:15276459,PMID:24119003,locus:504956258;lo…	444
chr1	3927604	3930062	2458	3929825	188.34	20.6573	2.15162	19.2316	hda19_peak_750	AT1G11670	-	Name=AT1G11670;Note=MATE efflux family protein;computational_description=MATE efflux family protein%3B FUNCTIONS IN: antiporter activity%2C drug transmembrane transporter activity%2C transporter activity%3B INVOLVED IN: drug transmembrane transport%2C N-terminal protein myristoylation%2C transmembrane transport%3B LOCATED IN: membrane%3B EXPRESSED IN: 22 plant structures%3B EXPRESSED DURING: 13 g…	1948
chr1	3931167	3931946	779	3931399	153.41	10.0824	1.74575	8.90932	hda19_peak_751	AT1G11670	-	Name=AT1G11670;Note=MATE efflux family protein;computational_description=MATE efflux family protein%3B FUNCTIONS IN: antiporter activity%2C drug transmembrane transporter activity%2C transporter activity%3B INVOLVED IN: drug transmembrane transport%2C N-terminal protein myristoylation%2C transmembrane transport%3B LOCATED IN: membrane%3B EXPRESSED IN: 22 plant structures%3B EXPRESSED DURING: 13 g…	779
chr1	3937171	3938726	1555	3937551	223.78	30.5872	2.41702	28.9852	hda19_peak_754	AT1G04863	-	locus_type=long_noncoding_rna;Name=AT1G04863	1481
chr1	3942674	3943801	1127	3943476	241	43.4733	2.84444	41.6845	hda19_peak_755	AT1G04867	+	locus_type=other_rna;Name=AT1G04867	756
chr1	3944127	3948863	4736	3947976	406.05	123.147	4.23658	120.55	hda19_peak_756	AT1G11700	+	Name=AT1G11700;Note=senescence regulator (Protein of unknown function%2C DUF584);computational_description=Protein of unknown function%2C DUF584%3B FUNCTIONS IN: molecular_function unknown%3B INVOLVED IN: biological_process unknown%3B LOCATED IN: chloroplast%3B EXPRESSED IN: 21 plant structures%3B EXPRESSED DURING: 11 growth stages%3B CONTAINS InterPro DOMAIN/s: Protein of unknown function DUF584…	2174
chr1	3950828	3951698	870	3951199	252.14	41.136	2.66459	39.3791	hda19_peak_757	AT1G11720	+	Name=AT1G11720;Note=starch synthase 3;curator_summary=Encodes a starch synthase that in addition to its role in starch biosynthesis also has a negative regulatory function in the biosynthesis of transient starch. The protein apparently contains a starch-binding domain (SBD).;symbol=SS3;Alias=ATSS3,starch synthase 3;full_name=starch synthase 3;computational_description=starch synthase 3 (SS3)%3B F…	870
chr1	3979102	3979598	496	3979300	134.17	6.19585	1.55366	5.15299	hda19_peak_758	AT1G11780	-	Name=AT1G11780;Note=oxidoreductase%2C 2OG-Fe(II) oxygenase family protein;computational_description=oxidoreductase%2C 2OG-Fe(II) oxygenase family protein%3B BEST Arabidopsis thaliana protein match is: 2-oxoglutarate-dependent dioxygenase family protein (TAIR:AT5G01780.2)%3B Has 1304 Blast hits to 1304 proteins in 617 species: Archae - 0%3B Bacteria - 928%3B Metazoa - 100%3B Fungi - 94%3B Plants -…	496
chr1	3981062	3981484	422	3981257	179.23	27.2288	2.53085	25.6818	hda19_peak_759	AT1G11785	-	Name=AT1G11785;Note=transmembrane protein;computational_description=unknown protein%3B FUNCTIONS IN: molecular_function unknown%3B INVOLVED IN: biological_process unknown%3B LOCATED IN: cellular_component unknown%3B Has 2 Blast hits to 2 proteins in 1 species: Archae - 0%3B Bacteria - 0%3B Metazoa - 0%3B Fungi - 0%3B Plants - 2%3B Viruses - 0%3B Other Eukaryotes - 0 (source: NCBI BLink).;Dbxref=l…	422
chr1	3993248	3994101	853	3993738	214.67	28.1703	2.36195	26.6077	hda19_peak_760	AT1G11820	-	Name=AT1G11820;Note=O-Glycosyl hydrolases family 17 protein;computational_description=O-Glycosyl hydrolases family 17 protein%3B FUNCTIONS IN: cation binding%2C hydrolase activity%2C hydrolyzing O-glycosyl compounds%2C catalytic activity%3B INVOLVED IN: carbohydrate metabolic process%3B LOCATED IN: endomembrane system%3B CONTAINS InterPro DOMAIN/s: Glycoside hydrolase%2C catalytic core (InterPro:…	853
chr1	3994700	3995664	964	3995208	525.54	197.76	5.26536	194.659	hda19_peak_761	AT1G11840	+	Name=AT1G11840;Note=glyoxalase/bleomycin resistance protein/dioxygenase superfamily protein;curator_summary=Encodes a glyoxalase I homolog ATGLX1.;symbol=GLX1;Alias=ATGLX1,glyoxalase I homolog;full_name=glyoxalase I homolog;computational_description=glyoxalase I homolog (GLX1)%3B FUNCTIONS IN: lactoylglutathione lyase activity%2C metal ion binding%3B INVOLVED IN: response to cadmium ion%2C carboh…	964
chr1	3998095	3998766	671	3998339	141.26	8.01096	1.656	6.9028	hda19_peak_762	AT1G11850	+	Name=AT1G11850;Note=transmembrane protein;computational_description=unknown protein%3B FUNCTIONS IN: molecular_function unknown%3B INVOLVED IN: biological_process unknown%3B LOCATED IN: endomembrane system%3B EXPRESSED IN: 19 plant structures%3B EXPRESSED DURING: 12 growth stages%3B Has 38777 Blast hits to 8185 proteins in 741 species: Archae - 46%3B Bacteria - 14846%3B Metazoa - 13013%3B Fungi -…	610
chr1	4000620	4001402	782	4000832	136.19	7.16814	1.61499	6.08901	hda19_peak_763	AT1G11860	+	Name=AT1G11860;Note=Glycine cleavage T-protein family;computational_description=Glycine cleavage T-protein family%3B FUNCTIONS IN: aminomethyltransferase activity%3B INVOLVED IN: response to cadmium ion%3B LOCATED IN: in 6 components%3B EXPRESSED IN: 26 plant structures%3B EXPRESSED DURING: 15 growth stages%3B CONTAINS InterPro DOMAIN/s: Glycine cleavage system T protein (InterPro:IPR006223)%2C G…	782
chr1	4010327	4010893	566	4010587	238.97	24.8354	2.12365	23.3301	hda19_peak_764	AT1G11880	-	Name=AT1G11880;Note=transferases%2C transferring hexosyl groups;computational_description=transferases%2C transferring hexosyl groups%3B FUNCTIONS IN: transferase activity%2C transferring hexosyl groups%3B INVOLVED IN: GPI anchor biosynthetic process%3B LOCATED IN: integral to membrane%2C endoplasmic reticulum membrane%3B EXPRESSED IN: 10 plant structures%3B EXPRESSED DURING: F mature embryo stag…	566
chr1	4014492	4015058	566	4014776	144.29	8.68133	1.68947	7.55113	hda19_peak_765	AT1G11900	-	Name=AT1G11900;Note=Tetratricopeptide repeat (TPR)-like superfamily protein;computational_description=Tetratricopeptide repeat (TPR)-like superfamily protein%3B CONTAINS InterPro DOMAIN/s: Pentatricopeptide repeat (InterPro:IPR002885)%3B BEST Arabidopsis thaliana protein match is: Tetratricopeptide repeat (TPR)-like superfamily protein (TAIR:AT3G06920.1)%3B Has 30383 Blast hits to 10536 proteins …	566
chr1	4016410	4016970	560	4016643	145.81	9.90084	1.76794	8.73329	hda19_peak_766	AT1G11910	-	Name=AT1G11910;Note=aspartic proteinase A1;curator_summary=Encodes an aspartic proteinase that forms a heterodimer and is stable over a broad pH range (ph 3-8).;symbol=APA1;Alias=ATAPA1;full_name=aspartic proteinase A1;computational_description=aspartic proteinase A1 (APA1)%3B FUNCTIONS IN: endopeptidase activity%3B INVOLVED IN: proteolysis%2C response to salt stress%3B LOCATED IN: vacuole%3B EXP…	259
chr1	4019716	4021394	1678	4021032	373.65	80.5975	3.22971	78.3839	hda19_peak_767	AT1G11910	-	Name=AT1G11910;Note=aspartic proteinase A1;curator_summary=Encodes an aspartic proteinase that forms a heterodimer and is stable over a broad pH range (ph 3-8).;symbol=APA1;Alias=ATAPA1;full_name=aspartic proteinase A1;computational_description=aspartic proteinase A1 (APA1)%3B FUNCTIONS IN: endopeptidase activity%3B INVOLVED IN: proteolysis%2C response to salt stress%3B LOCATED IN: vacuole%3B EXP…	1678
chr1	4028629	4028979	350	4028768	130.62	6.5774	1.59727	5.52017	hda19_peak_768	AT1G11930	+	Name=AT1G11930;Note=Putative pyridoxal phosphate-dependent enzyme%2C YBL036C type;computational_description=Predicted pyridoxal phosphate-dependent enzyme%2C YBL036C type%3B CONTAINS InterPro DOMAIN/s: Predicted pyridoxal phosphate-dependent enzyme%2C YBL036C type (InterPro:IPR011078)%2C Alanine racemase%2C N-terminal (InterPro:IPR001608)%3B BEST Arabidopsis thaliana protein match is: Predicted p…	350
chr1	4033837	4034447	610	4034068	139.23	4.22419	1.40232	3.26591	hda19_peak_769	AT1G11940	-	Name=AT1G11940;Note=Core-2/I-branching beta-1%2C6-N-acetylglucosaminyltransferase family protein;computational_description=Core-2/I-branching beta-1%2C6-N-acetylglucosaminyltransferase family protein%3B CONTAINS InterPro DOMAIN/s: Core-2/I-Branching enzyme (InterPro:IPR021141)%3B BEST Arabidopsis thaliana protein match is: Core-2/I-branching beta-1%2C6-N-acetylglucosaminyltransferase family prote…	610
chr1	4038573	4043078	4505	4039423	259.22	39.8035	2.57647	38.0651	hda19_peak_770	AT1G11960	-	Name=AT1G11960;Note=ERD (early-responsive to dehydration stress) family protein;computational_description=ERD (early-responsive to dehydration stress) family protein%3B FUNCTIONS IN: molecular_function unknown%3B INVOLVED IN: biological_process unknown%3B LOCATED IN: plasma membrane%3B EXPRESSED IN: 22 plant structures%3B EXPRESSED DURING: 13 growth stages%3B CONTAINS InterPro DOMAIN/s: Protein o…	3513
chr1	4043502	4044709	1207	4044171	406.05	118.275	4.08776	115.719	hda19_peak_771	AT1G11960	-	Name=AT1G11960;Note=ERD (early-responsive to dehydration stress) family protein;computational_description=ERD (early-responsive to dehydration stress) family protein%3B FUNCTIONS IN: molecular_function unknown%3B INVOLVED IN: biological_process unknown%3B LOCATED IN: plasma membrane%3B EXPRESSED IN: 22 plant structures%3B EXPRESSED DURING: 13 growth stages%3B CONTAINS InterPro DOMAIN/s: Protein o…	1207
chr1	4053785	4054125	340	4053958	142.27	5.13193	1.46211	4.13276	hda19_peak_772	AT1G12000	-	Name=AT1G12000;Note=Phosphofructokinase family protein;computational_description=Phosphofructokinase family protein%3B FUNCTIONS IN: diphosphate-fructose-6-phosphate 1-phosphotransferase activity%3B INVOLVED IN: response to cadmium ion%2C glycolysis%2C photosynthesis%3B LOCATED IN: pyrophosphate-dependent phosphofructokinase complex%2C beta-subunit complex%2C cell wall%2C membrane%3B EXPRESSED IN…	340
chr1	4057948	4058321	373	4058166	154.93	7.7121	1.60749	6.6141	hda19_peak_773	AT1G12013	+	Note=SNOR111%2CsnoRNA;symbol=SNOR111;curator_summary=Encodes a H/ACA-box snoRNA (snoR111). Gb: AJ505682;full_name=small nucleolar RNA111;Dbxref=PMID:18613972 22820990,PMID:18613972,locus:1009023098;Name=AT1G12013;locus_type=small_nucleolar_rna	373
chr1	4062153	4063375	1222	4062458	184.29	20.7708	2.1763	19.343	hda19_peak_775	AT1G12020	-	Name=AT1G12020;Note=hypothetical protein;computational_description=unknown protein%3B BEST Arabidopsis thaliana protein match is: unknown protein (TAIR:AT1G62422.1)%3B Has 89 Blast hits to 88 proteins in 16 species: Archae - 0%3B Bacteria - 0%3B Metazoa - 0%3B Fungi - 0%3B Plants - 87%3B Viruses - 0%3B Other Eukaryotes - 2 (source: NCBI BLink).;Dbxref=PMID:17227549,locus:2008885;locus_type=protei…	1222
chr1	4064641	4065132	491	4064790	134.67	6.4554	1.57762	5.40256	hda19_peak_776	AT1G12030	-	Name=AT1G12030;Note=phosphoenolpyruvate carboxylase%2C putative (DUF506);computational_description=Protein of unknown function (DUF506) %3B CONTAINS InterPro DOMAIN/s: Protein of unknown function DUF506%2C plant (InterPro:IPR006502)%3B BEST Arabidopsis thaliana protein match is: Protein of unknown function (DUF506) (TAIR:AT1G62420.1)%3B Has 393 Blast hits to 391 proteins in 26 species: Archae - 0…	491
chr1	4066057	4067398	1341	4066885	223.28	42.7346	2.93327	40.9557	hda19_peak_777	AT1G12030	-	Name=AT1G12030;Note=phosphoenolpyruvate carboxylase%2C putative (DUF506);computational_description=Protein of unknown function (DUF506) %3B CONTAINS InterPro DOMAIN/s: Protein of unknown function DUF506%2C plant (InterPro:IPR006502)%3B BEST Arabidopsis thaliana protein match is: Protein of unknown function (DUF506) (TAIR:AT1G62420.1)%3B Has 393 Blast hits to 391 proteins in 26 species: Archae - 0…	1287
chr1	4076161	4077035	874	4076894	180.75	13.7538	1.85457	12.4822	hda19_peak_778	AT1G12060	+	Name=AT1G12060;Note=BCL-2-associated athanogene 5;curator_summary=A member of Arabidopsis BAG (Bcl-2-associated athanogene) proteins%2C plant homologs of mammalian regulators of apoptosis. Plant BAG proteins are multi-functional and remarkably similar to their animal counterparts%2C as they regulate apoptotic-like processes ranging from pathogen attack%2C to abiotic stress%2C to plant development…	874
chr1	4080285	4080782	497	4080538	162.01	12.6188	1.85244	11.3762	hda19_peak_779	AT1G12070	-	Name=AT1G12070;Note=Immunoglobulin E-set superfamily protein;computational_description=Immunoglobulin E-set superfamily protein%3B FUNCTIONS IN: Rho GDP-dissociation inhibitor activity%3B INVOLVED IN: biological_process unknown%3B LOCATED IN: cytoplasm%3B EXPRESSED IN: 10 plant structures%3B EXPRESSED DURING: L mature pollen stage%2C M germinated pollen stage%2C 4 anthesis%2C C globular stage%2C …	497
chr1	4088566	4090681	2115	4088831	189.35	26.4345	2.42408	24.901	hda19_peak_783	AT1G12090	-	Name=AT1G12090;Note=extensin-like protein;curator_summary=extensin-like protein (ELP);symbol=ELP;full_name=extensin-like protein;computational_description=extensin-like protein (ELP)%3B FUNCTIONS IN: lipid binding%3B INVOLVED IN: lipid transport%3B LOCATED IN: endomembrane system%3B EXPRESSED IN: 22 plant structures%3B EXPRESSED DURING: 13 growth stages%3B CONTAINS InterPro DOMAIN/s: Bifunctional…	1018
chr1	4104816	4108557	3741	4107971	305.8	69.2804	3.33482	67.1835	hda19_peak_787	AT1G12110	+	Name=AT1G12110;Note=nitrate transporter 1.1;curator_summary=Encodes NRT1.1 (CHL1)%2C a dual-affinity nitrate transporter. The protein is expressed in guard cells and function in stomatal opening. Mutants have less transpiration and are more tolerant to drought. Expressed in lateral roots. Involved in nitrate signaling which enables the plant root system to detect and exploit nitrate-rich soil pat…	3741
chr1	4113830	4114951	1121	4114505	169.1	9.60695	1.66768	8.44807	hda19_peak_788	AT1G12120	-	Name=AT1G12120;Note=hypothetical protein (DUF863);computational_description=Plant protein of unknown function (DUF863)%3B CONTAINS InterPro DOMAIN/s: Protein of unknown function DUF863%2C plant (InterPro:IPR008581)%3B BEST Arabidopsis thaliana protein match is: Plant protein of unknown function (DUF863) (TAIR:AT1G62530.2)%3B Has 160 Blast hits to 145 proteins in 37 species: Archae - 0%3B Bacteria…	278
chr1	4117263	4118122	859	4117547	186.82	13.8805	1.84141	12.6057	hda19_peak_789	AT1G12120	-	Name=AT1G12120;Note=hypothetical protein (DUF863);computational_description=Plant protein of unknown function (DUF863)%3B CONTAINS InterPro DOMAIN/s: Protein of unknown function DUF863%2C plant (InterPro:IPR008581)%3B BEST Arabidopsis thaliana protein match is: Plant protein of unknown function (DUF863) (TAIR:AT1G62530.2)%3B Has 160 Blast hits to 145 proteins in 37 species: Archae - 0%3B Bacteria…	859
chr1	4125711	4126311	600	4126025	170.62	15.3453	1.97267	14.0346	hda19_peak_790	AT1G12150	-	Name=AT1G12150;Note=weak chloroplast movement under blue light protein (DUF827);computational_description=Plant protein of unknown function (DUF827)%3B CONTAINS InterPro DOMAIN/s: Protein of unknown function DUF827%2C plant (InterPro:IPR008545)%3B BEST Arabidopsis thaliana protein match is: Plant protein of unknown function (DUF827) (TAIR:AT4G17210.1)%3B Has 175296 Blast hits to 90319 proteins in…	600
chr1	4137458	4137813	355	4137660	119.99	4.25956	1.45422	3.29956	hda19_peak_792	AT1G12200	+	Name=AT1G12200;Note=Flavin-binding monooxygenase family protein;curator_summary=Putative flavin monooxygenase.;symbol=FMO;full_name=flavin monooxygenase;computational_description=Flavin-binding monooxygenase family protein%3B FUNCTIONS IN: NADP or NADPH binding%2C monooxygenase activity%2C FAD binding%2C flavin-containing monooxygenase activity%3B INVOLVED IN: oxidation reduction%3B LOCATED IN: c…	355
chr1	4139910	4140724	814	4140379	212.64	25.8596	2.27281	24.336	hda19_peak_793	AT1G12210	+	Name=AT1G12210;Note=RPS5-like 1;curator_summary=RFL1 has high sequence similarity to the adjacent disease resistance (R) gene RPS5.;symbol=RFL1;full_name=RPS5-like 1;computational_description=RPS5-like 1 (RFL1)%3B FUNCTIONS IN: ATP binding%3B INVOLVED IN: N-terminal protein myristoylation%2C response to bacterium%2C defense response%3B LOCATED IN: cellular_component unknown%3B EXPRESSED IN: shoot…	814
chr1	4143815	4145002	1187	4143970	174.67	20.0748	2.19882	18.6606	hda19_peak_794	AT1G12211	-	Name=AT1G12211;Note=hypothetical protein;computational_description=unknown protein%3B Has 30201 Blast hits to 17322 proteins in 780 species: Archae - 12%3B Bacteria - 1396%3B Metazoa - 17338%3B Fungi - 3422%3B Plants - 5037%3B Viruses - 0%3B Other Eukaryotes - 2996 (source: NCBI BLink).;Dbxref=PMID:17395691,locus:4515102522;locus_type=protein_coding	1187
chr1	4147855	4148321	466	4148110	150.37	11.7055	1.85189	10.4872	hda19_peak_795	AT1G12230	+	Name=AT1G12230;Note=Aldolase superfamily protein;computational_description=Aldolase superfamily protein%3B FUNCTIONS IN: transaldolase activity%2C zinc ion binding%3B INVOLVED IN: glucose catabolic process to lactate and acetate%2C 5-phosphoribose 1-diphosphate biosynthetic process%2C carbohydrate metabolic process%2C metabolic process%2C pentose-phosphate shunt%2C non-oxidative branch%3B LOCATED…	466
chr1	4153662	4154116	454	4153940	161	10.2703	1.72611	9.09182	hda19_peak_797	AT1G12240	+	Name=AT1G12240;Note=Glycosyl hydrolases family 32 protein;curator_summary=Encodes a vacuolar invertase betaFruct4. betaFruct4 is transported from the endoplasmic reticulum through the intermediate compartments as a membrane protein. The N-terminal cytoplasmic domain contains multiple sequence motifs that are involved at various stages in the trafficking of betaFruct4 from the ER to the central va…	454
chr1	4154546	4155237	691	4154891	204.04	19.577	2.03007	18.1729	hda19_peak_798	AT1G12240	+	Name=AT1G12240;Note=Glycosyl hydrolases family 32 protein;curator_summary=Encodes a vacuolar invertase betaFruct4. betaFruct4 is transported from the endoplasmic reticulum through the intermediate compartments as a membrane protein. The N-terminal cytoplasmic domain contains multiple sequence motifs that are involved at various stages in the trafficking of betaFruct4 from the ER to the central va…	691
chr1	4157210	4158067	857	4157453	166.07	11.8388	1.7964	10.6168	hda19_peak_799	AT1G12244	+	Name=AT1G12244;Note=Polynucleotidyl transferase%2C ribonuclease H-like superfamily protein;computational_description=Polynucleotidyl transferase%2C ribonuclease H-like superfamily protein%3B FUNCTIONS IN: hydrolase activity%2C acting on ester bonds%2C nucleic acid binding%3B INVOLVED IN: DNA repair%2C nucleobase%2C nucleoside%2C nucleotide and nucleic acid metabolic process%2C DNA recombination%2…	857
chr1	4159030	4159473	443	4159206	140.75	5.43042	1.49211	4.4185	hda19_peak_800	AT1G12250	+	Name=AT1G12250;Note=Pentapeptide repeat-containing protein;computational_description=Pentapeptide repeat-containing protein%3B FUNCTIONS IN: molecular_function unknown%3B INVOLVED IN: biological_process unknown%3B LOCATED IN: thylakoid%2C chloroplast thylakoid membrane%2C chloroplast thylakoid lumen%2C chloroplast%3B EXPRESSED IN: 22 plant structures%3B EXPRESSED DURING: 13 growth stages%3B CONTA…	443
chr1	4171705	4172275	570	4172043	145.31	6.38245	1.54007	5.33263	hda19_peak_801	AT1G12270	+	Name=AT1G12270;Note=stress-inducible protein;curator_summary=Encodes one of the 36 carboxylate clamp (CC)-tetratricopeptide repeat (TPR) proteins (Prasad 2010%2C Pubmed ID: 20856808) with potential to interact with Hsp90/Hsp70 as co-chaperones.;symbol=Hop1;full_name=Hop1;computational_description=stress-inducible protein%2C putative%3B FUNCTIONS IN: binding%3B INVOLVED IN: response to stress%3B E…	570
chr1	4182469	4183059	590	4182786	186.32	22.638	2.25683	21.1735	hda19_peak_802	AT1G12290	-	Name=AT1G12290;Note=Disease resistance protein (CC-NBS-LRR class) family;computational_description=Disease resistance protein (CC-NBS-LRR class) family%3B FUNCTIONS IN: ATP binding%3B INVOLVED IN: N-terminal protein myristoylation%2C defense response%3B EXPRESSED IN: stem%2C inflorescence meristem%2C root%2C stamen%3B EXPRESSED DURING: 4 anthesis%3B CONTAINS InterPro DOMAIN/s: NB-ARC (InterPro:IP…	590
chr1	4186196	4186523	327	4186369	127.08	7.16821	1.64206	6.08903	hda19_peak_803	AT1G12300	-	Name=AT1G12300;Note=Tetratricopeptide repeat (TPR)-like superfamily protein;computational_description=Tetratricopeptide repeat (TPR)-like superfamily protein%3B INVOLVED IN: biological_process unknown%3B LOCATED IN: mitochondrion%3B CONTAINS InterPro DOMAIN/s: Pentatricopeptide repeat (InterPro:IPR002885)%3B BEST Arabidopsis thaliana protein match is: Pentatricopeptide repeat (PPR) superfamily pr…	327
chr1	4187650	4189252	1602	4188455	322	81.03	3.60014	78.8116	hda19_peak_804	AT1G12320	+	Name=AT1G12320;Note=ankyrin repeat/KH domain protein (DUF1442);computational_description=Protein of unknown function (DUF1442)%3B CONTAINS InterPro DOMAIN/s: Protein of unknown function DUF1442 (InterPro:IPR009902)%3B BEST Arabidopsis thaliana protein match is: Protein of unknown function (DUF1442) (TAIR:AT1G62840.1)%3B Has 98 Blast hits to 98 proteins in 12 species: Archae - 0%3B Bacteria - 0%3B…	1602
chr1	4190394	4190759	365	4190590	133.16	5.27659	1.49062	4.2711	hda19_peak_805	AT1G04947	+	locus_type=long_noncoding_rna;Name=AT1G04947	289
chr1	4191198	4192729	1531	4192407	233.4	41.1489	2.79051	39.3918	hda19_peak_806	AT1G04943	-	locus_type=long_noncoding_rna;Name=AT1G04943	1070
chr1	4194716	4195398	682	4195241	119.99	7.16898	1.68324	6.08979	hda19_peak_807	AT1G12330	+	Name=AT1G12330;Note=cyclin-dependent kinase-like protein;computational_description=unknown protein%3B INVOLVED IN: biological_process unknown%3B LOCATED IN: chloroplast%3B EXPRESSED IN: 21 plant structures%3B EXPRESSED DURING: 12 growth stages%3B BEST Arabidopsis thaliana protein match is: unknown protein (TAIR:AT5G12900.1)%3B Has 249 Blast hits to 249 proteins in 27 species: Archae - 0%3B Bacter…	682
chr1	4196061	4197061	1000	4196768	226.82	36.5453	2.64908	34.853	hda19_peak_808	AT1G12330	+	Name=AT1G12330;Note=cyclin-dependent kinase-like protein;computational_description=unknown protein%3B INVOLVED IN: biological_process unknown%3B LOCATED IN: chloroplast%3B EXPRESSED IN: 21 plant structures%3B EXPRESSED DURING: 12 growth stages%3B BEST Arabidopsis thaliana protein match is: unknown protein (TAIR:AT5G12900.1)%3B Has 249 Blast hits to 249 proteins in 27 species: Archae - 0%3B Bacter…	688
chr1	4208538	4209128	590	4208854	321.5	64.8533	3.07141	62.8054	hda19_peak_809	AT1G12370	-	Name=AT1G12370;Note=photolyase 1;curator_summary=encodes an amino acid sequence with significant homology to the recently characterized type II photolyases. The uvr2-1 mutant is unable to remove CPDs in vivo%2C and plant extracts lack detectable photolyase activity %2C is sensitive to UV-B and is an allele;symbol=PHR1;Alias=UVR2,UV RESISTANCE 2;full_name=photolyase 1;computational_description=pho…	590
chr1	4216464	4218076	1612	4217183	267.32	39.6704	2.53136	37.9339	hda19_peak_811	AT1G12380	-	Name=AT1G12380;Note=hypothetical protein;computational_description=unknown protein%3B BEST Arabidopsis thaliana protein match is: unknown protein (TAIR:AT1G62870.1)%3B Has 173 Blast hits to 170 proteins in 34 species: Archae - 0%3B Bacteria - 4%3B Metazoa - 25%3B Fungi - 8%3B Plants - 123%3B Viruses - 7%3B Other Eukaryotes - 6 (source: NCBI BLink).;Dbxref=PMID:20736450,locus:2034695;locus_type=pr…	1612
chr1	4219775	4220313	538	4219989	165.56	7.87669	1.58628	6.77292	hda19_peak_812	AT1G12390	+	Name=AT1G12390;Note=Cornichon family protein;computational_description=Cornichon family protein%3B FUNCTIONS IN: molecular_function unknown%3B INVOLVED IN: intracellular signaling pathway%3B LOCATED IN: endomembrane system%2C membrane%3B CONTAINS InterPro DOMAIN/s: Cornichon (InterPro:IPR003377)%3B BEST Arabidopsis thaliana protein match is: Cornichon family protein (TAIR:AT1G12340.1)%3B Has 617 …	538
chr1	4222768	4223157	389	4222992	122.02	5.30828	1.51873	4.30175	hda19_peak_813	AT1G12410	+	Name=AT1G12410;Note=CLP protease proteolytic subunit 2;curator_summary=Encodes a ClpP-related sequence. Though similar to ClpP proteins%2C this does not contains the highly conserved catalytic triad of Ser-type proteases (Ser-His-Asp). The name reflects nomenclature described in Adam et. al (2001).;symbol=CLP2;Alias=CLPR2,EMB3146,EMBRYO DEFECTIVE 3146,NCLPP2,NUCLEAR-ENCODED CLP PROTEASE P2;full_n…	389
chr1	4225036	4225558	522	4225253	155.94	7.48479	1.59129	6.39464	hda19_peak_814	AT1G12411	-	Name=AT1G12411;Note=hypothetical protein;computational_description=unknown protein%3B Has 30201 Blast hits to 17322 proteins in 780 species: Archae - 12%3B Bacteria - 1396%3B Metazoa - 17338%3B Fungi - 3422%3B Plants - 5037%3B Viruses - 0%3B Other Eukaryotes - 2996 (source: NCBI BLink).;Dbxref=PMID:17395691,locus:4515102524;locus_type=protein_coding	238
chr1	4225958	4226650	692	4226187	164.04	9.28189	1.66271	8.13295	hda19_peak_815	AT1G12411	-	Name=AT1G12411;Note=hypothetical protein;computational_description=unknown protein%3B Has 30201 Blast hits to 17322 proteins in 780 species: Archae - 12%3B Bacteria - 1396%3B Metazoa - 17338%3B Fungi - 3422%3B Plants - 5037%3B Viruses - 0%3B Other Eukaryotes - 2996 (source: NCBI BLink).;Dbxref=PMID:17395691,locus:4515102524;locus_type=protein_coding	524
chr1	4228832	4231732	2900	4229973	605.02	231.513	5.36305	228.21	hda19_peak_816	AT1G12420	-	Name=AT1G12420;Note=ACT domain repeat 8;symbol=ACR8;full_name=ACT domain repeat 8;computational_description=ACT domain repeat 8 (ACR8)%3B CONTAINS InterPro DOMAIN/s: Amino acid-binding ACT (InterPro:IPR002912)%3B BEST Arabidopsis thaliana protein match is: ACT domain repeat 7 (TAIR:AT4G22780.1)%3B Has 2013 Blast hits to 1422 proteins in 371 species: Archae - 0%3B Bacteria - 1118%3B Metazoa - 0%3B…	1379
chr1	4238379	4239337	958	4238886	266.82	36.6536	2.43471	34.9598	hda19_peak_817	AT1G12430	-	Name=AT1G12430;Note=armadillo repeat kinesin 3;curator_summary=Encodes the kinesin-like protein PAK has an Armadillo motif tail and is involved in guard cell development in Arabidopsis (from Genbank record AF159052).However%2C no defect in stomatal complexes has been observed in loss of function mutations. It accumulates at the preprophase band (PPB) in a cell-cycle and microtubule-dependent mann…	958
chr1	4242143	4244545	2402	4243237	380.23	99.4934	3.73308	97.0995	hda19_peak_818	AT1G12440	-	Name=AT1G12440;Note=A20/AN1-like zinc finger family protein;computational_description=A20/AN1-like zinc finger family protein%3B FUNCTIONS IN: DNA binding%2C zinc ion binding%3B INVOLVED IN: biological_process unknown%3B LOCATED IN: cellular_component unknown%3B CONTAINS InterPro DOMAIN/s: Zinc finger%2C AN1-type (InterPro:IPR000058)%2C Zinc finger%2C A20-type (InterPro:IPR002653)%3B BEST Arabido…	2086
chr1	4245921	4247552	1631	4246974	237.96	32.3078	2.41515	30.6788	hda19_peak_819	AT1G12460	+	Name=AT1G12460;Note=Leucine-rich repeat protein kinase family protein;computational_description=Leucine-rich repeat protein kinase family protein%3B FUNCTIONS IN: protein serine/threonine kinase activity%2C kinase activity%2C ATP binding%3B INVOLVED IN: transmembrane receptor protein tyrosine kinase signaling pathway%2C protein amino acid phosphorylation%3B LOCATED IN: plasma membrane%3B EXPRESSE…	1335
chr1	4259227	4259571	344	4259351	116.45	7.36484	1.70247	6.27899	hda19_peak_820	AT1G12480	-	Name=AT1G12480;Note=C4-dicarboxylate transporter/malic acid transport protein;curator_summary=Encodes a membrane protein with 10 predicted transmembrane helices. SLAC1 is a multispanning membrane protein expressed predominantly in guard cells that plays a role in regulating cellular ion homeostasis and S-type anion currents. SLAC1 is important for normal stomatal closure in response to a variety …	344
chr1	4260388	4260729	341	4260651	102.78	3.98721	1.47176	3.0406	hda19_peak_821	AT1G12490	+	Name=AT1G12490;Note=F-box associated ubiquitination effector family protein;computational_description=F-box associated ubiquitination effector family protein%3B CONTAINS InterPro DOMAIN/s: F-box associated domain%2C type 1 (InterPro:IPR006527)%2C F-box associated interaction domain (InterPro:IPR017451)%3B BEST Arabidopsis thaliana protein match is: F-box and associated interaction domains-contain…	341
chr1	4262921	4263590	669	4263569	125.56	2.43057	1.2784	1.57333	hda19_peak_822	AT1G12500	-	Name=AT1G12500;Note=Nucleotide-sugar transporter family protein;computational_description=Nucleotide-sugar transporter family protein%3B FUNCTIONS IN: organic anion transmembrane transporter activity%3B LOCATED IN: membrane%3B EXPRESSED IN: 22 plant structures%3B EXPRESSED DURING: 13 growth stages%3B CONTAINS InterPro DOMAIN/s: Protein of unknown function DUF6%2C transmembrane (InterPro:IPR000620…	441
chr1	4264378	4267275	2897	4265108	335.17	80.0931	3.46565	77.8844	hda19_peak_823	AT1G12500	-	Name=AT1G12500;Note=Nucleotide-sugar transporter family protein;computational_description=Nucleotide-sugar transporter family protein%3B FUNCTIONS IN: organic anion transmembrane transporter activity%3B LOCATED IN: membrane%3B EXPRESSED IN: 22 plant structures%3B EXPRESSED DURING: 13 growth stages%3B CONTAINS InterPro DOMAIN/s: Protein of unknown function DUF6%2C transmembrane (InterPro:IPR000620…	1778
chr1	4268641	4268964	323	4268824	152.4	7.55874	1.59787	6.46586	hda19_peak_824	AT1G12520	-	Name=AT1G12520;Note=copper chaperone for SOD1;curator_summary=Copper-zinc superoxide dismutase copper chaperone (delivers copper to the Cu-Zn superoxide dismutase). Localized to the chloroplast. Expressed in roots and shoots. Up-regulated in response to copper and senescence. The AtACC activates all three CuZnSOD activities located in three different subcellular compartments. Contains three domai…	323
chr1	4270942	4271347	405	4271140	124.55	5.24167	1.51477	4.23777	hda19_peak_825	AT1G12530	-	Name=AT1G12530;Note=hypothetical protein;Alias=MOS9,modifier of snc1 9;computational_description=unknown protein%3B BEST Arabidopsis thaliana protein match is: unknown protein (TAIR:AT1G56420.1)%3B Has 54 Blast hits to 53 proteins in 13 species: Archae - 0%3B Bacteria - 0%3B Metazoa - 0%3B Fungi - 0%3B Plants - 54%3B Viruses - 0%3B Other Eukaryotes - 0 (source: NCBI BLink).;Dbxref=PMID:23690534,l…	405
chr1	4274359	4276088	1729	4274803	149.86	10.9607	1.81764	9.76273	hda19_peak_826	AT1G12550	+	Name=AT1G12550;Note=D-isomer specific 2-hydroxyacid dehydrogenase family protein;curator_summary=Encodes a hydroxypyruvate reductase that reduces HP to glycerate and shows even more activity with glyoxylate%2C a more upstream intermediate of the photorespiratory cycle. It is likely targeted to the chloroplast where it could provide a compensatory bypass for the reduction of HP and glyoxylate with…	1672
chr1	4278768	4279149	381	4278977	154.93	10.4883	1.77189	9.30352	hda19_peak_827	AT1G12570	-	Name=AT1G12570;Note=Glucose-methanol-choline (GMC) oxidoreductase family protein;computational_description=Glucose-methanol-choline (GMC) oxidoreductase family protein%3B FUNCTIONS IN: aldehyde-lyase activity%2C oxidoreductase activity%2C acting on CH-OH group of donors%2C FAD binding%3B INVOLVED IN: alcohol metabolic process%3B LOCATED IN: endomembrane system%3B EXPRESSED IN: 17 plant structures…	381
chr1	4280973	4283160	2187	4282476	304.79	61.9626	3.08879	59.9471	hda19_peak_828	AT1G12580	+	Name=AT1G12580;Note=phosphoenolpyruvate carboxylase-related kinase 1;symbol=PEPKR1;full_name=phosphoenolpyruvate carboxylase-related kinase 1;computational_description=phosphoenolpyruvate carboxylase-related kinase 1 (PEPKR1)%3B FUNCTIONS IN: protein serine/threonine kinase activity%2C protein kinase activity%2C kinase activity%2C ATP binding%3B INVOLVED IN: protein amino acid phosphorylation%3B …	1367
chr1	4285470	4286171	701	4285931	218.72	28.6676	2.36258	27.0967	hda19_peak_829	AT1G12580	+	Name=AT1G12580;Note=phosphoenolpyruvate carboxylase-related kinase 1;symbol=PEPKR1;full_name=phosphoenolpyruvate carboxylase-related kinase 1;computational_description=phosphoenolpyruvate carboxylase-related kinase 1 (PEPKR1)%3B FUNCTIONS IN: protein serine/threonine kinase activity%2C protein kinase activity%2C kinase activity%2C ATP binding%3B INVOLVED IN: protein amino acid phosphorylation%3B …	406
chr1	4289231	4291456	2225	4290345	293.65	54.895	2.91735	52.9614	hda19_peak_830	AT1G12610	-	Name=AT1G12610;Note=Integrase-type DNA-binding superfamily protein;curator_summary=Encodes a member of the DREB subfamily A-1 of ERF/AP2 transcription factor family (DDF1). The protein contains one AP2 domain. There are six members in this subfamily%2C including CBF1%2C CBF2%2C and CBF3. Overexpression of this gene results in delayed flowering and dwarfism%2C reduction of gibberellic acid biosynt…	1574
chr1	4291945	4292895	950	4292252	219.73	25.6282	2.23094	24.1085	hda19_peak_831	AT1G12610	-	Name=AT1G12610;Note=Integrase-type DNA-binding superfamily protein;curator_summary=Encodes a member of the DREB subfamily A-1 of ERF/AP2 transcription factor family (DDF1). The protein contains one AP2 domain. There are six members in this subfamily%2C including CBF1%2C CBF2%2C and CBF3. Overexpression of this gene results in delayed flowering and dwarfism%2C reduction of gibberellic acid biosynt…	72
chr1	4305538	4306094	556	4305778	168.6	9.37729	1.66271	8.22556	hda19_peak_832	AT1G12640	-	Name=AT1G12640;Note=MBOAT (membrane bound O-acyl transferase) family protein;curator_summary=Encodes a lysophosphatidylcholine acyltransferase (LPCAT). Participates in the Lands cycle in developing seeds.;symbol=LPLAT1;Alias=AtLPLAT1,LPCAT1,lysophosphatidylcholine acyltransferase 1;full_name=lysophospholipid acyltransferase 1;computational_description=MBOAT (membrane bound O-acyl transferase) fam…	556
chr1	4326128	4326949	821	4326433	181.25	24.1516	2.36011	22.6588	hda19_peak_833	AT1G12700	-	Name=AT1G12700;Note=RNA processing FACTOR;curator_summary=Encodes RNA PROCESSING FACTOR 1 (RPF1)%2C a pentatricopeptide repeat (PPR) protein of the P-class containing canonical PPR-repeats. RPF1 is required for the 5%E2%80%99-end processing of the nad4 mRNA in mitochondria. Ler and other accessions impaired in processing of the nad4 mRNA 5%26#8242%3B-end%2C contain a single nucleotide polymorphis…	821
chr1	4328166	4328948	782	4328521	216.19	37.4361	2.74922	35.7313	hda19_peak_834	AT1G12710	-	Name=AT1G12710;Note=phloem protein 2-A12;curator_summary=This gene is predicted to encode a protein with a PP2 domain. This domain in present in lectins found in squash and cucumber%2C suggesting that this protein could potentially have carbohydrate binding capabilities.;symbol=PP2-A12;Alias=AtPP2-A12,phloem protein 2-A12;full_name=phloem protein 2-A12;computational_description=phloem protein 2-A…	782
chr1	4329423	4329790	367	4329552	149.36	16.944	2.16653	15.5966	hda19_peak_835	AT1G12710	-	Name=AT1G12710;Note=phloem protein 2-A12;curator_summary=This gene is predicted to encode a protein with a PP2 domain. This domain in present in lectins found in squash and cucumber%2C suggesting that this protein could potentially have carbohydrate binding capabilities.;symbol=PP2-A12;Alias=AtPP2-A12,phloem protein 2-A12;full_name=phloem protein 2-A12;computational_description=phloem protein 2-A…	193
chr1	4334356	4334889	533	4334608	125.06	8.23285	1.72468	7.11732	hda19_peak_836	AT1G12730	+	Name=AT1G12730;Note=GPI transamidase subunit PIG-U;computational_description=GPI transamidase subunit PIG-U%3B FUNCTIONS IN: molecular_function unknown%3B INVOLVED IN: GPI anchor biosynthetic process%3B LOCATED IN: integral to membrane%2C endoplasmic reticulum membrane%3B EXPRESSED IN: 22 plant structures%3B EXPRESSED DURING: 13 growth stages%3B CONTAINS InterPro DOMAIN/s: GPI transamidase subuni…	533
chr1	4340434	4341367	933	4340794	127.08	3.30317	1.34822	2.39239	hda19_peak_837	AT1G12740	+	Name=AT1G12740;Note=cytochrome P450%2C family 87%2C subfamily A%2C polypeptide 2;curator_summary=encodes a protein with cytochrome P450 domain;symbol=CYP87A2;full_name=cytochrome P450%2C family 87%2C subfamily A%2C polypeptide 2;computational_description=cytochrome P450%2C family 87%2C subfamily A%2C polypeptide 2 (CYP87A2)%3B FUNCTIONS IN: electron carrier activity%2C monooxygenase activity%2C i…	159
chr1	4348023	4349009	986	4348455	331.12	60.9273	2.88798	58.9237	hda19_peak_838	AT1G12750	-	Name=AT1G12750;Note=RHOMBOID-like protein 6;symbol=RBL6;Alias=ATRBL6,RHOMBOID-like protein 6;full_name=RHOMBOID-like protein 6;computational_description=RHOMBOID-like protein 6 (RBL6)%3B FUNCTIONS IN: serine-type endopeptidase activity%3B INVOLVED IN: biological_process unknown%3B LOCATED IN: integral to membrane%3B EXPRESSED IN: 23 plant structures%3B EXPRESSED DURING: 15 growth stages%3B CONTAI…	986
chr1	4350870	4351549	679	4351168	144.8	6.18628	1.53475	5.14429	hda19_peak_839	AT1G12770	+	Name=AT1G12770;Note=P-loop containing nucleoside triphosphate hydrolases superfamily protein;curator_summary=Encodes a DEAD-box RNA helicase that localizes to mitochondria and is essential for regulating cell-to-cell transport via plasmodesmata.;symbol=EMB1586;Alias=ISE1,INCREASED SIZE EXCLUSION LIMIT 1;full_name=embryo defective 1586;computational_description=embryo defective 1586 (EMB1586)%3B F…	679
chr1	4353526	4353870	344	4353732	123.54	7.77113	1.70598	6.67118	hda19_peak_840	AT1G12775	+	Name=AT1G12775;Note=Pentatricopeptide repeat (PPR) superfamily protein;computational_description=Pentatricopeptide repeat (PPR) superfamily protein%3B LOCATED IN: mitochondrion%3B EXPRESSED IN: 7 plant structures%3B EXPRESSED DURING: F mature embryo stage%2C petal differentiation and expansion stage%2C E expanded cotyledon stage%2C D bilateral stage%3B CONTAINS InterPro DOMAIN/s: Pentatricopeptid…	344
chr1	4358039	4359036	997	4358579	232.9	28.5988	2.2931	27.029	hda19_peak_841	AT1G12780	-	Name=AT1G12780;Note=UDP-D-glucose/UDP-D-galactose 4-epimerase 1;curator_summary=Encodes a UDP-glucose epimerase that catalyzes the interconversion of the sugar nucleotides UDP-glucose UDP-galactose via a UDP-4-keto-hexose intermediate. Responsive to stress.;symbol=UGE1;Alias=ATUGE1,A. THALIANA UDP-GLC 4-EPIMERASE 1;full_name=UDP-D-glucose/UDP-D-galactose 4-epimerase 1;computational_description=UD…	997
chr1	4365241	4365635	394	4365488	169.61	6.01089	1.47077	4.97528	hda19_peak_842	AT1G12800	-	Name=AT1G12800;Note=Nucleic acid-binding%2C OB-fold-like protein;computational_description=Nucleic acid-binding%2C OB-fold-like protein%3B FUNCTIONS IN: RNA binding%3B LOCATED IN: chloroplast%3B EXPRESSED IN: 22 plant structures%3B EXPRESSED DURING: 13 growth stages%3B CONTAINS InterPro DOMAIN/s: Nucleic acid-binding%2C OB-fold-like (InterPro:IPR016027)%2C Nucleic acid-binding%2C OB-fold (InterPr…	394
chr1	4366764	4367589	825	4367296	167.08	7.25591	1.542	6.17374	hda19_peak_843	AT1G12810	+	Name=AT1G12810;Note=proline-rich family protein;computational_description=proline-rich family protein%3B BEST Arabidopsis thaliana protein match is: unknown protein (TAIR:AT2G33520.1)%3B Has 20080 Blast hits to 10426 proteins in 614 species: Archae - 4%3B Bacteria - 1877%3B Metazoa - 7835%3B Fungi - 2952%3B Plants - 4732%3B Viruses - 459%3B Other Eukaryotes - 2221 (source: NCBI BLink).;Dbxref=PMI…	825
chr1	4370986	4372003	1017	4371468	290.11	65.4745	3.30804	63.4195	hda19_peak_844	AT1G12820	-	Name=AT1G12820;Note=auxin signaling F-box 3;curator_summary=Auxin receptor involved in primary and lateral root growth inhibition in response to nitrate. Target of miR393. Induced by nitrate in primary roots.;symbol=AFB3;full_name=auxin signaling F-box 3;computational_description=auxin signaling F-box 3 (AFB3)%3B CONTAINS InterPro DOMAIN/s: F-box domain%2C cyclin-like (InterPro:IPR001810)%3B BEST…	1017
chr1	4372948	4373716	768	4373363	326.56	84.1359	3.68046	81.8859	hda19_peak_845	AT1G12840	+	Name=AT1G12840;Note=vacuolar ATP synthase subunit C (VATC) / V-ATPase C subunit / vacuolar proton pump C subunit (DET3);curator_summary=Encodes subunit C of the vacuolar H(+)-ATPase (V-ATPase). Bound and phosphorylated by AtWNK8.;symbol=DET3;Alias=ATVHA-C,ARABIDOPSIS THALIANA VACUOLAR ATP SYNTHASE SUBUNIT C;full_name=DE-ETIOLATED 3;computational_description=DE-ETIOLATED 3 (DET3)%3B FUNCTIONS IN: …	512
chr1	4374701	4375721	1020	4375323	181.76	19.7456	2.14657	18.3381	hda19_peak_846	AT1G12840	+	Name=AT1G12840;Note=vacuolar ATP synthase subunit C (VATC) / V-ATPase C subunit / vacuolar proton pump C subunit (DET3);curator_summary=Encodes subunit C of the vacuolar H(+)-ATPase (V-ATPase). Bound and phosphorylated by AtWNK8.;symbol=DET3;Alias=ATVHA-C,ARABIDOPSIS THALIANA VACUOLAR ATP SYNTHASE SUBUNIT C;full_name=DE-ETIOLATED 3;computational_description=DE-ETIOLATED 3 (DET3)%3B FUNCTIONS IN: …	1020
chr1	4379179	4379763	584	4379509	209.61	22.1583	2.12734	20.7032	hda19_peak_847	AT1G12845	-	Name=AT1G12845;Note=transmembrane protein;computational_description=unknown protein%3B FUNCTIONS IN: molecular_function unknown%3B INVOLVED IN: biological_process unknown%3B LOCATED IN: endomembrane system%3B EXPRESSED IN: 22 plant structures%3B EXPRESSED DURING: 13 growth stages%3B Has 8 Blast hits to 8 proteins in 4 species: Archae - 0%3B Bacteria - 0%3B Metazoa - 0%3B Fungi - 0%3B Plants - 8%3…	584
chr1	4383751	4384824	1073	4384501	188.85	23.8899	2.31274	22.402	hda19_peak_848	AT1G12860	+	Name=AT1G12860;Note=basic helix-loop-helix (bHLH) DNA-binding superfamily protein;curator_summary=Encodes ICE2 (Inducer of CBF Expression 2)%2C a transcription factor of the bHLH family that participates in the response to deep freezing through the cold acclimation-dependent pathway. Overexpression of ICE2 results in increased tolerance to deep freezing stress after cold acclimation.;symbol=SCRM2…	1073
chr1	4394079	4394675	596	4394483	184.29	17.4236	2.01404	16.0656	hda19_peak_849	AT1G12900	-	Name=AT1G12900;Note=glyceraldehyde 3-phosphate dehydrogenase A subunit 2;symbol=GAPA-2;full_name=glyceraldehyde 3-phosphate dehydrogenase A subunit 2;computational_description=glyceraldehyde 3-phosphate dehydrogenase A subunit 2 (GAPA-2)%3B FUNCTIONS IN: NAD or NADH binding%2C glyceraldehyde-3-phosphate dehydrogenase activity%3B INVOLVED IN: oxidation reduction%2C glycolysis%2C glucose metabolic …	596
chr1	4396020	4396354	334	4396221	136.7	6.81601	1.59704	5.74994	hda19_peak_850	AT1G12910	-	Name=AT1G12910;Note=Transducin/WD40 repeat-like superfamily protein;curator_summary=Encodes LIGHT-REGULATED WD1 (LWD1)%2C a clock proteins regulating circadian period length and photoperiodic flowering.;symbol=ATAN11;Alias=LWD1,LIGHT-REGULATED WD 1;full_name=ANTHOCYANIN11;computational_description=ANTHOCYANIN11 (ATAN11)%3B CONTAINS InterPro DOMAIN/s: WD40 repeat-like-containing domain (InterPro:I…	334
chr1	4397860	4398466	606	4398132	195.94	16.8299	1.94987	15.485	hda19_peak_851	AT1G12920	-	Name=AT1G12920;Note=eukaryotic release factor 1-2;curator_summary=Encodes a eukaryotic release factor one homolog.;symbol=ERF1-2;full_name=eukaryotic release factor 1-2;computational_description=eukaryotic release factor 1-2 (ERF1-2)%3B FUNCTIONS IN: translation release factor activity%3B INVOLVED IN: translational termination%3B LOCATED IN: translation release factor complex%2C plasma membrane%3…	606
chr1	4418918	4420003	1085	4419263	274.92	50.2056	2.87416	48.3298	hda19_peak_853	AT1G12950	+	Name=AT1G12950;Note=root hair specific 2;symbol=RSH2;full_name=root hair specific 2;computational_description=root hair specific 2 (RSH2)%3B FUNCTIONS IN: antiporter activity%2C drug transmembrane transporter activity%2C transporter activity%3B INVOLVED IN: drug transmembrane transport%2C transmembrane transport%3B LOCATED IN: membrane%3B EXPRESSED IN: sperm cell%2C root hair%2C root%3B CONTAINS …	1085
chr1	4422924	4424028	1104	4423307	195.43	13.3616	1.78573	12.0999	hda19_peak_854	AT1G12970	+	Name=AT1G12970;Note=plant intracellular ras group-related LRR 3;curator_summary=Encodes PIRL3%2C a member of the Plant Intracellular Ras-group-related LRRs (Leucine rich repeat proteins). PIRLs are a distinct%2C plant-specific class of intracellular LRRs that likely mediate protein interactions%2C possibly in the context of signal transduction.;symbol=PIRL3;full_name=plant intracellular ras group…	1104
chr1	4425585	4426023	438	4425827	147.33	7.60226	1.61326	6.50802	hda19_peak_855	AT1G12970	+	Name=AT1G12970;Note=plant intracellular ras group-related LRR 3;curator_summary=Encodes PIRL3%2C a member of the Plant Intracellular Ras-group-related LRRs (Leucine rich repeat proteins). PIRLs are a distinct%2C plant-specific class of intracellular LRRs that likely mediate protein interactions%2C possibly in the context of signal transduction.;symbol=PIRL3;full_name=plant intracellular ras group…	351
chr1	4432099	4433999	1900	4433482	341.24	87.3478	3.65896	85.0667	hda19_peak_856	AT1G12990	+	Name=AT1G12990;Note=beta-1%2C4-N-acetylglucosaminyltransferase family protein;computational_description=beta-1%2C4-N-acetylglucosaminyltransferase family protein%3B FUNCTIONS IN: transferase activity%2C transferring glycosyl groups%2C acetylglucosaminyltransferase activity%3B INVOLVED IN: protein amino acid N-linked glycosylation%3B LOCATED IN: membrane%3B EXPRESSED IN: 23 plant structures%3B EXP…	1395
chr1	4435684	4436270	586	4435979	125.56	5.18404	1.5079	4.18253	hda19_peak_857	AT1G12990	+	Name=AT1G12990;Note=beta-1%2C4-N-acetylglucosaminyltransferase family protein;computational_description=beta-1%2C4-N-acetylglucosaminyltransferase family protein%3B FUNCTIONS IN: transferase activity%2C transferring glycosyl groups%2C acetylglucosaminyltransferase activity%3B INVOLVED IN: protein amino acid N-linked glycosylation%3B LOCATED IN: membrane%3B EXPRESSED IN: 23 plant structures%3B EXP…	418
chr1	4439300	4440586	1286	4439561	188.85	18.6879	2.06357	17.3022	hda19_peak_858	AT1G13000	-	Name=AT1G13000;Note=transmembrane protein%2C putative (DUF707);computational_description=Protein of unknown function (DUF707)%3B CONTAINS InterPro DOMAIN/s: Protein of unknown function DUF707 (InterPro:IPR007877)%3B BEST Arabidopsis thaliana protein match is: Protein of unknown function (DUF707) (TAIR:AT3G26440.2)%3B Has 334 Blast hits to 332 proteins in 29 species: Archae - 0%3B Bacteria - 19%3B…	1286
chr1	4443517	4443988	471	4443769	208.09	19.014	1.99131	17.6215	hda19_peak_859	AT1G13020	-	Name=AT1G13020;Note=eukaryotic initiation factor 4B2;curator_summary=Encodes eIF4B2%2C eukaryotic initiation factor 4B2.;symbol=EIF4B2;full_name=eukaryotic initiation factor 4B2;computational_description=eukaryotic initiation factor 4B2 (EIF4B2)%3B FUNCTIONS IN: translation initiation factor activity%3B INVOLVED IN: biological_process unknown%3B LOCATED IN: cellular_component unknown%3B EXPRESSED…	471
chr1	4447194	4447885	691	4447655	168.09	17.6454	2.09641	16.2825	hda19_peak_860	AT1G13030	-	Name=AT1G13030;Note=sphere organelles protein-like protein;curator_summary=Encodes a plant coilin%2C a protein that in other organisms is a major structural scaffolding protein necessary for Cajal body formation%2C composition and activity. It has been shown to bind both U1 and U1 snRNAs in vitro.;Alias=Atcoilin,COILIN,coilin;computational_description=sphere organelles protein-related%3B Has 1446…	691
chr1	4457351	4459406	2055	4458228	357.95	106.555	4.17386	104.097	hda19_peak_861	AT1G13080	+	Name=AT1G13080;Note=cytochrome P450%2C family 71%2C subfamily B%2C polypeptide 2;curator_summary=cytochrome P450 monooxygenase;symbol=CYP71B2;full_name=cytochrome P450%2C family 71%2C subfamily B%2C polypeptide 2;computational_description=cytochrome P450%2C family 71%2C subfamily B%2C polypeptide 2 (CYP71B2)%3B FUNCTIONS IN: electron carrier activity%2C monooxygenase activity%2C iron ion binding%…	1405
chr1	4461385	4462160	775	4461792	260.74	42.3787	2.67084	40.6047	hda19_peak_862	AT1G13090	+	Name=AT1G13090;Note=cytochrome P450%2C family 71%2C subfamily B%2C polypeptide 28;curator_summary=putative cytochrome P450;symbol=CYP71B28;full_name=cytochrome P450%2C family 71%2C subfamily B%2C polypeptide 28;computational_description=cytochrome P450%2C family 71%2C subfamily B%2C polypeptide 28 (CYP71B28)%3B FUNCTIONS IN: electron carrier activity%2C monooxygenase activity%2C iron ion binding%…	775
chr1	4463547	4463956	409	4463738	136.7	9.73715	1.79127	8.57438	hda19_peak_863	AT1G13100	+	Name=AT1G13100;Note=cytochrome P450%2C family 71%2C subfamily B%2C polypeptide 29;curator_summary=putative cytochrome P450;symbol=CYP71B29;full_name=cytochrome P450%2C family 71%2C subfamily B%2C polypeptide 29;computational_description=cytochrome P450%2C family 71%2C subfamily B%2C polypeptide 29 (CYP71B29)%3B FUNCTIONS IN: electron carrier activity%2C monooxygenase activity%2C iron ion binding%…	409
chr1	4465757	4467675	1918	4466875	390.35	110.201	3.98099	107.711	hda19_peak_864	AT1G13110	+	Name=AT1G13110;Note=cytochrome P450%2C family 71 subfamily B%2C polypeptide 7;curator_summary=member of CYP71B;symbol=CYP71B7;full_name=cytochrome P450%2C family 71 subfamily B%2C polypeptide 7;computational_description=cytochrome P450%2C family 71 subfamily B%2C polypeptide 7 (CYP71B7)%3B FUNCTIONS IN: electron carrier activity%2C monooxygenase activity%2C iron ion binding%2C oxygen binding%2C h…	1582
chr1	4473018	4473432	414	4473223	148.34	6.73012	1.55568	5.66695	hda19_peak_865	AT1G13120	-	Name=AT1G13120;Note=nucleoporin GLE1-like protein;symbol=GLE1;computational_description=FUNCTIONS IN: molecular_function unknown%3B INVOLVED IN: embryo development ending in seed dormancy%3B LOCATED IN: nuclear pore%3B EXPRESSED IN: 24 plant structures%3B EXPRESSED DURING: 14 growth stages%3B CONTAINS InterPro DOMAIN/s: GLE1-like (InterPro:IPR012476)%3B BEST Arabidopsis thaliana protein match is:…	414
chr1	4480517	4481038	521	4480794	175.68	20.1018	2.19489	18.6873	hda19_peak_866	AT1G13140	-	Name=AT1G13140;Note=cytochrome P450%2C family 86%2C subfamily C%2C polypeptide 3;curator_summary=member of CYP86C;symbol=CYP86C3;full_name=cytochrome P450%2C family 86%2C subfamily C%2C polypeptide 3;computational_description=cytochrome P450%2C family 86%2C subfamily C%2C polypeptide 3 (CYP86C3)%3B FUNCTIONS IN: electron carrier activity%2C monooxygenase activity%2C iron ion binding%2C oxygen bin…	521
chr1	4484529	4484851	322	4484663	122.52	5.27581	1.52246	4.27047	hda19_peak_867	AT1G13160	+	Name=AT1G13160;Note=ARM repeat superfamily protein;computational_description=ARM repeat superfamily protein%3B FUNCTIONS IN: binding%3B INVOLVED IN: biological_process unknown%3B LOCATED IN: cellular_component unknown%3B EXPRESSED IN: 20 plant structures%3B EXPRESSED DURING: 13 growth stages%3B CONTAINS InterPro DOMAIN/s: Domain of unknown function%2C nucleolar NUC130/133%2C N-terminal (InterPro:…	322
chr1	4492548	4493072	524	4492701	172.14	9.10623	1.6334	7.96271	hda19_peak_868	AT1G13170	-	Name=AT1G13170;Note=OSBP(oxysterol binding protein)-related protein 1D;symbol=ORP1D;full_name=OSBP(oxysterol binding protein)-related protein 1D;computational_description=OSBP(oxysterol binding protein)-related protein 1D (ORP1D)%3B FUNCTIONS IN: oxysterol binding%3B INVOLVED IN: steroid metabolic process%3B EXPRESSED IN: 22 plant structures%3B EXPRESSED DURING: 13 growth stages%3B CONTAINS Inter…	524
chr1	4494527	4495293	766	4495045	153.41	6.00686	1.49911	4.9713	hda19_peak_869	AT1G13180	+	Name=AT1G13180;Note=Actin-like ATPase superfamily protein;curator_summary=Mutant has defect in trichome cell expansion and actin organization resulting in a distorted trichome phenotype.;symbol=DIS1;Alias=ARP3,ACTIN-RELATED PROTEIN 3,ATARP3,ARABIDOPSIS THALIANA ACTIN-RELATED PROTEIN 3;full_name=DISTORTED TRICHOMES 1;computational_description=DISTORTED TRICHOMES 1 (DIS1)%3B FUNCTIONS IN: actin bin…	766
chr1	4498772	4499156	384	4498949	136.19	4.51694	1.4291	3.54515	hda19_peak_870	AT1G13190	+	Name=AT1G13190;Note=RNA-binding (RRM/RBD/RNP motifs) family protein;computational_description=RNA-binding (RRM/RBD/RNP motifs) family protein%3B FUNCTIONS IN: RNA binding%2C nucleotide binding%2C nucleic acid binding%3B EXPRESSED IN: 22 plant structures%3B EXPRESSED DURING: 13 growth stages%3B CONTAINS InterPro DOMAIN/s: RNA recognition motif%2C RNP-1 (InterPro:IPR000504)%2C Nucleotide-binding%2C…	384
chr1	4503406	4503978	572	4503711	189.35	19.0354	2.07029	17.6424	hda19_peak_871	AT1G13195	-	Name=AT1G13195;Note=RING/U-box superfamily protein;computational_description=RING/U-box superfamily protein%3B FUNCTIONS IN: zinc ion binding%3B EXPRESSED IN: 24 plant structures%3B EXPRESSED DURING: 15 growth stages%3B CONTAINS InterPro DOMAIN/s: Zinc finger%2C RING-type%2C conserved site (InterPro:IPR017907)%2C Zinc finger%2C RING-type (InterPro:IPR001841)%3B BEST Arabidopsis thaliana protein m…	572
chr1	4508773	4510159	1386	4509209	172.14	19.326	2.16426	17.927	hda19_peak_872	AT1G13210	-	Name=AT1G13210;Note=autoinhibited Ca2+/ATPase II;symbol=ACA.l;full_name=autoinhibited Ca2+/ATPase II;computational_description=autoinhibited Ca2+/ATPase II (ACA.l)%3B FUNCTIONS IN: calmodulin binding%2C ATPase activity%2C coupled to transmembrane movement of ions%2C phosphorylative mechanism%3B INVOLVED IN: phospholipid transport%2C ATP biosynthetic process%3B LOCATED IN: plasma membrane%3B EXPRE…	1254
chr1	4511498	4512814	1316	4511891	123.03	5.09654	1.4999	4.09881	hda19_peak_873	AT1G13210	-	Name=AT1G13210;Note=autoinhibited Ca2+/ATPase II;symbol=ACA.l;full_name=autoinhibited Ca2+/ATPase II;computational_description=autoinhibited Ca2+/ATPase II (ACA.l)%3B FUNCTIONS IN: calmodulin binding%2C ATPase activity%2C coupled to transmembrane movement of ions%2C phosphorylative mechanism%3B INVOLVED IN: phospholipid transport%2C ATP biosynthetic process%3B LOCATED IN: plasma membrane%3B EXPRE…	1316
chr1	4513352	4515764	2412	4515354	310.87	57.6375	2.90894	55.6713	hda19_peak_874	AT1G13210	-	Name=AT1G13210;Note=autoinhibited Ca2+/ATPase II;symbol=ACA.l;full_name=autoinhibited Ca2+/ATPase II;computational_description=autoinhibited Ca2+/ATPase II (ACA.l)%3B FUNCTIONS IN: calmodulin binding%2C ATPase activity%2C coupled to transmembrane movement of ions%2C phosphorylative mechanism%3B INVOLVED IN: phospholipid transport%2C ATP biosynthetic process%3B LOCATED IN: plasma membrane%3B EXPRE…	1658
chr1	4522432	4523325	893	4522919	256.19	43.7514	2.74028	41.9588	hda19_peak_875	AT1G13240	-	computational_description=tRNA-Ile (anticodon: AAT);Dbxref=PMID:8980477,PMID:23066098,PMID:8980477,locus:3690477;Name=AT1G13240;locus_type=pre_trna	617
chr1	4523660	4545141	21481	4542063	494.15	206.289	5.88373	203.138	hda19_peak_876	AT1G13260	+	Name=AT1G13260;Note=related to ABI3/VP1 1;curator_summary=Encodes an AP2/B3 domain transcription factor which is upregulated in response to low temperature. It contains a B3 DNA binding domain. It has circadian regulation and may function as a negative growth regulator.;symbol=RAV1;Alias=AtRAV1,EDF4,ETHYLENE RESPONSE DNA BINDING FACTOR 4;full_name=related to ABI3/VP1 1;computational_description=r…	2803
chr1	4547278	4547788	510	4547541	155.43	8.20899	1.62951	7.09417	hda19_peak_877	AT1G13280	+	Name=AT1G13280;Note=allene oxide cyclase 4;curator_summary=Encodes allene oxide cyclase. One of four genes in Arabidopsis that encode this enzyme%2C which catalyzes an essential step in jasmonic acid biosynthesis. Gene expression is reduced during senescence%2C a process that involves jasmonic acid signalling pathway.;symbol=AOC4;full_name=allene oxide cyclase 4;computational_description=allene o…	510
chr1	4548189	4549023	834	4548567	241	31.58	2.37252	29.9623	hda19_peak_878	AT1G13280	+	Name=AT1G13280;Note=allene oxide cyclase 4;curator_summary=Encodes allene oxide cyclase. One of four genes in Arabidopsis that encode this enzyme%2C which catalyzes an essential step in jasmonic acid biosynthesis. Gene expression is reduced during senescence%2C a process that involves jasmonic acid signalling pathway.;symbol=AOC4;full_name=allene oxide cyclase 4;computational_description=allene o…	705
chr1	4555276	4556221	945	4555720	153.41	12.4432	1.88302	11.2053	hda19_peak_880	AT1G13300	+	Name=AT1G13300;Note=myb-like transcription factor family protein;curator_summary=Overexpression confers hypersensitivity to low phosphate-elicited inhibition of primary root growth.;symbol=HRS1;Alias=AtNIGT1;full_name=HYPERSENSITIVITY TO LOW PI-ELICITED PRIMARY ROOT SHORTENING 1;computational_description=HYPERSENSITIVITY TO LOW PI-ELICITED PRIMARY ROOT SHORTENING 1 (HRS1)%3B CONTAINS InterPro DOM…	344
chr1	4557437	4557893	456	4557823	100.25	3.13693	1.38646	2.23582	hda19_peak_881	AT1G13300	+	Name=AT1G13300;Note=myb-like transcription factor family protein;curator_summary=Overexpression confers hypersensitivity to low phosphate-elicited inhibition of primary root growth.;symbol=HRS1;Alias=AtNIGT1;full_name=HYPERSENSITIVITY TO LOW PI-ELICITED PRIMARY ROOT SHORTENING 1;computational_description=HYPERSENSITIVITY TO LOW PI-ELICITED PRIMARY ROOT SHORTENING 1 (HRS1)%3B CONTAINS InterPro DOM…	456
[truncated: 15,698 more rows]

## Sheet: HDIP1 IP_merged_peaks
Dataset EV2_2. HDIP1-Flag ChIP-seq peaks annotation.
chr	start	end	length	abs_summit	pileup	#NAME?	fold_enrichment	#NAME?	name	ID	Strand	Description	overlap
[truncated: 11,901 more rows]
