# Supplementary material for: Essential angiosperm-specific subunits of HDA19 histone deacetylase complexes in Arabidopsis
Source: EMBO J. 2025 Apr 28;44(12):3521–46. doi: 10.1038/s44318-025-00445-w (PMC12170880; doi:10.1038/s44318-025-00445-w)
Supplement: Supplementary file 5 — Dataset EV3 [file 44318_2025_445_MOESM5_ESM.xlsx]

## Sheet: Sheet1
Dataset EV3. List of HDIP1 and HDA19 shared target genes exhibiting expression in both hdip1/2/3 and hda19 mutants.
296	AT1G71390
	AT1G49500
	AT1G79700
	AT2G36540
	AT1G53340
	AT3G05605
	AT5G20250
	AT5G52750
	AT1G13700
	AT3G22100
	AT1G17147
	AT2G19800
	AT1G13300
	AT1G56150
	AT5G26920
	AT3G61190
	AT5G08240
	AT1G24145
	AT2G28630
	AT1G01240
	AT2G45760
	AT1G02220
	AT1G77200
	AT3G26290
	AT3G04420
	AT4G30290
	AT1G66180
	AT4G31800
	AT2G22810
	AT3G28850
	AT5G27920
	AT4G37370
	AT1G26390
	AT3G26830
	AT1G80820
	AT1G14520
	AT2G39518
	AT1G28190
	AT5G05300
	AT1G71030
	AT5G16170
	AT1G21910
	AT3G21320
	AT3G23250
	AT4G25810
	AT1G67920
	AT5G46050
	AT1G16510
	AT5G19880
	AT4G37770
	AT4G35110
	AT2G43570
	AT5G47220
	AT2G37750
	AT1G15670
	AT4G27480
	AT3G26740
	AT1G14780
	AT5G27420
	AT2G32150
	AT1G50040
	AT2G18700
	AT4G28720
	AT2G34655
	AT5G05965
	AT1G66160
	AT3G10600
	AT5G51330
	AT3G54990
	AT1G17830
	AT1G18990
	AT1G74660
	AT1G78480
	AT3G22886
	AT5G05440
	AT2G16720
	AT5G26340
	AT1G56650
	AT1G25230
	AT2G23290
	AT1G49000
	AT2G20142
	AT4G37530
	AT5G61590
	AT1G31173
	AT3G46280
	AT1G63090
	AT5G57220
	AT3G23550
	AT5G64810
	AT5G38200
	AT5G44260
	AT2G22860
	AT5G53110
	AT5G13170
	AT1G31820
	AT3G51440
	AT3G06490
	AT3G28580
	AT1G45145
	AT5G43440
	AT2G38400
	AT2G30250
	AT4G21120
	AT5G20810
	AT2G34500
	AT1G78830
	AT5G44575
	AT1G54120
	AT1G22500
	AT4G17800
	AT4G36670
	AT1G61810
	AT1G77765
	AT1G70990
	AT4G27450
	AT2G28110
	AT1G75380
	AT3G10815
	AT2G22770
	AT4G36850
	AT3G12830
	AT1G62380
	AT4G01750
	AT1G12780
	AT5G25190
	AT5G59780
	AT4G40010
	AT5G49700
	AT1G26762
	AT2G31730
	AT2G15890
	AT3G51430
	AT1G13990
	AT5G62280
	AT1G62370
	AT1G03850
	AT5G20230
	AT5G35735
	AT4G23810
	AT4G21903
	AT3G15450
	AT1G78410
	AT1G65690
	AT3G22160
	AT2G35000
	AT1G02450
	AT5G66640
	AT4G39830
	AT3G03470
	AT3G45970
	AT5G48657
	AT3G49790
	AT1G74670
	AT1G36060
	AT1G61800
	AT2G05518
	AT2G32660
	AT3G47340
	AT3G48360
	AT5G59390
	AT4G19420
	AT5G03700
	AT2G31980
	AT1G68840
	AT1G68765
	AT4G17500
	AT2G25260
	AT1G02930
	AT3G50770
	AT1G62440
	AT1G30730
	AT1G03800
	AT1G24530
	AT2G22800
	AT3G02800
	AT2G32550
	AT1G35140
	AT5G19120
	AT5G49525
	AT2G18690
	AT1G70920
	AT1G08320
	AT3G26210
	AT5G43890
	AT4G02380
	AT1G57990
	AT5G40780
	AT3G60415
	AT1G09500
	AT1G33760
	AT5G16410
	AT2G27080
	AT2G40095
	AT5G57560
	AT1G19310
	AT2G25000
	AT2G37440
	AT2G25090
	AT1G61930
	AT1G44350
	AT1G66600
	AT1G76240
	AT4G01870
	AT3G29250
	AT3G62150
	AT3G25780
	AT2G36690
	AT3G62610
	AT2G28400
	AT1G78000
	AT1G23390
	AT3G16690
	AT1G47990
	AT4G23010
	AT1G21120
	AT1G30720
	AT5G05600
	AT1G25560
	AT2G47270
	AT5G25900
	AT4G01335
	AT5G22570
	AT4G14746
	AT5G25930
	AT3G55840
	AT1G28480
	AT4G36380
	AT4G21680
	AT5G02020
	AT1G29290
	AT5G02540
	AT1G65510
	AT2G26560
	AT1G80920
	AT1G19380
	AT5G59820
	AT1G56010
	AT3G11340
	AT5G24030
	AT3G13950
	AT1G02360
	AT1G51620
	AT3G49940
	AT1G28370
	AT1G73805
	AT2G27690
	AT1G30370
	AT1G65730
	AT5G56230
	AT2G26440
	AT2G46400
	AT4G32480
	AT2G33830
	AT1G22640
	AT3G15510
	AT3G01290
	AT3G46090
	AT2G30600
	AT5G47850
	AT5G37740
	AT1G05340
	AT2G40970
	AT2G24240
	AT1G61255
	AT5G59220
	AT4G23700
	AT4G37520
	AT3G23230
	AT4G39610
	AT3G52400
	AT5G37540
	AT2G17040
	AT1G13448
	AT1G02850
	AT1G26420
	AT3G55970
	AT1G16130
	AT5G39520
	AT1G19610
	AT1G10070
	AT1G32690
	AT5G25910
	AT5G49360
	AT3G55560
	AT1G52890
	AT1G80440
	AT4G39670
	AT4G29190
	AT2G45210
	AT1G02230
	AT1G11785
	AT4G15610
	AT2G36080
	AT4G23450
	AT5G13330
