# Supplementary material for: Essential angiosperm-specific subunits of HDA19 histone deacetylase complexes in Arabidopsis
Source: EMBO J. 2025 Apr 28;44(12):3521–46. doi: 10.1038/s44318-025-00445-w (PMC12170880; doi:10.1038/s44318-025-00445-w)
Supplement: Supplementary file 6 — Dataset EV4 [file 44318_2025_445_MOESM6_ESM.xlsx]

## Sheet: Sheet1
Dataset EV4. List of genes with increased and reduced H3Ac levels in hda19 and hdip1/2/3 mutants relative to wild type as determined by ChIP-seq.
Dataset EV4_1. List of genes with increased H3Ac levels in hdip1/2/3 mutant as determined by ChIP-seq.
Dataset EV4_2. List of genes with reduced H3Ac levels in hdip1/2/3 mutant as determined by ChIP-seq.
Dataset EV4_3. List of genes with increased H3Ac levels in hda19 mutant as determined by ChIP-seq.
Dataset EV4_4. List of genes with reduced H3Ac levels in hda19 mutant as determined by ChIP-seq.

## Sheet: increased in hdip123
Dataset EV4_1. List of genes with increased H3Ac levels in hdip1/2/3 mutant as determined by ChIP-seq.
chr	start	end	col_rpkm	hdip1/2/3_rpkm	FC(hdip/2/3_rpkm/col_rpkm)	FDR	id	Strand	Gene_Name	Biotype	gene_model_type	short_description	Curator_summary	Computational_description	overlap_with_genebody
chr5	26887600	26889999	19.7043	24.3833	1.23746	5.8616e-16	AT5G67390	-	AT5G67390	protein_coding	protein_coding			glycosyltransferase-like protein;(source:Araport11)	1757
chr5	26868400	26869599	34.1366	43.6821	1.27963	0.00416334	AT5G67350	-	AT5G67350	protein_coding	protein_coding			hypothetical protein;(source:Araport11)	1199
chr5	26866200	26867399	9.6431	12.5624	1.30273	6.91767e-08	AT5G67340	+	PUB2	protein_coding	protein_coding	ARM repeat superfamily protein		ARM repeat superfamily protein;(source:Araport11)	1199
chr5	26836000	26840599	16.2328	20.7497	1.27826	9.59471e-27	AT5G67260	+	CYCD3;2	protein_coding	protein_coding	CYCLIN D3;2	Encode CYCD3;2, a CYCD3 D-type cyclin. Important for determining cell number in developing lateral organs and mediating cytokinin effects in apical growth and development. With PPD and NINJA, it plays a crucial role in leaf morphogenesis.	CYCLIN D3;(source:Araport11)	3459
chr5	26807400	26810599	23.8847	28.8451	1.20768	5.44588e-27	AT5G67190	-	DEAR2	protein_coding	protein_coding	DREB and EAR motif protein 2	encodes a member of the DREB subfamily A-5 of ERF/AP2 transcription factor family. The protein contains one AP2 domain. There are 16 members in this subfamily including RAP2.1, RAP2.9 and RAP2.10.	DREB and EAR motif protein 2;(source:Araport11)	1241
chr5	26802000	26804199	14.6723	19.0038	1.29522	1.75522e-12	AT5G67180	-	TOE3,EAT3	protein_coding	protein_coding	target of early activation tagged (EAT) 3		target of early activation tagged (EAT) 3;(source:Araport11)	2199
chr5	26763800	26767199	13.2734	17.022	1.28241	1.48098e-19	AT5G67060	+	HEC1	protein_coding	protein_coding	basic helix-loop-helix (bHLH) DNA-binding superfamily protein	Encodes a bHLH transcription factor that is involved in transmitting tract and stigma development and acts as a local modulator of auxin and cytokinin responses to control gynoecium development. HEC1 affects auxin transport by acting as a transcriptional regulator of PIN1 and PIN3.	basic helix-loop-helix (bHLH) DNA-binding superfamily protein;(source:Araport11)	1208
chr5	26655800	26657599	9.78926	12.1908	1.24532	1.34861e-07	AT5G66760	+	SDH1-1	protein_coding	protein_coding	succinate dehydrogenase 1-1	One of two genes in Arabidopsis that encode a flavoprotein subunit of the mitochondrial succinate dehydrogenase complex. The mRNA is cell-to-cell mobile.	succinate dehydrogenase 1-1;(source:Araport11)	1799
chr5	26574200	26575799	14.1648	18.042	1.27372	9.04933e-09	AT5G66600	-	AT5G66600	protein_coding	protein_coding	Protein of unknown function, DUF547		electron transporter, putative (Protein of unknown function, DUF547);(source:Araport11)	813
chr5	26504800	26507799	9.10665	13.7627	1.51128	3.12291e-46	AT5G66350	-	SHI	protein_coding	protein_coding	Lateral root primordium (LRP) protein-related	A member of SHI gene family. Arabidopsis thaliana has ten members that encode proteins with a RING finger-like zinc finger motif. Despite being highly divergent in sequence, many of the SHI-related genes are partially redundant in function and synergistically promote gynoecium, stamen and leaf development in Arabidopsis. Shi mutant is dominant, has dwarf phenotype. Loss of function mutations have…	Lateral root primordium (LRP) protein-like protein;(source:Araport11)	2009
chr5	26489800	26491799	10.7581	14.6649	1.36315	3.44875e-17	AT5G66310	-	KIN7H	protein_coding	protein_coding	ATP binding microtubule motor family protein		ATP binding microtubule motor family protein;(source:Araport11)	1921
chr5	26244600	26251399	10.2552	16.1824	1.57797	8.75716e-137	AT5G65660	-	AT5G65660	protein_coding	protein_coding	hydroxyproline-rich glycoprotein family protein		hydroxyproline-rich glycoprotein family protein;(source:Araport11)	1827
chr5	26236800	26244199	14.8962	18.2619	1.22594	3.71966e-44	AT5G65640	+	bHLH093,NFL	protein_coding	protein_coding	beta HLH protein 93	bHLH093/NFL encodes a bHLH transcription factor involved in GA mediated control of flowering time. Mutants are non-flowering in short days and phenotype can be reversed with GA application. Based on the expression of GA biosynthetic genes in the mutant, it likely acts through regulation of GA metabolism. Its expression shows developmental stage and tissue specificity. In short days it is expresse…	beta HLH protein 93;(source:Araport11)	2256
chr5	26183600	26184199	10.8499	14.0677	1.29657	0.00200806	AT5G65500	-	AT5G65500	protein_coding	protein_coding	U-box domain-containing protein kinase family protein		U-box domain-containing protein kinase family protein;(source:Araport11)	510
chr5	26135400	26139199	21.2113	26.6269	1.25532	4.56796e-23	AT5G65410	+	HB25,ZFHD2,ZHD1,ATHB25	protein_coding	protein_coding	homeobox protein 25	Encodes ZFHD2, a member of the zinc finger homeodomain transcriptional factor family.Gain of function of ATHB25 (35S and UBQ10 proomoters) and double loss of function of ATHB25 and ATHB22 increases and decreases, respectively, seed longevity. This phenotype is maternal and related to seed coat alterations. Gain of function increases expression of GA3OX2 and GA4 and GA1 levels.	homeobox protein 25;(source:Araport11)	1553
chr5	26107600	26108599	9.23456	11.5291	1.24847	4.33295e-07	AT5G65320	-	BHLH99	protein_coding	protein_coding	basic helix-loop-helix (bHLH) DNA-binding superfamily protein		basic helix-loop-helix (bHLH) DNA-binding superfamily protein;(source:Araport11)	999
chr5	26056000	26059399	10.8601	14.7918	1.36203	5.57938e-32	AT5G65210	+	TGA1	protein_coding	protein_coding	bZIP transcription factor family protein	Encodes TGA1, a redox-controlled regulator of systemic acquired resistance. TGA1 targets the activation sequence-1 (as-1) element of the promoter region of defense proteins. TGA1 are S-nitrosylated.	bZIP transcription factor family protein;(source:Araport11)	1867
chr5	26041000	26042799	13.1245	26.8156	2.04317	3.4925e-74	AT5G65170	+	AT5G65170	protein_coding	protein_coding	VQ motif-containing protein		VQ motif-containing protein;(source:Araport11)	1755
chr5	26021000	26022199	10.0187	12.808	1.27841	1.17427e-07	AT5G65140	-	TPPJ	protein_coding	protein_coding	Haloacid dehalogenase-like hydrolase (HAD) superfamily protein		Haloacid dehalogenase-like hydrolase (HAD) superfamily protein;(source:Araport11)	1199
chr5	26002000	26002599	9.50892	13.6377	1.4342	1.89593e-06	AT5G65080	+	MAF5,AGL68	protein_coding	protein_coding	K-box region and MADS-box transcription factor family protein	Is upregulated during vernalization and regulates flowering time. Encodes MADS-domain protein. Two variants encoding proteins of 198 and 184 amino acids have been reported.	K-box region/MADS-box transcription factor family protein;(source:Araport11)	599
chr5	25937000	25937999	10.5138	14.0584	1.33714	2.83387e-07	AT5G64900	+	ATPEP1,PEP1,PROPEP1	protein_coding	protein_coding	precursor of peptide 1	Encodes a putative 92-aa protein that is the precursor of AtPep1, a 23-aa peptide which activates transcription of the defensive gene defensin (PDF1.2) and activates the synthesis of H2O2, both being components of the innate immune response.	precursor of peptide 1;(source:Araport11)	922
chr5	25925400	25926599	9.73446	12.9716	1.33254	2.53995e-11	AT5G64860	-	AtDPE1,DPE1	protein_coding	protein_coding	disproportionating enzyme	Encodes a maltotriose-metabolizing enzyme with chloroplastic &#945;-1,4-glucanotransferase activity. Mutant has altered starch degradation.	disproportionating enzyme;(source:Araport11)	1199
chr5	25908400	25908999	10.0778	14.8254	1.47109	8.7867e-09	AT5G64810	+	ATWRKY51,WRKY51	protein_coding	protein_coding	WRKY DNA-binding protein 51	member of WRKY Transcription Factor; Group II-c. Involved in jasmonic acid inducible defense responses.	WRKY DNA-binding protein 51;(source:Araport11)	599
chr5	25906000	25906599	13.1662	16.3202	1.23955	0.0184291	AT5G64800	+	CLE21	protein_coding	protein_coding	CLAVATA3/ESR-RELATED 21	Member of a large family of putative ligands homologous to the Clavata3 gene. Consists of a single exon.	CLAVATA3/ESR-RELATED 21;(source:Araport11)	599
chr5	25897200	25900199	6.57838	10.0572	1.52883	4.13366e-44	AT5G64770	-	CLEL,RGF9,GLV2	protein_coding	protein_coding		Encodes a root meristem growth factor (RGF). Belongs to a family of functionally redundant homologous peptides that are secreted, tyrosine-sulfated, and expressed mainly in the stem cell area and the innermost layer of central columella cells. RGFs are required for maintenance of the root stem cell niche and transit amplifying cell proliferation. Members of this family include: At5g60810 (RGF1), …	root meristem growth factor;(source:Araport11)	851
chr5	25886800	25892399	15.4681	22.2817	1.44049	5.40108e-50	AT5G64750	+	ABR1	protein_coding	protein_coding	Integrase-type DNA-binding superfamily protein	Encodes a putative transcription factor containing an AP2 domain. Is a member of the ERF (ethylene response factor) subfamily B-4 of ERF/AP2 transcription factor family. Expressed in response to ABA, osmotic stress, sugar stress and drought. Mutants are hypersensitive to these stresses. May be involved in regulation of ABA mediated stress response. The mRNA is cell-to-cell mobile.	Integrase-type DNA-binding superfamily protein;(source:Araport11)	951
chr5	25892800	25893599	11.7593	16.687	1.41905	3.22366e-10	AT5G64750	+	ABR1	protein_coding	protein_coding	Integrase-type DNA-binding superfamily protein	Encodes a putative transcription factor containing an AP2 domain. Is a member of the ERF (ethylene response factor) subfamily B-4 of ERF/AP2 transcription factor family. Expressed in response to ABA, osmotic stress, sugar stress and drought. Mutants are hypersensitive to these stresses. May be involved in regulation of ABA mediated stress response. The mRNA is cell-to-cell mobile.	Integrase-type DNA-binding superfamily protein;(source:Araport11)	799
chr5	25875400	25883599	18.9187	23.1717	1.2248	1.29309e-70	AT5G64740	+	IXR2,PRC1,CESA6,E112	protein_coding	protein_coding	cellulose synthase 6	Encodes a cellulose synthase isomer. CESA6 mutants have cellulose defect in the primary cell wall. Multiple lines of evidence suggest that CESA6, along with CESA1 and CESA3 are present in the same plasma membrane complex for cellulose biosynthesis. CESA2 and CESA5 are related to CESA6, having partially redundant roles. As inferred from the null role of secondary wall-type CesAs, included in a set…	cellulose synthase 6;(source:Araport11)	2567
chr5	25849800	25851399	10.1993	14.6898	1.44028	1.35443e-18	AT5G64667	+	IDL2	protein_coding	protein_coding	inflorescence deficient in abscission (IDA)-like 2	Similar to Inflorescence deficient in abscission (IDA). Involved in floral organ abscission.	inflorescence deficient in abscission (IDA)-like 2;(source:Araport11)	867
chr5	25794400	25795599	8.06975	11.7543	1.45659	5.01562e-18	AT5G64530	+	ANAC104,XND1	protein_coding	protein_coding	xylem NAC domain 1		xylem NAC domain 1;(source:Araport11)	643
chr5	25440800	25442199	12.8057	17.0879	1.3344	4.08011e-12	AT5G63540	-	RMI1,ATRMI1,BLAP75	protein_coding	protein_coding	Domain of unknown function (DUF1767)	Encodes RMI1. Suppresses somatic crossovers. Essential for resolution of meiotic recombination intermediates.	recQ-mediated instability protein (DUF1767);(source:Araport11)	1399
chr5	25341000	25342999	10.7216	13.1616	1.22758	9.8999e-08	AT5G63180	-	AT5G63180	protein_coding	protein_coding	Pectin lyase-like superfamily protein		Pectin lyase-like superfamily protein;(source:Araport11)	1999
chr5	25065000	25066199	9.02391	11.3144	1.25382	0.000150816	AT5G62420	+	AT5G62420	protein_coding	protein_coding	NAD(P)-linked oxidoreductase superfamily protein		NAD(P)-linked oxidoreductase superfamily protein;(source:Araport11)	1199
chr5	25008800	25010599	11.5956	17.843	1.53877	1.45477e-36	AT5G62260	+	AHL6	protein_coding	protein_coding	AT hook motif DNA-binding family protein		AT hook motif DNA-binding family protein;(source:Araport11)	1757
chr5	24958200	24958799	10.6467	14.1497	1.32902	0.00036366	AT5G62150	+	AT5G62150	protein_coding	protein_coding	peptidoglycan-binding LysM domain-containing protein		peptidoglycan-binding LysM domain-containing protein;(source:Araport11)	599
chr5	24769600	24771199	11.0365	14.7128	1.3331	4.37246e-09	AT5G61610	+	AT5G61610	protein_coding	protein_coding	Oleosin family protein		Oleosin family protein;(source:Araport11)	1154
chr5	24768000	24768999	8.08937	11.701	1.44647	6.84807e-10	AT5G61605	-	ESFL10	protein_coding	protein_coding			EMBRYO SURROUNDING FACTOR-like protein;(source:Araport11)	618
chr5	24661600	24663399	22.474	27.9815	1.24506	4.08174e-05	AT5G61340	-	AT5G61340	protein_coding	protein_coding			transmembrane protein;(source:Araport11)	1539
chr5	24650000	24650999	12.0366	15.2371	1.2659	0.000397196	AT5G61290	+	AT5G61290	protein_coding	protein_coding	Flavin-binding monooxygenase family protein		Flavin-binding monooxygenase family protein;(source:Araport11)	815
chr5	24643400	24646199	8.87033	15.2325	1.71724	5.06574e-73	AT5G61280	-	AT5G61280	protein_coding	protein_coding	Remorin family protein		Remorin family protein;(source:Araport11)	1435
chr5	24494600	24497599	12.9741	16.413	1.26506	4.37659e-13	AT5G60890	+	ATR1,AtATR1,MYB34,ATMYB34	protein_coding	protein_coding	myb domain protein 34	Myb-like transcription factor that modulates expression of ASA1, a key point of control in the tryptophan pathway; mutant has deregulated expression of ASA1 in dominant allele. Loss of function allele suggests ATR1 also functions at a control point for regulating indole glucosinolate homeostasis.	myb domain protein 34;(source:Araport11)	1771
chr5	24438000	24439399	10.1001	13.2828	1.31512	2.26626e-10	AT5G60760	+	AT5G60760	protein_coding	protein_coding	P-loop containing nucleoside triphosphate hydrolases superfamily protein		P-loop containing nucleoside triphosphate hydrolases superfamily protein;(source:Araport11)	1322
chr5	24397000	24398999	15.4279	18.641	1.20827	9.96016e-06	AT5G60690	+	REV,IFL1,IFL	protein_coding	protein_coding	Homeobox-leucine zipper family protein / lipid-binding START domain-containing protein	REVOLUTA regulates meristem initiation at lateral positions. a member of a small homeodomain-leucine zipper family. Has overlapping functions with PHAVOLUTA and PHABULOSA. The mRNA is cell-to-cell mobile.	Homeobox-leucine zipper family protein / lipid-binding START domain-containing protein;(source:Araport11)	1999
chr5	24255200	24259799	15.7247	21.6591	1.37739	4.11655e-41	AT5G60270	+	LecRK-I.7	protein_coding	protein_coding	Concanavalin A-like lectin protein kinase family protein		Concanavalin A-like lectin protein kinase family protein;(source:Araport11)	2077
chr5	24241000	24241999	11.9635	14.881	1.24387	0.000254187	AT5G60200	+	DOF5.3,TMO6	protein_coding	protein_coding	TARGET OF MONOPTEROS 6	Encodes a Dof-type transcription factor.	TARGET OF MONOPTEROS 6;(source:Araport11)	999
chr5	24150800	24151599	9.48972	13.7395	1.44783	2.26268e-06	AT5G59990	-	AT5G59990	protein_coding	protein_coding	CCT motif family protein		CCT motif family protein;(source:Araport11)	666
chr5	24082000	24085799	14.5477	20.4569	1.40619	1.24212e-34	AT5G59780	-	MYB59,ATMYB59-1,ATMYB59-2,ATMYB59-3,ATMYB59	protein_coding	protein_coding	myb domain protein 59	Encodes a putative transcription factor (MYB59).	myb domain protein 59;(source:Araport11)	1562
chr5	23838800	23840599	8.82183	11.959	1.35561	1.44072e-13	AT5G59050	-	AT5G59050	protein_coding	protein_coding			G patch domain protein;(source:Araport11)	1492
chr5	23715200	23716799	13.1753	16.4848	1.25119	4.1606e-05	AT5G58700	-	ATPLC4,PLC4	protein_coding	protein_coding	phosphatidylinositol-speciwc phospholipase C4		phosphatidylinositol-speciwc phospholipase C4;(source:Araport11)	1191
chr5	23645400	23646199	9.27647	13.5399	1.4596	5.32647e-18	AT5G58500	-	LSH5	protein_coding	protein_coding	Protein of unknown function (DUF640)		LIGHT-DEPENDENT SHORT HYPOCOTYLS-like protein (DUF640);(source:Araport11)	799
chr5	23577000	23579599	15.5329	19.5667	1.25969	1.19923e-10	AT5G58320	+	NET4A	protein_coding	protein_coding	Kinase interacting (KIP1-like) family protein	Encodes a member of the NET superfamily of proteins that potentially couples different membranes to the actin cytoskeleton in plant cells. It colocalizes with filamentous actin and is localized to the tonoplast membrane. It is expressed in the epidermis of the root meristem and the early expansion zone.	Kinase interacting (KIP1-like) family protein;(source:Araport11)	2472
chr5	23359800	23361399	9.14128	13.8767	1.51803	3.05054e-27	AT5G57670	-	AT5G57670	protein_coding	protein_coding	Protein kinase superfamily protein		Protein kinase superfamily protein;(source:Araport11)	1000
chr5	23222400	23230799	17.5669	23.5355	1.33976	1.55701e-83	AT5G57340	+	AT5G57340	protein_coding	protein_coding			ras guanine nucleotide exchange factor Q-like protein;(source:Araport11)	3348
chr5	23045000	23046199	7.09529	11.2837	1.59031	3.08165e-20	AT5G56970	-	CKX3,ATCKX3	protein_coding	protein_coding	cytokinin oxidase 3	It encodes a protein whose sequence is similar to cytokinin oxidase/dehydrogenase, which catalyzes the degradation of cytokinins.	cytokinin oxidase 3;(source:Araport11)	1199
chr5	23047600	23048399	9.70298	13.4325	1.38437	4.05343e-07	AT5G56970	-	CKX3,ATCKX3	protein_coding	protein_coding	cytokinin oxidase 3	It encodes a protein whose sequence is similar to cytokinin oxidase/dehydrogenase, which catalyzes the degradation of cytokinins.	cytokinin oxidase 3;(source:Araport11)	692
chr5	23036800	23041999	8.81603	11.8954	1.34929	1.47584e-37	AT5G56960	-	AT5G56960	protein_coding	protein_coding	basic helix-loop-helix (bHLH) DNA-binding family protein		basic helix-loop-helix (bHLH) DNA-binding family protein;(source:Araport11)	3229
chr5	23018400	23019799	7.20319	11.8625	1.64684	1.68301e-27	AT5G56900	-	AT5G56900	protein_coding	protein_coding	CwfJ-like family protein / zinc finger (CCCH-type) family protein		CwfJ-like family protein / zinc finger (CCCH-type) family protein;(source:Araport11)	555
chr5	23009000	23009799	15.1714	23.8254	1.57042	4.68901e-13	AT5G56880	-	AT5G56880	protein_coding	protein_coding			hypothetical protein;(source:Araport11)	709
chr5	23003600	23006199	11.0748	15.1918	1.37174	2.7041e-24	AT5G56870	+	BGAL4	protein_coding	protein_coding	beta-galactosidase 4		beta-galactosidase 4;(source:Araport11)	2291
chr5	22980600	22982199	10.8767	15.7714	1.45002	1.98619e-17	AT5G56840	+	AT5G56840	protein_coding	protein_coding	myb-like transcription factor family protein		myb-like transcription factor family protein;(source:Araport11)	1562
chr5	22753600	22756999	15.9697	20.2733	1.26949	7.70363e-16	AT5G56220	+	AT5G56220	protein_coding	protein_coding	P-loop containing nucleoside triphosphate hydrolases superfamily protein		P-loop containing nucleoside triphosphate hydrolases superfamily protein;(source:Araport11)	3112
chr5	22670200	22670599	14.1228	17.9529	1.2712	0.0036484	AT5G55980	+	AT5G55980	protein_coding	protein_coding	serine-rich protein-related		serine-rich protein-like protein;(source:Araport11)	399
chr5	22659400	22660399	9.3442	12.9779	1.38887	3.88449e-10	AT5G55950	-	AT5G55950	protein_coding	protein_coding	Nucleotide/sugar transporter family protein		Nucleotide/sugar transporter family protein;(source:Araport11)	999
chr5	22645200	22646799	10.9452	13.309	1.21597	4.92311e-05	AT5G55920	-	TRM4c,NOP2A,OLI2,AtTRM4c	protein_coding	protein_coding	S-adenosyl-L-methionine-dependent methyltransferases superfamily protein	Encodes a homolog of the S. cerevisiae Nop2 that is involved in ribosome biogenesis and plays a role on organ size control by promoting cell proliferation and preventing compensation in normal leaf development.	S-adenosyl-L-methionine-dependent methyltransferases superfamily protein;(source:Araport11)	1352
chr5	22640000	22644599	16.0846	20.4829	1.27345	2.52222e-42	AT5G55910	-	D6PK	protein_coding	protein_coding	D6 protein kinase	Member of AGC VIIIa Kinase family. D6PK is a protein kinase involved that plays a role in polar auxin transport. Most likely acts redundantly with the related proteins: D6PKL1,D6PKL2,and D6PKL3. PIN1 is a target of D6PK phosphorylation. D6PK is associated with sterol enriched membrane rafts and may be involved in regulation of the switch from basal to planar polarity during root hair initiation. …	D6 protein kinase;(source:Araport11)	2414
chr5	22496200	22496999	9.04799	12.9105	1.42689	1.00337e-09	AT5G55540	-	LOP1,TRN1	protein_coding	protein_coding	tornado 1	Encodes a large plant-specific protein of unknown function, with conserved domains also found in a variety of signaling proteins, In trn mutants, the leaf venation network had a severely reduced complexity: incomplete loops, no tertiary or quaternary veins, and vascular islands. The leaf laminas were asymmetric and narrow because of a severely reduced cell number. TRN1 is required for the mainten…	tornado 1;(source:Araport11)	799
chr5	22492600	22495799	18.3453	22.1773	1.20888	2.03949e-08	AT5G55530	+	AT5G55530	protein_coding	protein_coding	Calcium-dependent lipid-binding (CaLB domain) family protein		Calcium-dependent lipid-binding (CaLB domain) family protein;(source:Araport11)	2908
chr5	22385400	22386199	11.7441	14.5838	1.2418	0.000356209	AT5G55170	-	SUM3,SUMO,ATSUMO3,SUMO3	protein_coding	protein_coding	small ubiquitin-like modifier 3	Encodes a small ubiquitin-like modifier (SUMO) polypeptide that becomes covalently attached to various intracellular protein targets, much like ubiquitination, leading to post-translational modification of those targets.	small ubiquitin-like modifier 3;(source:Araport11)	799
chr5	22335800	22339599	13.058	15.7108	1.20316	2.42489e-11	AT5G55050	+	AT5G55050	protein_coding	protein_coding	GDSL-like Lipase/Acylhydrolase superfamily protein	GDSL-motif esterase/acyltransferase/lipase. Enzyme group with broad substrate specificity that may catalyze acyltransfer or hydrolase reactions with lipid and non-lipid substrates. The mRNA is cell-to-cell mobile.	GDSL-like Lipase/Acylhydrolase superfamily protein;(source:Araport11)	1974
chr5	22277200	22278599	15.9549	25.1628	1.57712	7.32436e-21	AT5G54840	-	SGP1,ATSGP1	protein_coding	protein_coding	Ras-related small GTP-binding family protein	Monomeric G protein. Expressed in the root quiescent center, flowers, and leaf guard cells and hydathodes.	Ras-related small GTP-binding family protein;(source:Araport11)	1223
chr5	22189400	22190399	8.97872	13.8619	1.54386	1.56835e-17	AT5G54620	-	AT5G54620	protein_coding	protein_coding	Ankyrin repeat family protein		Ankyrin repeat family protein;(source:Araport11)	346
chr5	21972400	21976999	9.29402	11.9004	1.28044	6.05832e-19	AT5G54148	-	AT5G54148	protein_coding	protein_coding			sarcosine dehydrogenase-2C protein;(source:Araport11)	1215
chr5	21855400	21858199	12.7315	16.981	1.33378	8.88213e-26	AT5G53830	+	MVQ3	protein_coding	protein_coding	VQ motif-containing protein		VQ motif-containing protein;(source:Araport11)	1155
chr5	21672200	21675399	13.8979	16.886	1.215	5.33208e-16	AT5G53420	+	AT5G53420	protein_coding	protein_coding	CCT motif family protein		CCT motif family protein;(source:Araport11)	1968
chr5	21617800	21619399	27.6065	38.2241	1.38461	7.8429e-07	AT5G53290	-	CRF3	protein_coding	protein_coding	cytokinin response factor 3	encodes a member of the ERF (ethylene response factor) subfamily B-5 of ERF/AP2 transcription factor family. The protein contains one AP2 domain. There are 7 members in this subfamily. CRF proteins relocalize to the nucleus in response to cytokinin.	cytokinin response factor 3;(source:Araport11)	1481
chr5	21582600	21584199	13.5254	16.8683	1.24716	3.87611e-06	AT5G53200	+	TRY	protein_coding	protein_coding	Homeodomain-like superfamily protein		Homeodomain-like superfamily protein;(source:Araport11)	1586
chr5	21562600	21563799	9.6228	11.7236	1.21831	0.00370526	AT5G53170	-	FTSH11	protein_coding	protein_coding	FTSH protease 11	encodes an FtsH protease that is localized to the chloroplast and the mitochondrion	FTSH protease 11;(source:Araport11)	1082
chr5	21534400	21536199	15.8982	19.118	1.20253	3.58245e-05	AT5G53120	+	SPDS3,ATSPDS3,SPMS	protein_coding	protein_coding	spermidine synthase 3	encodes a novel spermine synthase and is a paralog of previously characterized spermidine synthases, SPDS1 and SPDS2. SPDS3 forms heterodimers with SDPS2, which in turn forms heterodimers with SDPS1 in vivo. The gene does not complement speDelta3 deficiency of spermidine synthase in yeast but DOES complement speDelta4 deficiency.	spermidine synthase 3;(source:Araport11)	1727
chr5	21450400	21454199	11.9464	16.4631	1.37808	4.55437e-55	AT5G52900	-	MAKR6	protein_coding	protein_coding		Encodes a member of the MAKR (MEMBRANE-ASSOCIATED KINASE REGULATOR) gene family. MAKRs have putative kinase interacting motifs and membrane localization signals. Known members include: AT5G26230 (MAKR1), AT1G64080 (MAKR2), AT2G37380 (MAKR3), AT2G39370 (MAKR4), AT5G52870 (MAKR5) and AT5G52900 (MAKR6).	membrane-associated kinase regulator;(source:Araport11)	1539
chr5	21410800	21412599	19.0238	24.8179	1.30457	1.03991e-12	AT5G52830	+	WRKY27,ATWRKY27	protein_coding	protein_coding	WRKY DNA-binding protein 27	Encodes a WRKY transcription factor WRKY27. Mutation in Arabidopsis WRKY27 results in delayed symptom development in response to the bacterial wilt pathogen Ralstonia solanacearum.	WRKY DNA-binding protein 27;(source:Araport11)	1726
chr5	21291200	21291999	15.4456	18.9283	1.22548	0.00523273	AT5G52450	-	DTX16	protein_coding	protein_coding	MATE efflux family protein		MATE efflux family protein;(source:Araport11)	728
chr5	21176600	21180799	13.0315	16.6328	1.27635	3.49382e-21	AT5G52120	-	AtPP2-A14,PP2-A14	protein_coding	protein_coding	phloem protein 2-A14		phloem protein 2-A14;(source:Araport11)	3874
chr5	21135600	21140599	18.0015	22.1638	1.23122	8.8692e-25	AT5G52050	+	DTX50,AtDTX50	protein_coding	protein_coding	MATE efflux family protein		MATE efflux family protein;(source:Araport11)	1897
chr5	21036600	21037999	12.3707	15.0977	1.22044	7.2897e-05	AT5G51780	+	AT5G51780	protein_coding	protein_coding	basic helix-loop-helix (bHLH) DNA-binding superfamily protein		basic helix-loop-helix (bHLH) DNA-binding superfamily protein;(source:Araport11)	173
chr5	20436600	20437599	10.1483	12.7078	1.25221	0.0012927	AT5G50200	+	ATNRT3.1,WR3,NRT3.1	protein_coding	protein_coding	nitrate transmembrane transporters	Wound-responsive gene 3 (WR3). Encodes a high-affinity nitrate transporter. Up-regulated by nitrate. Involved in jasmonic acid-independent wound signal transduction.	nitrate transmembrane transporter;(source:Araport11)	999
chr5	20205000	20205599	10.5248	14.7025	1.39694	3.53855e-09	AT5G49740	-	ATFRO7,FRO7	protein_coding	protein_coding	ferric reduction oxidase 7	Encodes a chloroplast ferric chelate reductase. Shows differential splicing and has three different mRNA products. Expressed in the shoot, flower and cotyledon.	ferric reduction oxidase 7;(source:Araport11)	298
chr5	20192400	20194799	18.7861	27.9878	1.48981	4.43848e-23	AT5G49700	+	AHL17	protein_coding	protein_coding	Predicted AT-hook DNA-binding family protein		Putative AT-hook DNA-binding family protein;(source:Araport11)	1400
chr5	20167000	20169599	22.1824	28.5855	1.28866	1.96412e-11	AT5G49665	-	AT5G49665	protein_coding	protein_coding	Zinc finger (C3HC4-type RING finger) family protein		Zinc finger (C3HC4-type RING finger) family protein;(source:Araport11)	2599
chr5	20145600	20147399	10.662	14.2021	1.33203	1.0129e-12	AT5G49630	-	AAP6	protein_coding	protein_coding	amino acid permease 6	Is a high affinity amino acid transporter capable of transporting aspartate and tryptophan. May be involved in the amino acid uptake from xylem.	amino acid permease 6;(source:Araport11)	1090
chr5	20096800	20097599	14.6382	25.1609	1.71885	6.39721e-19	AT5G49525	-	AT5G49525	protein_coding	protein_coding			transmembrane protein;(source:Araport11)	620
chr5	20012600	20020199	15.4875	19.1048	1.23356	7.06111e-38	AT5G49360	-	ATBXL1,BXL1	protein_coding	protein_coding	beta-xylosidase 1	Encodes a bifunctional {beta}-D-xylosidase/{alpha}-L-arabinofuranosidase required for pectic arabinan modification. Located in the extracellular matrix. Gene is expressed specifically in tissues undergoing secondary wall thickening. This is a member of glycosyl hydrolase family 3 and has six other closely related members.	beta-xylosidase 1;(source:Araport11)	4257
chr5	19999200	19999799	11.7439	15.0711	1.28331	4.69532e-05	AT5G49330	-	MYB111,ATMYB111,PFG3	protein_coding	protein_coding	myb domain protein 111	Member of the R2R3 factor gene family.	myb domain protein 111;(source:Araport11)	599
chr5	19984600	19985799	17.9666	21.9638	1.22248	0.000253414	AT5G49300	-	GATA16	protein_coding	protein_coding	GATA transcription factor 16	Encodes a member of the GATA factor family of zinc finger transcription factors.	GATA transcription factor 16;(source:Araport11)	1163
chr5	19908800	19909399	14.1008	17.0574	1.20968	0.0329214	AT5G49120	-	AT5G49120	protein_coding	protein_coding	Protein of unknown function (DUF581)		DUF581 family protein, putative (DUF581);(source:Araport11)	599
chr5	19825200	19826599	10.9788	13.7913	1.25618	1.80277e-07	AT5G48900	+	AT5G48900	protein_coding	protein_coding	Pectin lyase-like superfamily protein		Pectin lyase-like superfamily protein;(source:Araport11)	1399
chr5	19786800	19787999	12.5259	15.8872	1.26835	0.000183175	AT5G48800	+	AT5G48800	protein_coding	protein_coding	Phototropic-responsive NPH3 family protein		Phototropic-responsive NPH3 family protein;(source:Araport11)	1199
chr5	19673000	19675199	9.43651	12.4275	1.31696	1.35937e-17	AT5G48543	+	LCR1	protein_coding	protein_coding	low-molecular-weight cysteine-rich 1	Encodes a member of a family of small,secreted, cysteine rich protein with sequence similarity to the PCP (pollen coat protein) gene family.	low-molecular-weight cysteine-rich 1;(source:Araport11)	842
chr5	19532400	19533199	16.6184	21.1389	1.27202	0.0045796	AT5G48170	-	SLY2,SNE	protein_coding	protein_coding	F-box family protein	encodes an F-box protein whose protein sequence is similar to SLY1, which belongs to SCF-SLY1 E3 ligase complex. SCF-SLY1 E3 ligase degrades DELLA proteins that are involved in promoting growth. Overexpression of SLY2 can partially compensate sly1-10 mutant phenotype of dwarfism.	F-box family protein;(source:Araport11)	799
chr5	19215000	19217999	19.2603	23.3863	1.21422	1.67122e-07	AT5G47370	-	HAT2	protein_coding	protein_coding	Homeobox-leucine zipper protein 4 (HB-4) / HD-ZIP protein	homeobox-leucine zipper genes induced by auxin, but not by other phytohormones. Plays opposite roles in the shoot and root tissues in regulating auxin-mediated morphogenesis.	Homeobox-leucine zipper protein 4 (HB-4) / HD-ZIP protein;(source:Araport11)	1729
chr5	18738600	18743199	11.9933	15.9756	1.33204	2.07297e-33	AT5G46220	+	TOD1	protein_coding	protein_coding	Protein of unknown function (DUF616)	Encodes a protein with alkaline ceramidase activity that is involved in regulation of turgor during pollen tube growth and silique stomatal movement. Tod1 is expressed specifically in pollen and silique guard cells. Loss of function mutations have reduced fertility due to defects in pollen transmission.	transmembrane protein (DUF616);(source:Araport11)	3430
chr5	18369000	18378599	14.4985	18.2728	1.26032	1.01783e-53	AT5G45340	-	CYP707A3	protein_coding	protein_coding	cytochrome P450, family 707, subfamily A, polypeptide 3	Encodes a protein with ABA 8'-hydroxylase activity; involved in ABA catabolism. Mutant analyses show that disruption in the gene results in more drought tolerance whereas overexpression results in increased transpiration rate and reduced drought tolerance. Gene involved in postgermination growth. Plant P450 CYP707A3, ABA 8'-hydroxylase, binds enantioselectively (+)-ABA but not (-)-ABA, whereas th…	cytochrome P450, family 707, subfamily A, polypeptide 3;(source:Araport11)	2021
chr5	18343200	18347199	12.0428	14.9741	1.24341	6.55919e-17	AT5G45280	+	PAE11	protein_coding	protein_coding	Pectinacetylesterase family protein		Pectinacetylesterase family protein;(source:Araport11)	1666
chr5	18216200	18220999	15.6298	21.8836	1.40012	1.4873e-108	AT5G45100	+	BRG1	protein_coding	protein_coding	SBP (S-ribonuclease binding protein) family protein	Encodes one of the BRGs (BOI-related gene) involved in resistance to Botrytis cinerea.	SBP (S-ribonuclease binding protein) family protein;(source:Araport11)	1462
chr5	18208400	18210199	5.78425	11.6317	2.01093	3.95614e-86	AT5G45095	+	AT5G45095	protein_coding	protein_coding			hypothetical protein;(source:Araport11)	652
chr5	17973600	17974999	8.55162	13.879	1.62297	4.82938e-28	AT5G44575	+	AT5G44575	protein_coding	protein_coding			hypothetical protein;(source:Araport11)	1225
chr5	17970000	17972599	12.3298	16.8342	1.36533	1.49258e-21	AT5G44574	+	AT5G44574	protein_coding	protein_coding			transmembrane protein;(source:Araport11)	1247
chr5	17967800	17969599	8.01677	10.8749	1.35652	1.13546e-10	AT5G44572	+	AT5G44572	protein_coding	protein_coding			transmembrane protein;(source:Araport11)	1508
chr5	17964800	17965799	10.3676	15.0774	1.45428	6.47075e-14	AT5G44570	+	CWM2	protein_coding	protein_coding		Encodes a PPR protein involved in mitochondrial functioning. Mutants suppress cell wall defects caused by C17 chemical inhibitor. Mutants are defective in cytochrome c maturation and activation of mitochondrial retrograde signalling.	transmembrane protein;(source:Araport11)	999
chr5	17806600	17807599	23.6468	29.0621	1.22901	0.00729652	AT5G44210	+	ERF9,ATERF9,ATERF-9	protein_coding	protein_coding	erf domain protein 9	encodes a member of the ERF (ethylene response factor) subfamily B-1 of ERF/AP2 transcription factor family (ATERF-9). The protein contains one AP2 domain. There are 15 members in this subfamily including ATERF-3, ATERF-4, ATERF-7, and leafy petiole.	erf domain protein 9;(source:Araport11)	941
chr5	17458000	17458799	23.6405	28.5843	1.20912	0.00777681	AT5G43450	-	AT5G43450	protein_coding	protein_coding	2-oxoglutarate (2OG) and Fe(II)-dependent oxygenase superfamily protein	encodes a protein whose sequence is similar to ACC oxidase	2-oxoglutarate (2OG) and Fe(II)-dependent oxygenase superfamily protein;(source:Araport11)	799
chr5	17271200	17272199	17.592	23.7089	1.34771	9.21453e-13	AT5G43060	-	RD21B	protein_coding	protein_coding	Granulin repeat cysteine protease family protein	Peptidase, activity detected in extracts of root, leaf and cell culture.	Granulin repeat cysteine protease family protein;(source:Araport11)	999
chr5	17191400	17192399	12.4874	16.5631	1.32638	7.11355e-08	AT5G42880	+	WEL3	protein_coding	protein_coding	Plant protein of unknown function (DUF827)		WEAK CHLOROPLAST MOVEMENT UNDER BLUE LIGHT-like protein (DUF827);(source:Araport11)	901
chr5	17184200	17184999	10.9673	13.6934	1.24857	0.00037105	AT5G42860	-	CC2	protein_coding	protein_coding		CC2 is a plant specific gene that interacts with with the cellulose synthase complex and microtubules. It appears to play a role in localizing CESA to the membrane, microtuble dynamics , particularly during salt stress.	late embryogenesis abundant protein, group 2;(source:Araport11)	799
chr5	16860400	16861599	15.5203	20.9613	1.35057	8.07313e-07	AT5G42200	+	ATL23	protein_coding	protein_coding	RING/U-box superfamily protein		RING/U-box superfamily protein;(source:Araport11)	890
chr5	16721800	16722799	9.35639	13.1375	1.40412	4.37221e-09	AT5G41780	+	AT5G41780	protein_coding	protein_coding	myosin heavy chain-related		myosin heavy chain-like protein;(source:Araport11)	561
chr5	16633200	16634999	8.4971	17.6589	2.07823	3.96063e-89	AT5G41590	-	AT5G41590	protein_coding	protein_coding	Protein of unknown function (DUF567)		LURP-one-like protein (DUF567);(source:Araport11)	812
chr5	16580000	16583799	17.4758	22.2359	1.27238	5.72067e-18	AT5G41410	+	BEL1	protein_coding	protein_coding	POX (plant homeobox) family protein	Homeodomain protein required for ovule identity.Loss of function mutations show homeotic conversion of integuments to carpels.Forms heterodimers with STM and KNAT1. Interacts with AG-SEP heterodimers is thought to restrict WUS expression. BEL interacts with MADS box dimers composed of SEP1(or SEP3) and AG, SHP1, SHP2 and STK. The interaction of BEL1 with AG-SEP3 is required for proper integument …	POX (plant homeobox) family protein;(source:Araport11)	3799
chr5	16565400	16565999	12.7395	16.8936	1.32608	2.83917e-06	AT5G41390	+	AT5G41390	protein_coding	protein_coding	PLAC8 family protein		PLAC8 family protein;(source:Araport11)	599
chr5	16529200	16530399	11.3586	18.1378	1.59683	3.02167e-27	AT5G41315	+	GL3,MYC6.2	protein_coding	protein_coding	basic helix-loop-helix (bHLH) DNA-binding superfamily protein	Encodes a basic helix loop helix domain protein that interacts with GL1 in trichome development.GL3 interacts with JAZ and DELLA proteins to regulate trichome initiation.	basic helix-loop-helix (bHLH) DNA-binding superfamily protein;(source:Araport11)	1199
chr5	16440800	16442799	13.4309	16.4873	1.22756	3.64608e-09	AT5G41080	+	GDPD2,AtGDPD2	protein_coding	protein_coding	PLC-like phosphodiesterases superfamily protein	Encodes a member of the glycerophosphodiester phosphodiesterase (GDPD) family.	PLC-like phosphodiesterases superfamily protein;(source:Araport11)	1145
chr5	16390800	16392599	7.20495	12.2862	1.70524	2.09251e-50	AT5G40900	+	AT5G40900	protein_coding	protein_coding	Nucleotide-diphospho-sugar transferase family protein		Nucleotide-diphospho-sugar transferase family protein;(source:Araport11)	764
chr5	16323200	16325999	10.4966	13.3525	1.27208	4.41754e-18	AT5G40780	+	LHT1	protein_coding	protein_coding	lysine histidine transporter 1	Encodes LHT1 (lysine histidine transporter), a high-affinity transporter for cellular amino acid uptake in both root epidermis and leaf mesophyll.	lysine histidine transporter 1;(source:Araport11)	2433
chr5	16310800	16311799	13.3036	16.1211	1.21178	0.0184285	AT5G40760	+	G6PD6	protein_coding	protein_coding	glucose-6-phosphate dehydrogenase 6	Encodes a cytosolic glucose-6-phosphate dehydrogenase that is insensitive to reduction by DTT and whose mRNA is expressed ubiquitously. The mRNA is cell-to-cell mobile.	glucose-6-phosphate dehydrogenase 6;(source:Araport11)	999
chr5	16237000	16238399	18.1646	25.0313	1.37803	6.90711e-10	AT5G40540	+	AT5G40540	protein_coding	protein_coding	Protein kinase superfamily protein		Protein kinase superfamily protein;(source:Araport11)	1399
chr5	16202000	16204799	19.0625	24.6192	1.2915	1.47682e-16	AT5G40460	+	SMR6	protein_coding	protein_coding			cyclin-dependent kinase inhibitor SMR3-like protein;(source:Araport11)	1217
chr5	16193800	16197999	10.9011	16.0282	1.47033	3.82233e-74	AT5G40450	-	RBB1	protein_coding	protein_coding		Encodes a member of a plant gene family, APK_ORTHOMCL5144,of unknown function. RBB1 is localized to the cytosol and involved in vacuolar biogenesis and organization. RBB1 mutants have increased number of vacuolar bulbs and fewer trans-vacuolar strands.	A-kinase anchor-like protein;(source:Araport11)	2088
chr5	15931000	15931799	10.6474	13.8623	1.30194	4.67362e-06	AT5G39785	+	AT5G39785	protein_coding	protein_coding	Protein of unknown function (DUF1666)		hypothetical protein (DUF1666);(source:Araport11)	799
chr5	15911400	15912799	39.6785	48.2214	1.2153	0.0304438	AT5G39760	+	ZHD10,AtHB23,HB23	protein_coding	protein_coding	homeobox protein 23	Functions together with TZP in co-regulation of the expression of blue-light dependent transcriptional regulators. Coassociates with and regulates the expression of light-regulated loci as well as transcriptional regulators to shape plant development in response to environmental stimuli with targets in RNA processing factors as well as proteins involved in salt stress and ABA signaling, in additi…	homeobox protein 23;(source:Araport11)	1399
chr5	15858600	15859999	13.5973	17.9997	1.32377	4.38612e-11	AT5G39610	-	NAC2,NAC6,ORE1,ANAC092,ATNAC2,ATNAC6	protein_coding	protein_coding	NAC domain containing protein 6	Encodes a NAC-domain transcription factor. Positively regulates aging-induced cell death and senescence in leaves. This gene is upregulated in response to salt stress in wildtype as well as NTHK1 transgenic lines although in the latter case the induction was drastically reduced. It was also upregulated by ABA, ACC and NAA treatment, although in the latter two cases, the induction occurred relativ…	NAC domain containing protein 6;(source:Araport11)	1311
chr5	15424000	15425199	11.1251	15.2632	1.37196	1.15404e-08	AT5G38530	+	TSBtype2	protein_coding	protein_coding	tryptophan synthase beta type 2	TSBtype2 encodes a type 2 tryptophan synthase beta subunit that catalyzes a condensation reaction between serine and indole to generate tryptophan.It appears to form a homodimer. Its biological role has not yet been determined, but it has a very high affinity for indole which may be involved in allowing TSBtype2 to carefully limit free indole build-up. But, to date no overall change in plant morp…	tryptophan synthase beta type 2;(source:Araport11)	1199
chr5	15256400	15257799	7.35978	10.8805	1.47837	1.70319e-21	AT5G38200	+	AT5G38200	protein_coding	protein_coding	Class I glutamine amidotransferase-like superfamily protein		Class I glutamine amidotransferase-like superfamily protein;(source:Araport11)	1399
chr5	15200000	15200999	9.58786	11.7992	1.23064	0.00050811	AT5G38100	-	AT5G38100	protein_coding	protein_coding	S-adenosyl-L-methionine-dependent methyltransferases superfamily protein		S-adenosyl-L-methionine-dependent methyltransferases superfamily protein;(source:Araport11)	999
chr5	14991200	14993599	11.6582	16.1976	1.38937	1.68178e-19	AT5G37740	+	AT5G37740	protein_coding	protein_coding	Calcium-dependent lipid-binding (CaLB domain) family protein		Calcium-dependent lipid-binding (CaLB domain) family protein;(source:Araport11)	1720
chr5	14938000	14938599	7.98506	14.6411	1.83356	8.56252e-20	AT5G37610	+	AT5G37610	protein_coding	protein_coding	Eukaryotic porin family protein		Eukaryotic porin family protein;(source:Araport11)	568
chr5	14910400	14913999	17.5272	21.7403	1.24037	1.76114e-29	AT5G37540	+	AT5G37540	protein_coding	protein_coding	Eukaryotic aspartyl protease family protein		Eukaryotic aspartyl protease family protein;(source:Araport11)	1341
chr5	13897800	13899199	13.5451	19.9724	1.47451	2.08258e-22	AT5G35732	+	AT5G35732	protein_coding	protein_coding			hypothetical protein;(source:Araport11)	1287
chr5	13611600	13614199	12.283	15.6307	1.27255	3.19206e-19	AT5G35407	+	MIR396B	miRNA	miRNA_primary_transcript	MIR396B; miRNA	Encodes a microRNA that targets several GRF family members. MicroRNAs are regulatory RNAs with a mature length of ~21-nucleotides that are processed from hairpin precursors by Dicer-like enzymes. MicroRNAs can negatively regulate gene expression by attenuating translation or by directing mRNA cleavage.Mature sequence: UUCCACAGCUUUCUUGAACUU. Expression increased with leaf development, antagonizing…	microRNA ath-MIR396b precursor;(source:Araport11)	135
chr5	12558200	12559599	20.2177	24.7946	1.22638	1.29635e-05	AT5G33290	+	XGD1	protein_coding	protein_coding	xylogalacturonan deficient 1	Acts as a xylogalacturonan xylosyltransferase within the XGA biosynthesis pathway. Involved in pectin biosynthesis.	xylogalacturonan deficient 1;(source:Araport11)	1399
chr5	10292200	10296799	14.8593	18.9174	1.2731	1.65734e-32	AT5G28300	-	GT2L,AtGT2L	protein_coding	protein_coding	Duplicated homeodomain-like superfamily protein	Encodes a Ca(2+)-dependent CaM-binding protein. AtGT2L specifically targets the nucleus and possesses both transcriptional activation and DNA-binding abilities, implicating its function as a nuclear transcription factor.	Duplicated homeodomain-like superfamily protein;(source:Araport11)	3005
chr5	9657000	9657999	17.1777	22.9599	1.33661	1.53276e-05	AT5G27360	+	SFP2	protein_coding	protein_coding	Major facilitator superfamily protein	Encodes a sugar-porter family protein that unlike the closely related gene, SFP1, is not induced during leaf senescence.	Major facilitator superfamily protein;(source:Araport11)	999
chr5	9658400	9661599	6.60082	13.0901	1.9831	4.58004e-140	AT5G27360	+	SFP2	protein_coding	protein_coding	Major facilitator superfamily protein	Encodes a sugar-porter family protein that unlike the closely related gene, SFP1, is not induced during leaf senescence.	Major facilitator superfamily protein;(source:Araport11)	3199
chr5	9648200	9653399	11.4215	17.9138	1.56843	5.55471e-92	AT5G27350	+	SFP1	protein_coding	protein_coding	Major facilitator superfamily protein	Encodes a sugar-porter family protein that is induced during leaf senescence. The increase in its gene expression during leaf senescence is paralleled by an accumulation of monosaccharides. The mRNA is cell-to-cell mobile.	Major facilitator superfamily protein;(source:Araport11)	4892
chr5	9514600	9515599	15.7402	20.3324	1.29175	1.23069e-06	AT5G27030	-	TPR3	protein_coding	protein_coding	TOPLESS-related 3		TOPLESS-related 3;(source:Araport11)	965
chr5	9245400	9247999	13.5052	17.122	1.26781	4.69596e-09	AT5G26340	-	MSS1,ATSTP13,STP13	protein_coding	protein_coding	Major facilitator superfamily protein	Encodes a protein with high affinity, hexose-specific/H+ symporter activity. The activity of the transporter appears to be negatively regulated by phosphorylation. Importantly, microarray analysis, as well as the study of the expression of this gene in mutants involved in programmed cell death (PCD) demonstrated a tight correlation between this gene's expression and PCD.	Major facilitator superfamily protein;(source:Araport11)	2140
chr5	9045600	9046399	14.8972	18.4831	1.24071	6.52965e-05	AT5G25920	-	AT5G25920	protein_coding	protein_coding			hypothetical protein;(source:Araport11)	799
chr5	9033400	9034599	11.9777	15.6417	1.3059	7.83528e-10	AT5G25890	+	IAA28,IAR2	protein_coding	protein_coding	indole-3-acetic acid inducible 28	encodes a protein that may be a negative regulator of lateral root formation in response to auxin. It is a member of IAA/ARF gene family and is plant-specific. Gain of function mutations in this gene suppresses lateral root formation and is resistant to inhibition of root elongation by auxin, cytokinin, and ethylene.	indole-3-acetic acid inducible 28;(source:Araport11)	1199
chr5	8986800	8987799	16.0204	30.7197	1.91754	2.3071e-30	AT5G25810	-	tny	protein_coding	protein_coding	Integrase-type DNA-binding superfamily protein	encodes a member of the DREB subfamily A-4 of ERF/AP2 transcription factor family (TINY). The protein contains one AP2 domain. There are 17 members in this subfamily including TINY. Ectopic or overexpression of this gene in a Ds tagged line has reduced cell expansion. The expression of this gene is induced by ethylene and light and appears to stimulate cytokinin biosynthesis.	Integrase-type DNA-binding superfamily protein;(source:Araport11)	999
chr5	8971000	8972199	9.09497	12.3578	1.35875	8.46258e-10	AT5G25770	-	AT5G25770	protein_coding	protein_coding	alpha/beta-Hydrolases superfamily protein		alpha/beta-Hydrolases superfamily protein;(source:Araport11)	1125
chr5	8935800	8938399	9.39839	14.8945	1.58479	7.90887e-53	AT5G25620	-	YUC6,AtYUC6	protein_coding	protein_coding	Flavin-binding monooxygenase family protein	Encodes a member of a family of flavin monooxygenases with an important role in auxin biosynthesis. YUC6 possesses an additional thiol-reductase activity that confers drought resistance independently of auxin biosynthesis.	Flavin-binding monooxygenase family protein;(source:Araport11)	2599
chr5	8863400	8865199	11.5279	14.4203	1.2509	6.69139e-07	AT5G25460	+	DGR2	protein_coding	protein_coding	Protein of unknown function, DUF642		transmembrane protein, putative (Protein of unknown function, DUF642);(source:Araport11)	1799
chr5	8746600	8747199	15.1574	20.4361	1.34826	1.98016e-05	AT5G25240	-	AT5G25240	protein_coding	protein_coding			stress induced protein;(source:Araport11)	599
chr5	8723600	8730599	16.3196	20.6935	1.26802	1.65265e-79	AT5G25210	+	AT5G25210	protein_coding	protein_coding			hypothetical protein;(source:Araport11)	1906
chr5	8705600	8707799	16.8584	20.5545	1.21924	9.04017e-11	AT5G25190	-	ESE3	protein_coding	protein_coding	Integrase-type DNA-binding superfamily protein	encodes a member of the ERF (ethylene response factor) subfamily B-6 of ERF/AP2 transcription factor family. The protein contains one AP2 domain. There are 12 members in this subfamily including RAP2.11.	Integrase-type DNA-binding superfamily protein;(source:Araport11)	1055
chr5	8674600	8675399	10.6626	14.9216	1.39943	1.27357e-07	AT5G25140	+	CYP71B13	protein_coding	protein_coding	cytochrome P450, family 71, subfamily B, polypeptide 13	putative cytochrome P450	cytochrome P450, family 71, subfamily B, polypeptide 13;(source:Araport11)	149
chr5	8442400	8444799	10.0906	12.5214	1.2409	1.01929e-11	AT5G24660	-	LSU2	protein_coding	protein_coding	response to low sulfur 2		response to low sulfur 2;(source:Araport11)	823
chr5	8440600	8441399	10.7692	14.6452	1.35992	2.63189e-05	AT5G24655	-	LSU4	protein_coding	protein_coding	response to low sulfur 4		response to low sulfur 4;(source:Araport11)	764
chr5	8242600	8243399	9.07845	13.9544	1.53709	3.90096e-20	AT5G24270	-	SOS3,CBL4,ATSOS3	protein_coding	protein_coding	Calcium-binding EF-hand family protein	encodes a calcium sensor that is essential for K+ nutrition, K+/Na+ selectivity, and salt tolerance. The protein is similar to calcineurin B. Lines carrying recessive mutations are hypersensitive to Na+ and Li+ stresses and is unable to grow in low K+. The growth defect is rescued by extracellular calcium.	Calcium-binding EF-hand family protein;(source:Araport11)	799
chr5	8185600	8186599	8.50359	12.143	1.42799	9.97194e-14	AT5G24160	-	SQE6	protein_coding	protein_coding	squalene monoxygenase 6		squalene monooxygenase 6;(source:Araport11)	999
chr5	8123600	8126999	9.14497	12.9081	1.4115	2.67379e-37	AT5G24040	-	AT5G24040	protein_coding	protein_coding	Protein of unknown function (DUF295)		F-box SKIP23-like protein (DUF295);(source:Araport11)	1051
chr5	7496400	7496799	12.4451	16.6618	1.33882	1.38188e-05	AT5G22570	-	ATWRKY38,WRKY38	protein_coding	protein_coding	WRKY DNA-binding protein 38	member of WRKY Transcription Factor; Group III	WRKY DNA-binding protein 38;(source:Araport11)	399
chr5	7372400	7372999	11.6017	14.1087	1.21609	0.00899545	AT5G22270	-	SIED1	protein_coding	protein_coding			hypothetical protein;(source:Araport11)	599
chr5	7226600	7230399	24.0497	29.5489	1.22866	1.39226e-14	AT5G21482	+	CKX7,ATCKX5	protein_coding	protein_coding	cytokinin oxidase 7	This gene used to be called AtCKX5. It encodes a protein whose sequence is similar to cytokinin oxidase/dehydrogenase, which catalyzes the degradation of cytokinins.	cytokinin oxidase 7;(source:Araport11)	3699
chr5	7264200	7265799	23.0701	37.8866	1.64224	6.97175e-23	AT5G21280	-	AT5G21280	protein_coding	protein_coding	hydroxyproline-rich glycoprotein family protein		hydroxyproline-rich glycoprotein family protein;(source:Araport11)	1599
chr5	7172600	7174799	14.1188	18.7417	1.32743	1.73516e-17	AT5G21105	+	AT5G21105	protein_coding	protein_coding	Plant L-ascorbate oxidase		Plant L-ascorbate oxidase;(source:Araport11)	2196
chr5	7176200	7177199	25.4986	31.8247	1.2481	0.0104232	AT5G21105	+	AT5G21105	protein_coding	protein_coding	Plant L-ascorbate oxidase		Plant L-ascorbate oxidase;(source:Araport11)	999
chr5	7043800	7045199	8.38632	13.0548	1.55668	2.838e-18	AT5G20810	+	SAUR70	protein_coding	protein_coding	SAUR-like auxin-responsive protein family		SAUR-like auxin-responsive protein family;(source:Araport11)	1399
chr5	6831000	6832199	8.36412	11.6622	1.39431	9.55494e-14	AT5G20240	+	PI	protein_coding	protein_coding	K-box region and MADS-box transcription factor family protein	Floral homeotic gene encoding a MADS domain transcription factor. Required for the specification of petal and stamen identities.	K-box region and MADS-box transcription factor family protein;(source:Araport11)	515
chr5	6792600	6793999	14.3194	17.8507	1.24661	4.2678e-08	AT5G20110	-	AT5G20110	protein_coding	protein_coding	Dynein light chain type 1 family protein		Dynein light chain type 1 family protein;(source:Araport11)	819
chr5	6515400	6516399	10.7452	13.5918	1.26492	3.09645e-07	AT5G19340	-	AT5G19340	protein_coding	protein_coding			hypothetical protein;(source:Araport11)	999
chr5	6477600	6480399	10.7879	13.1334	1.21742	8.9342e-12	AT5G19260	-	FAF3	protein_coding	protein_coding	Protein of unknown function (DUF3049)	A member of the FAF family proteins encoded by the FANTASTIC FOUR (FAF) genes: AT4G02810 (FAF1), AT1G03170 (FAF2), AT5G19260 (FAF3) and AT3G06020 (FAF4). FAFs have the potential to regulate shoot meristem size in Arabidopsis thaliana. FAFs can repress WUS, which ultimately leads to an arrest of meristem activity in FAF overexpressing lines.	FANTASTIC four-like protein (DUF3049);(source:Araport11)	1002
chr5	6408200	6409399	11.2063	14.9358	1.3328	9.38226e-09	AT5G19100	-	AT5G19100	protein_coding	protein_coding	Eukaryotic aspartyl protease family protein		Eukaryotic aspartyl protease family protein;(source:Araport11)	1199
chr5	6050400	6051599	11.1555	13.4422	1.20498	0.000488462	AT5G18280	-	APY2,ATAPY2	protein_coding	protein_coding	apyrase 2	Encodes an enzyme with ATPase and ADPase activity (an apyrase) that when mutated in combination with ATAPY1 causes a complete inhibition of pollen germination.	apyrase 2;(source:Araport11)	1086
chr5	6042200	6045999	10.4439	16.1951	1.55068	6.74086e-64	AT5G18270	-	ANAC087	protein_coding	protein_coding	Arabidopsis NAC domain containing protein 87		NAC domain containing protein 87;(source:Araport11)	814
chr5	5978600	5979199	15.3199	18.3884	1.2003	0.0100797	AT5G18065	+	HTT3	protein_coding	protein_coding			target of trans acting-siR480/255 protein;(source:Araport11)	599
chr5	5902800	5904599	23.0491	30.5519	1.32551	2.73686e-10	AT5G17860	-	CCX1,CAX7	protein_coding	protein_coding	calcium exchanger 7		calcium exchanger 7;(source:Araport11)	1732
chr5	5408800	5411599	12.7228	18.7339	1.47247	2.84197e-34	AT5G16560	-	KAN1,KAN	protein_coding	protein_coding	Homeodomain-like superfamily protein	Encodes a KANADI protein (KAN) that regulates organ polarity in Arabidopsis. KAN is required for abaxial identity in both leaves and carpels, and encodes a nuclear-localized protein in the GARP family of putative transcription factors. Together with KAN2, this gene appears to be involved in the development of the carpel and the outer integument of the ovule.Along with KAN2 and KAN4, KAN1 appears …	Homeodomain-like superfamily protein;(source:Araport11)	2799
chr5	5366800	5367399	14.2227	19.3918	1.36344	8.29366e-05	AT5G16410	-	AT5G16410	protein_coding	protein_coding	HXXXD-type acyl-transferase family protein		HXXXD-type acyl-transferase family protein;(source:Araport11)	599
chr5	5238200	5240999	13.1229	18.3	1.39451	9.5367e-30	AT5G16030	+	AT5G16030	protein_coding	protein_coding			mental retardation GTPase activating protein;(source:Araport11)	2548
chr5	4943200	4945999	8.63118	12.7347	1.47543	1.05527e-31	AT5G15230	+	GASA4	protein_coding	protein_coding	GAST1 protein homolog 4	Encodes gibberellin-regulated protein GASA4. Promotes GA responses and exhibits redox activity.	GAST1 protein homolog 4;(source:Araport11)	1184
chr5	4924400	4927599	9.02809	12.3463	1.36754	8.9141e-26	AT5G15170	-	TDP1	protein_coding	protein_coding	tyrosyl-DNA phosphodiesterase-related		tyrosyl-DNA phosphodiesterase-like protein;(source:Araport11)	1750
chr5	4876400	4877399	15.7036	19.9518	1.27052	1.06221e-05	AT5G15070	+	VIH1,VIP2,ATVIP2	protein_coding	protein_coding	Phosphoglycerate mutase-like family protein	Encodes a functional VIP1/PPIP5K-type ATP-grasp kinase that is involved in both InsP6 to InsP7 conversion and InsP7 to InsP8 conversion. It is the minor isoform in plants and is expressed in pollen.	Phosphoglycerate mutase-like family protein;(source:Araport11)	885
chr5	4739800	4741599	11.6429	16.3294	1.40252	2.46431e-14	AT5G14700	-	AT5G14700	protein_coding	protein_coding	NAD(P)-binding Rossmann-fold superfamily protein		NAD(P)-binding Rossmann-fold superfamily protein;(source:Araport11)	1362
chr5	4742400	4745799	11.9701	15.8997	1.32828	1.58969e-27	AT5G14700	-	AT5G14700	protein_coding	protein_coding	NAD(P)-binding Rossmann-fold superfamily protein		NAD(P)-binding Rossmann-fold superfamily protein;(source:Araport11)	1139
chr5	4733800	4734599	9.76391	14.7373	1.50936	4.78758e-19	AT5G14690	-	AT5G14690	protein_coding	protein_coding			transmembrane protein;(source:Araport11)	799
chr5	4631000	4631599	9.75274	15.665	1.60622	1.77645e-14	AT5G14360	+	AT5G14360	protein_coding	protein_coding	Ubiquitin-like superfamily protein		Ubiquitin-like superfamily protein;(source:Araport11)	599
chr5	4286800	4287599	12.6428	15.597	1.23367	0.00297974	AT5G13370	+	AT5G13370	protein_coding	protein_coding	Auxin-responsive GH3 family protein	IBA - specific acyl acid amido synthetase which conjugates glutamine to IBA. It is involved in generating inactive and/or storage forms of IBA in the seedling, root, and silique. May play a role in auxin homeostasis by modulating the levels of IBA for peroxisomal conversion to IAA.	Auxin-responsive GH3 family protein;(source:Araport11)	799
chr5	4272000	4274599	7.24898	13.3229	1.8379	7.07991e-73	AT5G13330	+	Rap2.6L	protein_coding	protein_coding	related to AP2 6l	encodes a member of the ERF (ethylene response factor) subfamily B-4 of ERF/AP2 transcription factor family. The protein contains one AP2 domain. There are 7 members in this subfamily.	related to AP2 6l;(source:Araport11)	2599
chr5	4189600	4200599	12.9784	17.4223	1.34241	1.67188e-118	AT5G13180	+	NAC083,VNI2,ANAC083	protein_coding	protein_coding	NAC domain containing protein 83	Encodes a NAC domain transcription factor that interacts with VND7 and negatively regulates xylem vessel formation.	NAC domain containing protein 83;(source:Araport11)	1685
chr5	4181200	4182199	8.64978	13.7514	1.5898	4.28088e-20	AT5G13170	-	AtSWEET15,SWEET15,SAG29	protein_coding	protein_coding	senescence-associated gene 29	Encodes a member of the SWEET sucrose efflux transporter family proteins.	senescence-associated gene 29;(source:Araport11)	999
chr5	4107600	4108199	17.0267	20.4566	1.20144	0.00865737	AT5G12980	-	AT5G12980	protein_coding	protein_coding	Cell differentiation, Rcd1-like protein		Cell differentiation, Rcd1-like protein;(source:Araport11)	599
chr5	4092400	4093199	14.623	18.3142	1.25242	0.00127233	AT5G12950	+	AT5G12950	protein_coding	protein_coding	Putative glycosyl hydrolase of unknown function (DUF1680)		proline-tRNA ligase (DUF1680);(source:Araport11)	681
chr5	3933000	3933999	10.928	13.1252	1.20106	0.00797547	AT5G12170	+	CLT3	protein_coding	protein_coding	CRT (chloroquine-resistance transporter)-like transporter 3	Encodes one of the CRT-Like transporters (CLT1/AT5G19380, CLT2/AT4G24460, CLT3/AT5G12170). Required for glutathione homeostasis and stress responses. Mutants lacking these transporters are heavy metal-sensitive, glutathione(GSH)-deficient, and hypersensitive to Phytophthora infection. The mRNA is cell-to-cell mobile.	CRT (chloroquine-resistance transporter)-like transporter 3;(source:Araport11)	999
chr5	3844600	3845599	7.7848	14.1934	1.82322	1.25569e-34	AT5G11930	-	GRXC10	protein_coding	protein_coding	Thioredoxin superfamily protein	Encodes a member of the CC-type glutaredoxin (ROXY) family that has been shown to interact with the transcription factor TGA2.	Thioredoxin superfamily protein;(source:Araport11)	660
chr5	3726800	3728799	20.7308	25.2065	1.2159	4.74334e-06	AT5G11590	-	TINY2	protein_coding	protein_coding	Integrase-type DNA-binding superfamily protein	encodes a member of the DREB subfamily A-4 of ERF/AP2 transcription factor family. The protein contains one AP2 domain. There are 17 members in this subfamily including TINY.	Integrase-type DNA-binding superfamily protein;(source:Araport11)	1274
chr5	3644600	3646999	13.4491	16.4481	1.22299	0.000214886	AT5G11420	+	AT5G11420	protein_coding	protein_coding	Protein of unknown function, DUF642		transmembrane protein, putative (Protein of unknown function, DUF642);(source:Araport11)	2399
chr5	3642000	3643599	7.12426	13.1479	1.84551	2.74177e-59	AT5G11416	-	AT5G11416	protein_coding	protein_coding		This gene encodes a small protein and has either evidence of transcription or purifying selection.	hypothetical protein;(source:Araport11)	675
chr5	3604800	3605399	13.2678	15.9926	1.20537	0.0054954	AT5G11300	-	CYC3B,CYCA2;2,CYC2BAT	protein_coding	protein_coding	mitotic-like cyclin 3B from Arabidopsis	mitotic-like cyclin, core cell cycle gene that is expressed only in roots (RT_PCR), portions with mitotic activity only (whole mount in situ).	mitotic-like cyclin 3B from Arabidopsi;(source:Araport11)	550
chr5	3476800	3477799	27.8377	34.0347	1.22261	0.0309396	AT5G10990	+	SAUR69	protein_coding	protein_coding	SAUR-like auxin-responsive protein family		SAUR-like auxin-responsive protein family;(source:Araport11)	904
chr5	3468600	3470199	10.0546	14.9352	1.48541	2.51347e-24	AT5G10965	-	AT5G10965	lncRNA	long_noncoding_rna			hypothetical protein;(source:Araport11)	1599
chr5	3239200	3242399	15.2142	21.6175	1.42088	1.72531e-31	AT5G10300	+	ATMES5,MES5,HNL,AtHNL	protein_coding	protein_coding	methyl esterase 5	Encodes a protein with R-selective hydroxynitrile lyase activity. It has similarity to the SABP2 methyl salicylate esterase from tobacco. This protein does not act on methyl IAA, methyl JA, MeSA, MeGA4, or MEGA9 in vitro.	methyl esterase 5;(source:Araport11)	1429
chr5	3201400	3203199	10.0057	13.7044	1.36966	5.59491e-15	AT5G10200	+	SAV4	protein_coding	protein_coding	ARM-repeat/Tetratricopeptide repeat (TPR)-like protein		ARM-repeat/Tetratricopeptide repeat (TPR)-like protein;(source:Araport11)	1704
chr5	3203600	3204599	8.40613	11.9956	1.42701	1.02246e-10	AT5G10200	+	SAV4	protein_coding	protein_coding	ARM-repeat/Tetratricopeptide repeat (TPR)-like protein		ARM-repeat/Tetratricopeptide repeat (TPR)-like protein;(source:Araport11)	999
chr5	3138800	3141199	12.0539	15.7936	1.31025	9.38648e-15	AT5G10030	-	TGA4,OBF4	protein_coding	protein_coding	TGACG motif-binding factor 4	Encodes a member of basic leucine zipper transcription gene family. Nomenclature according to Xiang, et al. (1997).	TGACG motif-binding factor 4;(source:Araport11)	2399
chr5	3122600	3123199	10.5858	13.3306	1.25929	0.00427824	AT5G09980	+	PROPEP4	protein_coding	protein_coding	elicitor peptide 4 precursor		elicitor peptide 4 precursor;(source:Araport11)	469
chr5	26890400	26891599	11.6834	14.854	1.27138	4.63679e-07	AT5G09885	-	AT5G09885	lncRNA	long_noncoding_rna			None;(source:Araport11)	447
chr5	26805800	26806199	8.60178	17.8607	2.0764	5.13577e-23	AT5G09825	-	AT5G09825	lncRNA	long_noncoding_rna			None;(source:Araport11)	62
chr5	25265400	25267599	10.5158	15.8356	1.50589	6.46888e-33	AT5G09095	+	AT5G09095	lncRNA	long_noncoding_rna			None;(source:Araport11)	278
chr5	24086400	24087599	7.78554	11.4269	1.46771	1.82729e-19	AT5G08930	-	AT5G08930	lncRNA	long_noncoding_rna			None;(source:Araport11)	284
chr5	22992400	22995799	9.54958	13.4314	1.40649	5.31064e-28	AT5G08635	-	AT5G08635	lncRNA	long_noncoding_rna			None;(source:Araport11)	476
chr5	2692200	2693599	10.0914	12.9672	1.28498	4.24782e-11	AT5G08370	-	AtAGAL2,AGAL2	protein_coding	protein_coding	alpha-galactosidase 2	Member of Glycoside Hydrolase Family 27 (GH27)that functions as an &#945;-galactosidase.	alpha-galactosidase 2;(source:Araport11)	1385
chr5	2651200	2652399	18.9208	24.0405	1.27059	7.00775e-07	AT5G08240	-	AT5G08240	protein_coding	protein_coding			transmembrane protein;(source:Araport11)	1199
chr5	2560400	2561999	16.0372	20.6424	1.28716	6.78942e-09	AT5G07990	+	CYP75B1,D501,TT7	protein_coding	protein_coding	Cytochrome P450 superfamily protein	Required for flavonoid 3' hydroxylase activity. Enzyme abundance relative to CHS determines Quercetin/Kaempferol metabolite ratio. The mRNA is cell-to-cell mobile.	Cytochrome P450 superfamily protein;(source:Araport11)	1599
chr5	21448200	21449799	9.87958	14.3292	1.45039	1.7152e-15	AT5G07915	-	AT5G07915	lncRNA	long_noncoding_rna			None;(source:Araport11)	299
chr5	2503000	2504399	18.0167	24.4176	1.35528	3.96842e-07	AT5G07830	+	AtGUS2,GUS2	protein_coding	protein_coding	glucuronidase 2	Belongs to the plant glycoside hydrolase family 79. Encodes a protein with several posttranslational modification sites including O-&#946;-GlcNAc attachment sites and serine-, threonine- and tyrosine-phosphorylation sites, suggesting that this protein is extensively modified posttranslationally. The protein is predicted (WoLF PSORT program) to be membrane-associated. It is involved in cell elonga…	glucuronidase 2;(source:Araport11)	1275
chr5	2396600	2399199	10.3911	15.2956	1.47199	1.43605e-39	AT5G07572	+	AT5G07572	protein_coding	protein_coding			hypothetical protein;(source:Araport11)	841
chr5	20214400	20215999	15.4816	19.2846	1.24565	6.53018e-07	AT5G07455	-	AT5G07455	lncRNA	long_noncoding_rna			None;(source:Araport11)	552
chr5	2355000	2356999	13.3091	18.3526	1.37895	4.22069e-19	AT5G07440	+	GDH2	protein_coding	protein_coding	glutamate dehydrogenase 2	Encodes the beta-subunit of the glutamate dehydrogenase. The enzyme is almost exclusively found in the mitochondria of stem and leaf companion cells.	glutamate dehydrogenase 2;(source:Araport11)	1241
chr5	19100000	19101399	7.56857	10.2843	1.35882	1.0741e-10	AT5G06925	+	AT5G06925	lncRNA	long_noncoding_rna			None;(source:Araport11)	404
chr5	1912800	1913599	11.0739	13.7856	1.24487	0.000392479	AT5G06270	+	GIR1	protein_coding	protein_coding		One of two plant specific paralogs of unknown function. Interacts with GL2. GIR1/GIR2 loss of function resembles gl2 lof mutations	hypothetical protein;(source:Araport11)	799
chr5	1892400	1894199	11.21	14.5089	1.29428	1.42139e-07	AT5G06250	-	NGAL3,DPA4	protein_coding	protein_coding	AP2/B3-like transcriptional factor family protein		AP2/B3-like transcriptional factor family protein;(source:Araport11)	1799
chr5	16386000	16390399	6.75622	13.2947	1.96777	3.74687e-179	AT5G06085	+	AT5G06085	lncRNA	long_noncoding_rna			None;(source:Araport11)	207
chr5	16205200	16206799	8.70743	12.3808	1.42187	1.13708e-14	AT5G06075	+	AT5G06075	lncRNA	long_noncoding_rna			None;(source:Araport11)	412
chr5	16201000	16201799	9.3374	13.2176	1.41555	2.64658e-08	AT5G06065	-	AT5G06065	lncRNA	long_noncoding_rna			None;(source:Araport11)	75
chr5	15378800	15379999	7.64343	11.2121	1.46689	5.84292e-14	AT5G05725	-	AT5G05725	lncRNA	long_noncoding_rna			None;(source:Araport11)	358
chr5	1703000	1707399	14.4393	18.4948	1.28087	1.30002e-24	AT5G05690	-	CPD,CYP90A1,CYP90,DWF3,CBB3,CYP90A	protein_coding	protein_coding	Cytochrome P450 superfamily protein	Encodes a member of the CP90A family, a cytochrome P450 monooxygenase which converts 6-deoxocathasterone to 6-deoxoteasterone in the late C6 oxidation pathway and cathasterone to teasterone in the early C6 oxidation pathway of brassinolide biosynthesis. Expressed in cotyledons and leaves. Mutants display de-etiolation and derepression of light-induced genes in the dark, dwarfism, male sterility a…	Cytochrome P450 superfamily protein;(source:Araport11)	3948
chr5	1457800	1458599	9.73344	14.0005	1.43839	4.20305e-09	AT5G04950	-	ATNAS1,NAS1	protein_coding	protein_coding	nicotianamine synthase 1	Encodes a nicotianamide synthase.	nicotianamine synthase 1;(source:Araport11)	799
chr5	1381400	1382399	12.3777	20.136	1.6268	2.01051e-20	AT5G04770	+	CAT6,ATCAT6	protein_coding	protein_coding	cationic amino acid transporter 6	Encodes a member of the cationic amino acid transporter (CAT) subfamily of amino acid polyamine choline transporters. Does not mediate efficient uptake of basic amino acids in yeast or Xenopus systems but can transport neutral and acidic amino acid analogs. Expressed in sink tissues. Induced during infestation of roots by the plant parasitic root-knot nematode, Meloidogyne incognita. Localized in…	cationic amino acid transporter 6;(source:Araport11)	999
chr5	1317600	1318799	10.9221	13.6775	1.25228	0.000621101	AT5G04560	+	DME	protein_coding	protein_coding	HhH-GPD base excision DNA repair family protein	Encodes a DNA glycosylase DEMETER (DME). Responsible for endosperm maternal-allele-specific hypomethylation at the MEDEA (MEA) gene. DME can excise 5-methylcytosine in vitro and when expressed in E. coli. DME establishes MEA imprinting by removing 5-methylcytosine to activate the maternal allele.	HhH-GPD base excision DNA repair family protein;(source:Araport11)	920
chr5	1266600	1267599	22.3432	27.9694	1.25181	1.44538e-05	AT5G04470	-	SIM	protein_coding	protein_coding	cyclin-dependent protein kinase inhibitors	Encodes a novel nuclear 14-kD protein containing a cyclin binding motif and a motif found in ICK/KRP cell cycle inhibitor proteins. It is required for coordinating cell division and cell differentiation during the development of Arabidopsis trichomes, playing a key role in the mitosis-to-endoreduplication transition. It interacts with D-type cyclins in vivo.	cyclin-dependent protein kinase inhibitor;(source:Araport11)	792
chr5	9654600	9655399	8.97183	15.1825	1.69224	9.98019e-21	AT5G04405	+	AT5G04405	lncRNA	long_noncoding_rna			None;(source:Araport11)	468
chr5	1203200	1204399	10.2115	13.2785	1.30035	2.25076e-05	AT5G04310	-	AT5G04310	protein_coding	protein_coding	Pectin lyase-like superfamily protein		Pectin lyase-like superfamily protein;(source:Araport11)	1199
chr5	1093400	1094199	9.07845	12.5421	1.38152	9.05032e-08	AT5G04045	+	AT5G04045	protein_coding	protein_coding	Putative membrane lipoprotein	Encodes a defensin-like (DEFL) family protein.	Putative membrane lipoprotein;(source:Araport11)	521
chr5	986400	987599	9.47054	14.7823	1.56087	9.6409e-24	AT5G03760	-	ATCSLA09,ATCSLA9,CSLA9,CSLA09,RAT4	protein_coding	protein_coding	Nucleotide-diphospho-sugar transferases superfamily protein	encodes a beta-mannan synthase that is required for agrobacterium-mediated plant genetic transformation involves a complex interaction between the bacterium and the host plant. 3' UTR is involved in transcriptional regulation and the gene is expressed in the elongation zone of the root.	Nucleotide-diphospho-sugar transferases superfamily protein;(source:Araport11)	1199
chr5	988000	990599	13.0838	15.8431	1.21089	1.06575e-09	AT5G03760	-	ATCSLA09,ATCSLA9,CSLA9,CSLA09,RAT4	protein_coding	protein_coding	Nucleotide-diphospho-sugar transferases superfamily protein	encodes a beta-mannan synthase that is required for agrobacterium-mediated plant genetic transformation involves a complex interaction between the bacterium and the host plant. 3' UTR is involved in transcriptional regulation and the gene is expressed in the elongation zone of the root.	Nucleotide-diphospho-sugar transferases superfamily protein;(source:Araport11)	2599
chr5	957800	958799	16.3615	21.8426	1.335	8.36507e-09	AT5G03680	+	PTL	protein_coding	protein_coding	Duplicated homeodomain-like superfamily protein	Recessive mutations are defective in organ initiation and orientation in the second whorl. This gene encodes a trihelix transcription factor whose expression is limited to margins of floral and vegetative organs. Overexpression and double mutant analyses suggest that this gene is involved in limiting lateral growth of organs.	Duplicated homeodomain-like superfamily protein;(source:Araport11)	999
chr5	944400	949799	10.8902	16.68	1.53165	4.47554e-84	AT5G03670	+	TRM28	protein_coding	protein_coding			histone-lysine N-methyltransferase SETD1B-like protein;(source:Araport11)	2654
chr5	915400	916399	12.8041	16.4403	1.28399	4.12997e-06	AT5G03610	+	AT5G03610	protein_coding	protein_coding	GDSL-like Lipase/Acylhydrolase superfamily protein	GDSL-motif esterase/acyltransferase/lipase. Enzyme group with broad substrate specificity that may catalyze acyltransfer or hydrolase reactions with lipid and non-lipid substrates.	GDSL-like Lipase/Acylhydrolase superfamily protein;(source:Araport11)	999
chr5	886000	887599	13.1144	16.4848	1.257	0.000123463	AT5G03530	-	RABC2A,ATRABC2A,ATRAB18B,ATRAB	protein_coding	protein_coding	RAB GTPase homolog C2A	Encodes a member of the Rab GTPase family of proteins. This protein interacts with the tail region of a myosin XI protein (AT5G43900) in a GTP-dependent manner. CFP:RabC2a appears to co-localize with peroxisomes.	RAB GTPase homolog C2A;(source:Araport11)	1599
chr5	7268400	7272199	7.77522	11.8848	1.52855	1.02076e-50	AT5G03325	-	AT5G03325	lncRNA	long_noncoding_rna			None;(source:Araport11)	525
chr5	780600	782799	9.9623	13.1359	1.31856	3.65916e-16	AT5G03270	+	LOG6	protein_coding	protein_coding	lysine decarboxylase family protein		lysine decarboxylase family protein;(source:Araport11)	1075
chr5	7023800	7024199	9.27285	17.461	1.88302	1.77531e-16	AT5G03205	-	AT5G03205	lncRNA	long_noncoding_rna			None;(source:Araport11)	123
chr5	6399800	6401799	7.15381	12.0633	1.68628	1.39227e-49	AT5G03005	+	AT5G03005	lncRNA	long_noncoding_rna			None;(source:Araport11)	336
chr5	6395400	6397399	8.34713	12.0265	1.44079	5.01674e-22	AT5G02965	-	AT5G02965	lncRNA	long_noncoding_rna			None;(source:Araport11)	203
chr5	6390600	6394599	9.65675	12.4927	1.29368	4.05646e-20	AT5G02955	-	AT5G02955	lncRNA	long_noncoding_rna			None;(source:Araport11)	665
chr5	5915200	5916399	13.2567	16.5214	1.24627	2.00554e-05	AT5G02805	-	AT5G02805	lncRNA	long_noncoding_rna			None;(source:Araport11)	286
chr5	530800	531599	12.262	17.0861	1.39342	2.88512e-06	AT5G02440	+	AT5G02440	protein_coding	protein_coding			60S ribosomal protein L36;(source:Araport11)	572
chr5	523400	523999	12.3128	15.6854	1.27391	0.00443855	AT5G02420	+	SMR3	protein_coding	protein_coding			cyclin-dependent kinase inhibitor SMR3-like protein;(source:Araport11)	599
chr5	3521200	3524199	8.61155	11.7218	1.36117	2.70847e-23	AT5G01845	-	AT5G01845	snRNA	small_nuclear_rna			U6;(source:Araport11)	24
chr5	324400	325599	23.9149	32.0199	1.33891	2.2566e-06	AT5G01840	+	ATOFP1,OFP1	protein_coding	protein_coding	ovate family protein 1	Encodes a member of the plant specific ovate protein family. Members of this family have been shown to bind to KNOX and BELL- like TALE class homeodomain proteins. This interaction may mediate relocalization of the TALE homeodomain from the nucleus to the cytoplasm. Functions as a transcriptional repressor that suppresses cell elongation.	ovate family protein 1;(source:Araport11)	1172
chr5	280600	281799	11.7138	14.7823	1.26196	5.7093e-05	AT5G01740	+	AT5G01740	protein_coding	protein_coding	Nuclear transport factor 2 (NTF2) family protein		Nuclear transport factor 2 (NTF2) family protein;(source:Araport11)	859
chr5	204400	205199	10.9673	13.7088	1.24997	0.000537862	AT5G01510	+	RUS5	protein_coding	protein_coding	Protein of unknown function, DUF647		root UVB sensitive protein (Protein of unknown function, DUF647);(source:Araport11)	799
chr5	2613200	2614599	7.31629	12.6428	1.72803	2.69293e-37	AT5G01475	-	AT5G01475	lncRNA	long_noncoding_rna			None;(source:Araport11)	19
chr5	92800	93399	9.95592	15.2349	1.53024	1.80217e-13	AT5G01230	-	AtTRM7a,TRM7a,SCS9	protein_coding	protein_coding	S-adenosyl-L-methionine-dependent methyltransferases superfamily protein	Encodes a tRNA methyltransferase that mediates the 2'-O-ribose methylation of selected tRNA species in the anticodon loop. Mutation of this gene compromises plant immunity against bacteria.	S-adenosyl-L-methionine-dependent methyltransferases superfamily protein;(source:Araport11)	599
chr5	1376400	1378399	8.93161	14.8183	1.65908	4.08886e-44	AT5G00995	-	AT5G00995	lncRNA	long_noncoding_rna			None;(source:Araport11)	220
chr5	967800	968799	7.4315	12.1921	1.6406	2.08731e-30	AT5G00935	+	AT5G00935	lncRNA	long_noncoding_rna			None;(source:Araport11)	159
chr5	623600	624599	10.1726	14.1934	1.39526	3.76472e-11	AT5G00875	-	AT5G00875	atlncRNA	antisense_long_noncoding_rna			Natural antisense transcript overlaps with AT5G02760;(source:Araport11)	478
chr5	326200	329199	6.97609	12.1676	1.74419	3.57709e-87	AT5G00805	+	AT5G00805	lncRNA	long_noncoding_rna			None;(source:Araport11)	273
chr4	18530400	18531399	19.797	24.2123	1.22303	0.00942475	AT4G39955	+	AT4G39955	protein_coding	protein_coding	alpha/beta-Hydrolases superfamily protein		alpha/beta-Hydrolases superfamily protein;(source:Araport11)	999
chr4	18466400	18467599	12.6883	15.478	1.21986	0.00141499	AT4G39795	+	AT4G39795	protein_coding	protein_coding	Protein of unknown function (DUF581)		hypothetical protein (DUF581);(source:Araport11)	981
chr4	18334400	18336199	9.00449	11.8771	1.31902	1.06744e-14	AT4G39410	-	WRKY13,ATWRKY13	protein_coding	protein_coding	WRKY DNA-binding protein 13	Encodes a member of the Group II-c WRKY Transcription Factor family that is involved in stem development and has been shown to directly bind to the promoter of NST2. Mutants show a weak stem phenotype and show decreased expression of lignin-synthesis-related genes.	WRKY DNA-binding protein 13;(source:Araport11)	493
chr4	18303000	18303399	13.3297	17.2151	1.29148	0.000715802	AT4G39360	+	AT4G39360	protein_coding	protein_coding			hypothetical protein;(source:Araport11)	399
chr4	18276400	18276999	12.577	15.4602	1.22924	0.000434934	AT4G39270	+	AT4G39270	protein_coding	protein_coding	Leucine-rich repeat protein kinase family protein		Leucine-rich repeat protein kinase family protein;(source:Araport11)	599
chr4	18205000	18207199	13.2167	16.4492	1.24458	7.78159e-10	AT4G39070	-	STH7,BZS1,BBX20	protein_coding	protein_coding	B-box zinc finger family protein	Encodes BZS1, a brassinosteroids-regulated BZR1 target (BRBT) gene. BZS1 is a putative zinc finger transcription factor. Expression of BZS1 was increased under BR-deficient condition and repressed by BR. Transgenic Arabidopsis plants overexpressing BZS1 showed a hypersensitivity to the BR biosynthetic inhibitor brassinazole (BRZ). In contrast, transgenic plants expressing reduced level of BZS1 ha…	B-box zinc finger family protein;(source:Araport11)	1684
chr4	18126000	18126799	16.0092	22.6587	1.41535	3.06569e-09	AT4G38850	+	SAUR-AC1,ATSAUR15,SAUR15,SAUR_AC1	protein_coding	protein_coding	SAUR-like auxin-responsive protein family	mRNA is rapidly induced by auxin and is very short-lived. Has been used as a reporter gene in studying auxin mutants.	SAUR-like auxin-responsive protein family;(source:Araport11)	743
chr4	18055600	18056999	8.53422	13.1776	1.54409	1.10867e-22	AT4G38630	-	MBP1,MCB1,ATMCB1,RPN10	protein_coding	protein_coding	regulatory particle non-ATPase 10	Regulatory particle non-ATPase subunit of the 26S proteasome with multiubiquitin-chain-binding capabilities	regulatory particle non-ATPase 10;(source:Araport11)	12
chr4	17812800	17815599	18.3798	22.6165	1.23051	9.98731e-08	AT4G37890	-	EDA40	protein_coding	protein_coding	Zinc finger (C3HC4-type RING finger) family protein		Zinc finger (C3HC4-type RING finger) family protein;(source:Araport11)	2295
chr4	17780800	17781599	9.29171	14.0772	1.51503	5.24909e-13	AT4G37810	+	AtEPFL2	protein_coding	protein_coding			EPIDERMAL PATTERNING FACTOR-like protein;(source:Araport11)	799
chr4	17749000	17754199	9.18824	14.7335	1.60352	1.66798e-104	AT4G37770	+	ACS8	protein_coding	protein_coding	1-amino-cyclopropane-1-carboxylate synthase 8	Encodes an auxin inducible ACC synthase.	1-amino-cyclopropane-1-carboxylate synthase 8;(source:Araport11)	2079
chr4	17668800	17669999	10.8307	15.7337	1.45269	1.2599e-15	AT4G37608	+	AT4G37608	protein_coding	protein_coding			hypothetical protein;(source:Araport11)	1049
chr4	17664200	17667799	12.7286	16.8599	1.32457	5.26549e-27	AT4G37590	-	NPY5,MEL1	protein_coding	protein_coding	Phototropic-responsive NPH3 family protein	A member of the NPY gene family (NPY1/AT4G31820, NPY2/AT2G14820, NPY3/AT5G67440, NPY4/AT2G23050, NPY5/AT4G37590). Involved in auxin-mediated organogenesis.	Phototropic-responsive NPH3 family protein;(source:Araport11)	2536
chr4	17658800	17660799	15.4827	20.9481	1.353	2.20689e-18	AT4G37580	+	HLS1,COP3,UNS2	protein_coding	protein_coding	Acyl-CoA N-acyltransferases (NAT) superfamily protein	involved in apical hook development. putative N-acetyltransferase	Acyl-CoA N-acyltransferases (NAT) superfamily protein;(source:Araport11)	1999
chr4	17604000	17609599	13.8705	17.3898	1.25373	3.27766e-26	AT4G37450	-	AGP18,ATAGP18	protein_coding	protein_coding	arabinogalactan protein 18	AGP18 is a lysine-rich arabinogalactan-protein (AGP) and part of a multi-gene family of glycoproteins with approx. 50 members. It falls into one subclass with AGP17 and AGP19, other lysine-rich AGPs. It is expressed in young leaves, shoots, roots and flowers and is active in the regulation of the selection and survival of megaspores.	arabinogalactan protein 18;(source:Araport11)	1513
chr4	17593600	17594799	14.891	17.9332	1.2043	0.00254148	AT4G37420	+	AT4G37420	protein_coding	protein_coding	Domain of unknown function (DUF23)		glycosyltransferase family protein (DUF23);(source:Araport11)	1199
chr4	17553400	17554199	10.5865	14.0005	1.32249	1.22757e-05	AT4G37295	+	AT4G37295	protein_coding	protein_coding			hypothetical protein;(source:Araport11)	705
chr4	17517200	17520599	10.6524	16.6394	1.56203	1.07446e-59	AT4G37235	+	CASPL5C1	protein_coding	protein_coding	Uncharacterised protein family (UPF0497)		Uncharacterized protein family (UPF0497);(source:Araport11)	2043
chr4	17433000	17434199	8.32352	11.8873	1.42816	5.76409e-13	AT4G36980	-	AT4G36980	protein_coding	protein_coding			CLK4-associating serine/arginine-rich protein;(source:Araport11)	599
chr4	17420600	17425799	17.7819	21.908	1.23204	1.35417e-14	AT4G36945	-	AT4G36945	protein_coding	protein_coding	PLC-like phosphodiesterases superfamily protein		PLC-like phosphodiesterases superfamily protein;(source:Araport11)	1530
chr4	17400600	17403199	22.7678	30.4025	1.33533	4.67373e-22	AT4G36920	+	AP2,FL1,FLO2,AtAP2	protein_coding	protein_coding	Integrase-type DNA-binding superfamily protein	Encodes a floral homeotic gene, a member of the AP2/EREBP (ethylene responsive element binding protein) class of transcription factors and is involved in the specification of floral organ identity, establishment of floral meristem identity, suppression of floral meristem indeterminancy, and development of the ovule and seed coat. AP2 also has a role in controlling seed mass. Dominant negative all…	Integrase-type DNA-binding superfamily protein;(source:Araport11)	2590
chr4	17387200	17390799	20.3137	26.8013	1.31937	3.00318e-30	AT4G36900	+	DEAR4,RAP2.10	protein_coding	protein_coding	related to AP2 10	encodes a member of the DREB subfamily A-5 of ERF/AP2 transcription factor family (RAP2.10). The protein contains one AP2 domain. There are 16 members in this subfamily including RAP2.9 and RAP2.1.	related to AP2 10;(source:Araport11)	1214
chr4	17353400	17359799	11.1493	14.8516	1.33207	2.43728e-45	AT4G36850	-	AT4G36850	protein_coding	protein_coding	PQ-loop repeat family protein / transmembrane family protein		PQ-loop repeat family protein / transmembrane family protein;(source:Araport11)	2637
chr4	17278000	17279599	12.026	14.8585	1.23553	3.85584e-06	AT4G36640	-	AT4G36640	protein_coding	protein_coding	Sec14p-like phosphatidylinositol transfer family protein		Sec14p-like phosphatidylinositol transfer family protein;(source:Araport11)	1428
chr4	17187800	17188999	8.21186	15.2222	1.85368	8.28795e-36	AT4G36380	-	ROT3	protein_coding	protein_coding	Cytochrome P450 superfamily protein	Encodes a cytochrome P-450 gene that is involved in leaf blade expansion by controlling polar cell expansion in the leaf length direction. Member of the CYP90C CYP450 family. ROT3 was shown to be involved in brassinosteroid biosynthesis, most likely in the conversion step of typhasterol (TY) to castasterone (CS). As 6-deoxo-CS was unable to restore the phenotype of rot3-1, it has been postulated …	Cytochrome P450 superfamily protein;(source:Araport11)	1199
chr4	17189600	17190599	10.6965	13.6041	1.27183	0.000664208	AT4G36380	-	ROT3	protein_coding	protein_coding	Cytochrome P450 superfamily protein	Encodes a cytochrome P-450 gene that is involved in leaf blade expansion by controlling polar cell expansion in the leaf length direction. Member of the CYP90C CYP450 family. ROT3 was shown to be involved in brassinosteroid biosynthesis, most likely in the conversion step of typhasterol (TY) to castasterone (CS). As 6-deoxo-CS was unable to restore the phenotype of rot3-1, it has been postulated …	Cytochrome P450 superfamily protein;(source:Araport11)	999
chr4	17191600	17192399	9.73344	18.5291	1.90365	4.01018e-35	AT4G36380	-	ROT3	protein_coding	protein_coding	Cytochrome P450 superfamily protein	Encodes a cytochrome P-450 gene that is involved in leaf blade expansion by controlling polar cell expansion in the leaf length direction. Member of the CYP90C CYP450 family. ROT3 was shown to be involved in brassinosteroid biosynthesis, most likely in the conversion step of typhasterol (TY) to castasterone (CS). As 6-deoxo-CS was unable to restore the phenotype of rot3-1, it has been postulated …	Cytochrome P450 superfamily protein;(source:Araport11)	799
chr4	17136800	17139799	25.0189	31.0386	1.24061	8.89688e-09	AT4G36220	-	CYP84A1,FAH1	protein_coding	protein_coding	ferulic acid 5-hydroxylase 1	encodes ferulate 5-hydroxylase (F5H). Involved in lignin biosynthesis.	ferulic acid 5-hydroxylase 1;(source:Araport11)	2465
chr4	17131800	17135599	8.9029	10.9226	1.22686	1.04225e-11	AT4G36210	+	AT4G36210	protein_coding	protein_coding	Protein of unknown function (DUF726)		transmembrane/coiled-coil protein (DUF726);(source:Araport11)	2856
chr4	17089800	17090599	12.064	17.8537	1.47992	1.74518e-11	AT4G36110	+	SAUR9	protein_coding	protein_coding	SAUR-like auxin-responsive protein family		SAUR-like auxin-responsive protein family;(source:Araport11)	666
chr4	16739400	16743399	12.5358	18.6486	1.48763	1.05068e-61	AT4G35180	-	LHT7	protein_coding	protein_coding	LYS/HIS transporter 7		LYS/HIS transporter 7;(source:Araport11)	1201
chr4	16694200	16695599	17.2598	25.8554	1.49801	3.60689e-18	AT4G35070	+	AT4G35070	protein_coding	protein_coding	SBP (S-ribonuclease binding protein) family protein		SBP (S-ribonuclease binding protein) family protein;(source:Araport11)	1399
chr4	16685400	16686399	10.2214	14.2425	1.3934	3.8686e-10	AT4G35060	-	HIPP25	protein_coding	protein_coding	Heavy metal transport/detoxification superfamily protein		Heavy metal transport/detoxification superfamily protein;(source:Araport11)	788
chr4	16641200	16641999	8.74334	12.8031	1.46433	3.41476e-12	AT4G34940	+	ARO1	protein_coding	protein_coding	armadillo repeat only 1	Armadillo repeat protein. One of a family of four in Arabidopsis. Located in the nucleus and cytoplasm of pollen vegetative cells, and in the cytoplasm of egg cells. Involved in the signaling network controlling tip growth and actin organization in the pollen tube.	armadillo repeat only 1;(source:Araport11)	750
chr4	16598000	16599399	7.32498	12.0904	1.65057	4.70274e-30	AT4G34810	+	SAUR5	protein_coding	protein_coding	SAUR-like auxin-responsive protein family		SAUR-like auxin-responsive protein family;(source:Araport11)	442
chr4	16596600	16597399	11.3176	16.4567	1.45408	1.02246e-10	AT4G34800	+	SAUR4	protein_coding	protein_coding	SAUR-like auxin-responsive protein family		SAUR-like auxin-responsive protein family;(source:Araport11)	729
chr4	16591200	16593799	8.05442	12.7	1.57677	1.62685e-52	AT4G34770	+	SAUR1	protein_coding	protein_coding	SAUR-like auxin-responsive protein family		SAUR-like auxin-responsive protein family;(source:Araport11)	710
chr4	16577400	16586599	12.0092	16.5526	1.37833	2.35448e-112	AT4G34750	+	SAUR49	protein_coding	protein_coding	SAUR-like auxin-responsive protein family		SAUR-like auxin-responsive protein family;(source:Araport11)	1052
chr4	16387000	16388799	11.4061	14.6794	1.28698	1.58067e-08	AT4G34230	-	CAD-5,CAD5,ATCAD5	protein_coding	protein_coding	cinnamyl alcohol dehydrogenase 5	Encodes a catalytically active cinnamyl alcohol dehydrogenase which uses p-coumaryl aldehyde as a preferred substrate. It can also use sinapyl, caffeyl, coniferyl and d-hydroxyconiferyl aldehydes as substrates.	cinnamyl alcohol dehydrogenase 5;(source:Araport11)	1799
chr4	16310400	16315799	13.7441	18.7406	1.36354	2.80323e-71	AT4G34060	+	DML3	protein_coding	protein_coding	demeter-like protein 3	Encodes a protein with 5-meC and thymine-DNA glycosylase activity with a preference for CpG and CpHpG sequences. Involved in maintaining methylation marks.	demeter-like protein 3;(source:Araport11)	2434
chr4	16275600	16278199	15.1208	19.024	1.25813	6.56123e-14	AT4G33960	+	AT4G33960	protein_coding	protein_coding			hypothetical protein;(source:Araport11)	615
chr4	16194400	16196599	11.6338	14.7981	1.27199	1.0542e-11	AT4G33770	-	ITPK2	protein_coding	protein_coding	Inositol 1,3,4-trisphosphate 5/6-kinase family protein		Inositol 1,3,4-trisphosphate 5/6-kinase family protein;(source:Araport11)	2199
chr4	16134600	16136199	10.3134	16.7149	1.6207	8.53379e-23	AT4G33560	+	AT4G33560	protein_coding	protein_coding	Wound-responsive family protein	Member of the wound-induced polypeptide (WIP) family.	Wound-responsive family protein;(source:Araport11)	765
chr4	16022400	16023999	10.1308	14.7895	1.45986	1.5106e-21	AT4G33220	+	ATPME44,PME44	protein_coding	protein_coding	pectin methylesterase 44		pectin methylesterase 44;(source:Araport11)	1599
chr4	16024400	16024999	9.5902	14.1087	1.47116	2.65943e-09	AT4G33220	+	ATPME44,PME44	protein_coding	protein_coding	pectin methylesterase 44		pectin methylesterase 44;(source:Araport11)	599
chr4	15940000	15941399	18.9997	24.1545	1.27131	1.72709e-07	AT4G33040	-	GRXC6	protein_coding	protein_coding	Thioredoxin superfamily protein	Encodes a member of the CC-type glutaredoxin (ROXY) family that has been shown to interact with the transcription factor TGA2.	Thioredoxin superfamily protein;(source:Araport11)	1172
chr4	15919800	15922799	11.6187	14.9774	1.28908	2.18106e-16	AT4G32990	+	AT4G32990	protein_coding	protein_coding	Transducin/WD40 repeat-like superfamily protein		Transducin/WD40 repeat-like superfamily protein;(source:Araport11)	2570
chr4	15917000	15917999	11.8782	14.9424	1.25797	0.00135578	AT4G32980	-	ATH1	protein_coding	protein_coding	homeobox gene 1	Encodes transcription factor involved in photomorphogenesis. Regulates gibberellin biosynthesis. Activated by AGAMOUS in a cal-1, ap1-1 background. Expressed at low levels in developing stamens. Increased levels of ATH1 severely delay flowering in the C24 accession. Most remarkably, ectopically expressed ATH1 hardly had an effect on flowering time in the Col-0 and Ler accessions. ATH1 physically …	homeobox protein ATH1;(source:Araport11)	999
chr4	15754400	15754999	12.1503	15.0506	1.2387	0.0244344	AT4G32650	-	ATKC1,AtLKT1,KAT3,KC1	protein_coding	protein_coding	potassium channel in Arabidopsis thaliana 3	Encodes KAT3, a member of the Shaker family of voltage-gated potassium channel subunits. Does not form functional potassium channel on its own. Involved in down-regulating AKT1 and KAT1 channel activity by forming heteromers with AKT1 or KAT1. The Shaker family K+ ion channels include five groups based on phylogenetic analysis (FEBS Letters (2007) 581: 2357): I (inwardly rectifying conductance): …	potassium channel protein;(source:Araport11)	599
chr4	15413800	15417399	14.6494	17.5994	1.20137	1.56087e-17	AT4G31877	-	MIR156C	miRNA	miRNA_primary_transcript	MIR156C; miRNA	Encodes a microRNA that targets several SPL family members, including SPL3,4, and 5. By regulating the expression of SPL3 (and probably also SPL4 and SPL5), this microRNA regulates vegetative phase change. MicroRNAs are regulatory RNAs with a mature length of ~21-nucleotides that are processed from hairpin precursors by Dicer-like enzymes. MicroRNAs can negatively regulate gene expression by atte…	microRNA ath-MIR156c precursor;(source:Araport11)	104
chr4	15361200	15361799	15.9092	19.7399	1.24079	0.0122287	AT4G31730	+	GDU1	protein_coding	protein_coding	glutamine dumper 1	Glutamine dumper1 is a putative transmembrane protein. It is involved in glutamine secretion The mRNA is cell-to-cell mobile.	glutamine dumper 1;(source:Araport11)	599
chr4	14866600	14868599	12.0001	18.1133	1.50943	4.45978e-34	AT4G30400	+	ATL13	protein_coding	protein_coding	RING/U-box superfamily protein		RING/U-box superfamily protein;(source:Araport11)	1837
chr4	14772800	14773599	9.53542	12.2351	1.28312	0.00538633	AT4G30190	-	AHA2,PMA2,AtHA2,HA2	protein_coding	protein_coding	H(+)-ATPase 2	Belongs to the P-type ATPase superfamily of cation-transporting ATPases, pumps protons out of the cell, generating a proton gradient that drives the active transport of nutrients by proton symport. has two autoinhibitory regions within the C-terminal domain. Its plasma membrane localization is light-dependent.	H[+]-ATPase 2;(source:Araport11)	799
chr4	14774200	14776399	17.672	23.9347	1.35439	3.83907e-15	AT4G30190	-	AHA2,PMA2,AtHA2,HA2	protein_coding	protein_coding	H(+)-ATPase 2	Belongs to the P-type ATPase superfamily of cation-transporting ATPases, pumps protons out of the cell, generating a proton gradient that drives the active transport of nutrients by proton symport. has two autoinhibitory regions within the C-terminal domain. Its plasma membrane localization is light-dependent.	H[+]-ATPase 2;(source:Araport11)	2047
chr4	14769000	14769799	9.12415	13.7702	1.5092	1.87156e-11	AT4G30180	+	BHLH146	protein_coding	protein_coding	sequence-specific DNA binding transcription factors;transcription regulators		hypothetical protein;(source:Araport11)	771
chr4	14748800	14749999	8.91226	11.8668	1.33151	1.78964e-06	AT4G30150	+	AT4G30150	protein_coding	protein_coding			Urb2/Npa2 family protein;(source:Araport11)	1199
chr4	14734800	14735799	9.16146	11.5659	1.26245	3.51191e-07	AT4G30130	+	AT4G30130	protein_coding	protein_coding	Protein of unknown function (DUF630 and DUF632)		DUF630 family protein (DUF630 and DUF632);(source:Araport11)	999
chr4	14437800	14441999	14.6807	18.7039	1.27405	2.89427e-28	AT4G29310	-	AT4G29310	protein_coding	protein_coding	Protein of unknown function (DUF1005)		DUF1005 family protein (DUF1005);(source:Araport11)	1969
chr4	14369000	14370999	27.7568	35.699	1.28614	6.4764e-08	AT4G29140	+	ADP1,ADS1,ABS3	protein_coding	protein_coding	MATE efflux family protein	Encodes Activated Disease Susceptibility 1 (ADS1), a putative MATE (multidrug and toxic compound extrusion) transport protein that negatively regulates plant disease resistance.	MATE efflux family protein;(source:Araport11)	1999
chr4	14347800	14349599	14.7279	17.9248	1.21706	3.7465e-08	AT4G29110	+	AT4G29110	protein_coding	protein_coding			cotton fiber protein;(source:Araport11)	963
chr4	14341000	14343999	13.5098	17.4764	1.29361	2.81698e-19	AT4G29100	+	bhlh68	protein_coding	protein_coding	basic helix-loop-helix (bHLH) DNA-binding superfamily protein		basic helix-loop-helix (bHLH) DNA-binding superfamily protein;(source:Araport11)	2999
chr4	14324000	14325199	10.4755	13.2478	1.26465	3.08784e-06	AT4G29080	-	PAP2,IAA27	protein_coding	protein_coding	phytochrome-associated protein 2	phytochrome-associated protein 2 (PAP2)	phytochrome-associated protein 2;(source:Araport11)	1199
chr4	14192600	14193999	9.49116	12.0027	1.26462	3.86327e-08	AT4G28720	+	YUC8,CKRC2	protein_coding	protein_coding	Flavin-binding monooxygenase family protein	Auxin biosynthetic gene regulated by RVE1. Overexpression leads to suppression of bri1 phenotype.	Flavin-binding monooxygenase family protein;(source:Araport11)	1399
chr4	14042400	14043399	10.0021	13.5058	1.3503	2.20961e-09	AT4G28390	-	AAC3,ATAAC3	protein_coding	protein_coding	ADP/ATP carrier 3	Encodes a mitochondrial ADP/ATP carrier protein. Shown in heterologous systems to be located in the plasma membrane. Has comparable affinity for ADP and ATP (in E.coli).	ADP/ATP carrier 3;(source:Araport11)	947
chr4	14009600	14012799	14.6093	17.7449	1.21463	4.74956e-17	AT4G28280	+	LLG3	protein_coding	protein_coding	LORELEI-LIKE-GPI ANCHORED PROTEIN 3		LORELEI-LIKE-GPI ANCHORED PROTEIN 3;(source:Araport11)	2016
chr4	14007600	14009199	17.1713	22.33	1.30043	1.34169e-09	AT4G28270	-	RMA2,ATRMA2	protein_coding	protein_coding	RING membrane-anchor 2	Encodes a RING finger E3 ubiquitin ligase. Binds and ubiquitinates ABP1 in vivo and in vitro.	RING membrane-anchor 2;(source:Araport11)	1599
chr4	13687400	13688399	9.07618	13.2235	1.45695	6.65754e-11	AT4G27340	-	TRM5b,AtTRM5b	protein_coding	protein_coding	Met-10+ like family protein		Met-10+ like family protein;(source:Araport11)	999
chr4	13670800	13672399	15.6566	22.1229	1.41301	2.50411e-20	AT4G27300	-	SD11	protein_coding	protein_coding	S-locus lectin protein kinase family protein		S-locus lectin protein kinase family protein;(source:Araport11)	1599
chr4	13236200	13237399	21.0727	25.9228	1.23016	1.5248e-07	AT4G26120	+	AT4G26120	protein_coding	protein_coding	Ankyrin repeat family protein / BTB/POZ domain-containing protein		Ankyrin repeat family protein / BTB/POZ domain-containing protein;(source:Araport11)	1147
chr4	13000800	13002599	14.6196	17.7475	1.21395	0.000179004	AT4G25433	-	AT4G25433	protein_coding	protein_coding	peptidoglycan-binding LysM domain-containing protein		peptidoglycan-binding LysM domain-containing protein;(source:Araport11)	751
chr4	12730000	12731399	13.3276	16.4128	1.23149	1.53739e-05	AT4G24670	-	TAR2,AtTAR2	protein_coding	protein_coding	tryptophan aminotransferase related 2	Encodes a protein with similarity to the TAA1 trytophan aminotransferase involved in IAA biosynthesis. Double mutant analyses suggest that this protein is involved in regulating many aspects of plant growth and development from embryogenesis to flower formation and plays a role in ethylene-mediated signaling.TAR2 is required for reprogramming root architecture in response to low nitrogen conditio…	tryptophan aminotransferase related 2;(source:Araport11)	1331
chr4	12724200	12726999	27.2415	33.9094	1.24477	1.04943e-24	AT4G24660	-	ATHB22,MEE68,ZHD2,HB22	protein_coding	protein_coding	homeobox protein 22		homeobox protein 22;(source:Araport11)	1635
chr4	12524400	12525799	10.161	16.5355	1.62735	1.04929e-29	AT4G24120	+	YSL1,ATYSL1	protein_coding	protein_coding	YELLOW STRIPE like 1	Member of a small family of oligopeptide transporters similar to the yellow stripe locus of maize (ZmYS1).	YELLOW STRIPE like 1;(source:Araport11)	1399
chr4	12495600	12499799	10.4026	13.405	1.28862	4.22478e-36	AT4G24050	+	AT4G24050	protein_coding	protein_coding	NAD(P)-binding Rossmann-fold superfamily protein		NAD(P)-binding Rossmann-fold superfamily protein;(source:Araport11)	2745
chr4	12242000	12242799	13.0236	17.1168	1.31429	2.80247e-06	AT4G23450	-	AtAIRP1,AIRP1	protein_coding	protein_coding	RING/U-box superfamily protein	AtAIRP1 gene encodes a C3H2C3-type RING E3 Ub ligase. It has been shown to be a positive regulator in the Arabidopsis ABA-dependent drought response.	RING/U-box superfamily protein;(source:Araport11)	736
chr4	12072600	12074399	11.9541	17.4884	1.46296	3.18084e-21	AT4G23030	+	DTX49	protein_coding	protein_coding	MATE efflux family protein		MATE efflux family protein;(source:Araport11)	1640
chr4	12067800	12068599	18.5377	22.7508	1.22727	0.0141469	AT4G23020	-	TRM11	protein_coding	protein_coding			hypothetical protein;(source:Araport11)	799
chr4	11941000	11942199	10.8916	15.0279	1.37977	6.36077e-12	AT4G22730	+	AT4G22730	protein_coding	protein_coding	Leucine-rich repeat protein kinase family protein		Leucine-rich repeat protein kinase family protein;(source:Araport11)	1199
chr4	11933400	11935199	12.6712	15.4225	1.21713	1.30368e-07	AT4G22700	+	LBD32	protein_coding	protein_coding	LOB domain-containing protein 32		LOB domain-containing protein 32;(source:Araport11)	486
chr4	11882400	11885999	11.3624	16.577	1.45893	1.62585e-46	AT4G22570	-	APT3	protein_coding	protein_coding	adenine phosphoribosyl transferase 3	Encodes an adenine phosphoribosyltransferase (APT; EC 2.4.2.7), which is a constitutively expressed enzyme involved in the one-step salvage of adenine to AMP. APT3 has higher affinity for zeatin, isopentenyladenine and benzyladenine than APT1 but lower Vmax than APT1.	adenine phosphoribosyl transferase 3;(source:Araport11)	3133
chr4	11746600	11750199	11.5754	13.8982	1.20067	7.05674e-09	AT4G22200	-	KT2/3,AKT2/3,AKT2,AKT3	protein_coding	protein_coding	potassium transport 2/3	Encodes AKT2, a photosynthate- and light-dependent inward rectifying potassium channel with unique gating properties that are regulated by phosphorylation. Expressed in guard cell protoplasts and in the phloem and xylem of aerial portions of the plant. The channel can coassemble with another K+ channel, KAT1, in vitro. In guard cells, AKT2/3 is responsible for the Ca2+ sensitivity of the K+ uptak…	potassium transport 2/3;(source:Araport11)	3599
chr4	11653400	11654399	11.8173	16.207	1.37146	1.73495e-08	AT4G21970	+	AT4G21970	protein_coding	protein_coding	Protein of unknown function, DUF584		senescence regulator (Protein of unknown function, DUF584);(source:Araport11)	999
chr4	11636000	11636399	23.2736	40.2711	1.73033	8.4672e-10	AT4G21920	-	AT4G21920	protein_coding	protein_coding			hypothetical protein;(source:Araport11)	399
chr4	11626400	11627199	9.16985	13.5553	1.47825	1.80059e-10	AT4G21910	-	AT4G21910	protein_coding	protein_coding	MATE efflux family protein		MATE efflux family protein;(source:Araport11)	799
chr4	11628200	11631199	14.6786	24.2575	1.65258	7.46609e-52	AT4G21910	-	AT4G21910	protein_coding	protein_coding	MATE efflux family protein		MATE efflux family protein;(source:Araport11)	2999
chr4	11623000	11625199	9.89035	16.293	1.64736	1.15385e-39	AT4G21903	-	AT4G21903	protein_coding	protein_coding	MATE efflux family protein		MATE efflux family protein;(source:Araport11)	1459
chr4	11591400	11592199	10.8302	13.325	1.23036	0.00102156	AT4G21850	-	MSRB9,ATMSRB9	protein_coding	protein_coding	methionine sulfoxide reductase B9		methionine sulfoxide reductase B9;(source:Araport11)	799
chr4	11559800	11560399	12.3128	17.0574	1.38534	3.49749e-07	AT4G21750	+	ATML1	protein_coding	protein_coding	Homeobox-leucine zipper family protein / lipid-binding START domain-containing protein	Encodes a homeobox protein similar to GL2. It is expressed in both the apical and basal daughter cells of the zygote as well as their progeny. Expression is detected starting the two-celled stage of embryo development and is later restricted to the outermost, epidermal cell layer from its inception. Its promoter is highly modular with each region contributing to specific aspects of the gene's spa…	Homeobox-leucine zipper family protein / lipid-binding START domain-containing protein;(source:Araport11)	599
chr4	11339600	11341199	13.3428	16.0552	1.20329	7.23287e-05	AT4G21320	+	HSA32	protein_coding	protein_coding	Aldolase-type TIM barrel family protein	Encodes heat-stress-associated 32-kD protein. Up-regulated by heat shock. Thermotolerance in a knockout mutant was compromised following a long recovery period (> 24 h) after acclimation heat shock treatment.	Aldolase-type TIM barrel family protein;(source:Araport11)	838
chr4	11311000	11311999	12.4021	15.4581	1.24641	0.00197479	AT4G21215	-	AT4G21215	protein_coding	protein_coding			transmembrane protein;(source:Araport11)	999
chr4	11312800	11313799	14.4244	18.4171	1.2768	5.6222e-05	AT4G21215	-	AT4G21215	protein_coding	protein_coding			transmembrane protein;(source:Araport11)	999
chr4	11303800	11304799	9.63659	11.7869	1.22314	0.0094248	AT4G21200	+	GA2OX8,ATGA2OX8	protein_coding	protein_coding	gibberellin 2-oxidase 8	Encodes a protein with gibberellin 2-oxidase activity which acts specifically on C-20 gibberellins.	gibberellin 2-oxidase 8;(source:Araport11)	999
chr4	11027400	11028599	9.78521	12.9	1.31832	3.59674e-08	AT4G20450	-	AT4G20450	protein_coding	protein_coding	Leucine-rich repeat protein kinase family protein		Leucine-rich repeat protein kinase family protein;(source:Araport11)	1199
chr4	10838400	10838999	12.2112	14.6616	1.20067	0.0403618	AT4G20000	+	AT4G20000	protein_coding	protein_coding	VQ motif-containing protein		VQ motif-containing protein;(source:Araport11)	599
chr4	10713200	10714799	23.8769	32.5553	1.36346	1.34493e-12	AT4G19700	-	RING,AtILP,BOI,ILP	protein_coding	protein_coding	SBP (S-ribonuclease binding protein) family protein	Encodes BOI (Botrytis Susceptible 1 Interactor). Has E3 ubiquitin ligase activity. Interacts with and ubiquitinates BOS1 (Botrytis Susceptible 1). It prevents caspase activation and attenuates cell death.	SBP (S-ribonuclease binding protein) family protein;(source:Araport11)	1336
chr4	10691000	10691799	10.0838	12.7417	1.26358	2.96883e-05	AT4G19645	-	AT4G19645	protein_coding	protein_coding	TRAM, LAG1 and CLN8 (TLC) lipid-sensing domain containing protein		TRAM, LAG1 and CLN8 (TLC) lipid-sensing domain containing protein;(source:Araport11)	799
chr4	10588000	10591599	15.0247	18.08	1.20335	1.96259e-10	AT4G19420	-	PAE8	protein_coding	protein_coding	Pectinacetylesterase family protein		Pectinacetylesterase family protein;(source:Araport11)	3599
chr4	10584600	10586599	13.2482	17.3279	1.30794	2.18028e-17	AT4G19410	-	PAE7,AtPAE7	protein_coding	protein_coding	Pectinacetylesterase family protein		Pectinacetylesterase family protein;(source:Araport11)	1261
chr4	10420400	10421199	9.67251	12.5574	1.29826	4.36168e-05	AT4G19020	+	CMT2	protein_coding	protein_coding	chromomethylase 2	Encodes a plant DNA methyltransferase that methylates mainly cytosines in CHH (H = any base but G) contexts. It is involved in heat tolerance.	chromomethylase 2;(source:Araport11)	799
chr4	10250800	10251399	14.304	20.6818	1.44588	6.66e-10	AT4G18610	+	LSH9	protein_coding	protein_coding	Protein of unknown function (DUF640)		LIGHT-DEPENDENT SHORT HYPOCOTYLS-like protein (DUF640);(source:Araport11)	599
chr4	10061400	10064199	12.5619	19.435	1.54714	4.53661e-51	AT4G18170	+	ATWRKY28,WRKY28	protein_coding	protein_coding	WRKY DNA-binding protein 28	Member of WRKY Transcription Factor; Group II-c. Involved in the activation of salicylic acid biosynthesis genes ICS1 and PBS3. In the ovule, it is expressed in hypodermal somatic cells and appears to play a role in supression of megasporocyte cell fate.	WRKY DNA-binding protein 28;(source:Araport11)	1493
chr4	9942600	9947799	15.5509	19.2161	1.23569	1.07423e-23	AT4G17900	+	AT4G17900	protein_coding	protein_coding	PLATZ transcription factor family protein		PLATZ transcription factor family protein;(source:Araport11)	2022
chr4	9906800	9908399	15.9687	21.1333	1.32342	1.35195e-10	AT4G17810	+	AT4G17810	protein_coding	protein_coding	C2H2 and C2HC zinc fingers superfamily protein		C2H2 and C2HC zinc fingers superfamily protein;(source:Araport11)	1207
chr4	9895600	9896599	12.3534	17.3734	1.40637	5.88428e-14	AT4G17800	-	AHL23	protein_coding	protein_coding	Predicted AT-hook DNA-binding family protein		Putative AT-hook DNA-binding family protein;(source:Araport11)	999
chr4	9850000	9850799	15.1866	24.3627	1.60422	1.27155e-15	AT4G17695	-	KAN3	protein_coding	protein_coding	Homeodomain-like superfamily protein		Homeodomain-like superfamily protein;(source:Araport11)	799
chr4	9842800	9844199	16.8944	20.9895	1.24239	2.89402e-09	AT4G17680	-	AT4G17680	protein_coding	protein_coding	SBP (S-ribonuclease binding protein) family protein		SBP (S-ribonuclease binding protein) family protein;(source:Araport11)	1399
chr4	9738800	9741199	17.878	22.2512	1.24461	6.43398e-16	AT4G17460	+	JAB,HAT1	protein_coding	protein_coding	Homeobox-leucine zipper protein 4 (HB-4) / HD-ZIP protein	Encodes a class II HD-ZIP protein that regulates meristematic activity in different tissues, and that it is necessary for the correct formation of the gynoecium.	Homeobox-leucine zipper protein 4 (HB-4) / HD-ZIP protein;(source:Araport11)	1682
chr4	9454800	9455799	10.4407	12.806	1.22655	0.000464955	AT4G16800	-	AT4G16800	protein_coding	protein_coding	ATP-dependent caseinolytic (Clp) protease/crotonase family protein	3-methylglutaconyl-CoA hydratase localized to mitochondria. Knockout displays accelerated senescence when subjected to extended dark conditions;knockout senescing leaves and knockout seeds accumulate leu, ile, and val.	ATP-dependent caseinolytic (Clp) protease/crotonase family protein;(source:Araport11)	999
chr4	9451600	9453199	17.4453	21.4248	1.22811	1.50231e-05	AT4G16790	-	AT4G16790	protein_coding	protein_coding	hydroxyproline-rich glycoprotein family protein		hydroxyproline-rich glycoprotein family protein;(source:Araport11)	1599
chr4	9436400	9437199	16.0853	19.4963	1.21206	0.0108782	AT4G16770	-	AT4G16770	protein_coding	protein_coding	2-oxoglutarate (2OG) and Fe(II)-dependent oxygenase superfamily protein		2-oxoglutarate (2OG) and Fe(II)-dependent oxygenase superfamily protein;(source:Araport11)	799
chr4	9367400	9368599	10.4044	13.432	1.29099	6.84298e-06	AT4G16640	-	AT1-MMP	protein_coding	protein_coding	Matrixin family protein		Matrixin family protein;(source:Araport11)	1199
chr4	9031400	9034999	10.659	18.2845	1.7154	1.49028e-89	AT4G15920	-	AtSWEET17,SWEET17	protein_coding	protein_coding	Nodulin MtN3 family protein	Encodes a vacuolar fructose transporter expressed in parenchyma and xylem that controls leaf fructose content. When its expression is reduced, fructose accumulates in leaves.	Nodulin MtN3 family protein;(source:Araport11)	2248
chr4	8918200	8918799	12.4347	15.7673	1.26801	0.000977338	AT4G15630	+	CASPL1E1	protein_coding	protein_coding	Uncharacterised protein family (UPF0497)		Uncharacterized protein family (UPF0497);(source:Araport11)	599
chr4	8821600	8822199	10.9109	15.1121	1.38505	1.55709e-05	AT4G15417	+	RTL1,ATRTL1	protein_coding	protein_coding	RNAse II-like 1		RNAse II-like 1;(source:Araport11)	549
chr4	8462800	8468999	12.9854	17.7467	1.36667	1.26958e-47	AT4G14746	-	AT4G14746	protein_coding	protein_coding			neurogenic locus notch-like protein;(source:Araport11)	1685
chr4	8344400	8350199	16.9515	21.5682	1.27235	4.57117e-36	AT4G14550	-	SLR,IAA14	protein_coding	protein_coding	indole-3-acetic acid inducible 14	IAA14 is a member of the Aux/IAA protein family. Involved in lateral root development. Gain of function mutation decreases auxin-inducible gene expression. Protein is localized to the nucleus. Expressed in stele and root tip epidermis. Functions as a negative regulator of ARF7/19.	indole-3-acetic acid inducible 14;(source:Araport11)	2378
chr4	8015600	8016399	11.3176	14.8294	1.3103	9.22633e-06	AT4G13840	-	CER26	protein_coding	protein_coding	HXXXD-type acyl-transferase family protein		HXXXD-type acyl-transferase family protein;(source:Araport11)	799
chr4	7843000	7844399	14.215	19.7708	1.39084	1.34035e-18	AT4G13495	+	AT4G13495	otherRNA	other_rna	other RNA		other_RNA;(source:Araport11)	1399
chr4	7722400	7723799	7.76866	11.4241	1.47054	3.41783e-16	AT4G13260	-	AtYUC2,YUC2	protein_coding	protein_coding	Flavin-binding monooxygenase family protein	Encodes YUC2. Catalyzes conversion of IPA (indole-3-pyruvic acid) to IAA (indole-3-acetic acid) in auxin biosynthesis pathway.	Flavin-binding monooxygenase family protein;(source:Araport11)	1399
chr4	7598000	7599199	18.0072	21.6569	1.20268	0.000397184	AT4G13000	-	AT4G13000	protein_coding	protein_coding	AGC (cAMP-dependent, cGMP-dependent and protein kinase C) kinase family protein		AGC (cAMP-dependent, cGMP-dependent and protein kinase C) kinase family protein;(source:Araport11)	1196
chr4	7313800	7314999	10.9525	15.4678	1.41226	6.82804e-13	AT4G12320	-	CYP706A6	protein_coding	protein_coding	cytochrome P450, family 706, subfamily A, polypeptide 6	member of CYP706A	cytochrome P450, family 706, subfamily A, polypeptide 6;(source:Araport11)	1199
chr4	7306600	7307399	10.2361	13.1715	1.28677	4.32425e-06	AT4G12290	+	AT4G12290	protein_coding	protein_coding	Copper amine oxidase family protein		Copper amine oxidase family protein;(source:Araport11)	637
chr4	7189000	7189799	10.3427	13.632	1.31803	8.9635e-09	AT4G11990	-	AT4G11990	protein_coding	protein_coding	Cell cycle regulated microtubule associated protein		Cell cycle regulated microtubule associated protein;(source:Araport11)	799
chr4	6901600	6904399	24.2499	31.2319	1.28792	6.89445e-09	AT4G11350	+	AT4G11350	protein_coding	protein_coding	Protein of unknown function (DUF604)		transferring glycosyl group transferase (DUF604);(source:Araport11)	2799
chr4	6862800	6866199	14.0827	18.534	1.31608	1.89509e-24	AT4G11280	+	ATACS6,ACS6	protein_coding	protein_coding	1-aminocyclopropane-1-carboxylic acid (acc) synthase 6	encodes a a member of the 1-aminocyclopropane-1-carboxylate (ACC) synthase (S-adenosyl-L-methionine methylthioadenosine-lyase, EC 4.4.1.14) gene family The mRNA is cell-to-cell mobile.	1-aminocyclopropane-1-carboxylic acid (acc) synthase 6;(source:Araport11)	2138
chr4	6836000	6836999	9.61222	13.0638	1.35908	2.11423e-05	AT4G11211	+	AT4G11211	protein_coding	protein_coding			hypothetical protein;(source:Araport11)	483
chr4	6442200	6443599	13.6582	16.7021	1.22286	1.71661e-06	AT4G10390	-	AT4G10390	protein_coding	protein_coding	Protein kinase superfamily protein		Protein kinase superfamily protein;(source:Araport11)	1354
chr4	6288800	6289999	14.3834	17.9434	1.24751	8.88644e-05	AT4G10060	+	AT4G10060	protein_coding	protein_coding	Beta-glucosidase, GBA2 type family protein		Beta-glucosidase, GBA2 type family protein;(source:Araport11)	1179
chr4	6218200	6218999	18.4006	24.4548	1.32902	7.69724e-05	AT4G09890	+	AT4G09890	protein_coding	protein_coding	Protein of unknown function (DUF3511)		mediator of RNA polymerase II transcription subunit, putative (DUF3511);(source:Araport11)	671
chr4	18318800	18321599	8.13113	13.9485	1.71544	8.65884e-85	AT4G09855	-	AT4G09855	lncRNA	long_noncoding_rna			None;(source:Araport11)	1
chr4	18127400	18129599	10.7039	15.2444	1.42419	2.01419e-29	AT4G09765	+	AT4G09765	lncRNA	long_noncoding_rna			None;(source:Araport11)	383
chr4	17765000	17767599	5.74112	10.9207	1.90219	2.67372e-85	AT4G09665	-	AT4G09665	lncRNA	long_noncoding_rna			None;(source:Araport11)	419
chr4	17535400	17537799	13.4998	19.6078	1.45245	2.85574e-28	AT4G09495	-	AT4G09495	lncRNA	long_noncoding_rna			None;(source:Araport11)	203
chr4	17396000	17396999	6.11576	11.615	1.89919	1.38853e-32	AT4G09445	-	AT4G09445	lncRNA	long_noncoding_rna			None;(source:Araport11)	200
chr4	17182800	17184399	7.71034	11.1688	1.44855	1.30677e-20	AT4G09295	+	AT4G09295	lncRNA	long_noncoding_rna			None;(source:Araport11)	436
chr4	16879200	16879999	7.17441	13.0487	1.81878	7.32033e-30	AT4G09175	+	AT4G09175	lncRNA	long_noncoding_rna			None;(source:Araport11)	612
chr4	5448000	5448799	11.15	15.0904	1.3534	2.14997e-07	AT4G08555	+	AT4G08555	protein_coding	protein_coding			hypothetical protein;(source:Araport11)	590
chr4	13685000	13686399	7.35978	11.8449	1.60941	1.94202e-26	AT4G07805	-	AT4G07805	lncRNA	long_noncoding_rna			None;(source:Araport11)	504
chr4	12522800	12523999	8.17126	14.1276	1.72894	2.79702e-36	AT4G07245	-	AT4G07245	lncRNA	long_noncoding_rna			None;(source:Araport11)	510
chr4	12360600	12361599	11.9635	16.0474	1.34136	7.52623e-08	AT4G07175	-	AT4G07175	lncRNA	long_noncoding_rna			None;(source:Araport11)	288
chr4	12085400	12086399	9.35639	13.1866	1.40937	1.58976e-14	AT4G07110	-	AT4G07110	lncRNA	long_noncoding_rna			None;(source:Araport11)	288
chr4	10009000	10011799	6.9919	10.6224	1.51924	1.06122e-41	AT4G06760	-	AT4G06760	lncRNA	long_noncoding_rna			None;(source:Araport11)	248
chr4	8351800	8352999	7.40996	11.1405	1.50345	2.4117e-22	AT4G06200	+	AT4G06200	lncRNA	long_noncoding_rna			None;(source:Araport11)	305
chr4	5649200	5650799	11.7977	15.5259	1.31601	1.93409e-11	AT4G05615	+	AT4G05615	lncRNA	long_noncoding_rna			None;(source:Araport11)	3
chr4	2331400	2332799	11.1876	14.7996	1.32286	1.14911e-10	AT4G04630	-	AT4G04630	protein_coding	protein_coding	Protein of unknown function, DUF584		senescence regulator (Protein of unknown function, DUF584);(source:Araport11)	1123
chr4	1578600	1579599	9.83151	12.4868	1.27008	0.010493	AT4G03550	+	PMR4,GSL05,GSL5,EED3,ATGSL5,ATGSL05	protein_coding	protein_coding	glucan synthase-like 5	Encodes a callose synthase that is required for wound and papillary callose formation in response to fungal pathogens Erysiphe and Blumeria. Mutants are resistant to P. parasitica and exhibit an exaggerated PR1 response.Contributes to PAMP-induced basal defense. The mRNA is cell-to-cell mobile.	glucan synthase-like 5;(source:Araport11)	999
chr4	1511200	1521199	16.7338	20.4209	1.22034	1.21824e-48	AT4G03430	-	STA1,EMB2770	protein_coding	protein_coding	pre-mRNA splicing factor-related	Encodes a nuclear protein similar to the human U5 small ribonucleoprotein-associated 102-kD protein and to the yeast pre-mRNA splicing factors Prp1p and Prp6p. STA1 expression is upregulated by cold stress, and the sta1-1 mutant is defective in the splicing of the cold-induced COR15A gene. Luciferase imaging was used to isolate a recessive mutant, sta1-1, with enhanced stability of the normally u…	pre-mRNA splicing factor-like protein;(source:Araport11)	4534
chr4	1176200	1176799	10.281	13.1463	1.2787	0.000292875	AT4G02670	-	AtIDD12,IDD12	protein_coding	protein_coding	indeterminate(ID)-domain 12		indeterminate(ID)-domain 12;(source:Araport11)	599
chr4	948600	950199	9.74258	11.7748	1.20859	0.00016849	AT4G02140	-	AT4G02140	protein_coding	protein_coding			hypothetical protein;(source:Araport11)	1599
chr4	744600	746999	15.0725	20.7582	1.37722	1.12132e-17	AT4G01720	+	WRKY47,AtWRKY47	protein_coding	protein_coding	WRKY family transcription factor	member of WRKY Transcription Factor; Group II-b	WRKY family transcription factor;(source:Araport11)	2196
chr4	747400	747999	13.6945	17.1803	1.25454	0.00019126	AT4G01720	+	WRKY47,AtWRKY47	protein_coding	protein_coding	WRKY family transcription factor	member of WRKY Transcription Factor; Group II-b	WRKY family transcription factor;(source:Araport11)	599
chr4	716000	717599	13.1753	19.6759	1.49339	1.44376e-29	AT4G01680	-	AtMYB55,MYB55	protein_coding	protein_coding	myb domain protein 55	Encodes a putative transcription factor (MYB55).	myb domain protein 55;(source:Araport11)	1599
chr4	639400	640799	10.0827	14.2122	1.40956	6.65214e-15	AT4G01500	+	NGA4	protein_coding	protein_coding	AP2/B3-like transcriptional factor family protein		AP2/B3-like transcriptional factor family protein;(source:Araport11)	1399
chr3	23353600	23355199	18.7164	22.5678	1.20578	1.54987e-05	AT3G63210	-	MARD1	protein_coding	protein_coding	Protein of unknown function (DUF581)	encodes a novel zinc-finger protein with a proline-rich N-terminus, identical to senescence-associated protein SAG102	mediator of aba-regulated dormancy protein (DUF581);(source:Araport11)	1599
chr3	23285800	23291399	16.6615	20.849	1.25133	4.25628e-23	AT3G63010	+	ATGID1B,GID1B	protein_coding	protein_coding	alpha/beta-Hydrolases superfamily protein	Encodes a gibberellin (GA) receptor ortholog of the rice GA receptor gene (OsGID1). Has GA-binding activity, showing higher affinity to GA4. Interacts with DELLA proteins in vivo in the presence of GA4. The mRNA is cell-to-cell mobile.	alpha/beta-Hydrolases superfamily protein;(source:Araport11)	2157
chr3	23266200	23266799	13.918	17.6922	1.27117	9.57385e-05	AT3G62950	+	GRXC11	protein_coding	protein_coding	Thioredoxin superfamily protein	Encodes a member of the CC-type glutaredoxin (ROXY) family that has been shown to interact with the transcription factor TGA2 and suppress ORA59 promoter activity.	Thioredoxin superfamily protein;(source:Araport11)	573
chr3	23240400	23242399	9.82051	13.4071	1.36521	2.64169e-15	AT3G62860	-	MAGL12	protein_coding	protein_coding	alpha/beta-Hydrolases superfamily protein		alpha/beta-Hydrolases superfamily protein;(source:Araport11)	1874
chr3	22939400	22941399	14.3198	18.1379	1.26663	1.47409e-11	AT3G61950	+	BHLH67	protein_coding	protein_coding	basic helix-loop-helix (bHLH) DNA-binding superfamily protein	MYC-type transcription factor which interacts with ICE1 and negatively regulates cold-responsive genes and cold tolerance.	basic helix-loop-helix (bHLH) DNA-binding superfamily protein;(source:Araport11)	1999
chr3	22924200	22927799	6.72275	11.8636	1.76469	3.03936e-93	AT3G61900	+	SAUR33	protein_coding	protein_coding	SAUR-like auxin-responsive protein family		SAUR-like auxin-responsive protein family;(source:Araport11)	638
chr3	22921200	22923399	14.3014	17.6819	1.23638	1.15796e-10	AT3G61898	+	AT3G61898	protein_coding	protein_coding			transmembrane protein;(source:Araport11)	391
chr3	22913600	22918799	20.9773	25.5413	1.21757	5.98959e-19	AT3G61890	-	ATHB-12,ATHB12,HB-12,HB12	protein_coding	protein_coding	homeobox 12	Encodes a homeodomain leucine zipper class I (HD-Zip I) protein. Loss of function mutant has abnormally shaped leaves and stems.	homeobox 12;(source:Araport11)	1240
chr3	22905800	22907999	18.1203	23.0367	1.27132	3.59452e-07	AT3G61880	-	CYP78A9	protein_coding	protein_coding	cytochrome p450 78a9	Encodes a cytochrome p450 monooxygenase. Overexpression of this gene allows fruit growth independently of fertilization. The gene is normally expressed only in floral organs(during the Arabidopsis stage 14 flower) and in the funiculus at anthesis.	cytochrome p450 78a9;(source:Araport11)	2092
chr3	22894800	22897199	9.69996	12.1993	1.25766	7.4483e-09	AT3G61850	+	DAG1	protein_coding	protein_coding	Dof-type zinc finger DNA-binding family protein	Zinc finger transcription factor of the Dof family involved in the control of seed germination.	Dof-type zinc finger DNA-binding family protein;(source:Araport11)	1932
chr3	22670400	22672199	8.07089	11.5294	1.42852	1.61983e-20	AT3G61250	+	MYB17,LMI2,AtMYB17	protein_coding	protein_coding	myb domain protein 17	LATE MERISTEM IDENTITY2 (LMI2) is a target of the meristem identity regulator LEAFY (LFY). Has a role in the meristem identity transition from vegetative growth to flowering. Member of the R2R3 factor gene family.	myb domain protein 17;(source:Araport11)	1471
chr3	22655600	22656399	10.7388	15.029	1.3995	8.48729e-10	AT3G61198	-	AT3G61198	otherRNA	other_rna	other RNA		other_RNA;(source:Araport11)	516
chr3	22521600	22522399	12.4905	15.2593	1.22167	0.00242913	AT3G60940	-	AT3G60940	protein_coding	protein_coding	Putative endonuclease or glycosyl hydrolase		Putative endonuclease or glycosyl hydrolase;(source:Araport11)	799
chr3	22423600	22426399	14.8665	18.5367	1.24688	4.91406e-08	AT3G60670	-	AT3G60670	protein_coding	protein_coding	PLATZ transcription factor family protein		PLATZ transcription factor family protein;(source:Araport11)	1934
chr3	22378400	22380599	11.9769	16.0085	1.33661	1.41723e-17	AT3G60550	+	CYCP3;2	protein_coding	protein_coding	cyclin p3;2		cyclin p3;(source:Araport11)	860
chr3	22320400	22321199	13.6786	19.0511	1.39277	2.38983e-06	AT3G60390	-	HAT3	protein_coding	protein_coding	homeobox-leucine zipper protein 3	Encodes homeobox protein HAT3.	homeobox-leucine zipper protein 3;(source:Araport11)	620
chr3	22321600	22322999	22.4273	27.2056	1.21306	2.09713e-05	AT3G60390	-	HAT3	protein_coding	protein_coding	homeobox-leucine zipper protein 3	Encodes homeobox protein HAT3.	homeobox-leucine zipper protein 3;(source:Araport11)	1061
chr3	21506400	21507799	13.3537	16.8862	1.26453	6.52124e-09	AT3G58070	-	GIS	protein_coding	protein_coding	C2H2 and C2HC zinc fingers superfamily protein	Putative transcription factor, contains C2H2 domain, regulates aspects of shoot maturation in Arabidopsis thaliana. GIS loss-of-function mutations affect the epidermal differentiation of inflorescence organs, causing a premature decrease in trichome production on successive leaves, stem internodes, and branches. Overexpression has the opposite effect on trichome initiation and causes other hetero…	C2H2 and C2HC zinc fingers superfamily protein;(source:Araport11)	1168
chr3	21401400	21402999	11.1431	16.9297	1.5193	8.72412e-28	AT3G57780	-	AT3G57780	protein_coding	protein_coding			nucleolar-like protein;(source:Araport11)	1540
chr3	21370800	21371599	10.9216	15.551	1.42388	2.65264e-08	AT3G57670	+	WIP2,NTT	protein_coding	protein_coding	C2H2-type zinc finger family protein	Encodes a a C2H2/C2HC zinc finger transcription factor specifically expressed in the transmitting tract and involved in transmitting tract development and pollen tube growth.Acts redundantly with WIP4 and WIP5 to determine distal cell fate in the root. MP binds to regulatory elements within the NTT locus and likely regulates its expression.	C2H2-type zinc finger family protein;(source:Araport11)	799
chr3	21362200	21362999	9.53542	13.0947	1.37327	7.72983e-06	AT3G57660	+	NRPA1	protein_coding	protein_coding	nuclear RNA polymerase A1	Encodes a subunit of RNA polymerase I (aka RNA polymerase A). The mRNA is cell-to-cell mobile.	nuclear RNA polymerase A1;(source:Araport11)	799
chr3	21242600	21244599	9.42476	11.3761	1.20704	5.31868e-05	AT3G57410	-	VLN3,ATVLN3	protein_coding	protein_coding	villin 3	Encodes a protein with high homology to animal villin. VLN3 is a Ca2+-regulated villin involved in actin filament bundling.	villin 3;(source:Araport11)	1464
chr3	21096000	21097399	10.9701	13.5108	1.2316	2.11274e-06	AT3G57010	-	SSL8	protein_coding	protein_coding	Calcium-dependent phosphotriesterase superfamily protein		Calcium-dependent phosphotriesterase superfamily protein;(source:Araport11)	1399
chr3	20907000	20907999	8.82034	14.0829	1.59664	7.1344e-20	AT3G56390	+	AT3G56390	protein_coding	protein_coding		TRP is a novel transcription factor. The protein shows similarity to WRKY transcription factors but does not interact with W-box sequences, nor does it appear to activate transcription in one-hybrid assays.TRP binds to and acts antagonistically to ZPF5 in trichome initiation, possibly by blocking ZPF5 binding to its target ZPF8.	WRKY transcription factor-like protein;(source:Araport11)	344
chr3	20903800	20906599	8.62683	11.7311	1.35984	8.51138e-20	AT3G56380	+	ARR17,RR17	protein_coding	protein_coding	response regulator 17	response regulator 17	response regulator 17;(source:Araport11)	1134
chr3	20604400	20607199	21.9193	30.1101	1.37368	1.38061e-15	AT3G55560	-	AHL15,AGF2	protein_coding	protein_coding	AT-hook protein of GA feedback 2		AT-hook protein of GA feedback 2;(source:Araport11)	2035
chr3	20502600	20502999	11.225	16.8155	1.49804	1.06006e-06	AT3G55290	+	SDRd	protein_coding	protein_coding	NAD(P)-binding Rossmann-fold superfamily protein		NAD(P)-binding Rossmann-fold superfamily protein;(source:Araport11)	399
chr3	20473800	20474599	8.78904	13.7241	1.5615	1.42856e-17	AT3G55240	-	AT3G55240	protein_coding	protein_coding	Plant protein 1589 of unknown function	Overexpression leads to PEL (Pseudo-Etiolation in Light) phenotype.	Plant protein 1589 of unknown function;(source:Araport11)	799
chr3	20475000	20476199	6.44565	10.9052	1.69187	8.82867e-25	AT3G55240	-	AT3G55240	protein_coding	protein_coding	Plant protein 1589 of unknown function	Overexpression leads to PEL (Pseudo-Etiolation in Light) phenotype.	Plant protein 1589 of unknown function;(source:Araport11)	332
chr3	20375800	20376799	16.7635	34.3908	2.05153	6.6522e-34	AT3G54990	-	SMZ	protein_coding	protein_coding	Integrase-type DNA-binding superfamily protein	Encodes a AP2 domain transcription factor that can repress flowering. SMZ and its paralogous gene, SNARCHZAPFEN (SNZ), share a signature with partial complementarity to the miR172 microRNA, whose precursor is induced upon flowering.	Integrase-type DNA-binding superfamily protein;(source:Araport11)	722
chr3	20312600	20313399	9.71821	13.1868	1.35692	6.94162e-07	AT3G54830	-	AT3G54830	protein_coding	protein_coding	Transmembrane amino acid transporter family protein	Transmembrane amino acid transporter family protein; CONTAINS InterPro DOMAIN/s: Amino acid transporter, transmembrane (InterPro:IPR013057); BEST Arabidopsis thaliana protein match is: Transmembrane amino acid transporter family protein (TAIR:AT2G39130.1). Note that a different cDNA sequence has been reported (see Community Comments).	Transmembrane amino acid transporter family protein;(source:Araport11)	799
chr3	20314000	20315199	9.45024	11.9179	1.26112	2.47572e-05	AT3G54830	-	AT3G54830	protein_coding	protein_coding	Transmembrane amino acid transporter family protein	Transmembrane amino acid transporter family protein; CONTAINS InterPro DOMAIN/s: Amino acid transporter, transmembrane (InterPro:IPR013057); BEST Arabidopsis thaliana protein match is: Transmembrane amino acid transporter family protein (TAIR:AT2G39130.1). Note that a different cDNA sequence has been reported (see Community Comments).	Transmembrane amino acid transporter family protein;(source:Araport11)	1199
chr3	20008800	20012199	15.5364	19.8836	1.27981	4.61281e-20	AT3G54030	+	BSK6	protein_coding	protein_coding	Protein kinase protein with tetratricopeptide repeat domain		kinase with tetratricopeptide repeat domain-containing protein;(source:Araport11)	1273
chr3	19780200	19782799	11.1544	13.4409	1.20499	6.52724e-07	AT3G53350	-	RIP3,RIP4,MIDD1	protein_coding	protein_coding	ROP interactive partner 4	Encodes RIP3 (ROP interactive partner 3), a microtubule-binding protein that is anchored to the plasma membrane domains and promotes local microtubule disassembly, forming as specific pattern of secondary walls in xylem vessel cells. Localized at microtubules and interacts with the plant-specific kinesin AtKinesin-13A.	ROP interactive partner 4;(source:Araport11)	2550
chr3	19579800	19583999	13.0836	16.1596	1.2351	5.57556e-20	AT3G52840	+	BGAL2	protein_coding	protein_coding	beta-galactosidase 2		beta-galactosidase 2;(source:Araport11)	2951
chr3	19548800	19549599	11.4699	14.5992	1.27283	4.67132e-06	AT3G52748	+	sORF4	otherRNA	other_rna	other RNA	Has been identified as a translated small open reading frame by ribosome profiling.	other_RNA;(source:Araport11)	618
chr3	19538200	19539999	11.8526	14.4339	1.21778	1.34193e-07	AT3G52720	-	ATACA1,ACA1,CAH1	protein_coding	protein_coding	alpha carbonic anhydrase 1	Encodes an alpha carbonic anhydrase (CAH1) located in the chloroplast stroma. Most chloroplast proteins are encoded by the nuclear genome and imported with the help of sorting signals that are intrinsic parts of the polypeptides. CAH1 takes an alternative route through the secretory pathway, and becomes N-glycosylated before entering the chloroplast. Glycosylation and intra-molecular disulfide br…	alpha carbonic anhydrase 1;(source:Araport11)	1460
chr3	19354000	19354599	13.1865	16.5864	1.25783	0.000519953	AT3G52190	-	PHF1,AtPHF1	protein_coding	protein_coding	phosphate transporter traffic facilitator1	Encodes a plant specific protein structurally related to the SEC12 proteins of the early secretory pathway. Mutation of PHF1 impairs Pi transport. Expression was detected in all tissues, and was induced by Pi starvation. Localized in endoplasmic reticulum (ER), and mutation of PHF1 resulted in ER retention and reduced accumulation of the plasma membrane PHT1;1 transporter. Its expression is respo…	phosphate transporter traffic facilitator1;(source:Araport11)	599
chr3	19163000	19166399	12.4427	16.9317	1.36077	2.96423e-38	AT3G51660	-	AT3G51660	protein_coding	protein_coding	Tautomerase/MIF superfamily protein		Tautomerase/MIF superfamily protein;(source:Araport11)	1328
chr3	18929800	18931799	20.4264	25.2003	1.23371	9.72749e-06	AT3G50930	+	OM66,AtBCS1,BCS1,AtOM66	protein_coding	protein_coding	cytochrome BC1 synthesis	Encodes a protein that is present in a homo-multimeric protein complex on the outer mitochondrial membrane and plays a role in cell death and amplifying salicylic acid signalling. The mRNA is cell-to-cell mobile.	cytochrome BC1 synthesi;(source:Araport11)	1999
chr3	18874000	18874799	12.0792	14.8755	1.2315	0.00989631	AT3G50770	+	CML41	protein_coding	protein_coding	calmodulin-like 41		calmodulin-like 41;(source:Araport11)	799
chr3	18855200	18857599	28.2222	37.0223	1.31181	2.90254e-10	AT3G50740	-	UGT72E1	protein_coding	protein_coding	UDP-glucosyl transferase 72E1	UGT72E1 is an UDPG:coniferyl alcohol glucosyltransferase which specifically glucosylates sinapyl- and coniferyl aldehydes. The enzyme is thought to be involved in lignin metabolism.	UDP-glucosyl transferase 72E1;(source:Araport11)	1840
chr3	18814200	18814599	9.33385	18.2603	1.95635	2.30241e-27	AT3G50660	-	AtDWF4,CLM,SNP2,DWF4,SAV1,PSC1,CYP90B1	protein_coding	protein_coding	Cytochrome P450 superfamily protein	Encodes a 22&#945; hydroxylase whose reaction is a rate-limiting step in brassinosteroid biosynthetic pathway. The protein is a member of CYP90B gene family. CLM is an epi-allele with small, compressed rosette, reduced internode length, and reduced fertility, appears in selfed ddm mutant plants possibly due to loss of cytosine methylation. Transcripts accumulate in actively growing tissues, and G…	Cytochrome P450 superfamily protein;(source:Araport11)	399
chr3	18761200	18765399	12.2315	16.5335	1.35171	4.26776e-30	AT3G50560	-	AT3G50560	protein_coding	protein_coding	NAD(P)-binding Rossmann-fold superfamily protein		NAD(P)-binding Rossmann-fold superfamily protein;(source:Araport11)	2856
chr3	18717000	18718599	12.9698	16.1779	1.24735	0.000556475	AT3G50440	-	MES10,ATMES10	protein_coding	protein_coding	methyl esterase 10	Encodes a protein shown to have methyl jasmonate esterase activity in vitro. This protein does not act on methyl IAA, MeSA, MeGA4, or MEGA9 in vitro.	methylesterase;(source:Araport11)	1005
chr3	18565400	18566999	15.3902	19.8446	1.28943	2.48995e-06	AT3G50070	-	CYCD3;3	protein_coding	protein_coding	CYCLIN D3;3	Encode CYCD3;3, a CYCD3 D-type cyclin. Important for determining cell number in developing lateral organs. Mediating cytokinin effects in apical growth and development.	CYCLIN D3;(source:Araport11)	1434
chr3	18541200	18542999	6.46754	12.593	1.94711	4.75585e-62	AT3G50020	-	AT3G50020	protein_coding	protein_coding	Serine protease inhibitor, potato inhibitor I-type family protein	Predicted to encode a PR (pathogenesis-related) peptide that belongs to the PR-6 proteinase inhibitor family. Six putative PR-6-type protein encoding genes are found in Arabidopsis: At2g38900, At2g38870, At5g43570, At5g43580, At3g50020 and At3g46860.	Serine protease inhibitor, potato inhibitor I-type family protein;(source:Araport11)	631
chr3	18538600	18539599	11.4762	16.1702	1.40902	1.34618e-06	AT3G50010	-	AT3G50010	protein_coding	protein_coding	Cysteine/Histidine-rich C1 domain family protein		Cysteine/Histidine-rich C1 domain family protein;(source:Araport11)	999
chr3	18372400	18373599	10.8612	14.5061	1.33559	5.09865e-08	AT3G49570	-	LSU3	protein_coding	protein_coding	response to low sulfur 3		response to low sulfur 3;(source:Araport11)	744
chr3	17994000	17994599	10.9109	15.5216	1.42258	1.18248e-07	AT3G48550	+	AT3G48550	protein_coding	protein_coding			SHOOT GRAVITROPISM-like protein;(source:Araport11)	599
chr3	17606400	17607399	11.0498	13.997	1.26672	6.96243e-05	AT3G47750	+	ATATH3,ABCA4	protein_coding	protein_coding	ATP binding cassette subfamily A4	member of ATH subfamily	ATP binding cassette subfamily A4;(source:Araport11)	999
chr3	17539600	17541199	16.4178	20.3125	1.23722	4.95676e-05	AT3G47600	-	ATMYBCP70,ATMYB94,MYB94	protein_coding	protein_coding	myb domain protein 94	Encodes a putative transcription factor (MYB94).	myb domain protein 94;(source:Araport11)	1599
chr3	17472600	17478599	16.1734	20.1928	1.24852	7.04674e-37	AT3G47420	-	AtG3Pp1,G3Pp1,ATPS3,PS3	protein_coding	protein_coding	phosphate starvation-induced gene 3	Encodes a Pi starvation-responsive protein AtPS3. A member of the phosphate starvation-induced glycerol-3-phosphate permease gene family: AT3G47420(G3Pp1), AT4G25220(G3Pp2), AT1G30560(G3Pp3), AT4G17550(G3Pp4) and AT2G13100(G3Pp5). Its expression is responsive to phosphate (Pi) and not phosphite (Phi) in roots and shoots.	putative glycerol-3-phosphate transporter 1;(source:Araport11)	2674
chr3	16734600	16735999	19.0258	24.777	1.30228	6.20296e-08	AT3G45600	-	TET3	protein_coding	protein_coding	tetraspanin3	Member of TETRASPANIN family	tetraspanin3;(source:Araport11)	1351
chr3	16617400	16617999	11.8252	15.3168	1.29527	0.00371163	AT3G45290	+	MLO3,ATMLO3	protein_coding	protein_coding	Seven transmembrane MLO family protein	A member of a large family of seven-transmembrane domain proteins specific to plants, homologs of the barley mildew resistance locus o (MLO) protein. The Arabidopsis genome contains 15 genes encoding MLO proteins, with localization in plasma membrane. Phylogenetic analysis revealed four clades of closely-related AtMLO genes. ATMLO3 belongs to the clade IV, with AtMLO2, AtMLO6 and AtMLO12. The gen…	Seven transmembrane MLO family protein;(source:Araport11)	599
chr3	16447200	16448199	9.21019	13.0393	1.41575	9.34474e-12	AT3G44990	-	ATXTR8,XTR8,AtXTH31,XTH31	protein_coding	protein_coding	xyloglucan endo-transglycosylase-related 8	Encodes a xyloglucan endotransglycosylase/hydrolase. Protein sequence and phylogenetic analysis indicates that this enzyme resides in Group III-A of the XTH family, with high similarity to Tropaeolum majus (nasturtium) xyloglucanase 1 (TmNXG1).Enzyme kinetic analysis indicates predominant xyloglucan endo-hydrolase activity (EC 3.2.1.151) with only limited potential to act as a xyloglucan endo-tra…	xyloglucan endo-transglycosylase-related 8;(source:Araport11)	999
chr3	16072600	16077199	13.1551	16.149	1.22758	3.47112e-38	AT3G44450	-	BIC2	protein_coding	protein_coding		Plant specific protein.BIC1 and BIC2 inhibit cryptochrome function by blocking blue light-dependent cryptochrome dimerization.Light activated transcription of BICs is mediated by cryptochromes.	hypothetical protein;(source:Araport11)	1165
chr3	15993400	15994599	10.8612	13.6877	1.26024	6.72301e-07	AT3G44320	+	NIT3,AtNIT3	protein_coding	protein_coding	nitrilase 3	This enzyme catalyzes the hydrolysis of indole-3-acetonitrile (IAN) to indole-3-acetic acid (IAA) (EC 3.5.5.1) and IAN to indole-3-acetamide (IAM) at lower levels. It is the only one of the four Arabidopsis nitrilases whose mRNA levels are strongly induced when plants experience sulphur deprivation. This enzyme likely participates in other non-auxin-related metabolic pathways.	nitrilase 3;(source:Araport11)	1199
chr3	15516600	15517399	11.2719	15.0904	1.33876	7.22696e-06	AT3G43600	-	AO3,atAO-2,AAO2,AtAO3,AOgamma	protein_coding	protein_coding	aldehyde oxidase 2	Encodes an aldehyde oxidase. AAO2 does not appear to act on abscisic aldehyde in vitro but it is possible that it may function in abscisic acid biosynthesis when the activity of At2g27150 (AAO3), the primary abscisic aldehyde oxidase, is lost.	aldehyde oxidase 2;(source:Araport11)	799
chr3	14191600	14205199	114.203	139.615	1.22252	5.62705e-30	AT3G41768	+	AT3G41768	rRNA	ribosomal_rna	rRNA		rRNA;(source:Araport11)	1808
chr3	12348800	12349799	16.8854	27.687	1.6397	1.9088e-14	AT3G30720	+	QQS	protein_coding	protein_coding	qua-quine starch	QQS is an orphan gene that arose recently in the Arabidopsis thaliana lineage. It was first identified in a screen for genes with altered expression pattern in SS3 mutants which make an abundance of starch. Overexpression of QQS in Arabidopsis increases protein content and decreases total starch content. Thus it appears to function to modulate carbon/nitrogen allocation in Arabidopsis. Over expre…	qua-quine starch;(source:Araport11)	753
chr3	11810800	11812199	8.96919	15.2906	1.70479	2.13947e-36	AT3G30180	+	CYP85A2,BR6OX2	protein_coding	protein_coding	brassinosteroid-6-oxidase 2	Encodes a cytochrome p450 enzyme that catalyzes the last reaction in the production of brassinolide. It is capable of converting 6-deoxocastasterone into castasterone, a C-6 oxidation, as well as the further conversion of castasterone into brassinolide by a Baeyer-Villinger oxidation reaction at C-6, resulting in the formation of an unusual seven-membered lactone ring. The enzyme possesses high a…	brassinosteroid-6-oxidase 2;(source:Araport11)	1399
chr3	11812800	11813599	8.8195	15.5663	1.76499	4.85755e-26	AT3G30180	+	CYP85A2,BR6OX2	protein_coding	protein_coding	brassinosteroid-6-oxidase 2	Encodes a cytochrome p450 enzyme that catalyzes the last reaction in the production of brassinolide. It is capable of converting 6-deoxocastasterone into castasterone, a C-6 oxidation, as well as the further conversion of castasterone into brassinolide by a Baeyer-Villinger oxidation reaction at C-6, resulting in the formation of an unusual seven-membered lactone ring. The enzyme possesses high a…	brassinosteroid-6-oxidase 2;(source:Araport11)	799
chr3	11728000	11728999	9.31984	17.8032	1.91025	1.00517e-36	AT3G29810	+	COBL2	protein_coding	protein_coding	COBRA-like protein 2 precursor	During the course of seed coat epidermal cell differentiation, COBRA-LIKE 2 plays a role in cellulose deposition into mucilage secretory cells of Arabidopsis seeds. COBRA-LIKE 2 affects mucilage solubility and cellulosic ray formation.	COBRA-like protein 2 precursor;(source:Araport11)	976
chr3	11531200	11532199	9.35639	13.3217	1.42381	4.6727e-11	AT3G29680	-	AT3G29680	protein_coding	protein_coding	HXXXD-type acyl-transferase family protein		HXXXD-type acyl-transferase family protein;(source:Araport11)	847
chr3	11528000	11529399	13.6408	19.7708	1.44939	5.12189e-23	AT3G29670	+	PMAT2	protein_coding	protein_coding	HXXXD-type acyl-transferase family protein	Encodes a malonyltransferase that may play a role in phenolic xenobiotic detoxification. The mRNA is cell-to-cell mobile.	HXXXD-type acyl-transferase family protein;(source:Araport11)	1399
chr3	11382800	11383999	23.925	29.1555	1.21862	2.17419e-05	AT3G29575	-	AFP3	protein_coding	protein_coding	ABI five binding protein 3		ABI five binding protein 3;(source:Araport11)	1199
chr3	10514600	10517599	9.08636	12.7729	1.40572	1.2752e-25	AT3G28193	-	AT3G28193	protein_coding	protein_coding			transmembrane protein;(source:Araport11)	129
chr3	10465400	10468199	11.1401	14.7505	1.32409	6.43186e-26	AT3G28130	+	UMAMIT44	protein_coding	protein_coding	nodulin MtN21 /EamA-like transporter family protein	nodulin MtN21-like transporter family protein	nodulin MtN21 /EamA-like transporter family protein;(source:Araport11)	2799
chr3	10455400	10457199	13.6048	18.2793	1.34359	2.1807e-14	AT3G28100	+	UMAMIT45	protein_coding	protein_coding	nodulin MtN21 /EamA-like transporter family protein	nodulin MtN21-like transporter family protein The mRNA is cell-to-cell mobile.	nodulin MtN21 /EamA-like transporter family protein;(source:Araport11)	1171
chr3	10458200	10460799	7.87648	12.5017	1.58722	8.63272e-43	AT3G28100	+	UMAMIT45	protein_coding	protein_coding	nodulin MtN21 /EamA-like transporter family protein	nodulin MtN21-like transporter family protein The mRNA is cell-to-cell mobile.	nodulin MtN21 /EamA-like transporter family protein;(source:Araport11)	2599
chr3	10442400	10443799	19.5913	26.5393	1.35465	1.94802e-13	AT3G28050	+	UMAMIT41	protein_coding	protein_coding	nodulin MtN21 /EamA-like transporter family protein	nodulin MtN21-like transporter family protein	nodulin MtN21 /EamA-like transporter family protein;(source:Araport11)	1192
chr3	10221400	10221799	11.225	16.631	1.4816	3.7972e-09	AT3G27590	+	AT3G27590	protein_coding	protein_coding			reverse transcriptase family protein;(source:Araport11)	399
chr3	10218800	10219999	14.4444	17.657	1.22241	0.000212464	AT3G27580	-	ATPK7,D6PKL3	protein_coding	protein_coding	Protein kinase superfamily protein	D6PK family kinase involved in pulse-induced phototropism but also for time-dependent second positive phototropism, and continuous light-induced hypocotyl phototropism.D6PKL3 is polarly localized within the plasma membrane. It is involved in pollen aperture formation. The protein is localized within distinct regions of the pollen plasma membrane and mutants are also defective in pollen aperture f…	Protein kinase superfamily protein;(source:Araport11)	1199
chr3	10060600	10062799	17.5613	23.9514	1.36387	2.19161e-14	AT3G27250	+	AITR1	protein_coding	protein_coding			hypothetical protein;(source:Araport11)	1791
chr3	10024000	10026199	14.3568	20.2421	1.40993	3.65798e-21	AT3G27170	+	ATCLC-B,CLC-B	protein_coding	protein_coding	chloride channel B	member of Anion channel protein family The mRNA is cell-to-cell mobile.	chloride channel B;(source:Araport11)	2199
chr3	9831200	9831999	10.4798	14.0926	1.34474	6.11229e-05	AT3G26742	+	AT3G26742	protein_coding	protein_coding			hypothetical protein;(source:Araport11)	658
chr3	9761800	9762999	11.2875	14.5982	1.29331	1.0002e-06	AT3G26590	-	DTX29	protein_coding	protein_coding	MATE efflux family protein		MATE efflux family protein;(source:Araport11)	1199
chr3	9690200	9690999	10.4341	13.3711	1.28148	0.00451857	AT3G26480	-	AT3G26480	protein_coding	protein_coding	Transducin family protein / WD-40 repeat family protein		Transducin family protein / WD-40 repeat family protein;(source:Araport11)	766
chr3	9676600	9677599	8.45486	12.9656	1.53351	1.49371e-17	AT3G26440	+	AT3G26440	protein_coding	protein_coding	Protein of unknown function (DUF707)		transmembrane protein, putative (DUF707);(source:Araport11)	999
chr3	9633400	9634599	15.5711	18.9153	1.21477	0.0039842	AT3G26290	-	CYP71B26	protein_coding	protein_coding	cytochrome P450, family 71, subfamily B, polypeptide 26	putative cytochrome P450	cytochrome P450, family 71, subfamily B, polypeptide 26;(source:Araport11)	1199
chr3	9486200	9486799	12.6786	17.0369	1.34375	1.21669e-05	AT3G25905	-	CLE27	protein_coding	protein_coding	CLAVATA3/ESR-RELATED 27	Member of a large family of putative ligands homologous to the Clavata3 gene. Consists of a single exon.	CLAVATA3/ESR-RELATED 27;(source:Araport11)	599
chr3	9402800	9404599	16.3312	19.8748	1.21698	4.53274e-05	AT3G25760	+	ERD12,AOC1	protein_coding	protein_coding	allene oxide cyclase 1	encodes allene oxide cyclase. One of four genes in Arabidopsis that encode this enzyme, which catalyzes an essential step in jasmonic acid biosynthesis. Gene expression is induced during senescence, a process that involves jasmonic acid signalling pathway. The mRNA is cell-to-cell mobile.	allene oxide cyclase 1;(source:Araport11)	821
chr3	9374400	9376799	8.03088	12.8282	1.59736	1.90384e-47	AT3G25717	-	RTFL16,DVL6	protein_coding	protein_coding	ROTUNDIFOLIA like 16		ROTUNDIFOLIA like 16;(source:Araport11)	570
chr3	9344600	9346399	9.81632	12.0203	1.22452	1.70845e-05	AT3G25670	-	AT3G25670	protein_coding	protein_coding	Leucine-rich repeat (LRR) family protein		Leucine-rich repeat (LRR) family protein;(source:Araport11)	1799
chr3	9281800	9282599	9.20031	13.9237	1.51339	1.90302e-11	AT3G25560	-	NIK2,AtNIK2	protein_coding	protein_coding	NSP-interacting kinase 2		NSP-interacting kinase 2;(source:Araport11)	799
chr3	9046400	9047999	14.0887	19.1312	1.35791	1.9127e-10	AT3G24770	+	CLE41	protein_coding	protein_coding	CLAVATA3/ESR-RELATED 41	Belongs to a large gene family, called CLE for CLAVATA3/ESR-related, encoding small peptides with conserved carboxyl termini. The C-terminal 12 amino acid sequence of CLE41 is identical to that of a dodeca peptide (TDIF, tracheary element differentiation inhibitory factor) isolated from Arabidopsis and functions as a suppressor of plant stem cell differentiation. TDIF sequence is also identical t…	CLAVATA3/ESR-RELATED 41;(source:Araport11)	1063
chr3	8761800	8762799	10.6234	13.9233	1.31063	3.47887e-08	AT3G24220	+	NCED6,ATNCED6	protein_coding	protein_coding	nine-cis-epoxycarotenoid dioxygenase 6	A member of gene NCED-related gene family, encodes 9-cis-epoxycarotenoid dioxygenase, a key enzyme in the biosynthesis of abscisic acid. The expression of this gene declines during the first 12h of imbibition.	nine-cis-epoxycarotenoid dioxygenase 6;(source:Araport11)	999
chr3	8646800	8647799	9.60004	16.4771	1.71636	1.09667e-25	AT3G23930	+	AT3G23930	protein_coding	protein_coding			troponin T, skeletal protein;(source:Araport11)	999
chr3	8501400	8502599	15.6726	19.9996	1.27609	7.60474e-06	AT3G23640	+	HGL1	protein_coding	protein_coding	heteroglycan glucosidase 1		heteroglycan glucosidase 1;(source:Araport11)	1044
chr3	8418600	8419599	19.2975	23.5616	1.22097	3.40358e-05	AT3G23480	+	AT3G23480	protein_coding	protein_coding	Cyclopropane-fatty-acyl-phospholipid synthase		Cyclopropane-fatty-acyl-phospholipid synthase;(source:Araport11)	822
chr3	8350800	8351599	10.3732	12.711	1.22537	0.00137479	AT3G23340	+	ckl10	protein_coding	protein_coding	casein kinase I-like 10	Member of CKL gene family (CKL-C group).	casein kinase I-like 10;(source:Araport11)	797
chr3	8289200	8291399	13.5709	16.6388	1.22606	5.41629e-11	AT3G23230	-	TDR1,AtTDR1,AtERF98,ERF98	protein_coding	protein_coding	Integrase-type DNA-binding superfamily protein	encodes a member of the ERF (ethylene response factor) subfamily B-3 of ERF/AP2 transcription factor family. The protein contains one AP2 domain. There are 18 members in this subfamily including ATERF-1, ATERF-2, AND ATERF-5.	Integrase-type DNA-binding superfamily protein;(source:Araport11)	786
chr3	8194600	8197399	14.823	19.974	1.3475	2.03408e-22	AT3G23050	+	AXR2,IAA7	protein_coding	protein_coding	indole-3-acetic acid 7	Transcription regulator acting as repressor of auxin-inducible gene expression. Plays role in the control of gravitropic growth and development in light-grown seedlings. Auxin induces the degradation of the protein in a dosage-dependent manner in a process mediated by AtRac1. Auxin induced the relocalization of the protein within the nucleus from a diffused nucleoplasmic pattern to a discrete par…	indole-3-acetic acid 7;(source:Araport11)	2556
chr3	8124200	8126999	9.23123	12.5944	1.36433	5.06046e-22	AT3G22930	-	CML11,AtCML11	protein_coding	protein_coding	calmodulin-like 11	Encodes a calmodulin-like protein.	calmodulin-like 11;(source:Araport11)	1731
chr3	8037800	8040399	13.5239	18.8588	1.39448	6.78729e-19	AT3G22750	-	AT3G22750	protein_coding	protein_coding	Protein kinase superfamily protein		Protein kinase superfamily protein;(source:Araport11)	2352
chr3	7933200	7935799	12.9714	16.9333	1.30543	1.13664e-17	AT3G22410	-	AT3G22410	protein_coding	protein_coding	Sec14p-like phosphatidylinositol transfer family protein		Sec14p-like phosphatidylinositol transfer family protein;(source:Araport11)	2599
chr3	7816200	7821399	19.472	25.1308	1.29061	3.90262e-39	AT3G22160	-	JAV1	protein_coding	protein_coding	VQ motif-containing protein		VQ motif-containing protein;(source:Araport11)	1207
chr3	7782800	7784599	14.119	18.5861	1.31639	4.94502e-09	AT3G22100	-	BHLH117	protein_coding	protein_coding	basic helix-loop-helix (bHLH) DNA-binding superfamily protein		basic helix-loop-helix (bHLH) DNA-binding superfamily protein;(source:Araport11)	832
chr3	7583600	7584799	9.35888	14.1276	1.50954	2.69405e-23	AT3G21530	-	AT3G21530	protein_coding	protein_coding	DNAse I-like superfamily protein		DNAse I-like superfamily protein;(source:Araport11)	1199
chr3	7541400	7542799	9.01269	11.0208	1.22281	3.46348e-05	AT3G21420	+	LBO1	protein_coding	protein_coding	2-oxoglutarate (2OG) and Fe(II)-dependent oxygenase superfamily protein	LATERAL BRANCHING OXIDOREDUCTASE (LBO), encodes an oxidoreductase-like enzyme of the 2-oxoglutarate and Fe(II)-dependent dioxygenase superfamily. It is involved in the biosynthesis of strigolactones.	2-oxoglutarate (2OG) and Fe(II)-dependent oxygenase superfamily protein;(source:Araport11)	1399
chr3	7478000	7478799	11.8812	15.7198	1.32308	7.71335e-08	AT3G21280	-	UBP7	protein_coding	protein_coding	ubiquitin-specific protease 7	Encodes a ubiquitin-specific protease.	ubiquitin carboxyl-terminal hydrolase;(source:Araport11)	799
chr3	6722800	6723799	14.0224	20.2465	1.44387	4.14193e-07	AT3G19390	+	RD21C	protein_coding	protein_coding	Granulin repeat cysteine protease family protein		Granulin repeat cysteine protease family protein;(source:Araport11)	975
chr3	6495000	6496399	8.7691	12.8357	1.46374	5.79537e-15	AT3G18840	+	PCMP-E92	protein_coding	protein_coding	Tetratricopeptide repeat (TPR)-like superfamily protein		LOW protein: PPR containing-like protein;(source:Araport11)	265
chr3	6464200	6468599	11.3904	15.3803	1.35029	8.31385e-36	AT3G18775	-	AT3G18775	protein_coding	protein_coding			hypothetical protein;(source:Araport11)	1685
chr3	6017000	6017599	8.49301	14.1497	1.66604	5.74716e-16	AT3G17590	-	BSH,CHE1	protein_coding	protein_coding	transcription regulatory protein SNF5, putative (BSH)	Encodes the Arabidopsis homologue of yeast SNF5 and represents a conserved subunit of plant SWI/SNF complexes.	transcription regulatory protein SNF5, putative (BSH);(source:Araport11)	434
chr3	6015200	6016599	8.52552	14.4664	1.69683	6.84076e-32	AT3G17580	+	AT3G17580	protein_coding	protein_coding			SsrA-binding protein;(source:Araport11)	744
chr3	5995800	5999199	12.7041	18.2994	1.44043	9.68048e-42	AT3G17520	-	AT3G17520	protein_coding	protein_coding	Late embryogenesis abundant protein (LEA) family protein		Late embryogenesis abundant protein (LEA) family protein;(source:Araport11)	26
chr3	5961200	5962199	9.45385	11.9834	1.26757	6.14226e-07	AT3G17420	-	GPK1	protein_coding	protein_coding	glyoxysomal protein kinase 1	serine/threonine protein kinase-like protein	glyoxysomal protein kinase 1;(source:Araport11)	999
chr3	5718000	5722999	13.8773	18.1226	1.30592	4.05821e-25	AT3G16800	+	EGR3	protein_coding	protein_coding	Protein phosphatase 2C family protein	EGR3 functions as a negative regulator of plant growth with prominent effect on plant growth during drought stress, EGR3 regulates microtubule organization and likely affects additional cytoskeleton and trafficking processes along the plasma membrane.	Protein phosphatase 2C family protein;(source:Araport11)	2059
chr3	5640200	5640999	9.07845	12.496	1.37645	1.5662e-10	AT3G16565	-	AT3G16565	protein_coding	protein_coding	alanine-tRNA ligases;nucleic acid binding;ligases, forming aminoacyl-tRNA and related compounds;nucleotide binding;ATP binding		threonyl and alanyl tRNA synthetase second additional domain-containing protein;(source:Araport11)	799
chr3	5483800	5485199	16.3116	20.6563	1.26636	4.70197e-07	AT3G16180	-	NRT1.12	protein_coding	protein_coding	Major facilitator superfamily protein	Encodes a low affinity nitrate transporter that is expressed in the plasma membrane and found in the phloem of the major veins of leaves. It is responsible for nitrate redistribution to young leaves.	Major facilitator superfamily protein;(source:Araport11)	1387
chr3	5242400	5245799	15.2213	25.0187	1.64366	2.30123e-68	AT3G15510	+	ATNAC2,NAC2,NARS1,ANAC056	protein_coding	protein_coding	NAC domain containing protein 2	Note of caution: not to be confused with another protein (AtNAC6 locus AT5G39610) which on occasion has also been referred to as AtNAC2.	NAC domain containing protein 2;(source:Araport11)	2079
chr3	5161800	5162999	7.84644	12.808	1.63233	1.35558e-28	AT3G15340	-	PPI2	protein_coding	protein_coding	proton pump interactor 2	Encodes PPI2 (proton pump interactor 2), a homologue of PPI1, a protein that interacts with the plasma membrane H+ ATPase AHA1.	proton pump interactor 2;(source:Araport11)	1145
chr3	5147400	5148399	17.6163	21.8304	1.23922	0.00226939	AT3G15300	-	MVQ4	protein_coding	protein_coding	VQ motif-containing protein		VQ motif-containing protein;(source:Araport11)	940
chr3	4619000	4620399	13.5016	17.5175	1.29744	2.29493e-09	AT3G13980	-	BG4	protein_coding	protein_coding			SKI/DACH domain protein;(source:Araport11)	1305
chr3	4543800	4547399	13.9629	16.9349	1.21285	4.37534e-15	AT3G13810	+	AtIDD11,IDD11	protein_coding	protein_coding	indeterminate(ID)-domain 11		indeterminate(ID)-domain 11;(source:Araport11)	3036
chr3	4357400	4360999	12.9585	17.8619	1.37839	4.659e-39	AT3G13404	-	AT3G13404	protein_coding	protein_coding			hypothetical protein;(source:Araport11)	829
chr3	4160000	4161999	11.0443	13.3273	1.20671	0.00063843	AT3G13000	-	AT3G13000	protein_coding	protein_coding	Protein of unknown function, DUF547		ubiquinone biosynthesis protein (Protein of unknown function, DUF547);(source:Araport11)	1999
chr3	4121000	4124199	18.2274	24.451	1.34144	7.31887e-25	AT3G12920	-	BRG3	protein_coding	protein_coding	SBP (S-ribonuclease binding protein) family protein	Encodes one of the BRGs (BOI-related gene) involved in resistance to Botrytis cinerea.	SBP (S-ribonuclease binding protein) family protein;(source:Araport11)	1794
chr3	4112400	4117199	10.1671	15.8645	1.56038	5.51718e-80	AT3G12915	+	AT3G12915	protein_coding	protein_coding	Ribosomal protein S5/Elongation factor G/III/V family protein		Ribosomal protein S5/Elongation factor G/III/V family protein;(source:Araport11)	3118
chr3	4078000	4080599	18.7265	24.3144	1.2984	1.7542e-14	AT3G12830	-	SAUR72	protein_coding	protein_coding	SAUR-like auxin-responsive protein family		SAUR-like auxin-responsive protein family;(source:Araport11)	977
chr3	4075000	4075599	6.1361	13.863	2.25925	8.45793e-39	AT3G12820	-	MYB10,AtMYB10	protein_coding	protein_coding	myb domain protein 10	Member of the R2R3 factor gene family.	myb domain protein 10;(source:Araport11)	599
chr3	3707800	3708599	11.1348	18.3296	1.64615	1.47554e-24	AT3G11720	-	AT3G11720	protein_coding	protein_coding	Polyketide cyclase/dehydrase and lipid transport superfamily protein		Polyketide cyclase/dehydrase and lipid transport superfamily protein;(source:Araport11)	799
chr3	3649200	3653399	14.243	20.3047	1.42559	4.08741e-46	AT3G11580	-	SOD7,NGAL2	protein_coding	protein_coding	AP2/B3-like transcriptional factor family protein	SOD7 encodes nuclear localized B3 DNA binding domain and a transcriptional repression motif. Belongs to the RAV gene family. Functions in regulation of seed size and binds to and represses KLU.	AP2/B3-like transcriptional factor family protein;(source:Araport11)	2526
chr3	3473000	3474399	9.23888	11.1874	1.2109	0.000605068	AT3G11080	+	RLP35,AtRLP35	protein_coding	protein_coding	receptor like protein 35		receptor like protein 35;(source:Araport11)	685
chr3	3412800	3413999	12.8812	17.391	1.35011	1.40302e-08	AT3G10910	-	DAFL1	protein_coding	protein_coding	RING/U-box superfamily protein		RING/U-box superfamily protein;(source:Araport11)	1089
chr3	3010800	3011399	10.9312	13.5558	1.2401	0.0283415	AT3G09810	+	IDH-VI	protein_coding	protein_coding	isocitrate dehydrogenase VI	Encodes a catalytic subunit of the mitochondrially-localized NAD+- dependent isocitrate dehydrogenase	isocitrate dehydrogenase VI;(source:Araport11)	599
chr3	3004200	3004799	11.8455	14.5387	1.22736	0.000630448	AT3G09790	-	UBQ8	protein_coding	protein_coding	ubiquitin 8	encodes a ubiquitin-like protein that contains tandem repeats of the ubiquitin coding region, but at least one repeat per gene encodes a protein with amino acid substitutions.	ubiquitin 8;(source:Araport11)	599
chr3	21503400	21504599	11.2774	15.9793	1.41693	2.31823e-12	AT3G09045	-	AT3G09045	lncRNA	long_noncoding_rna			None;(source:Araport11)	303
chr3	21240400	21241999	6.15	11.1458	1.81233	1.05633e-45	AT3G08915	-	AT3G08915	lncRNA	long_noncoding_rna			None;(source:Araport11)	341
chr3	2632400	2633199	9.94669	13.3404	1.34119	3.97296e-08	AT3G08660	+	AT3G08660	protein_coding	protein_coding	Phototropic-responsive NPH3 family protein		Phototropic-responsive NPH3 family protein;(source:Araport11)	799
chr3	20476800	20477599	8.92613	14.154	1.58568	2.58188e-17	AT3G08455	+	AT3G08455	lncRNA	long_noncoding_rna			None;(source:Araport11)	383
chr3	18706200	18707399	10.1608	13.2785	1.30684	0.000644467	AT3G08115	-	AT3G08115	lncRNA	long_noncoding_rna			None;(source:Araport11)	595
chr3	17911800	17913199	10.9875	17.5613	1.5983	1.38152e-33	AT3G07945	+	AT3G07945	lncRNA	long_noncoding_rna			None;(source:Araport11)	77
chr3	16522800	16524999	11.4622	14.7758	1.28909	6.5776e-13	AT3G07045	-	AT3G07045	lncRNA	long_noncoding_rna			None;(source:Araport11)	472
chr3	16518000	16518999	7.04165	18.0978	2.57011	6.7481e-80	AT3G06975	+	AT3G06975	lncRNA	long_noncoding_rna			None;(source:Araport11)	393
chr3	15357600	15358199	10.0982	15.7878	1.56343	3.65242e-10	AT3G06615	+	AT3G06615	lncRNA	long_noncoding_rna			None;(source:Araport11)	205
chr3	2004200	2011399	9.59414	13.5641	1.41379	1.55758e-73	AT3G06490	+	BOS1,AtMYB108,MYB108	protein_coding	protein_coding	myb domain protein 108	putative transcription factor MYB108 (MYB108) mRNA,	myb domain protein 108;(source:Araport11)	2527
chr3	11509400	11510599	22.037	32.1631	1.4595	8.45121e-11	AT3G05945	-	AT3G05945	lncRNA	long_noncoding_rna			None;(source:Araport11)	421
chr3	1773400	1775199	12.7795	15.9407	1.24736	1.83699e-06	AT3G05936	-	AT3G05936	protein_coding	protein_coding			hypothetical protein;(source:Araport11)	783
chr3	1757600	1760799	8.3585	11.4874	1.37434	5.68694e-30	AT3G05890	-	LTI6b,RCI2B	protein_coding	protein_coding	Low temperature and salt responsive protein family		Low temperature and salt responsive protein family;(source:Araport11)	1207
chr3	1729000	1732599	13.6687	17.3916	1.27237	1.88076e-24	AT3G05810	-	AT3G05810	protein_coding	protein_coding			IGR motif protein;(source:Araport11)	1634
chr3	1727200	1728599	28.7432	34.8071	1.21097	0.000143839	AT3G05800	+	AIF1	protein_coding	protein_coding	AtBS1(activation-tagged BRI1 suppressor 1)-interacting factor 1		AtBS1(activation-tagged BRI1 suppressor 1)-interacting factor 1;(source:Araport11)	1165
chr3	10950400	10951999	10.1231	18.5943	1.83682	3.12943e-65	AT3G05605	-	AT3G05605	lncRNA	long_noncoding_rna			None;(source:Araport11)	300
chr3	1460600	1463799	11.4934	16.8554	1.46653	2.21402e-43	AT3G05165	-	AT3G05165	protein_coding	protein_coding	Major facilitator superfamily protein		Major facilitator superfamily protein;(source:Araport11)	2363
chr3	1292200	1292999	8.22544	15.7198	1.91112	1.25329e-31	AT3G04735	-	RALFL21	protein_coding	protein_coding	RALF-like 21	Rapid alkalinization factor (RALF) family protein. Member of a diversely expressed predicted peptide family showing sequence similarity to tobacco Rapid Alkalinization Factor (RALF), and is believed to play an essential role in the physiology of Arabidopsis. Consists of a single exon and is characterized by a conserved C-terminal motif and N-terminal signal peptide.	RALF-like 21;(source:Araport11)	395
chr3	1288600	1291799	20.1258	25.0568	1.24501	8.11361e-21	AT3G04730	-	IAA16	protein_coding	protein_coding	indoleacetic acid-induced protein 16	early auxin-induced (IAA16)	indoleacetic acid-induced protein 16;(source:Araport11)	2291
chr3	1285600	1286799	25.6405	33.002	1.2871	1.36749e-05	AT3G04720	-	AtPR4,PR-4,PR4,HEL	protein_coding	protein_coding	pathogenesis-related 4	Encodes a protein similar to the antifungal chitin-binding protein hevein from rubber tree latex. mRNA levels increase in response to ethylene and turnip crinkle virus infection. The mRNA is cell-to-cell mobile.	pathogenesis-related 4;(source:Araport11)	1160
chr3	8463800	8465599	6.0278	10.3976	1.72494	2.53075e-41	AT3G04515	+	AT3G04515	lncRNA	long_noncoding_rna			None;(source:Araport11)	333
chr3	8434600	8435199	9.3667	14.3954	1.53687	4.19474e-12	AT3G04495	+	AT3G04495	lncRNA	long_noncoding_rna			None;(source:Araport11)	408
chr3	1172600	1173599	9.52694	16.3666	1.71793	3.25813e-27	AT3G04420	+	anac048,NAC048	protein_coding	protein_coding	NAC domain containing protein 48		NAC domain containing protein 48;(source:Araport11)	913
chr3	8270000	8270999	6.32287	12.7201	2.01176	4.5402e-35	AT3G04405	+	AT3G04405	lncRNA	long_noncoding_rna			None;(source:Araport11)	200
chr3	8184600	8188599	17.2805	22.8446	1.32199	2.32049e-28	AT3G04375	-	AT3G04375	lncRNA	long_noncoding_rna			None;(source:Araport11)	242
chr3	1062200	1063799	10.1308	12.9178	1.2751	2.45975e-09	AT3G04070	-	ANAC047,SHG,NAC047,SHYG	protein_coding	protein_coding	NAC domain containing protein 47		NAC domain containing protein 47;(source:Araport11)	1034
chr3	981200	982599	11.0484	15.3344	1.38793	8.92274e-12	AT3G03840	+	SAUR27	protein_coding	protein_coding	SAUR-like auxin-responsive protein family		SAUR-like auxin-responsive protein family;(source:Araport11)	601
chr3	979800	980599	8.60625	15.4435	1.79445	2.89315e-28	AT3G03830	-	SAUR28	protein_coding	protein_coding	SAUR-like auxin-responsive protein family		SAUR-like auxin-responsive protein family;(source:Araport11)	587
chr3	976800	977399	13.3897	17.1598	1.28157	0.0189758	AT3G03820	-	SAUR29	protein_coding	protein_coding	SAUR-like auxin-responsive protein family		SAUR-like auxin-responsive protein family;(source:Araport11)	599
chr3	6117400	6118399	11.4396	14.9055	1.30297	8.21291e-07	AT3G03555	-	AT3G03555	lncRNA	long_noncoding_rna			None;(source:Araport11)	407
chr3	4974800	4976999	11.5563	13.9224	1.20475	5.75234e-06	AT3G03005	-	AT3G03005	lncRNA	long_noncoding_rna			None;(source:Araport11)	119
chr3	645600	649199	13.0059	16.0385	1.23317	1.7549e-19	AT3G02900	+	AT3G02900	protein_coding	protein_coding			Low-density receptor-like protein;(source:Araport11)	1975
chr3	4125000	4127599	7.15533	14.4603	2.02091	1.02189e-115	AT3G02615	+	AT3G02615	lncRNA	long_noncoding_rna			None;(source:Araport11)	302
chr3	2349200	2351199	12.4507	16.5241	1.32716	2.04412e-13	AT3G01985	-	AT3G01985	lncRNA	long_noncoding_rna			None;(source:Araport11)	615
chr3	192200	193599	15.8331	20.3231	1.28358	1.2461e-05	AT3G01490	-	AT3G01490	protein_coding	protein_coding	Protein kinase superfamily protein		Protein kinase superfamily protein;(source:Araport11)	1399
chr2	19296600	19297799	8.33367	14.0765	1.68911	2.0534e-34	AT2G46970	-	PIL1	protein_coding	protein_coding	phytochrome interacting factor 3-like 1	encodes a novel Myc-related bHLH transcription factor, which physically associated with APRR1/TOC1 and is a member of PIF3 transcription factor family.	phytochrome interacting factor 3-like 1;(source:Araport11)	1199
chr2	19182600	19183599	11.8904	17.8646	1.50244	1.05858e-19	AT2G46700	-	CRK3,ATCRK3	protein_coding	protein_coding	CDPK-related kinase 3		CDPK-related kinase 3;(source:Araport11)	947
chr2	19180600	19182199	12.8556	20.1438	1.56693	2.198e-30	AT2G46690	+	SAUR32	protein_coding	protein_coding	SAUR-like auxin-responsive protein family		SAUR-like auxin-responsive protein family;(source:Araport11)	896
chr2	19165200	19170199	13.5413	17.2982	1.27744	1.84018e-30	AT2G46680	-	HB-7,ATHB7,ATHB-7	protein_coding	protein_coding	homeobox 7	encodes a putative transcription factor that contains a homeodomain closely linked to a leucine zipper motif. Transcript is detected in all tissues examined. Is transcriptionally regulated in an ABA-dependent manner and may act in a signal transduction pathway which mediates a drought response.	homeobox 7;(source:Araport11)	1694
chr2	19153400	19153999	8.8181	14.5797	1.65338	2.18311e-13	AT2G46660	-	CYP78A6,EOD3	protein_coding	protein_coding	cytochrome P450, family 78, subfamily A, polypeptide 6	Encodes a member of CYP78A cytochrome P450 monooxygenase protein family that is required in the sporophytic tissue of the mother plant to promote seed growth.	cytochrome P450, family 78, subfamily A, polypeptide 6;(source:Araport11)	599
chr2	19154400	19155599	14.3428	19.4575	1.3566	5.87141e-11	AT2G46660	-	CYP78A6,EOD3	protein_coding	protein_coding	cytochrome P450, family 78, subfamily A, polypeptide 6	Encodes a member of CYP78A cytochrome P450 monooxygenase protein family that is required in the sporophytic tissue of the mother plant to promote seed growth.	cytochrome P450, family 78, subfamily A, polypeptide 6;(source:Araport11)	1179
chr2	19049200	19050599	14.6413	19.4902	1.33118	4.66611e-09	AT2G46410	-	CPC	protein_coding	protein_coding	Homeodomain-like superfamily protein	Nuclear-localized R3-type MYB transcription factor. Positive regulator of hair-cell differentiation. Preferentially transcribed in hairless cells. Moves from atrichoblasts into trichoblast via plasmodesmata in a tissue-specific mode. N-terminus and part of the Myb domain are required for this movement, with W76 playing a crucial role. Capability to increase the size-exclusion limit of plasmodesma…	Homeodomain-like superfamily protein;(source:Araport11)	1169
chr2	19028400	19029399	8.79598	11.7624	1.33725	1.05898e-07	AT2G46360	+	AT2G46360	protein_coding	protein_coding			hypothetical protein;(source:Araport11)	727
chr2	19011400	19012799	28.2473	37.0691	1.31231	3.85447e-05	AT2G46310	+	CRF5	protein_coding	protein_coding	cytokinin response factor 5	CRF5 encodes one of the six cytokinin response factors. It is transcriptionally upregulated in response to cytokinin. CRF5 belongs to the AP2/ERF superfamily of the transcriptional factors. CRF proteins rapidly relocalize to the nucleus in response to cytokinin. Analysis of loos-of-function mutants revealed that the CRFs function redundantly to regulate the development of embryos, cotyledons and …	cytokinin response factor 5;(source:Araport11)	1338
chr2	18961200	18962199	18.1645	21.9531	1.20857	0.00291655	AT2G46150	+	AT2G46150	protein_coding	protein_coding	Late embryogenesis abundant (LEA) hydroxyproline-rich glycoprotein family		Late embryogenesis abundant (LEA) hydroxyproline-rich glycoprotein family;(source:Araport11)	917
chr2	18644400	18644999	9.50892	14.4363	1.51819	6.83361e-13	AT2G45220	-	AtPME17,PME17	protein_coding	protein_coding	Plant invertase/pectin methylesterase inhibitor superfamily		Plant invertase/pectin methylesterase inhibitor superfamily;(source:Araport11)	599
chr2	18641600	18642399	10.5103	18.2528	1.73666	8.39766e-25	AT2G45210	+	SAUR36,SAG201	protein_coding	protein_coding	SAUR-like auxin-responsive protein family		SAUR-like auxin-responsive protein family;(source:Araport11)	799
chr2	18629000	18630599	10.2906	13.6695	1.32835	2.38466e-10	AT2G45190	-	YAB1,AFO,FIL	protein_coding	protein_coding	Plant-specific transcription factor YABBY family protein	Encodes a member of the YABBY family of transcriptional regulators that is involved in abaxial cell type specification in leaves and fruits. YAB1 acts in a non-cell autonomous fashion within the meristem to affect phyllotactic patterning. The non-autonomous effect on the central region of the meristem is mediated through the activity if Lateral Suppressor (LAS).	Plant-specific transcription factor YABBY family protein;(source:Araport11)	1599
chr2	18595400	18596399	9.35639	12.6218	1.349	8.91964e-06	AT2G45100	-	AT2G45100	protein_coding	protein_coding	Cyclin/Brf1-like TBP-binding protein		Cyclin/Brf1-like TBP-binding protein;(source:Araport11)	999
chr2	18429200	18430199	9.25892	12.1921	1.3168	3.61008e-09	AT2G44690	+	ATROP8,ARAC9,ROP8	protein_coding	protein_coding	Arabidopsis RAC-like 9	A member of ROP GTPase gene family.	RAC-like 9;(source:Araport11)	999
chr2	17933400	17933999	11.5204	15.583	1.35264	4.18413e-07	AT2G43140	-	bHLH129	protein_coding	protein_coding	basic helix-loop-helix (bHLH) DNA-binding superfamily protein	bHLH129 is a nuclear localized basic helix loop helix protein. It has been shown to function as a transcriptional repressor. Overexpression of bHLH129 regulates root elongation and ABA response.	basic helix-loop-helix (bHLH) DNA-binding superfamily protein;(source:Araport11)	599
chr2	17934800	17935799	18.0305	23.6966	1.31425	3.69807e-08	AT2G43140	-	bHLH129	protein_coding	protein_coding	basic helix-loop-helix (bHLH) DNA-binding superfamily protein	bHLH129 is a nuclear localized basic helix loop helix protein. It has been shown to function as a transcriptional repressor. Overexpression of bHLH129 regulates root elongation and ABA response.	basic helix-loop-helix (bHLH) DNA-binding superfamily protein;(source:Araport11)	948
chr2	17927200	17928999	15.1338	18.9066	1.2493	7.83806e-10	AT2G43120	+	PRN2	protein_coding	protein_coding	RmlC-like cupins superfamily protein	Encodes a member of the functionally diverse cupin protein superfamily that is involved in susceptibility to the bacterial plant pathogen Ralstonia solanacearum. It stabilizes the papain-like cysteine protease XCP2. The mRNA is cell-to-cell mobile.	RmlC-like cupins superfamily protein;(source:Araport11)	1799
chr2	17911000	17912399	8.29933	10.5561	1.27192	9.05953e-06	AT2G43070	-	SPPL3,ATSPPL3	protein_coding	protein_coding	SIGNAL PEPTIDE PEPTIDASE-LIKE 3		SIGNAL PEPTIDE PEPTIDASE-LIKE 3;(source:Araport11)	1399
chr2	17906400	17910599	11.7503	17.6114	1.4988	1.49314e-79	AT2G43060	+	IBH1,AtIBH1	protein_coding	protein_coding	ILI1 binding bHLH 1		ILI1 binding bHLH 1;(source:Araport11)	1204
chr2	17898400	17899399	9.18583	13.6163	1.48232	6.15712e-13	AT2G43040	-	NPG1	protein_coding	protein_coding	tetratricopeptide repeat (TPR)-containing protein	encodes a calmodulin-binding protein that is expressed specifically in pollen and is required for pollen development.	tetratricopeptide repeat (TPR)-containing protein;(source:Araport11)	999
chr2	17883800	17889199	20.6849	25.0586	1.21144	3.59819e-14	AT2G43010	+	AtPIF4,SRL2,PIF4	protein_coding	protein_coding	phytochrome interacting factor 4	Isolated as a semidominant mutation defective in red -light responses. Encodes a nuclear localized bHLH protein that interacts with active PhyB protein. Negatively regulates phyB mediated red light responses. Involved in shade avoidance response. Protein abundance is negatively regulated by PhyB.	phytochrome interacting factor 4;(source:Araport11)	2987
chr2	17845200	17847599	11.0139	13.4059	1.21718	3.81856e-07	AT2G42885	-	AT2G42885	protein_coding	protein_coding	Defensin-like (DEFL) family protein	Encodes a defensin-like (DEFL) family protein.	Defensin-like (DEFL) family protein;(source:Araport11)	901
chr2	17747800	17748799	11.6833	20.1974	1.72874	1.46137e-27	AT2G42610	+	LSH10	protein_coding	protein_coding	Protein of unknown function (DUF640)		LIGHT-DEPENDENT SHORT HYPOCOTYLS-like protein (DUF640);(source:Araport11)	999
chr2	17719000	17720199	15.9568	19.437	1.2181	8.76032e-06	AT2G42570	-	TBL39	protein_coding	protein_coding	TRICHOME BIREFRINGENCE-LIKE 39	Encodes a member of the TBL (TRICHOME BIREFRINGENCE-LIKE) gene family containing a plant-specific DUF231 (domain of unknown function) domain. TBL gene family has 46 members, two of which (TBR/AT5G06700 and TBL3/AT5G01360) have been shown to be involved in the synthesis and deposition of secondary wall cellulose, presumably by influencing the esterification state of pectic polymers. A nomenclature…	TRICHOME BIREFRINGENCE-LIKE 39;(source:Araport11)	1199
chr2	17506800	17510199	20.2879	25.5203	1.25791	1.96003e-22	AT2G41940	+	ZFP8	protein_coding	protein_coding	zinc finger protein 8	Encodes a zinc finger protein containing only a single zinc finger.	zinc finger protein 8;(source:Araport11)	1274
chr2	17367800	17368999	22.1791	28.7361	1.29564	1.89821e-05	AT2G41660	+	MIZ1	protein_coding	protein_coding	Protein of unknown function, DUF617	Essential for hydrotropism in roots. Mutant roots are defective in hydrotropism, and have slightly reduced phototropism and modified wavy growth response. Has normal gravitropism and root elongation.	MIZU-KUSSEI-like protein (Protein of unknown function, DUF617);(source:Araport11)	1199
chr2	17330000	17331199	13.3176	17.7388	1.33198	8.40086e-13	AT2G41550	-	AT2G41550	protein_coding	protein_coding	Rho termination factor		Rho termination factor;(source:Araport11)	1173
chr2	17252000	17252999	14.193	17.6558	1.24398	1.83868e-05	AT2G41380	+	AT2G41380	protein_coding	protein_coding	S-adenosyl-L-methionine-dependent methyltransferases superfamily protein		S-adenosyl-L-methionine-dependent methyltransferases superfamily protein;(source:Araport11)	999
chr2	17237200	17242799	8.9383	19.4885	2.18034	8.37434e-301	AT2G41370	-	BOP2	protein_coding	protein_coding	Ankyrin repeat family protein / BTB/POZ domain-containing protein	Encodes BOP2, a cytoplasmic and nuclear-localized NPR1 like protein with BTB/POZ domain and ankyrin repeats. Interacts with BOP1 and appears to be genetically redundant with BOP1.bop1/bop2 double mutants have longer leaves, often with leaflets on the petiole, asymmetric flowers with extra organs and no nectaries. Also defective in floral organ abscission. BOP1/2 promotes floral meristem fate and …	Ankyrin repeat family protein / BTB/POZ domain-containing protein;(source:Araport11)	2883
chr2	17235800	17236599	7.70755	15.2132	1.9738	3.76735e-38	AT2G41360	+	AT2G41360	protein_coding	protein_coding	Galactose oxidase/kelch repeat superfamily protein		galactose oxidase/kelch repeat protein;(source:Araport11)	585
chr2	17215800	17216199	12.9637	18.4448	1.4228	3.07044e-06	AT2G41300	-	SSL1	protein_coding	protein_coding	strictosidine synthase-like 1	Although this enzyme is predicted to encode a strictosidine synthase (SS), it lacks a conserved catalytic glutamate residue found in active SS enzymes and it is not expected to have SS activity.	strictosidine synthase-like 1;(source:Araport11)	399
chr2	17212000	17213399	17.312	22.3923	1.29346	1.25336e-10	AT2G41290	-	SSL2	protein_coding	protein_coding	strictosidine synthase-like 2	Although this enzyme is predicted to encode a strictosidine synthase (SS), it lacks a conserved catalytic glutamate residue found in active SS enzymes and it is not expected to have SS activity.	strictosidine synthase-like 2;(source:Araport11)	1179
chr2	17195000	17195799	10.9825	21.6762	1.9737	2.62722e-29	AT2G41230	-	OSR1,ARL2	protein_coding	protein_coding		Encodes an ER-localized plant hormone-responsive gene and appears to act redundantly with ARGOS and ARL during organ growth. Over-expression modifies plant sensitivity to ethylene, leading to improved drought tolerance.	ORGAN SIZE-like protein;(source:Araport11)	697
chr2	17166800	17170199	8.81913	10.696	1.21282	2.08076e-10	AT2G41190	-	AVT1A	protein_coding	protein_coding	Transmembrane amino acid transporter family protein		Transmembrane amino acid transporter family protein;(source:Araport11)	2921
chr2	16741200	16744999	19.6319	24.1215	1.22869	6.34562e-29	AT2G40095	+	AT2G40095	protein_coding	protein_coding	Alpha/beta hydrolase related protein		Alpha/beta hydrolase related protein;(source:Araport11)	2104
chr2	16639800	16641399	8.47909	10.4631	1.23399	6.79209e-08	AT2G39860	-	AT2G39860	tRNA	pre_trna	pre-tRNA		pre-tRNA tRNA-Asp (anticodon: GTC);(source:Araport11, TAIR10)	51
chr2	16556800	16558999	12.8846	16.3767	1.27103	2.37022e-17	AT2G39705	+	DVL11,RTFL8	protein_coding	protein_coding	ROTUNDIFOLIA like 8		ROTUNDIFOLIA like 8;(source:Araport11)	1468
chr2	16366200	16370999	21.1382	25.9117	1.22582	2.65472e-24	AT2G39210	-	AT2G39210	protein_coding	protein_coding	Major facilitator superfamily protein		Major facilitator superfamily protein;(source:Araport11)	2370
chr2	16055400	16055799	13.5737	16.754	1.2343	0.00167198	AT2G38320	+	TBL34	protein_coding	protein_coding	TRICHOME BIREFRINGENCE-LIKE 34	Encodes a member of the TBL (TRICHOME BIREFRINGENCE-LIKE) gene family containing a plant-specific DUF231 (domain of unknown function) domain. TBL gene family has 46 members, two of which (TBR/AT5G06700 and TBL3/AT5G01360) have been shown to be involved in the synthesis and deposition of secondary wall cellulose, presumably by influencing the esterification state of pectic polymers. A nomenclature…	TRICHOME BIREFRINGENCE-LIKE 34;(source:Araport11)	399
chr2	16017200	16019599	13.7281	17.1537	1.24953	4.45611e-12	AT2G38250	+	GT-3B	protein_coding	protein_coding	Homeodomain-like superfamily protein		Homeodomain-like superfamily protein;(source:Araport11)	1390
chr2	15996200	15998799	11.4448	13.9081	1.21523	5.67313e-12	AT2G38180	+	AT2G38180	protein_coding	protein_coding	SGNH hydrolase-type esterase superfamily protein		SGNH hydrolase-type esterase superfamily protein;(source:Araport11)	1866
chr2	15977400	15978999	7.69511	11.1075	1.44345	4.5356e-18	AT2G38130	-	ATMAK3	protein_coding	protein_coding	Acyl-CoA N-acyltransferases (NAT) superfamily protein	Encodes the Arabidopsis homolog of the yeast protein MAK3, a component of the N-terminal acetyltransferase complex C. In mutant plants, synthesis of plastome-encoded photosystem II core proteins D1 and CP47 is affected resulting in fewer thylakoid multiprotein complexes.	Acyl-CoA N-acyltransferases (NAT) superfamily protein;(source:Araport11)	623
chr2	15972800	15975999	14.1147	20.2142	1.43214	1.62189e-39	AT2G38120	+	AtAUX1,MAP1,PIR1,AUX1,WAV5	protein_coding	protein_coding	Transmembrane amino acid transporter family protein	Encodes an auxin influx transporter. AUX1 resides at the apical plasma membrane of protophloem cells and at highly dynamic subpopulations of Golgi apparatus and endosomes in all cell types. AUX1 action in the lateral root cap and/or epidermal cells influences lateral root initiation and positioning. Shoot supplied ammonium targets AUX1 and inhibits lateral root emergence. The mRNA is cell-to-cell…	Transmembrane amino acid transporter family protein;(source:Araport11)	3124
chr2	15787800	15788399	13.7961	16.996	1.23194	0.00206764	AT2G37640	-	ATHEXP,ATEXP3,ATEXPA3,EXP3,EXPA3	protein_coding	protein_coding	Barwin-like endoglucanases superfamily protein	member of Alpha-Expansin Gene Family. Naming convention from the Expansin Working Group (Kende et al, 2004. Plant Mol Bio). Involved in the formation of nematode-induced syncytia in roots of Arabidopsis thaliana.	Barwin-like endoglucanases superfamily protein;(source:Araport11)	599
chr2	15725800	15726399	12.6989	18.9003	1.48834	6.09234e-10	AT2G37460	-	UMAMIT12	protein_coding	protein_coding	nodulin MtN21 /EamA-like transporter family protein	nodulin MtN21-like transporter family protein	nodulin MtN21 /EamA-like transporter family protein;(source:Araport11)	62
chr2	15598200	15598599	10.8285	16.6003	1.53302	3.0205e-12	AT2G37130	-	PER21	protein_coding	protein_coding	Peroxidase superfamily protein		Peroxidase superfamily protein;(source:Araport11)	399
chr2	15599000	15599799	8.40823	13.2636	1.57745	8.94396e-17	AT2G37130	-	PER21	protein_coding	protein_coding	Peroxidase superfamily protein		Peroxidase superfamily protein;(source:Araport11)	799
chr2	15473800	15476199	8.29468	13.4673	1.62361	3.57484e-49	AT2G36870	-	AtXTH32,XTH32	protein_coding	protein_coding	xyloglucan endotransglucosylase/hydrolase 32	Encodes a xyloglucan endotransglycosylase/hydrolase. Protein sequence and phylogenetic analysis indicates that this enzyme resides in Group III-A of the XTH family, with high similarity to Tropaeolum majus (nasturtium) xyloglucanase 1 (TmNXG1). By sequence similarity to XTH31 (At3g44990) and in vivo analysis, likely to exhibit predominant xyloglucan endo-hydrolase activity (EC 3.2.1.151) with onl…	xyloglucan endotransglucosylase/hydrolase 32;(source:Araport11)	1028
chr2	15270200	15270799	13.9586	20.8047	1.49046	1.7402e-11	AT2G36400	-	AtGRF3,GRF3	protein_coding	protein_coding	growth-regulating factor 3	Growth regulating factor encoding transcription activator. One of the nine members of a GRF gene family, containing nuclear targeting domain. Mutants result in smaller leaves indicating the role of the gene in leaf development. Expressed in root, shoot and flower.	growth-regulating factor 3;(source:Araport11)	599
chr2	15271400	15274999	14.2098	21.045	1.48102	2.70522e-75	AT2G36400	-	AtGRF3,GRF3	protein_coding	protein_coding	growth-regulating factor 3	Growth regulating factor encoding transcription activator. One of the nine members of a GRF gene family, containing nuclear targeting domain. Mutants result in smaller leaves indicating the role of the gene in leaf development. Expressed in root, shoot and flower.	growth-regulating factor 3;(source:Araport11)	1715
chr2	15238000	15239799	11.3317	13.793	1.2172	9.46354e-06	AT2G36350	+	KIPK2	protein_coding	protein_coding	Protein kinase superfamily protein	Member of AGC VIIIa Kinase gene family.	Protein kinase superfamily protein;(source:Araport11)	1707
chr2	15207000	15208399	11.6225	14.1859	1.22055	2.16668e-06	AT2G36270	-	AtABI5,ABI5,GIA1,DPBF1	protein_coding	protein_coding	Basic-leucine zipper (bZIP) transcription factor family protein	Encodes a member of the basic leucine zipper transcription factor family, involved in ABA signalling during seed maturation and germination. The Arabidopsis abscisic acid (ABA)-insensitive abi5 mutants have pleiotropic defects in ABA response, including decreased sensitivity to ABA inhibition of germination and altered expression of some ABA-regulated genes. Comparison of seed and ABA-inducible v…	Basic-leucine zipper (bZIP) transcription factor family protein;(source:Araport11)	636
chr2	15056400	15057199	14.425	18.6673	1.29409	0.000946227	AT2G35840	+	SPP2	protein_coding	protein_coding	Sucrose-6F-phosphate phosphohydrolase family protein		Sucrose-6F-phosphate phosphohydrolase family protein;(source:Araport11)	799
chr2	14777000	14779999	13.5748	17.0551	1.25638	6.74041e-21	AT2G35060	-	KUP11	protein_coding	protein_coding	K+ uptake permease 11	potassium transporter	K+ uptake permease 11;(source:Araport11)	2106
chr2	14734000	14734799	11.8812	14.9523	1.25848	0.0232118	AT2G34925	+	CLE42	protein_coding	protein_coding	CLAVATA3/ESR-RELATED 42	Belongs to a large gene family, called CLE for CLAVATA3/ESR-related, encoding small peptides with conserved carboxyl termini. The protein is expressed in leaf axils and the shoot apical meristem and is involved in axillary bud formation.	CLAVATA3/ESR-RELATED 42;(source:Araport11)	714
chr2	14536200	14537399	13.7237	21.0636	1.53483	8.31776e-19	AT2G34490	-	CYP710A2	protein_coding	protein_coding	cytochrome P450, family 710, subfamily A, polypeptide 2	Encodes a protein with C22-sterol desaturase activity. The enzyme was shown to catalyze the conversion of both 24-<i>epi</i>-campesterol and &beta;-sitosterol to brassicasterol and stigmasterol, respectively, in the presence of NADPH.	cytochrome P450, family 710, subfamily A, polypeptide 2;(source:Araport11)	1199
chr2	14414000	14414399	12.3536	16.0162	1.29648	0.000191272	AT2G34140	-	CDF4	protein_coding	protein_coding	Dof-type zinc finger DNA-binding family protein	CDF4 is member of the group II DOF transcription factor family is involved in regulation of differentiation root columella cells. It is a direct target of the transcriptional repressor WOX5. CDF4 itself is a transcriptional repressor that appears to repress root columella stem cell identity. Ectopic expression of CDF leads to premature differentiation of root columella cells.	Dof-type zinc finger DNA-binding family protein;(source:Araport11)	399
chr2	14392000	14392799	7.09825	16.9172	2.38329	7.77596e-57	AT2G34110	+	AT2G34110	protein_coding	protein_coding			hypothetical protein;(source:Araport11)	249
chr2	14387400	14388599	15.2666	18.6288	1.22023	0.0489953	AT2G34070	-	TBL37	protein_coding	protein_coding	TRICHOME BIREFRINGENCE-LIKE 37	Encodes a member of the TBL (TRICHOME BIREFRINGENCE-LIKE) gene family containing a plant-specific DUF231 (domain of unknown function) domain. TBL gene family has 46 members, two of which (TBR/AT5G06700 and TBL3/AT5G01360) have been shown to be involved in the synthesis and deposition of secondary wall cellulose, presumably by influencing the esterification state of pectic polymers. A nomenclature…	TRICHOME BIREFRINGENCE-LIKE 37;(source:Araport11)	1199
chr2	14389000	14391199	13.7203	18.6915	1.36232	2.15311e-27	AT2G34070	-	TBL37	protein_coding	protein_coding	TRICHOME BIREFRINGENCE-LIKE 37	Encodes a member of the TBL (TRICHOME BIREFRINGENCE-LIKE) gene family containing a plant-specific DUF231 (domain of unknown function) domain. TBL gene family has 46 members, two of which (TBR/AT5G06700 and TBL3/AT5G01360) have been shown to be involved in the synthesis and deposition of secondary wall cellulose, presumably by influencing the esterification state of pectic polymers. A nomenclature…	TRICHOME BIREFRINGENCE-LIKE 37;(source:Araport11)	1339
chr2	14368400	14369599	12.3432	16.3885	1.32774	1.81295e-09	AT2G34010	+	TIE4	protein_coding	protein_coding			verprolin;(source:Araport11)	1064
chr2	14180600	14184399	18.9079	22.759	1.20368	1.92621e-16	AT2G33480	+	ANAC041,NAC041	protein_coding	protein_coding	NAC domain containing protein 41		NAC domain containing protein 41;(source:Araport11)	1462
chr2	13809000	13810599	10.283	13.2937	1.29278	4.22072e-10	AT2G32530	+	ATCSLB03,ATCSLB3,CSLB03	protein_coding	protein_coding	cellulose synthase-like B3	encodes a gene similar to cellulose synthase	cellulose synthase-like B3;(source:Araport11)	1581
chr2	13812200	13812999	12.6733	16.5488	1.3058	0.000225542	AT2G32530	+	ATCSLB03,ATCSLB3,CSLB03	protein_coding	protein_coding	cellulose synthase-like B3	encodes a gene similar to cellulose synthase	cellulose synthase-like B3;(source:Araport11)	799
chr2	13673200	13675799	18.2583	23.5452	1.28956	1.89128e-12	AT2G32190	+	AthCYSTM4	protein_coding	protein_coding			cysteine-rich/transmembrane domain A-like protein;(source:Araport11)	1102
chr2	13302600	13303799	11.9574	16.3271	1.36544	3.94314e-11	AT2G31220	+	bHLH010	protein_coding	protein_coding	basic helix-loop-helix (bHLH) DNA-binding superfamily protein	Encodes a bHLH transcription factor that together with bHLH089 and bHLH091 is important for the normal transcriptome of the developing Arabidopsis anther, possibly by forming a feed-forward loop with DYT1.	basic helix-loop-helix (bHLH) DNA-binding superfamily protein;(source:Araport11)	1134
chr2	13277800	13278599	14.0746	19.2506	1.36775	4.46929e-06	AT2G31160	+	OBO1,LSH3	protein_coding	protein_coding	Protein of unknown function (DUF640)		LIGHT-DEPENDENT SHORT HYPOCOTYLS-like protein (DUF640);(source:Araport11)	799
chr2	13201400	13202199	19.1775	25.5447	1.33201	0.000532493	AT2G31020	+	ORP1A	protein_coding	protein_coding	OSBP(oxysterol binding protein)-related protein 1A		OSBP(oxysterol binding protein)-related protein 1A;(source:Araport11)	799
chr2	12969400	12970199	10.7235	14.1233	1.31704	2.43916e-05	AT2G30432	-	TCL1	protein_coding	protein_coding	Homeodomain-like superfamily protein	Encodes TRICHOMELESS1 (TCL1), a single-repeat MYB-type transcription factor that negatively regulates trichome formation by suppressing GL1 (GLABRA1). In a tandem repeat with AT2g30424 and AT2g30420.	Homeodomain-like superfamily protein;(source:Araport11)	799
chr2	12964400	12966999	10.0072	12.9501	1.29408	1.0375e-12	AT2G30424	-	TCL2	protein_coding	protein_coding	Homeodomain-like superfamily protein	In a tandem repeat with AT2g30432 (TCL1) and AT2g30420 (ETC2), it encodes a single-repeat R3 MYB transcription factor that is involved in the negative regulation of trichome formation.	Homeodomain-like superfamily protein;(source:Araport11)	1323
chr2	12834400	12836799	14.4941	17.7212	1.22265	2.40874e-07	AT2G30070	+	ATKT1,KT1,ATKUP1,ATKT1P,KUP1	protein_coding	protein_coding	potassium transporter 1	Encodes a high affinity potassium transporter.	potassium transporter 1;(source:Araport11)	1979
chr2	12798000	12799399	7.96005	11.0383	1.38671	4.1726e-15	AT2G29995	-	PSY3	protein_coding	protein_coding			PSY3-like protein;(source:Araport11)	1399
chr2	12781800	12782799	7.95536	12.7814	1.60664	1.58717e-19	AT2G29980	-	AtFAD3,FAD3	protein_coding	protein_coding	fatty acid desaturase 3	Endoplasmic reticulum enzyme responsible for the synthesis of 18:3 fatty acids from phospholipids. Uses cytochrome b5 as electron donor.	fatty acid desaturase 3;(source:Araport11)	999
chr2	12600000	12601599	10.146	14.8585	1.46447	1.66382e-20	AT2G29350	+	SAG13	protein_coding	protein_coding	senescence-associated gene 13	senescence-associated gene SAG13 encoding a short-chain alcohol dehydrogenase	senescence-associated gene 13;(source:Araport11)	686
chr2	12494400	12497399	8.72112	14.0981	1.61655	8.03964e-59	AT2G29090	-	CYP707A2	protein_coding	protein_coding	cytochrome P450, family 707, subfamily A, polypeptide 2	Encodes a protein with ABA 8'-hydroxylase activity, involved in ABA catabolism. Member of the CYP707A gene family. This gene predominantly accumulates in dry seeds and is up-regulated immediately following imbibition. CYP707A2 appears to play a major role in the rapid decrease in ABA levels during early seed imbibition.	cytochrome P450, family 707, subfamily A, polypeptide 2;(source:Araport11)	2574
chr2	12498000	12499599	10.2449	12.5496	1.22496	1.73991e-05	AT2G29090	-	CYP707A2	protein_coding	protein_coding	cytochrome P450, family 707, subfamily A, polypeptide 2	Encodes a protein with ABA 8'-hydroxylase activity, involved in ABA catabolism. Member of the CYP707A gene family. This gene predominantly accumulates in dry seeds and is up-regulated immediately following imbibition. CYP707A2 appears to play a major role in the rapid decrease in ABA levels during early seed imbibition.	cytochrome P450, family 707, subfamily A, polypeptide 2;(source:Araport11)	1599
chr2	12307200	12307799	8.12729	14.2111	1.74857	3.16804e-23	AT2G28690	-	AT2G28690	protein_coding	protein_coding	Protein of unknown function (DUF1635)		TOX high mobility group box protein, putative (DUF1635);(source:Araport11)	599
chr2	12241800	12242599	17.6999	21.5994	1.22031	0.000435582	AT2G28570	+	AT2G28570	protein_coding	protein_coding			hypothetical protein;(source:Araport11)	799
chr2	12234600	12236599	6.81895	11.824	1.73399	4.99181e-53	AT2G28560	-	ATRAD51B,RAD51B	protein_coding	protein_coding	DNA repair (Rad51) family protein	Encodes a protein of the RAD51B family involved in double stranded DNA repair. Homozygous mutant plants show increased sensitivity to mitomycin which induces DS breaks.	DNA repair (Rad51) family protein;(source:Araport11)	725
chr2	12199400	12200799	13.5016	18.9028	1.40004	2.23321e-14	AT2G28510	-	DOF2.1	protein_coding	protein_coding	Dof-type zinc finger DNA-binding family protein	DOF transcription factor with a conserved zinc finger (ZF) DNA-binding domain.	Dof-type zinc finger DNA-binding family protein;(source:Araport11)	1380
chr2	12182800	12191599	15.3284	18.897	1.23281	3.56735e-54	AT2G28500	-	LBD11	protein_coding	protein_coding	LOB domain-containing protein 11		LOB domain-containing protein 11;(source:Araport11)	2020
chr2	11978200	11979799	9.24784	12.8564	1.39021	4.53524e-15	AT2G28110	-	IRX7,FRA8	protein_coding	protein_coding	Exostosin family protein	Homolog to AT5G22940, a member of glycosyltransferase family 47 that is involved in secondary cell wall biosynthesis. It exhibits high sequence similarity to tobacco (Nicotiana plumbaginifolia) pectin glucuronyltransferase. Protein has a domain that shares significant similarity with the pfam03016 domain. It is expressed specifically in developing vessels and fiber cells, and FRA8 is targeted to …	Exostosin family protein;(source:Araport11)	1599
chr2	11888000	11889199	10.039	15.0074	1.49491	1.08094e-16	AT2G27920	-	SCPL51	protein_coding	protein_coding	serine carboxypeptidase-like 51		serine carboxypeptidase-like 51;(source:Araport11)	1176
chr2	11683800	11689199	18.7823	22.9458	1.22167	1.50772e-39	AT2G27310	-	AT2G27310	protein_coding	protein_coding	F-box family protein		F-box family protein;(source:Araport11)	1542
chr2	11622800	11623599	12.4905	16.1804	1.29542	2.36679e-05	AT2G27190	-	PAP12,ATPAP12	protein_coding	protein_coding	purple acid phosphatase 12	Encodes a root-secreted purple acid phosphatase involved in extracellular phosphate-scavenging.	purple acid phosphatase 12;(source:Araport11)	799
chr2	11348400	11349799	12.2924	16.3339	1.32878	4.29379e-11	AT2G26690	-	NPF6.2,AtNPF6.2	protein_coding	protein_coding	Major facilitator superfamily protein		Major facilitator superfamily protein;(source:Araport11)	1399
chr2	11350200	11351199	11.6224	15.5317	1.33636	1.39484e-06	AT2G26690	-	NPF6.2,AtNPF6.2	protein_coding	protein_coding	Major facilitator superfamily protein		Major facilitator superfamily protein;(source:Araport11)	793
chr2	11336000	11336599	12.1503	16.8526	1.38701	3.83849e-07	AT2G26650	-	AKT1,KT1,ATAKT1	protein_coding	protein_coding	K+ transporter 1	Encodes AKT1, a member of the Shaker family inward rectifying potassium channel predominantly expressed in predominantly in root hairs and root endodermis. This family includes five groups based on phylogenetic analysis (FEBS Letters (2007) 581: 2357): I (inward rectifying channel): AKT1 (AT2G26650), AKT5 (AT4G32500) and SPIK (also known as AKT6, AT2G25600); II (inward rectifying channel): KAT1 (…	K+ transporter 1;(source:Araport11)	599
chr2	11305200	11306799	10.93	13.4931	1.2345	3.19011e-06	AT2G26580	-	YAB5	protein_coding	protein_coding	plant-specific transcription factor YABBY family protein		plant-specific transcription factor YABBY family protein;(source:Araport11)	1599
chr2	10676200	10676999	10.952	15.6277	1.42693	1.86271e-10	AT2G25095	-	MIR156A	miRNA	miRNA_primary_transcript	MIR156A; miRNA	Encodes a microRNA that targets several SPL family members, including SPL3,4, and 5. By regulating the expression of SPL3 (and probably also SPL4 and SPL5), this microRNA regulates vegetative phase change. MicroRNAs are regulatory RNAs with a mature length of ~21-nucleotides that are processed from hairpin precursors by Dicer-like enzymes. MicroRNAs can negatively regulate gene expression by atte…	microRNA ath-MIR156a precursor;(source:Araport11)	123
chr2	10672000	10673199	8.28292	15.7337	1.89954	1.21101e-46	AT2G25090	-	SnRK3.18,CIPK16,AtCIPK16	protein_coding	protein_coding	CBL-interacting protein kinase 16	Encodes a member of the SNF1-related kinase (SnRK) gene family (SnRK3.18), which has also been reported as a member of the CBL-interacting protein kinases (CIPK16) and is involved in salinity tolerance.	CBL-interacting protein kinase 16;(source:Araport11)	892
chr2	10629600	10630799	9.30813	12.6545	1.35951	3.06371e-11	AT2G25000	+	WRKY60,ATWRKY60	protein_coding	protein_coding	WRKY DNA-binding protein 60	Pathogen-induced transcription factor. Forms protein complexes with itself and with WRKY40. Coexpression with WRKY18 or WRKY40 made plants more susceptible to both P. syringae and B. cinerea. WRKY18, WRKY40, and WRKY60 have partially redundant roles in response to the hemibiotrophic bacterial pathogen Pseudomonas syringae and the necrotrophic fungal pathogen Botrytis cinerea, with WRKY18 playing …	WRKY DNA-binding protein 60;(source:Araport11)	1138
chr2	10559400	10560399	13.2183	21.4375	1.6218	3.97356e-21	AT2G24762	+	AtGDU4,GDU4	protein_coding	protein_coding	glutamine dumper 4	Encodes a member of the GDU (glutamine dumper) family proteins involved in amino acid export: At4g31730 (GDU1), At4g25760 (GDU2), At5g57685 (GDU3), At2g24762 (GDU4), At5g24920 (GDU5), At3g30725 (GDU6) and At5g38770 (GDU7).	glutamine dumper 4;(source:Araport11)	839
chr2	10107400	10113199	14.3218	19.0787	1.33214	9.34712e-45	AT2G23760	-	SAW2,BLH4	protein_coding	protein_coding	BEL1-like homeodomain 4	Encodes a member of the BEL family of homeodomain proteins. Plants doubly mutant for saw1/saw2 (blh2/blh4) have serrated leaves. BP is expressed in the serrated leaves, therefore saw2 and saw1 may act redundantly to repress BP in leaves.	BEL1-like homeodomain 4;(source:Araport11)	5493
chr2	10071600	10075399	13.9422	17.6609	1.26672	1.91937e-33	AT2G23690	+	AT2G23690	protein_coding	protein_coding			HTH-type transcriptional regulator;(source:Araport11)	1070
chr2	10062600	10070199	26.5066	32.1534	1.21303	1.75423e-55	AT2G23680	+	AT2G23680	protein_coding	protein_coding	Cold acclimation protein WCOR413 family		Cold acclimation protein WCOR413 family;(source:Araport11)	1621
chr2	10044200	10050199	16.6461	23.1494	1.39068	3.25187e-69	AT2G23610	-	MES3,ATMES3	protein_coding	protein_coding	methyl esterase 3	Encodes a protein shown to have carboxylesterase activity, methyl IAA esterase activity, and methyl jasmonate esterase activity in vitro. This protein does not act on methyl salicylate, MeGA4, or MEGA9 in vitro.	methyl esterase 3;(source:Araport11)	2782
chr2	9795400	9796399	8.79598	12.2044	1.3875	7.31333e-12	AT2G23000	+	scpl10	protein_coding	protein_coding	serine carboxypeptidase-like 10		serine carboxypeptidase-like 10;(source:Araport11)	999
chr2	9784800	9790199	15.4392	18.7565	1.21486	1.33386e-17	AT2G22990	+	SCPL8,SNG1	protein_coding	protein_coding	sinapoylglucose 1	sinapoylglucose:malate sinapoyltransferase. Catalyzes the formation of sinapoylmalate from sinapoylglucose. Mutants accumulate excess sinapoylglucose.	sinapoylglucose 1;(source:Araport11)	4113
chr2	9782200	9784199	10.0275	12.8916	1.28562	3.10424e-12	AT2G22980	+	SCPL13	protein_coding	protein_coding	serine carboxypeptidase-like 13		serine carboxypeptidase-like 13;(source:Araport11)	1110
chr2	9732000	9735199	18.8361	23.7263	1.25962	1.46191e-14	AT2G22850	-	AtbZIP6,bZIP6	protein_coding	protein_coding	basic leucine-zipper 6		basic leucine-zipper 6;(source:Araport11)	1612
chr2	9721000	9721399	19.1557	25.0234	1.30632	0.000732381	AT2G22820	-	AT2G22820	protein_coding	protein_coding			hypothetical protein;(source:Araport11)	325
chr2	9704400	9706399	22.1981	34.2447	1.54269	1.74625e-25	AT2G22800	-	HAT9	protein_coding	protein_coding	Homeobox-leucine zipper protein family	Encodes homeobox protein HAT9.	Homeobox-leucine zipper protein family;(source:Araport11)	1586
chr2	9684600	9687399	9.67474	16.9503	1.75202	2.47138e-81	AT2G22770	+	NAI1	protein_coding	protein_coding	basic helix-loop-helix (bHLH) DNA-binding superfamily protein	regulates the development of ER bodies. also involves in response to the endophytic fungus Piriformospora indica.	basic helix-loop-helix (bHLH) DNA-binding superfamily protein;(source:Araport11)	2013
chr2	9676200	9681999	13.8181	17.1475	1.24094	3.93536e-29	AT2G22760	+	BHLH19	protein_coding	protein_coding	basic helix-loop-helix (bHLH) DNA-binding superfamily protein		basic helix-loop-helix (bHLH) DNA-binding superfamily protein;(source:Araport11)	1659
chr2	9516600	9520599	6.65899	12.6461	1.8991	5.52881e-151	AT2G22426	+	AT2G22426	protein_coding	protein_coding			hypothetical protein;(source:Araport11)	477
chr2	9490200	9491599	22.3838	28.2753	1.2632	4.42652e-06	AT2G22330	+	CYP79B3	protein_coding	protein_coding	cytochrome P450, family 79, subfamily B, polypeptide 3	Encodes a cytochrome P450. Involved in tryptophan metabolism. Converts Trp to indole-3-acetaldoxime (IAOx), a precursor to IAA and indole glucosinolates. The mRNA is cell-to-cell mobile.	cytochrome P450, family 79, subfamily B, polypeptide 3;(source:Araport11)	1204
chr2	9434600	9436599	10.1371	14.352	1.41579	1.3841e-20	AT2G22190	-	TPPE	protein_coding	protein_coding	Haloacid dehalogenase-like hydrolase (HAD) superfamily protein		Haloacid dehalogenase-like hydrolase (HAD) superfamily protein;(source:Araport11)	1999
chr2	9325400	9327199	9.64042	11.7067	1.21434	3.5305e-07	AT2G21880	-	ATRAB7A,RAB7A,ATRABG2	protein_coding	protein_coding	RAB GTPase homolog 7A		RAB GTPase homolog 7A;(source:Araport11)	1026
chr2	8678000	8678999	11.1229	14.5126	1.30475	0.000614446	AT2G20100	+	AT2G20100	protein_coding	protein_coding	basic helix-loop-helix (bHLH) DNA-binding superfamily protein		basic helix-loop-helix (bHLH) DNA-binding superfamily protein;(source:Araport11)	999
chr2	8550200	8553599	22.3217	29.5403	1.32339	4.24121e-24	AT2G19810	+	AtTZF2,TZF2,AtOZF1,OZF1	protein_coding	protein_coding	CCCH-type zinc finger family protein	Encodes Oxidation-related Zinc Finger 1 (OZF1), a plasma membrane protein involved in oxidative stress.	CCCH-type zinc finger family protein;(source:Araport11)	1727
chr2	8531400	8536399	10.7318	15.9291	1.48429	1.57593e-61	AT2G19800	-	MIOX2	protein_coding	protein_coding	myo-inositol oxygenase 2	Encodes a myo-inositol oxygenase family gene.	myo-inositol oxygenase 2;(source:Araport11)	2379
chr2	8474200	8474999	15.08	18.3756	1.21854	6.0169e-07	AT2G19580	-	TET2	protein_coding	protein_coding	tetraspanin2	Member of TETRASPANIN family	tetraspanin2;(source:Araport11)	799
chr2	7908000	7909999	13.0473	15.6958	1.20299	1.99579e-07	AT2G18170	-	ATMPK7,MPK7	protein_coding	protein_coding	MAP kinase 7		MAP kinase 7;(source:Araport11)	1999
chr2	7833800	7834399	10.1794	13.3101	1.30755	0.000555449	AT2G18010	+	SAUR10	protein_coding	protein_coding	SAUR-like auxin-responsive protein family		SAUR-like auxin-responsive protein family;(source:Araport11)	599
chr2	7830400	7831199	11.0891	14.2614	1.28607	0.000234209	AT2G18000	+	TAF14,YAF9b	protein_coding	protein_coding	TBP-associated factor 14		TBP-associated factor 14;(source:Araport11)	498
chr2	7404600	7406599	15.1113	18.8926	1.25023	3.57286e-06	AT2G17036	+	AT2G17036	protein_coding	protein_coding	F-box family protein with a domain of unknown function (DUF295)		F-box SKIP23-like protein (DUF295);(source:Araport11)	662
chr2	7383000	7383799	10.3427	13.2176	1.27796	5.95551e-05	AT2G16990	+	AT2G16990	protein_coding	protein_coding	Major facilitator superfamily protein		Major facilitator superfamily protein;(source:Araport11)	799
chr2	7255400	7257999	16.9143	22.4455	1.32701	5.95927e-32	AT2G16720	-	MYB7,ATY49,ATMYB7	protein_coding	protein_coding	myb domain protein 7	Encodes a member of MYB3R- and R2R3- type MYB- encoding gene family that acts as a repressor of flavonol biosynthesis. AtMYB7 gene expression is induced by salt treatment.	myb domain protein 7;(source:Araport11)	1359
chr2	7244400	7246599	12.9731	18.011	1.38833	1.82311e-19	AT2G16700	+	ATADF5,ADF5	protein_coding	protein_coding	actin depolymerizing factor 5	Encodes actin depolymerizing factor 5 (ADF5).	actin depolymerizing factor 5;(source:Araport11)	1570
chr2	7198200	7198999	18.035	22.1981	1.23083	0.000185651	AT2G16595	+	AT2G16595	protein_coding	protein_coding	Translocon-associated protein (TRAP), alpha subunit		Translocon-associated protein (TRAP), alpha subunit;(source:Araport11)	799
chr2	7121200	7125799	12.1574	15.4236	1.26866	2.67674e-39	AT2G16430	-	PAP10,ATPAP10	protein_coding	protein_coding	purple acid phosphatase 10		purple acid phosphatase 10;(source:Araport11)	1879
chr2	5922600	5923399	17.9437	21.799	1.21486	0.00410213	AT2G14070	+	AT2G14070	protein_coding	protein_coding	wound-responsive protein-related		wound-responsive protein-like protein;(source:Araport11)	551
chr2	19179000	19180199	6.67912	12.2146	1.82877	6.53658e-36	AT2G09750	+	AT2G09750	lncRNA	long_noncoding_rna			None;(source:Araport11)	238
chr2	18724600	18726399	8.63241	11.1612	1.29294	2.46658e-07	AT2G09635	+	AT2G09635	lncRNA	long_noncoding_rna			None;(source:Araport11)	477
chr2	18006000	18007199	5.42044	11.6929	2.15719	2.55067e-66	AT2G09450	+	AT2G09450	lncRNA	long_noncoding_rna			None;(source:Araport11)	425
chr2	17244400	17245999	6.23373	11.445	1.83598	5.83415e-56	AT2G09255	-	AT2G09255	lncRNA	long_noncoding_rna			None;(source:Araport11)	274
chr2	17217600	17218799	7.10544	11.6724	1.64274	3.05351e-29	AT2G09245	+	AT2G09245	lncRNA	long_noncoding_rna			None;(source:Araport11)	45
chr2	16693200	16693999	7.43336	12.5574	1.68933	7.05462e-24	AT2G09095	-	AT2G09095	lncRNA	long_noncoding_rna			None;(source:Araport11)	47
chr2	16052000	16053799	10.919	13.9703	1.27945	8.3295e-07	AT2G08950	+	AT2G08950	lncRNA	long_noncoding_rna			None;(source:Araport11)	611
chr2	15253600	15254599	8.88126	12.3394	1.38937	1.36314e-08	AT2G08790	-	AT2G08790	lncRNA	long_noncoding_rna			None;(source:Araport11)	234
chr2	12500000	12500799	7.89033	12.5114	1.58566	1.40708e-14	AT2G08315	+	AT2G08315	lncRNA	long_noncoding_rna			None;(source:Araport11)	376
chr2	12349400	12350399	8.30866	13.9847	1.68315	1.77919e-24	AT2G08295	+	AT2G08295	lncRNA	long_noncoding_rna			None;(source:Araport11)	210
chr2	11941400	11943799	13.6418	18.7642	1.37549	2.64312e-17	AT2G08215	+	AT2G08215	lncRNA	long_noncoding_rna			None;(source:Araport11)	133
chr2	10308600	10310199	7.90062	11.1305	1.40881	6.12772e-13	AT2G07995	-	AT2G07995	lncRNA	long_noncoding_rna			None;(source:Araport11)	328
chr2	3251200	3251399	22.9346	31.5581	1.376	0.00739187	AT2G07777	-	AT2G07777	protein_coding	protein_coding	ATP synthase 9 mitochondrial		ATP synthase 9 mitochondrial;(source:Araport11)	199
chr2	3381800	3385999	9.3707	11.702	1.24879	1.90144e-11	AT2G07706	-	AT2G07706	protein_coding	protein_coding			hypothetical protein;(source:Araport11)	4199
chr2	3405000	3409599	9.88945	11.8817	1.20145	2.94769e-09	AT2G07646	+	AT2G07646	protein_coding	protein_coding			hypothetical protein;(source:Araport11)	1081
chr2	3375200	3378999	9.9601	11.972	1.202	6.28169e-12	AT2G07638	+	AT2G07638	protein_coding	protein_coding			hypothetical protein;(source:Araport11)	1051
chr2	9086400	9087599	11.2266	13.9742	1.24474	2.58893e-09	AT2G07375	-	AT2G07375	lncRNA	long_noncoding_rna			None;(source:Araport11)	236
chr2	7269800	7270799	10.2092	16.072	1.57427	1.00969e-15	AT2G06765	-	AT2G06765	lncRNA	long_noncoding_rna			None;(source:Araport11)	442
chr2	6506400	6508999	19.8504	25.5179	1.28551	2.43928e-07	AT2G06355	-	AT2G06355	lncRNA	long_noncoding_rna			None;(source:Araport11)	200
chr2	2457600	2458799	8.15096	19.1096	2.34446	1.62092e-82	AT2G06255	+	ELF4-L3	protein_coding	protein_coding	ELF4-like 3		ELF4-like 3;(source:Araport11)	1199
chr2	2459200	2459799	7.74124	14.293	1.84635	4.45966e-23	AT2G06255	+	ELF4-L3	protein_coding	protein_coding	ELF4-like 3		ELF4-like 3;(source:Araport11)	599
chr2	6212200	6213399	10.2318	13.7184	1.34076	5.24003e-11	AT2G06185	+	AT2G06185	lncRNA	long_noncoding_rna			None;(source:Araport11)	250
chr2	2022800	2025599	13.2707	19.6191	1.47838	1.18522e-31	AT2G05518	+	AT2G05518	otherRNA	other_rna			other_RNA;(source:Araport11)	701
chr2	1407000	1407599	10.4029	13.6377	1.31095	1.36889e-06	AT2G04160	-	AIR3	protein_coding	protein_coding	Subtilisin-like serine endopeptidase family protein	isolated from differential screening of a cDNA library from auxin-treated root culture. encodes a protein similar to subtilisin-like serine protease which is believed to be active outside the plant cell.	Subtilisin-like serine endopeptidase family protein;(source:Araport11)	599
chr2	1161000	1162799	11.8323	16.7043	1.41175	5.56359e-22	AT2G03810	+	AT2G03810	protein_coding	protein_coding	18S pre-ribosomal assembly protein gar2-related		18S pre-ribosomal assembly protein gar2-like protein;(source:Araport11)	1799
chr2	1128800	1130799	19.0992	23.1019	1.20957	7.05024e-06	AT2G03710	+	AGL3,SEP4	protein_coding	protein_coding	K-box region and MADS-box transcription factor family protein	This gene belongs to the family of SEP genes. It is involved in the development of sepals, petals, stamens and carpels. Additionally, it plays a central role in the determination of flower meristem and organ identity.	K-box region and MADS-box transcription factor family protein;(source:Araport11)	1571
chr2	855200	856399	10.8206	13.0126	1.20258	0.0214557	AT2G02950	-	PKS1	protein_coding	protein_coding	phytochrome kinase substrate 1	Encodes a basic soluble protein which can independently bind to either PHYA or PHYB, regardless of whether the phytochromes are in the Pr or Pfr state. PKS1 can be phosphorylated by oat phyA in vitro in a light regulated manner. It is postulated to be a negative regulator of phyB signalling.	phytochrome kinase substrate 1;(source:Araport11)	1199
chr2	510000	510999	9.24674	14.3285	1.54957	1.47376e-16	AT2G02070	+	RVN,IDD5,AtIDD5	protein_coding	protein_coding	indeterminate(ID)-domain 5	RAVEN is part of the network regulated by BLJUEJAY, JACKDAW, SACRECROW and SHORT-ROOT to regulate root tissue patterning through cell lineage specification and asymmetric cell division. RAVEN is directly activated by SHORT-ROOT and directly repressed by JACKDAW.	indeterminate(ID)-domain 5;(source:Araport11)	781
chr2	495600	497599	8.89508	12.4683	1.40171	6.55123e-21	AT2G02060	+	AT2G02060	protein_coding	protein_coding	Homeodomain-like superfamily protein		Homeodomain-like superfamily protein;(source:Araport11)	1999
chr2	466200	466799	11.9471	14.6411	1.22549	0.00469466	AT2G01990	-	AT2G01990	protein_coding	protein_coding			XRI1-like protein;(source:Araport11)	599
chr2	432200	433799	11.2801	21.3941	1.89662	1.95512e-70	AT2G01940	+	SGR5,ATIDD15,IDD15	protein_coding	protein_coding	C2H2-like zinc finger protein	Encodes a transcription factor that, together with IDD14 and IDD16, regulates auxin biosynthesis and transport and thus aerial organ morphogenesis and gravitropic responses. May be involved in an early event in shoot gravitropism such as gravity perception and/or a signaling process subsequent to amyloplast sedimentation as a putative transcription factor in gravity-perceptive cells.	C2H2-like zinc finger protein;(source:Araport11)	1599
chr2	411200	411999	11.5309	14.9216	1.29405	6.02394e-06	AT2G01905	+	CYCJ18	protein_coding	protein_coding	cyclin J18	cyclin J18 (cycJ18)	cyclin J18;(source:Araport11)	799
chr2	412600	413399	6.73268	13.4939	2.00424	6.82712e-34	AT2G01905	+	CYCJ18	protein_coding	protein_coding	cyclin J18	cyclin J18 (cycJ18)	cyclin J18;(source:Araport11)	799
chr2	354200	355599	6.79431	15.3607	2.26082	3.55404e-88	AT2G01818	-	AT2G01818	protein_coding	protein_coding	PLATZ transcription factor family protein		PLATZ transcription factor family protein;(source:Araport11)	1394
chr2	184400	185199	4.79818	16.7023	3.48097	2.34562e-104	AT2G01422	+	AT2G01422	otherRNA	other_rna			other_RNA;(source:Araport11)	334
chr2	1000	10399	115.773	139.441	1.20443	3.79853e-08	AT2G01008	+	AT2G01008	protein_coding	protein_coding			maternal effect embryo arrest protein;(source:Araport11)	2149
chr1	30367000	30375799	14.7253	18.7869	1.27582	1.06462e-43	AT1G80830	-	PMIT1,ATNRAMP1,NRAMP1	protein_coding	protein_coding	natural resistance-associated macrophage protein 1	Thought to be involved in iron homeostasis. Induced in leaves in response to iron deficiency. Transgenic plants accumulate toxic levels of iron. Gene complements yeast iron uptake mutants.	natural resistance-associated macrophage protein 1;(source:Araport11)	3132
chr1	29966600	29967399	9.901	11.9894	1.21093	0.00177537	AT1G79640	-	AT1G79640	protein_coding	protein_coding	Protein kinase superfamily protein		Protein kinase superfamily protein;(source:Araport11)	799
chr1	29964000	29965799	17.5422	22.8543	1.30282	1.14106e-08	AT1G79630	-	AT1G79630	protein_coding	protein_coding	Protein phosphatase 2C family protein		Protein phosphatase 2C family protein;(source:Araport11)	1795
chr1	29890400	29891199	14.5773	19.8033	1.3585	1.64564e-08	AT1G79460	+	GA2,ATKS,KS,KS1,ATKS1	protein_coding	protein_coding	Terpenoid cyclases/Protein prenyltransferases superfamily protein	Encodes for a protein with ent-kaurene synthase B activity which catalyzes the second step in the cyclization of GGPP to ent-kaurene in the gibberellins biosynthetic pathway.	Terpenoid cyclases/Protein prenyltransferases superfamily protein;(source:Araport11)	799
chr1	29871400	29872799	12.0401	17.7104	1.47095	1.78834e-19	AT1G79420	+	AT1G79420	protein_coding	protein_coding	Protein of unknown function (DUF620)		C-type mannose receptor (DUF620);(source:Araport11)	1399
chr1	29764000	29765399	6.53333	11.7397	1.79689	4.16549e-46	AT1G79120	-	AT1G79120	protein_coding	protein_coding	Ubiquitin carboxyl-terminal hydrolase family protein		Ubiquitin carboxyl-terminal hydrolase family protein;(source:Araport11)	1311
chr1	29643200	29646199	18.2133	23.5336	1.29211	3.29842e-12	AT1G78850	-	MBL1	protein_coding	protein_coding	D-mannose binding lectin protein with Apple-like carbohydrate-binding domain	curculin-like (mannose-binding) lectin family protein, low similarity to ser/thr protein kinase from Zea mays (GI:2598067); contains Pfam lectin (probable mannose binding) domain PF01453 but not the protein kinase domain of the Z. mays protein. Belongs to GNA domain lectin family. Enhances PAP26 function to facilitate Pi-scavenging by Pi-starved plants.	D-mannose binding lectin protein with Apple-like carbohydrate-binding domain-containing protein;(source:Araport11)	335
chr1	29614000	29614799	12.8256	15.8733	1.23763	0.00157517	AT1G78750	-	AT1G78750	protein_coding	protein_coding	F-box/RNI-like superfamily protein		F-box/RNI-like superfamily protein;(source:Araport11)	799
chr1	29592200	29595599	10.0437	12.3379	1.22842	5.77594e-11	AT1G78680	+	ATGGH2,GGH2	protein_coding	protein_coding	gamma-glutamyl hydrolase 2	The Arabidopsis protein AtGGH2 is a gamma-glutamyl hydrolase acting specifically on monoglutamates. The enzyme is involved in the tetrahydrofolate metabolism and located to the vacuole.	gamma-glutamyl hydrolase 2;(source:Araport11)	1844
chr1	29556600	29559399	10.0356	12.0554	1.20126	4.81517e-10	AT1G78580	-	ATTPS1,TPS1	protein_coding	protein_coding	trehalose-6-phosphate synthase	Encodes an enzyme putatively involved in trehalose biosynthesis. The protein has a trehalose synthase (TPS)-like domain but no trehalose phosphatase (TPP)-like domain. ATTPS1 is able to complement yeast tps1 mutants in vivo. The gene product modulates cell growth but not cell differentiation by determining cell wall deposition and cell division.	trehalose-6-phosphate synthase;(source:Araport11)	2799
chr1	29525400	29529399	9.50762	11.6953	1.2301	1.84624e-15	AT1G78490	+	CYP708A3	protein_coding	protein_coding	cytochrome P450, family 708, subfamily A, polypeptide 3	member of CYP708A family. The mRNA is cell-to-cell mobile.	cytochrome P450, family 708, subfamily A, polypeptide 3;(source:Araport11)	2539
chr1	29523800	29524999	7.85659	12.9614	1.64975	3.50245e-26	AT1G78476	+	AT1G78476	protein_coding	protein_coding			hypothetical protein;(source:Araport11)	1018
chr1	29516600	29519999	14.2868	23.4237	1.63953	8.22323e-70	AT1G78460	-	AT1G78460	protein_coding	protein_coding	SOUL heme-binding family protein		SOUL heme-binding family protein;(source:Araport11)	1140
chr1	29512000	29513199	8.8006	12.2044	1.38677	3.17776e-11	AT1G78440	-	GA2OX1,ATGA2OX1	protein_coding	protein_coding	Arabidopsis thaliana gibberellin 2-oxidase 1	Encodes a gibberellin 2-oxidase that acts on C19 gibberellins.	gibberellin 2-beta-dioxygenase;(source:Araport11)	1100
chr1	29347600	29348399	12.658	15.336	1.21157	0.0300222	AT1G78050	+	PGM	protein_coding	protein_coding	phosphoglycerate/bisphosphoglycerate mutase		phosphoglycerate/bisphosphoglycerate mutase;(source:Araport11)	799
chr1	29338200	29339799	15.4359	19.6989	1.27617	1.10329e-10	AT1G78020	+	AT1G78020	protein_coding	protein_coding	Protein of unknown function (DUF581)	FCS like zinc finger 6 is induced during energy starvation through SnRK1 signaling. Mutants accumulate more SnRK1alpha1 which results in the inhibition of seedling growth under favorable growth conditions. Increased SnRK1 activity in the mutant also results in the downregulation of TOR signaling (DOI:10.1111/tpj.13854).	senescence-associated family protein, putative (DUF581);(source:Araport11)	1231
chr1	29327800	29329199	12.1358	16.6671	1.37338	6.48144e-12	AT1G78000	+	SULTR1;2,SEL1	protein_coding	protein_coding	sulfate transporter 1;2	Encodes a sulfate transporter that can restore sulfate uptake capacity of a yeast mutant lacking sulfate transporter genes.	sulfate transporter 1;(source:Araport11)	1399
chr1	29318400	29318999	8.3711	13.8425	1.65361	1.12831e-17	AT1G77990	-	SULTR2;2,AST56	protein_coding	protein_coding	STAS domain / Sulfate transporter family	Encodes a low-affinity sulfate transporter.	STAS domain / Sulfate transporter family;(source:Araport11)	599
chr1	29320600	29323999	13.1517	18.5628	1.41144	3.54712e-32	AT1G77990	-	SULTR2;2,AST56	protein_coding	protein_coding	STAS domain / Sulfate transporter family	Encodes a low-affinity sulfate transporter.	STAS domain / Sulfate transporter family;(source:Araport11)	2752
chr1	29312000	29313599	6.88831	11.6368	1.68935	3.78897e-38	AT1G77960	-	AT1G77960	protein_coding	protein_coding			repressor ROX1-like protein;(source:Araport11)	1571
chr1	29285000	29285999	6.798	11.6396	1.71221	1.01028e-23	AT1G77870	+	MUB5	protein_coding	protein_coding	membrane-anchored ubiquitin-fold protein 5 precursor		membrane-anchored ubiquitin-fold protein 5 precursor;(source:Araport11)	999
chr1	29277000	29278599	17.0343	27.5309	1.6162	6.91549e-27	AT1G77855	-	AT1G77855	protein_coding	protein_coding			BPS1-like protein;(source:Araport11)	1517
chr1	29245000	29245999	10.7087	13.248	1.23712	0.00189672	AT1G77765	+	AT1G77765	protein_coding	protein_coding			transmembrane protein;(source:Araport11)	999
chr1	29201600	29202199	11.8658	17.6512	1.48757	3.84527e-11	AT1G77690	-	LAX3	protein_coding	protein_coding	like AUX1 3	Encodes an auxin influx carrier LAX3 (Like Aux1) that promotes lateral root emergence. Auxin-induced expression of LAX3 in turn induces a selection of cell-wall-remodelling enzymes, which are likely to promote cell separation in advance of developing lateral root primordia.	like AUX1 3;(source:Araport11)	599
chr1	29186000	29187799	20.7624	28.0156	1.34934	3.27449e-11	AT1G77660	-	AT1G77660	protein_coding	protein_coding	Histone H3 K4-specific methyltransferase SET7/9 family protein		Histone H3 K4-specific methyltransferase SET7/9 family protein;(source:Araport11)	1799
chr1	28986600	28988799	9.86268	13.3423	1.35281	7.17557e-17	AT1G77140	+	VPS45,ATVPS45,BEN2	protein_coding	protein_coding	vacuolar protein sorting 45	A peripheral membrane protein that associates with microsomal membranes, likely to function in the transport of proteins to the vacuole. It is a member of Sec1p protein family. It may be involved in the regulation of vesicle fusion reactions through interaction with t-SNAREs at the Golgi trans face.	vacuolar protein sorting 45;(source:Araport11)	1435
chr1	28873000	28878199	19.8045	24.3994	1.23201	2.59782e-27	AT1G76890	-	AT-GT2,GT2	protein_coding	protein_coding	Duplicated homeodomain-like superfamily protein	encodes a plant trihelix DNA-binding protein	Duplicated homeodomain-like superfamily protein;(source:Araport11)	2384
chr1	28856800	28861799	8.44566	12.9454	1.53279	2.47611e-85	AT1G76870	+	AT1G76870	protein_coding	protein_coding			transcription factor;(source:Araport11)	2013
chr1	28515200	28515999	27.0678	38.8851	1.43658	8.29356e-06	AT1G75945	-	AT1G75945	protein_coding	protein_coding			hypothetical protein;(source:Araport11)	672
chr1	28441000	28443999	11.8744	15.9426	1.3426	2.93387e-27	AT1G75750	-	GASA1	protein_coding	protein_coding	GAST1 protein homolog 1	GA-responsive GAST1 protein homolog regulated by BR and GA antagonistically. Possibly involved in cell elongation based on expression data The mRNA is cell-to-cell mobile.	GAST1 protein homolog 1;(source:Araport11)	935
chr1	28382600	28383799	13.8962	17.4831	1.25812	2.92696e-06	AT1G75590	-	SAUR52	protein_coding	protein_coding	SAUR-like auxin-responsive protein family		SAUR-like auxin-responsive protein family;(source:Araport11)	957
chr1	28377400	28378799	11.7965	16.369	1.38761	1.3459e-13	AT1G75580	+	SAUR51	protein_coding	protein_coding	SAUR-like auxin-responsive protein family		SAUR-like auxin-responsive protein family;(source:Araport11)	910
chr1	28369200	28369799	9.97624	15.3783	1.54149	6.84796e-13	AT1G75550	-	AT1G75550	protein_coding	protein_coding	glycine-rich protein		glycine-rich protein;(source:Araport11)	599
chr1	28364600	28367799	18.2236	24.382	1.33794	4.98415e-36	AT1G75540	+	BBX21,LHUS,AtBBX21,STH2	protein_coding	protein_coding	salt tolerance homolog2	Encodes a B-box zinc finger transcription factor BBX21 (also named STH2/salt tolerance homolog2 and LHUS/long hypocotyl under shade). Interacts with COP1 to control de-etiolation. Also genetically interacts with COP1 to regulate shade avoidance. The mRNA is cell-to-cell mobile.	salt tolerance homolog2;(source:Araport11)	1915
chr1	28313000	28320199	14.6118	21.5703	1.47622	3.5784e-107	AT1G75450	-	CKX5,ATCKX5,ATCKX6	protein_coding	protein_coding	cytokinin oxidase 5	This gene used to be called AtCKX6. It encodes a protein whose sequence is similar to cytokinin oxidase/dehydrogenase, which catalyzes the degradation of cytokinins.	cytokinin oxidase 5;(source:Araport11)	3918
chr1	28291600	28292799	10.6886	18.8743	1.76583	4.36568e-34	AT1G75390	+	AtbZIP44,bZIP44	protein_coding	protein_coding	basic leucine-zipper 44		basic leucine-zipper 44;(source:Araport11)	1102
chr1	28047400	28048199	8.9109	15.9347	1.78823	3.73712e-24	AT1G74660	-	MIF1	protein_coding	protein_coding	mini zinc finger 1	Encodes MINI ZINC FINGER 1 (MIF1) which has a zinc finger domain but lacks other protein motifs normally present in transcription factors. MIF1 physically interact with a group of zinc finger-homeodomain (ZHD) transcription factors, such as ZHD5 (AT1G75240), that regulate floral architecture and leaf development. Gel mobility shift assays revealed that MIF1 blocks the DNA binding activity of ZHD5…	mini zinc finger 1;(source:Araport11)	799
chr1	28041200	28042599	10.0827	12.5551	1.24521	2.15463e-05	AT1G74650	+	ATY13,MYB31,ATMYB31	protein_coding	protein_coding	myb domain protein 31	Member of the R2R3 factor gene family.	myb domain protein 31;(source:Araport11)	1399
chr1	27776400	27778199	7.02229	9.91352	1.41172	1.70276e-19	AT1G73860	-	KIN14P	protein_coding	protein_coding	P-loop containing nucleoside triphosphate hydrolases superfamily protein		P-loop containing nucleoside triphosphate hydrolases superfamily protein;(source:Araport11)	483
chr1	27760000	27761199	15.7842	21.1249	1.33836	7.23243e-09	AT1G73830	+	BEE3	protein_coding	protein_coding	BR enhanced expression 3	Encodes the brassinosteroid signaling component BEE3 (BR-ENHANCED EXPRESSION 3). Positively modulates the shade avoidance syndrome in Arabidopsis seedlings.	BR enhanced expression 3;(source:Araport11)	1199
chr1	27750400	27753199	8.65292	12.1869	1.40841	2.20395e-28	AT1G73810	-	AT1G73810	protein_coding	protein_coding	Core-2/I-branching beta-1,6-N-acetylglucosaminyltransferase family protein		Core-2/I-branching beta-1,6-N-acetylglucosaminyltransferase family protein;(source:Araport11)	858
chr1	27705400	27707599	12.7517	16.689	1.30877	1.29519e-11	AT1G73680	-	ALPHA,alpha-DOX2	protein_coding	protein_coding	alpha dioxygenase	Encodes an alpha dioxygenase. Recombinant protein catalyzes the conversion of a wide range of fatty acids into 2(R)-hydroperoxy derivatives.	alpha dioxygenase;(source:Araport11)	2199
chr1	27578600	27579199	10.3013	13.9244	1.35171	3.61755e-08	AT1G73360	-	HDG11,ATHDG11,AtEDT1,EDT1	protein_coding	protein_coding	homeodomain GLABROUS 11	Encodes a homeobox-leucine zipper family protein belonging to the HD-ZIP IV family. It is involved in trichome branching. The transcription factor directly upregulates the expression of several cell-wall-loosening protein genes and reveals the important role that these target genes play in coordinating cell-wall extensibility with root development.	homeodomain GLABROUS 11;(source:Araport11)	599
chr1	27529600	27530999	16.3551	21.7435	1.32946	6.83242e-13	AT1G73210	-	AT1G73210	protein_coding	protein_coding	Protein of unknown function (DUF789)		hypothetical protein (DUF789);(source:Araport11)	1352
chr1	27344000	27345799	17.7316	21.4907	1.212	6.95815e-06	AT1G72630	+	ELF4-L2	protein_coding	protein_coding	ELF4-like 2		ELF4-like 2;(source:Araport11)	1405
chr1	27302800	27304199	18.5473	22.7693	1.22763	1.50459e-06	AT1G72510	+	AT1G72510	protein_coding	protein_coding	Protein of unknown function (DUF1677)		DUF1677 family protein (DUF1677);(source:Araport11)	877
chr1	27304600	27305999	8.36023	13.0461	1.5605	1.10528e-26	AT1G72510	+	AT1G72510	protein_coding	protein_coding	Protein of unknown function (DUF1677)		DUF1677 family protein (DUF1677);(source:Araport11)	327
chr1	27296600	27299799	13.7267	18.7418	1.36535	4.05379e-38	AT1G72500	-	AT1G72500	protein_coding	protein_coding			inter alpha-trypsin inhibitor, heavy chain-like protein;(source:Araport11)	2115
chr1	27184400	27185799	8.70821	10.7402	1.23334	3.85142e-05	AT1G72220	-	ATL54	protein_coding	protein_coding	RING/U-box superfamily protein		RING/U-box superfamily protein;(source:Araport11)	1399
chr1	27118200	27119999	15.8644	23.5156	1.48229	1.58895e-28	AT1G72070	-	AT1G72070	protein_coding	protein_coding	Chaperone DnaJ-domain superfamily protein		Chaperone DnaJ-domain superfamily protein;(source:Araport11)	1298
chr1	27082800	27084999	7.3721	10.7653	1.46028	9.69526e-22	AT1G71960	-	ABCG25,ATABCG25	protein_coding	protein_coding	ATP-binding casette family G25	Encodes a plasma membrane localized ABC transporter involved in abscisic acid transport and responses.	ATP-binding casette family G25;(source:Araport11)	2199
chr1	27054200	27056399	25.1161	31.621	1.25899	3.06948e-11	AT1G71880	+	SUC1,ATSUC1	protein_coding	protein_coding	sucrose-proton symporter 1	Sucrose transporter gene induced in response to nematodes; member of Sucrose-proton symporter family. The mRNA is cell-to-cell mobile.	sucrose-proton symporter 1;(source:Araport11)	2199
chr1	27032600	27032999	15.953	21.5804	1.35275	4.27566e-05	AT1G71870	-	bige1a	protein_coding	protein_coding	MATE efflux family protein		MATE efflux family protein;(source:Araport11)	399
chr1	27034000	27035199	14.0282	17.5547	1.25139	0.00865817	AT1G71870	-	bige1a	protein_coding	protein_coding	MATE efflux family protein		MATE efflux family protein;(source:Araport11)	1182
chr1	26979800	26980999	9.90702	15.9793	1.61293	2.3068e-25	AT1G71710	-	IP5P3	protein_coding	protein_coding	DNAse I-like superfamily protein		DNAse I-like superfamily protein;(source:Araport11)	1199
chr1	26909800	26910599	10.4341	13.0487	1.25058	0.000107473	AT1G71400	+	AtRLP12,RLP12	protein_coding	protein_coding	receptor like protein 12	Encodes a CLAVATA2 (CLV2)-related gene. Complements the clv2 mutant when expressed under the control of the CLV2 promoter. The mRNA is cell-to-cell mobile.	receptor like protein 12;(source:Araport11)	799
chr1	26767400	26768599	11.8356	15.4678	1.30689	5.58067e-07	AT1G70990	-	AT1G70990	protein_coding	protein_coding	proline-rich family protein		proline-rich family protein;(source:Araport11)	815
chr1	26743000	26750199	17.9254	21.8668	1.21988	7.07776e-53	AT1G70940	+	PIN3,ATPIN3	protein_coding	protein_coding	Auxin efflux carrier family protein	A regulator of auxin efflux and involved in differential growth. PIN3 is expressed in gravity-sensing tissues, with PIN3 protein accumulating predominantly at the lateral cell surface. PIN3 localizes to the plasma membrane and to vesicles. In roots, PIN3 is expressed without pronounced polarity in tiers two and three of the columella cells, at the basal side of vascular cells, and to the lateral …	Auxin efflux carrier family protein;(source:Araport11)	3469
chr1	26659800	26660399	10.8093	15.665	1.44922	3.96869e-08	AT1G70710	-	ATGH9B1,GH9B1,CEL1	protein_coding	protein_coding	glycosyl hydrolase 9B1	endo-1,4-beta-glucanase. Involved in cell elongation.	glycosyl hydrolase 9B1;(source:Araport11)	599
chr1	26544400	26545799	7.72516	10.2405	1.3256	1.11006e-10	AT1G70430	+	AT1G70430	protein_coding	protein_coding	Protein kinase superfamily protein		Protein kinase superfamily protein;(source:Araport11)	611
chr1	26485600	26488999	11.211	14.2794	1.2737	1.23257e-15	AT1G70310	-	SPDS2	protein_coding	protein_coding	spermidine synthase 2	Spermidine synthase.	spermidine synthase 2;(source:Araport11)	1995
chr1	26479200	26481999	15.0752	19.308	1.28078	2.00973e-19	AT1G70300	-	KUP6	protein_coding	protein_coding	K+ uptake permease 6	potassium transporter	K+ uptake permease 6;(source:Araport11)	2430
chr1	26299400	26304599	9.86945	16.1161	1.63293	4.86881e-106	AT1G69850	-	NRT1:2,NTL1,AtNPF4.6,AIT1,ATNRT1:2,NPF4.6,NRT1.2	protein_coding	protein_coding	nitrate transporter 1:2	Encodes an inducible component of low-affinity nitrate uptake. mRNA found primarily in root hairs and the epidermis of roots. It also acts as an ABA importer at the site of ABA biosynthesis and is important for the regulation of stomatal aperture in inflorescence stems.	nitrate transporter 1:2;(source:Araport11)	1284
chr1	26266200	26267799	15.3293	21.21	1.38362	1.55564e-12	AT1G69790	+	PBL18	protein_coding	protein_coding	Protein kinase superfamily protein		Protein kinase superfamily protein;(source:Araport11)	1208
chr1	26258000	26260599	13.3179	20.7088	1.55496	1.79994e-54	AT1G69780	+	ATHB13	protein_coding	protein_coding	Homeobox-leucine zipper protein family	Encodes a homeodomain leucine zipper class I (HD-Zip I) protein which is expressed during the seed-to-seedling transition, regulates some of the network nodes, and affects late seedling establishment. Knock-out mutants for athb13 showed increased primary root length as compared with wild type (Col-0) seedlings, suggesting that this transcription factor is a negative regulator of early root growth…	Homeobox-leucine zipper protein family;(source:Araport11)	1812
chr1	26136200	26143799	10.5402	15.5215	1.4726	9.90078e-154	AT1G69530	+	EXP1,ATEXPA1,ATHEXP,ATEXP1,AT-EXP1,EXPA1	protein_coding	protein_coding	expansin A1	Member of Alpha-Expansin Gene Family. Naming convention from the Expansin Working Group (Kende et al, Plant Mol Bio). Involved in the formation of nematode-induced syncytia in roots of Arabidopsis thaliana.	expansin A1;(source:Araport11)	1813
chr1	26116800	26117999	11.3078	15.1609	1.34075	1.16458e-09	AT1G69480	-	PHO1-H10	protein_coding	protein_coding	EXS (ERD1/XPR1/SYG1) family protein		EXS (ERD1/XPR1/SYG1) family protein;(source:Araport11)	1155
chr1	26072600	26073799	26.6251	40.8177	1.53305	3.2229e-07	AT1G69360	-	AT1G69360	protein_coding	protein_coding	Plant protein of unknown function (DUF863)		T-box transcription factor, putative (DUF863);(source:Araport11)	1199
chr1	26074600	26076399	21.4525	28.5883	1.33263	2.24284e-16	AT1G69360	-	AT1G69360	protein_coding	protein_coding	Plant protein of unknown function (DUF863)		T-box transcription factor, putative (DUF863);(source:Araport11)	1774
chr1	26056000	26060999	17.2103	21.7123	1.26159	1.28808e-26	AT1G69310	-	ATWRKY57,WRKY57	protein_coding	protein_coding	WRKY DNA-binding protein 57	Encodes WRKY57, a member of the WRKY Transcription Factor. Activation of WRKY57 confers drought tolerance.	WRKY DNA-binding protein 57;(source:Araport11)	2383
chr1	26028000	26028399	17.0511	21.3652	1.25301	0.00218614	AT1G69240	-	MES15,RHS9,ATMES15	protein_coding	protein_coding	methyl esterase 15	Encodes a protein predicted to act as a carboxylesterase. It has similarity to the SABP2 methyl salicylate esterase from tobacco but no enzymatic activity has been identified for this protein.	methyl esterase 15;(source:Araport11)	399
chr1	26000000	26001599	28.4361	34.6111	1.21715	0.000669052	AT1G69160	+	BGL1	protein_coding	protein_coding			suppressor;(source:Araport11)	1599
chr1	25972800	25973399	10.6061	13.3306	1.25688	9.52703e-05	AT1G69080	-	AT1G69080	protein_coding	protein_coding	Adenine nucleotide alpha hydrolases-like superfamily protein		Adenine nucleotide alpha hydrolases-like superfamily protein;(source:Araport11)	599
chr1	25888200	25891999	14.4548	20.4602	1.41546	1.16753e-44	AT1G68872	-	AT1G68872	otherRNA	other_rna		Unknown gene	None;(source:Araport11)	2467
chr1	25840400	25841599	11.6834	18.0559	1.54543	3.27726e-18	AT1G68795	-	CLE12	protein_coding	protein_coding	CLAVATA3/ESR-RELATED 12	Member of a large family of putative ligands homologous to the Clavata3 gene. Consists of a single exon.	CLAVATA3/ESR-RELATED 12;(source:Araport11)	974
chr1	25834800	25835799	9.29547	13.2357	1.42389	1.93963e-12	AT1G68790	-	CRWN3,LINC3	protein_coding	protein_coding	little nuclei3		little nuclei3;(source:Araport11)	999
chr1	25832200	25833999	12.1165	16.4794	1.36008	1.63765e-15	AT1G68780	-	AT1G68780	protein_coding	protein_coding	RNI-like superfamily protein		RNI-like superfamily protein;(source:Araport11)	1766
chr1	25746800	25749999	13.1332	16.3032	1.24137	1.46967e-11	AT1G68570	+	AtNPF3.1,NPF3.1	protein_coding	protein_coding	Major facilitator superfamily protein	NPF3.1 is a membrane localized GA transporter that is expressed in the root endodermis.	Major facilitator superfamily protein;(source:Araport11)	3199
chr1	25702000	25704799	8.24419	13.1291	1.59253	4.44518e-50	AT1G68500	+	AT1G68500	protein_coding	protein_coding			hypothetical protein;(source:Araport11)	778
chr1	25684400	25684999	11.9471	16.9345	1.41746	1.93656e-06	AT1G68480	-	JAG	protein_coding	protein_coding	C2H2 and C2HC zinc fingers superfamily protein	Encodes a putative zinc finger transcription factor that is necessary for proper lateral organ shape and is sufficient to induce the proliferation of lateral organ tissue. Together with NUB, it is involved in stamen and carpel development.	C2H2 and C2HC zinc fingers superfamily protein;(source:Araport11)	599
chr1	25655000	25655599	12.577	16.4021	1.30413	0.000341462	AT1G68430	-	AT1G68430	protein_coding	protein_coding			hypothetical protein;(source:Araport11)	574
chr1	25621800	25622399	10.1388	15.624	1.54101	2.32588e-13	AT1G68360	-	GIS3	protein_coding	protein_coding	C2H2 and C2HC zinc fingers superfamily protein	Encodes a nuclear localized member of the C2H2 family of TFIIIA transcription factors.GIS3 is involved in trichome initiation and development downstream of GA and cytokinin signaling. GIS regulates the expression GIS and GIS2.	C2H2 and C2HC zinc fingers superfamily protein;(source:Araport11)	599
chr1	25532200	25534599	15.7777	22.108	1.40122	2.22776e-17	AT1G68130	+	IDD14beta,IDD14alpha,IDD14,AtIDD14	protein_coding	protein_coding	indeterminate(ID)-domain 14	Encodes the longer of two splice variants of a transcription factor involved in regulating starch metabolism in response to cold.	indeterminate(ID)-domain 14;(source:Araport11)	2399
chr1	25464600	25465999	14.9023	18.1751	1.21962	1.6398e-05	AT1G67900	+	AT1G67900	protein_coding	protein_coding	Phototropic-responsive NPH3 family protein		Phototropic-responsive NPH3 family protein;(source:Araport11)	1399
chr1	25426400	25427399	15.8011	22.0636	1.39633	6.49938e-10	AT1G67810	+	SUFE2	protein_coding	protein_coding	sulfur E2	Encodes a protein capable of stimulating the cysteine desulfurase activity of CpNifS (AT1G08490) in vitro. SufE2:GFP localizes to the chloroplasts where it is likely to play a role in iron-sulfur cluster assembly. Transcript levels for this gene are high in the pollen relative to other organs based on RT-PCR analysis. The mRNA is cell-to-cell mobile.	sulfur E2;(source:Araport11)	999
chr1	25401600	25402599	14.132	17.6681	1.25022	0.00508032	AT1G67750	+	AT1G67750	protein_coding	protein_coding	Pectate lyase family protein		Pectate lyase family protein;(source:Araport11)	999
chr1	25305600	25306599	10.6478	12.9411	1.21538	2.83126e-06	AT1G67520	-	AT1G67520	protein_coding	protein_coding	lectin protein kinase family protein		lectin protein kinase family protein;(source:Araport11)	757
chr1	25255200	25256799	14.3703	17.551	1.22134	1.49041e-05	AT1G67420	+	AT1G67420	protein_coding	protein_coding	Zn-dependent exopeptidases superfamily protein		Zn-dependent exopeptidases superfamily protein;(source:Araport11)	1599
chr1	25175400	25176399	11.0376	18.2943	1.65745	1.38858e-22	AT1G67265	-	RTFL21,DVL3	protein_coding	protein_coding	ROTUNDIFOLIA like 21		ROTUNDIFOLIA like 21;(source:Araport11)	673
chr1	24896400	24897199	10.3732	12.8645	1.24017	0.000315581	AT1G66750	+	CAK4,CAK4AT,AT;CDKD;2,CDKD;2,CDKD1;2	protein_coding	protein_coding	CDK-activating kinase 4	Encodes a CDK-activating kinase that interacts with SPT5, a regulator of transcription and histone methylation.	CDK-activating kinase 4;(source:Araport11)	799
chr1	24676000	24678599	13.0229	17.1645	1.31802	9.93951e-22	AT1G66230	+	AtMYB20,MYB20	protein_coding	protein_coding	myb domain protein 20	Encodes a putative transcription factor (MYB20).	myb domain protein 20;(source:Araport11)	1460
chr1	24646000	24651199	18.2173	21.934	1.20402	2.65052e-40	AT1G66180	+	AT1G66180	protein_coding	protein_coding	Eukaryotic aspartyl protease family protein	The gene encodes a putative aspartyl protease (ASP). Its expression is induced in response to light and ascorbate. The mRNA is cell-to-cell mobile.	Eukaryotic aspartyl protease family protein;(source:Araport11)	1719
chr1	24642200	24645599	11.4366	15.777	1.37952	7.93374e-27	AT1G66173	+	AT1G66173	otherRNA	other_rna	other RNA		other_RNA;(source:Araport11)	1483
chr1	24628600	24629999	7.38588	11.0734	1.49927	1.99688e-22	AT1G66145	-	CLE18	protein_coding	protein_coding	CLAVATA3/ESR-RELATED 18	Member of a large family of putative ligands homologous to the Clavata3 gene. Consists of a single exon.	CLAVATA3/ESR-RELATED 18;(source:Araport11)	235
chr1	24620000	24623599	11.7073	15.4387	1.31872	7.05433e-29	AT1G66140	-	ZFP4	protein_coding	protein_coding	zinc finger protein 4	Encodes a zinc finger protein containing only a single zinc finger.	zinc finger protein 4;(source:Araport11)	2117
chr1	24567200	24568399	11.4093	13.8003	1.20957	0.0032923	AT1G65985	-	AT1G65985	protein_coding	protein_coding	Plant protein of unknown function (DUF247)		transmembrane protein, putative (DUF247);(source:Araport11)	1199
chr1	24514200	24518399	9.97068	13.7847	1.38252	3.67693e-43	AT1G65900	-	AT1G65900	protein_coding	protein_coding			plant/protein;(source:Araport11)	2642
chr1	24489800	24491799	11.5922	14.5238	1.25289	1.95928e-09	AT1G65840	+	PAO4,ATPAO4	protein_coding	protein_coding	polyamine oxidase 4	encodes a peroxisomal polyamine oxidase, involved in the back-conversion polyamine degradation pathway. Among the five polyamine oxidases in the Arabidopsis genome, PAO4 is the major isoform in root peroxisomes. The mRNA is cell-to-cell mobile.	polyamine oxidase 4;(source:Araport11)	1999
chr1	24442200	24443199	12.3046	24.1386	1.96175	5.62233e-27	AT1G65730	+	YSL7	protein_coding	protein_coding	YELLOW STRIPE like 7	Arabidopsis thaliana metal-nicotianamine transporter YSL4	YELLOW STRIPE like 7;(source:Araport11)	812
chr1	24432200	24432999	15.7045	19.8801	1.26589	0.00159571	AT1G65690	-	NHL6	protein_coding	protein_coding	Late embryogenesis abundant (LEA) hydroxyproline-rich glycoprotein family	Encodes NHL6 (NDR1/HIN1-like 6). Plays an important role in the abiotic stresses-induced ABA signaling and biosynthesis, particularly during seed germination and early seedling development.	Late embryogenesis abundant (LEA) hydroxyproline-rich glycoprotein family;(source:Araport11)	799
chr1	24399400	24400799	9.94354	13.651	1.37285	1.19452e-13	AT1G65620	+	AS2	protein_coding	protein_coding	Lateral organ boundaries (LOB) domain family protein	required for formation of a symmetric flat leaf lamina, encodes a member of a family of proteins characterized by cysteine repeats and a leucine zipper; involved in KNOX gene regulation. Acts together with ASL1 in proximal-distal symmetry determination. Forms a complex with AS1 that binds to the BP promoter and leads to silencing of BP.	Lateral organ boundaries (LOB) domain family protein;(source:Araport11)	1399
chr1	24385800	24389799	15.3327	20.1454	1.31388	2.07157e-26	AT1G65590	+	HEXO3,ATHEX1	protein_coding	protein_coding	beta-hexosaminidase 3	Encodes a protein with beta-hexosaminidase activity. Located on the plasma membrane.	beta-hexosaminidase 3;(source:Araport11)	3999
chr1	23829400	23829999	13.2475	15.9516	1.20412	0.000537943	AT1G64200	-	VHA-E3	protein_coding	protein_coding	vacuolar H+-ATPase subunit E isoform 3		vacuolar H+-ATPase subunit E isoform 3;(source:Araport11)	599
chr1	23808000	23810399	10.4204	13.728	1.31742	5.86709e-16	AT1G64150	-	PAM71,CCHA1	protein_coding	protein_coding	Uncharacterized protein family (UPF0016)	PAM71 encodes an integral thylakoid membrane protein that is required for normal operation of oxygen-evolving complex (as evidenced by oxygen evolution rates) and for manganese incorporation. PAM71 belongs to a small gene family in Arabidopsis comprising five members. PAM71 is well conserved in the green lineage and shares homology with putative Ca2+/H+ exchangers from yeast (Saccharomyces cerevi…	Uncharacterized protein family (UPF0016);(source:Araport11)	1565
chr1	23632400	23633999	13.6853	18.2184	1.33124	1.85815e-07	AT1G63710	-	CYP86A7	protein_coding	protein_coding	cytochrome P450, family 86, subfamily A, polypeptide 7	Encodes a member of the CYP86A subfamily of cytochrome p450 genes. Expressed at highest level in mature stems and flowers.	cytochrome P450, family 86, subfamily A, polypeptide 7;(source:Araport11)	1599
chr1	23337200	23337799	9.75274	13.822	1.41724	6.11256e-07	AT1G62990	+	IRX11,KNAT7	protein_coding	protein_coding	KNOTTED-like homeobox of Arabidopsis thaliana 7	Encodes a homeodomain transcription factor of the Knotted family. May be involved in secondary cell wall biosynthesis. Mutants have moderately irregular xylem development. Expression of this gene is upregulated by SND1 and MYB46.	homeobox knotted-like protein;(source:Araport11)	599
chr1	23257000	23257599	9.97624	13.8015	1.38344	1.73503e-09	AT1G62800	-	ASP4	protein_coding	protein_coding	aspartate aminotransferase 4	Encodes aspartate aminotransferase (Asp4).	aspartate aminotransferase 4;(source:Araport11)	546
chr1	23252200	23253999	16.2568	21.6338	1.33075	1.75998e-18	AT1G62790	+	AT1G62790	protein_coding	protein_coding	Bifunctional inhibitor/lipid-transfer protein/seed storage 2S albumin superfamily protein		Bifunctional inhibitor/lipid-transfer protein/seed storage 2S albumin superfamily protein;(source:Araport11)	1543
chr1	23199600	23200799	21.0524	31.7437	1.50784	9.2644e-12	AT1G62660	+	BFRUCT3	protein_coding	protein_coding	Glycosyl hydrolases family 32 protein		Glycosyl hydrolases family 32 protein;(source:Araport11)	1188
chr1	23201200	23202599	15.9636	20.9982	1.31538	1.52652e-09	AT1G62660	+	BFRUCT3	protein_coding	protein_coding	Glycosyl hydrolases family 32 protein		Glycosyl hydrolases family 32 protein;(source:Araport11)	1399
chr1	23135800	23138799	11.9636	14.9324	1.24815	2.65815e-18	AT1G62510	-	AT1G62510	protein_coding	protein_coding	Bifunctional inhibitor/lipid-transfer protein/seed storage 2S albumin superfamily protein		Bifunctional inhibitor/lipid-transfer protein/seed storage 2S albumin superfamily protein;(source:Araport11)	889
chr1	23102200	23105999	14.1633	17.0959	1.20706	1.27965e-12	AT1G62420	-	AT1G62420	protein_coding	protein_coding	Protein of unknown function (DUF506)		DUF506 family protein (DUF506);(source:Araport11)	1980
chr1	23082200	23084199	10.6424	17.8188	1.67432	1.46587e-44	AT1G62380	+	ACO2,ATACO2	protein_coding	protein_coding	ACC oxidase 2	Encodes a protein similar to 1-aminocyclopropane-1-carboxylic oxidase (ACC oxidase). Expression of the AtACO2 transcripts is affected by ethylene.	ACC oxidase 2;(source:Araport11)	1999
chr1	23016800	23020199	10.7956	13.5865	1.25852	4.06468e-14	AT1G62300	-	ATWRKY6,WRKY6	protein_coding	protein_coding	WRKY family transcription factor	Encodes a transcription factor WRKY6. Regulates Phosphate1 (Pho1) expression in response to low phosphate (Pi) stress.	WRKY family transcription factor;(source:Araport11)	2694
chr1	22934800	22935399	15.2183	21.9309	1.44109	6.1316e-07	AT1G62045	-	AT1G62045	protein_coding	protein_coding			ankyrin repeat protein;(source:Araport11)	599
chr1	22830000	22830399	10.0659	19.5514	1.94234	5.05623e-18	AT1G61810	+	BGLU45	protein_coding	protein_coding	beta-glucosidase 45		beta-glucosidase 45;(source:Araport11)	399
chr1	22830800	22832599	7.2523	10.234	1.41114	6.24559e-16	AT1G61810	+	BGLU45	protein_coding	protein_coding	beta-glucosidase 45		beta-glucosidase 45;(source:Araport11)	1799
chr1	22598800	22599799	8.83253	11.922	1.34978	1.67424e-09	AT1G61270	-	AT1G61270	protein_coding	protein_coding	Transmembrane amino acid transporter family protein		Transmembrane amino acid transporter family protein;(source:Araport11)	259
chr1	22589200	22589999	9.62682	13.4478	1.39691	3.24152e-06	AT1G61255	-	AT1G61255	protein_coding	protein_coding			hypothetical protein;(source:Araport11)	589
chr1	22038600	22039999	9.18668	11.994	1.30559	2.13984e-09	AT1G59870	+	ATPDR8,PDR8,ABCG36,PEN3,ATABCG36	protein_coding	protein_coding	ABC-2 and Plant PDR ABC-type transporter family protein	ATP binding cassette transporter. Localized to the plasma membrane in uninfected cells. In infected leaves, the protein concentrated at infection sites. Contributes to nonhost resistance to inappropriate pathogens that enter by direct penetration in a salicylic acid鈥揹ependent manner. Required for mlo resistance. Has Cd transporter activity (Cd2+ extrusion pump) and contributes to heavy metal resi…	ABC-2 and Plant PDR ABC-type transporter family protein;(source:Araport11)	1399
chr1	21676400	21678999	13.6785	19.6092	1.43358	1.68431e-28	AT1G58360	+	AtAAP1,AAP1,NAT2	protein_coding	protein_coding	amino acid permease 1	Encodes AAP1 (amino acid permease 1), a neutral amino acid transporter expressed in seeds. Functions in amino acid uptake into embryos. The transporter also functions in acquisition of glutamate and neutral amino acids by the root.	amino acid permease 1;(source:Araport11)	2599
chr1	21679400	21680199	11.8355	15.5663	1.31522	1.61355e-05	AT1G58360	+	AtAAP1,AAP1,NAT2	protein_coding	protein_coding	amino acid permease 1	Encodes AAP1 (amino acid permease 1), a neutral amino acid transporter expressed in seeds. Functions in amino acid uptake into embryos. The transporter also functions in acquisition of glutamate and neutral amino acids by the root.	amino acid permease 1;(source:Araport11)	799
chr1	21536200	21536799	10.1185	13.5968	1.34376	5.07421e-06	AT1G58170	+	DIR19	protein_coding	protein_coding	Disease resistance-responsive (dirigent-like protein) family protein		Disease resistance-responsive (dirigent-like protein) family protein;(source:Araport11)	599
chr1	21233800	21235999	10.1007	13.716	1.35793	1.2944e-16	AT1G56650	-	MYB75,AtPAP1,ATMYB75,PAP1,SIAA1	protein_coding	protein_coding	production of anthocyanin pigment 1	Encodes a putative MYB domain containing transcription factor involved in anthocyanin metabolism and radical scavenging. Essential for the sucrose-mediated expression of the dihydroflavonol reductase gene. Auxin and ethylene responsiveness of PAP1 transcription is lost in myb12 mutants. Interacts with JAZ proteins to regulate anthocyanin accumulation.	production of anthocyanin pigment 1;(source:Araport11)	1492
chr1	21207400	21208599	12.1808	15.7951	1.29672	1.7026e-08	AT1G56600	+	AtGolS2,GolS2	protein_coding	protein_coding	galactinol synthase 2	GolS2 is a galactinol synthase that catalyzes the formation of galactinol from UDP-galactose and myo-inositol. GolS2 transcript levels rise in response to methyl viologen, an oxidative damage-inducing agent. Plants over-expressing GolS2 have increased tolerance to salt, chilling, and high-light stress.	galactinol synthase 2;(source:Araport11)	1063
chr1	21137000	21137999	9.53913	13.7514	1.44158	1.01e-12	AT1G56430	+	ATNAS4,NAS4	protein_coding	protein_coding	nicotianamine synthase 4	Encodes a protein with nicotianamine synthase activity.	nicotianamine synthase 4;(source:Araport11)	999
chr1	21057400	21059599	10.2556	15.579	1.51907	1.86724e-32	AT1G56242	+	AT1G56242	atlncRNA	antisense_long_noncoding_rna	other RNA		Natural antisense transcript overlaps with AT1G56240;(source:Araport11)	415
chr1	20947000	20947799	10.0838	12.6035	1.24988	0.005205	AT1G56010	-	anac021,ANAC022,NAC1	protein_coding	protein_coding	NAC domain containing protein 1	Encodes a transcription factor involved in shoot apical meristem formation and auxin-mediated lateral root formation. The gene is thought not to be involved in stress responses (NaCl, auxins, ethylene). NAC1 (NAC1)	NAC domain containing protein 1;(source:Araport11)	799
chr1	20948600	20949799	10.0897	16.8283	1.66787	6.77073e-26	AT1G56010	-	anac021,ANAC022,NAC1	protein_coding	protein_coding	NAC domain containing protein 1	Encodes a transcription factor involved in shoot apical meristem formation and auxin-mediated lateral root formation. The gene is thought not to be involved in stress responses (NaCl, auxins, ethylene). NAC1 (NAC1)	NAC domain containing protein 1;(source:Araport11)	681
chr1	20810200	20813799	12.1875	15.9056	1.30507	2.2043e-24	AT1G55690	-	SFH13	protein_coding	protein_coding	Sec14p-like phosphatidylinositol transfer family protein		Sec14p-like phosphatidylinositol transfer family protein;(source:Araport11)	2861
chr1	20764000	20765199	13.6628	18.5777	1.35973	3.99392e-10	AT1G55580	+	SCL18,LAS	protein_coding	protein_coding	GRAS family transcription factor	Encodes a member of the GRAS family of putative transcriptional regulators. It is involved in the initiation of axillary meristems during both the vegetative and reproductive growth phases and functions upstream of REV and AXR1 in the regulation of shoot branching.	GRAS family transcription factor;(source:Araport11)	1199
chr1	20235800	20236999	20.2911	25.0226	1.23318	7.39988e-06	AT1G54200	+	BG3	protein_coding	protein_coding			DNA mismatch repair Msh6-like protein;(source:Araport11)	1199
chr1	20207000	20207999	14.1077	19.5344	1.38466	2.37263e-14	AT1G54120	+	AT1G54120	protein_coding	protein_coding			hypothetical protein;(source:Araport11)	555
chr1	20106600	20109599	12.7996	16.5193	1.29061	2.18715e-22	AT1G53860	-	AT1G53860	protein_coding	protein_coding	Remorin family protein		Remorin family protein;(source:Araport11)	2583
chr1	20012800	20015799	11.6228	14.3148	1.23161	7.73117e-10	AT1G53625	-	AT1G53625	protein_coding	protein_coding			hypothetical protein;(source:Araport11)	660
chr1	19901000	19901799	11.3328	14.1693	1.25029	0.0226715	AT1G53340	-	AT1G53340	protein_coding	protein_coding	Cysteine/Histidine-rich C1 domain family protein		Cysteine/Histidine-rich C1 domain family protein;(source:Araport11)	91
chr1	19848000	19849399	10.7004	14.8083	1.3839	1.81731e-17	AT1G53220	+	AT1G53220	tRNA	pre_trna	pre-tRNA		pre-tRNA tRNA-Ile (anticodon: TAT);(source:Araport11, TAIR10)	46
chr1	19831400	19832799	10.3524	15.2906	1.47701	1.16489e-21	AT1G53180	+	AT1G53180	protein_coding	protein_coding			hypothetical protein;(source:Araport11)	1399
chr1	19682600	19683599	14.5584	18.061	1.24059	6.34753e-06	AT1G52855	-	AT1G52855	protein_coding	protein_coding			hypothetical protein;(source:Araport11)	793
chr1	19633600	19634999	5.20231	10.6087	2.03923	8.13851e-57	AT1G52700	-	AT1G52700	protein_coding	protein_coding	alpha/beta-Hydrolases superfamily protein		alpha/beta-Hydrolases superfamily protein;(source:Araport11)	451
chr1	19579600	19582399	17.3624	21.0871	1.21453	2.31524e-18	AT1G52565	-	AT1G52565	protein_coding	protein_coding			cytochrome P450 family protein;(source:Araport11)	1139
chr1	19520600	19521599	9.00308	12.2289	1.3583	7.0121e-08	AT1G52410	+	TSA1,AtTSA1	protein_coding	protein_coding	TSK-associating protein 1	Contains a novel calcium-binding repeat sequence. Binds TSK in vitro. Localizes to small cytoplasmic vesicles in interphase cells. In cells synchronized for cell division, TSA1 and TSK relocalize to ends of spindle microtubules that are ahead of separating chromatids during metaphase and anaphase of mitosis. May be involved in mitosis together with TSK. Expressed preferentially in the flower and …	TSK-associating protein 1;(source:Araport11)	997
chr1	19514800	19517999	11.5543	15.1376	1.31013	4.79488e-21	AT1G52400	+	ATBG1,BGLU18,BGL1	protein_coding	protein_coding	beta glucosidase 18	encodes a member of glycosyl hydrolase family 1, located in inducible ER bodies which were formed after wounding, required in inducible ER body formation The mRNA is cell-to-cell mobile.	beta glucosidase 18;(source:Araport11)	3011
chr1	19511800	19512799	10.8914	13.8619	1.27274	5.85139e-06	AT1G52390	-	AT1G52390	protein_coding	protein_coding			hypothetical protein;(source:Araport11)	312
chr1	19459000	19459599	10.7687	14.6616	1.3615	2.93475e-06	AT1G52245	-	AT1G52245	protein_coding	protein_coding			dynein light chain LC6, flagellar outer arm-like protein;(source:Araport11)	599
chr1	19442400	19443599	23.8337	30.9867	1.30012	3.10682e-05	AT1G52200	-	PCR8	protein_coding	protein_coding	PLAC8 family protein		PLAC8 family protein;(source:Araport11)	1199
chr1	19433400	19436999	7.10826	12.8894	1.8133	6.336e-116	AT1G52190	+	NRT1.11,NPF1.2,AtNPF1.2	protein_coding	protein_coding	Major facilitator superfamily protein	Encodes a low affinity nitrate transporter that is expressed in the plasma membrane and found in the phloem of the major veins of leaves. It is responsible for nitrate redistribution to young leaves.	Major facilitator superfamily protein;(source:Araport11)	2520
chr1	19169600	19172199	13.8564	18.9579	1.36817	4.21476e-15	AT1G51690	+	ATB,B	protein_coding	protein_coding	protein phosphatase 2A 55 kDa regulatory subunit B alpha isoform	55 kDa B regulatory subunit of phosphatase 2A mRNA,	protein phosphatase 2A 55 kDa regulatory subunit B alpha isoform;(source:Araport11)	849
chr1	19007400	19008399	17.5676	21.3024	1.2126	0.0074488	AT1G51270	+	AT1G51270	protein_coding	protein_coding	structural molecules;transmembrane receptors;structural molecules		vesicle-associated protein 1-4;(source:Araport11)	999
chr1	18953600	18955199	22.4688	27.1396	1.20788	3.49253e-06	AT1G51170	-	AGC2-3,UCN	protein_coding	protein_coding	Protein kinase superfamily protein	Encodes an active AGC VIII protein kinase that interacts with the putative transcription factor ATS and regulates planar growth during integument development in the ovule. Mutants exhibit ectopic growth in filaments and petals, as well as aberrant embryogenesis.	Protein kinase superfamily protein;(source:Araport11)	1453
chr1	18943600	18945799	16.3769	19.9521	1.21831	6.79807e-07	AT1G51140	-	AKS1,FBH3,CFLAP1	protein_coding	protein_coding	basic helix-loop-helix (bHLH) DNA-binding superfamily protein	Encodes a basic helix-loop-helix-type transcription factor involved in photoperiodism flowering. Binds to the E-box cis-element in the CONSTANS (CO) promoter to regulate flowering. Interacts with CFL1 and along with CFLAP2 negatively regulates cuticle development. Binds to the potassium channel gene KAT1 as a dimer. The DNA-binding capacity is inhibited in response to ABA through phosphorylation-…	basic helix-loop-helix (bHLH) DNA-binding superfamily protein;(source:Araport11)	2199
chr1	18678400	18680199	15.5464	19.3157	1.24245	2.17219e-08	AT1G50420	-	SCL3,SCL-3	protein_coding	protein_coding	scarecrow-like 3	Encodes a scarecrow-like protein (SCL3) Putative transcription factors interacting with the gene product of VHA-B1 (vacuolar ATPase subunit B1; as shown through yeast two-hybrid assay).	scarecrow-like 3;(source:Araport11)	1799
chr1	18321400	18325399	15.5458	20.8294	1.33987	1.16091e-42	AT1G49500	-	AT1G49500	protein_coding	protein_coding			transcription initiation factor TFIID subunit 1b-like protein;(source:Araport11)	1105
chr1	18215200	18216599	11.9966	15.1064	1.25922	5.55678e-11	AT1G49240	+	ACT8,FIZ1	protein_coding	protein_coding	actin 8	Member of a subclass of actins composed of ACT2 and ACT8. Its mRNA is strongly expressed in strongly expressed in leaves, roots, stems, flowers, pollen, and siliques. However, protein expression, assayed by a ACT8:GUS fusion reporter, is very low in pollen.	actin 8;(source:Araport11)	800
chr1	18181600	18182199	12.0284	15.2145	1.26488	0.0209591	AT1G49160	-	WNK7	protein_coding	protein_coding	Protein kinase superfamily protein	Encodes a member of the WNK family (9 members in all) of protein kinases, the structural design of which is clearly distinct from those of other known protein kinases, such as receptor-like kinases and mitogen-activated protein kinases. Its	Protein kinase superfamily protein;(source:Araport11)	599
chr1	17922000	17922799	10.2513	13.5246	1.31931	3.91545e-08	AT1G48490	-	AT1G48490	protein_coding	protein_coding	Protein kinase superfamily protein		Protein kinase superfamily protein;(source:Araport11)	799
chr1	17872200	17872999	8.97183	12.7877	1.42532	4.2016e-06	AT1G48360	+	FAN1	protein_coding	protein_coding	zinc ion binding;nucleic acid binding;hydrolases, acting on acid anhydrides, in phosphorus-containing anhydrides	Encodes a FAN1 homolog that is involved in interstrand crosslink repair. FAN1 appears to act in in a different pathway from MUS81 but in similar pathway with RECQ4A, RAD5A and MFH1.	zinc ion binding/nucleic acid binding/hydrolase;(source:Araport11)	799
chr1	16835800	16839199	21.2117	28.3026	1.33429	2.08775e-24	AT1G44350	-	ILL6	protein_coding	protein_coding	IAA-leucine resistant (ILR)-like gene 6	encodes a protein similar to IAA amino acid conjugate hydrolase.	IAA-amino acid hydrolase ILR1-like 6;(source:Araport11)	2762
chr1	15604600	15605999	9.95224	12.7392	1.28003	1.58376e-08	AT1G41830	-	SKS6	protein_coding	protein_coding	SKU5-similar 6		SKU5-similar 6;(source:Araport11)	1399
chr1	15606600	15609399	10.0139	13.4095	1.33909	5.58187e-26	AT1G41830	-	SKS6	protein_coding	protein_coding	SKU5-similar 6		SKU5-similar 6;(source:Araport11)	1366
chr1	12890400	12891399	11.4518	14.8319	1.29516	7.3478e-07	AT1G35190	+	AT1G35190	protein_coding	protein_coding	2-oxoglutarate (2OG) and Fe(II)-dependent oxygenase superfamily protein		2-oxoglutarate (2OG) and Fe(II)-dependent oxygenase superfamily protein;(source:Araport11)	996
chr1	12241000	12242999	14.472	19.9971	1.38178	6.75084e-17	AT1G33770	+	AT1G33770	protein_coding	protein_coding	Protein kinase superfamily protein		Protein kinase superfamily protein;(source:Araport11)	1386
chr1	12168200	12171799	15.089	21.0178	1.39292	2.82349e-33	AT1G33560	+	ADR1	protein_coding	protein_coding	Disease resistance protein (CC-NBS-LRR class) family	Encodes a NBS-LRR disease resistance protein that possesses N-terminal kinase subdomains. Activation tagged mutant of ADR1 showed elevated levels of SA and reactive oxygen species in addition to number of defense gene transcripts. Exhibits resistance to number of microbial pathogens.	Disease resistance protein (CC-NBS-LRR class) family;(source:Araport11)	3032
chr1	12064400	12066199	17.6098	21.2384	1.20606	0.000165427	AT1G33260	+	AT1G33260	protein_coding	protein_coding	Protein kinase superfamily protein		Protein kinase superfamily protein;(source:Araport11)	1799
chr1	11820400	11822599	18.2365	26.0097	1.42624	5.27592e-24	AT1G32690	-	AT1G32690	protein_coding	protein_coding			DUF740 family protein;(source:Araport11)	953
chr1	11767600	11770599	14.9667	19.5377	1.30541	6.95654e-19	AT1G32540	+	LOL1	protein_coding	protein_coding	lsd one like 1	Encodes a protein with 3 plant-specific zinc finger domains that acts as a positive regulator of cell death.	lsd one like 1;(source:Araport11)	2449
chr1	11668200	11668599	13.6042	18.0759	1.3287	0.00981611	AT1G32350	-	AOX1D	protein_coding	protein_coding	alternative oxidase 1D		alternative oxidase 1D;(source:Araport11)	399
chr1	11445400	11446399	10.6721	15.3844	1.44155	5.26565e-11	AT1G31880	+	NLM9,BRX	protein_coding	protein_coding	DZC (Disease resistance/zinc finger/chromosome condensation-like region) domain containing protein	Belongs to five-member BRX gene family. Arabidopsis BRX genes share high levels of similarity among each others, with several conserved domains. The most distinct is BRX domain - highly conserved in all BRX genes among distantly related species. This protein-protein interaction domain is required and sufficient for BRX activity. BRX encodes a key regulator of cell proliferation and elongation in …	DZC (Disease resistance/zinc finger/chromosome condensation-like region) domain containing protein;(source:Araport11)	910
chr1	11417200	11418399	10.0288	12.4192	1.23835	1.35399e-06	AT1G31820	-	PUT1	protein_coding	protein_coding	Amino acid permease family protein	Encodes POLYAMINE UPTAKE TRANSPORTER 1, an amino acid permease family protein.	Amino acid permease family protein;(source:Araport11)	1199
chr1	10974600	10975799	9.26753	12.4397	1.34229	8.03066e-10	AT1G30840	+	PUP4,ATPUP4	protein_coding	protein_coding	purine permease 4	Member of a family of proteins related to PUP1, a purine transporter. May be involved in the transport of purine and purine derivatives such as cytokinins, across the plasma membrane.	purine permease 4;(source:Araport11)	1199
chr1	10649600	10652199	15.2847	19.9679	1.3064	1.33381e-13	AT1G30260	+	AT1G30260	protein_coding	protein_coding			galactosyltransferase family protein;(source:Araport11)	916
chr1	10595800	10597399	10.6407	13.9534	1.31132	3.41794e-12	AT1G30135	+	JAZ8,TIFY5A	protein_coding	protein_coding	jasmonate-zim-domain protein 8		jasmonate-zim-domain protein 8;(source:Araport11)	990
chr1	10589800	10590599	8.02742	12.143	1.51269	1.67658e-12	AT1G30130	+	AT1G30130	protein_coding	protein_coding			DUF1365 family protein;(source:Araport11)	409
chr1	10582000	10582799	11.3328	15.3974	1.35866	2.88246e-06	AT1G30110	+	NUDX25,ATNUDX25	protein_coding	protein_coding	nudix hydrolase homolog 25	Encodes a ppGpp pyrophosphohydrolase.	nudix hydrolase homolog 25;(source:Araport11)	799
chr1	10354800	10356599	13.0163	18.7021	1.43682	8.97752e-37	AT1G29640	-	AT1G29640	protein_coding	protein_coding	Protein of unknown function, DUF584		senescence regulator (Protein of unknown function, DUF584);(source:Araport11)	845
chr1	10305600	10308199	11.81	14.3376	1.21402	4.57906e-06	AT1G29450	-	SAUR64	protein_coding	protein_coding	SAUR-like auxin-responsive protein family		SAUR-like auxin-responsive protein family;(source:Araport11)	995
chr1	10241400	10245599	11.8866	15.3417	1.29067	5.7526e-20	AT1G29290	+	CEP14	protein_coding	protein_coding			B-cell lymphoma 6 protein;(source:Araport11)	1147
chr1	10236400	10237599	13.9673	17.2478	1.23487	0.000537322	AT1G29280	+	WRKY65,ATWRKY65	protein_coding	protein_coding	WRKY DNA-binding protein 65	member of WRKY Transcription Factor; Group II-e The mRNA is cell-to-cell mobile.	WRKY DNA-binding protein 65;(source:Araport11)	1199
chr1	10202800	10203399	11.2969	13.7811	1.2199	0.000493856	AT1G29195	-	AT1G29195	protein_coding	protein_coding			phosphatidylinositol 4-phosphate 5-kinase MSS4-like protein;(source:Araport11)	599
chr1	10193600	10195199	11.1811	13.6082	1.21707	1.81159e-05	AT1G29170	-	SCAR3,WAVE2,ATSCAR3	protein_coding	protein_coding	SCAR family protein	Encodes a member of the SCAR family.These proteins are part of a complex (WAVE) complex.The SCAR subunit activates the ARP2/3 complex which in turn act as a nucleator for actin filaments.	SCAR family protein;(source:Araport11)	1599
chr1	10072400	10073199	9.52019	12.1737	1.27872	0.000303394	AT1G28660	-	AT1G28660	protein_coding	protein_coding	GDSL-like Lipase/Acylhydrolase superfamily protein	GDSL-motif esterase/acyltransferase/lipase. Enzyme group with broad substrate specificity that may catalyze acyltransfer or hydrolase reactions with lipid and non-lipid substrates.	GDSL-like Lipase/Acylhydrolase superfamily protein;(source:Araport11)	799
chr1	10025400	10025999	10.4232	14.5182	1.39287	4.51467e-07	AT1G28510	+	AT1G28510	protein_coding	protein_coding	Optic atrophy 3 protein (OPA3)		Optic atrophy 3 protein (OPA3);(source:Araport11)	599
chr1	9877600	9880399	12.7272	15.8767	1.24746	3.82251e-19	AT1G28260	-	SMG7L	protein_coding	protein_coding	Telomerase activating protein Est1		Telomerase activating protein Est1;(source:Araport11)	1833
chr1	9826400	9827999	10.9528	15.2497	1.39231	1.1997e-12	AT1G28130	+	VAS2,GH3.17	protein_coding	protein_coding	Auxin-responsive GH3 family protein	Encodes an IAA-amido synthase that conjugates Asp and other amino acids to auxin in vitro. Lines carrying insertions in this gene are hypersensitive to auxin.	Auxin-responsive GH3 family protein;(source:Araport11)	1599
chr1	9391800	9392999	13.6526	18.0662	1.32328	2.17875e-07	AT1G27045	+	HB54,ATHB54	protein_coding	protein_coding	Homeobox-leucine zipper protein family	Encodes ATHB54, a member of the homeodomain leucine zipper (HD-Zip) family protein. Please note that this locus was split from AT1G27050 in the TAIR10 genome release (2010). Affymetrix ATH1 Probe Set linked to symbol ATHB54 is in fact directed against the product of the AT1G27050 locus (the mRNA coding for the RNA-recognition-motif protein).	Homeobox-leucine zipper protein family;(source:Araport11)	1199
chr1	9377800	9379599	10.7973	14.7407	1.36522	1.68234e-17	AT1G27020	+	AT1G27020	protein_coding	protein_coding			plant/protein;(source:Araport11)	1196
chr1	9355800	9358399	15.294	21.3506	1.39601	1.97314e-26	AT1G26960	+	HB23,AtHB23	protein_coding	protein_coding	homeobox protein 23	Encodes a homeodomain leucine zipper class I (HD-Zip I) protein.	homeobox protein 23;(source:Araport11)	1676
chr1	9336400	9338199	21.926	27.4292	1.25099	4.22392e-09	AT1G26930	-	AT1G26930	protein_coding	protein_coding	Galactose oxidase/kelch repeat superfamily protein		Galactose oxidase/kelch repeat superfamily protein;(source:Araport11)	1538
chr1	8842800	8846199	9.99	13.1427	1.31559	4.43848e-23	AT1G25240	+	AT1G25240	protein_coding	protein_coding	ENTH/VHS/GAT family protein		ENTH/VHS/GAT family protein;(source:Araport11)	1058
chr1	8841000	8842399	14.1106	18.2014	1.28991	6.15783e-09	AT1G25230	-	AT1G25230	protein_coding	protein_coding	Calcineurin-like metallo-phosphoesterase superfamily protein		Calcineurin-like metallo-phosphoesterase superfamily protein;(source:Araport11)	1399
chr1	8424400	8425199	11.9878	14.7066	1.2268	0.0222837	AT1G23840	-	AT1G23840	protein_coding	protein_coding			transmembrane protein;(source:Araport11)	799
chr1	8194800	8196399	10.5646	13.8153	1.3077	1.49099e-08	AT1G23100	+	AT1G23100	protein_coding	protein_coding	GroES-like family protein		GroES-like family protein;(source:Araport11)	624
chr1	8186800	8189399	16.4928	21.3176	1.29254	2.62054e-08	AT1G23090	-	AST91,SULTR3;3	protein_coding	protein_coding	sulfate transporter 91	Encodes AST91 mRNA for sulfate transporter.	sulfate transporter 91;(source:Araport11)	2434
chr1	8179200	8181199	6.52671	10.4863	1.60667	1.02192e-42	AT1G23080	-	PIN7,ATPIN7	protein_coding	protein_coding	Auxin efflux carrier family protein	Encodes a novel component of auxin efflux that is located apically in the basal cell and is involved during embryogenesis in setting up the apical-basal axis in the embryo. It is also involved in pattern specification during root development. In roots, it is expressed at lateral and basal membranes of provascular cells in the meristem and elongation zone, whereas in the columella cells it coincid…	Auxin efflux carrier family protein;(source:Araport11)	1011
chr1	8181600	8183599	16.883	21.0402	1.24624	1.83656e-07	AT1G23080	-	PIN7,ATPIN7	protein_coding	protein_coding	Auxin efflux carrier family protein	Encodes a novel component of auxin efflux that is located apically in the basal cell and is involved during embryogenesis in setting up the apical-basal axis in the embryo. It is also involved in pattern specification during root development. In roots, it is expressed at lateral and basal membranes of provascular cells in the meristem and elongation zone, whereas in the columella cells it coincid…	Auxin efflux carrier family protein;(source:Araport11)	1999
chr1	8170400	8171399	8.25993	13.6286	1.64997	6.12432e-27	AT1G23060	-	MDP40	protein_coding	protein_coding			hypothetical protein;(source:Araport11)	707
chr1	8166600	8169399	19.6626	26.7402	1.35995	5.63781e-29	AT1G23050	+	AT1G23050	protein_coding	protein_coding	hydroxyproline-rich glycoprotein family protein		hydroxyproline-rich glycoprotein family protein;(source:Araport11)	825
chr1	8164800	8166199	19.6783	27.6177	1.40346	4.18241e-11	AT1G23040	+	AT1G23040	protein_coding	protein_coding	hydroxyproline-rich glycoprotein family protein		hydroxyproline-rich glycoprotein family protein;(source:Araport11)	1399
chr1	8030800	8033199	13.0381	15.8857	1.21841	4.73323e-07	AT1G22710	-	SUC2,SUT1,ATSUC2	protein_coding	protein_coding	sucrose-proton symporter 2	Encodes for a high-affinity transporter essential for phloem loading and long-distance transport. A major sucrose transporter, AtSUC2 can also transport a wide range of physiological and synthetic glucose conjugates with both &#945;- or &#946;-linkage.	sucrose-proton symporter 2;(source:Araport11)	2356
chr1	7988200	7992799	12.4352	16.0956	1.29436	9.32724e-29	AT1G22600	-	AT1G22600	protein_coding	protein_coding	Late embryogenesis abundant protein (LEA) family protein		Late embryogenesis abundant protein (LEA) family protein;(source:Araport11)	1017
chr1	7948400	7950999	13.4724	19.2505	1.42888	1.64335e-27	AT1G22500	+	AtATL15,ATL15	protein_coding	protein_coding	RING/U-box superfamily protein	Gene encodes a putative C3HC4-type RING zinc finger factor. it is induced in response to light and ascorbate stimulus.	RING/U-box superfamily protein;(source:Araport11)	1425
chr1	7939000	7940599	12.985	16.8683	1.29906	1.28282e-07	AT1G22490	-	bHLH94,bHLH094	protein_coding	protein_coding	basic helix-loop-helix (bHLH) DNA-binding superfamily protein		basic helix-loop-helix (bHLH) DNA-binding superfamily protein;(source:Araport11)	1599
chr1	7931400	7933599	10.0785	13.3311	1.32273	5.28533e-14	AT1G22470	-	AT1G22470	protein_coding	protein_coding			hypothetical protein;(source:Araport11)	823
chr1	7895000	7902599	16.8089	21.568	1.28313	3.75471e-29	AT1G22360	-	UGT85A2,AtUGT85A2	protein_coding	protein_coding	UDP-glucosyl transferase 85A2		UDP-glucosyl transferase 85A2;(source:Araport11)	2761
chr1	7889200	7889799	9.12288	15.5626	1.70589	1.52664e-19	AT1G22330	+	AT1G22330	protein_coding	protein_coding	RNA-binding (RRM/RBD/RNP motifs) family protein		RNA-binding (RRM/RBD/RNP motifs) family protein;(source:Araport11)	334
chr1	7801600	7802599	12.9625	17.312	1.33554	4.05034e-05	AT1G22110	-	AT1G22110	protein_coding	protein_coding	structural constituent of ribosome		structural constituent of ribosome;(source:Araport11)	999
chr1	7759200	7760599	23.8366	30.2743	1.27008	5.22111e-07	AT1G22030	-	AT1G22030	protein_coding	protein_coding			BPS1-like protein;(source:Araport11)	1399
chr1	7693200	7698999	15.4111	21.9024	1.42121	3.14822e-61	AT1G21910	+	DREB26	protein_coding	protein_coding	Integrase-type DNA-binding superfamily protein	encodes a member of the DREB subfamily A-5 of ERF/AP2 transcription factor family. The protein contains one AP2 domain. There are 15 members in this subfamily including RAP2.1, RAP2.9 and RAP2.10.	Integrase-type DNA-binding superfamily protein;(source:Araport11)	1405
chr1	7661200	7662799	24.3488	31.466	1.2923	5.95054e-05	AT1G21830	-	AT1G21830	protein_coding	protein_coding			hypothetical protein;(source:Araport11)	1525
chr1	7656400	7656999	11.3172	14.6002	1.29009	1.89138e-06	AT1G21810	-	VETH2	protein_coding	protein_coding	Plant protein of unknown function (DUF869)	Encodes a protein that localizes at motile vesicle-like small compartments in differentiating xylem cells that is associated with microtubule plus-ends. VETH-positive compartments are unlikely to be elements in conventional endomembrane trafficking pathways. It can associate with COG2, and together these two proteins co-localize with the EXO70A1 exocyst subunit, tethering EXO70A1 to compartments …	filament-like protein (DUF869);(source:Araport11)	599
chr1	7534200	7534999	15.4608	23.0731	1.49236	8.18837e-10	AT1G21520	-	AT1G21520	protein_coding	protein_coding			hypothetical protein;(source:Araport11)	727
chr1	7398000	7398999	8.2843	14.1566	1.70885	6.72898e-40	AT1G21130	-	IGMT4	protein_coding	protein_coding	O-methyltransferase family protein		O-methyltransferase family protein;(source:Araport11)	186
chr1	7389000	7389999	8.88126	11.6764	1.31472	8.06913e-09	AT1G21110	-	IGMT3	protein_coding	protein_coding	O-methyltransferase family protein		O-methyltransferase family protein;(source:Araport11)	19
chr1	7272800	7273799	9.72187	13.1743	1.35512	1.86555e-09	AT1G20900	+	ORE7,AHL27,ESC	protein_coding	protein_coding	Predicted AT-hook DNA-binding family protein	Encodes an AT hook domain containing protein that acts redundantly with SOB3 to modulate hypocotyl growth inhibition in response to light.	Putative AT-hook DNA-binding family protein;(source:Araport11)	999
chr1	6998600	7000799	11.7943	14.2794	1.2107	4.93442e-07	AT1G20190	-	ATEXPA11,ATEXP11,EXPA11,EXP11,ATHEXP	protein_coding	protein_coding	expansin 11	member of Alpha-Expansin Gene Family. Naming convention from the Expansin Working Group (Kende et al, 2004. Plant Mol Bio)	expansin 11;(source:Araport11)	1239
chr1	6900400	6900999	9.22447	13.5353	1.46733	1.20307e-09	AT1G19880	-	AT1G19880	protein_coding	protein_coding	Regulator of chromosome condensation (RCC1) family protein		Regulator of chromosome condensation (RCC1) family protein;(source:Araport11)	599
chr1	6857600	6865599	14.8637	18.5712	1.24943	6.23267e-48	AT1G19835	-	TCS1	protein_coding	protein_coding	Plant protein of unknown function (DUF869)	TCS1 encodes a coiled-coil domain protein that binds to microtubules and co-localizes with the cortical microtubules. Mutants have defects in trichome branching and hypocotyl elongation. TCS1 interacts with ZWI and appears to be involved in microtubule assembly.	filament-like protein (DUF869);(source:Araport11)	2963
chr1	6631000	6635199	12.075	15.5111	1.28456	8.72447e-29	AT1G19220	-	IAA22,ARF11,ARF19	protein_coding	protein_coding	auxin response factor 19	Encodes an auxin response factor that contains the conserved VP1-B3 DNA-binding domain at its N-terminus and the Aux/IAA-like domains III and IV present in most ARFs at its C-terminus. The protein interacts with IAA1 (yeast two hybrid) and other auxin response elements such as ER7 and ER9 (yeast one hybrid). ARF19 protein can complement many aspects of the arf7 mutant phenotype and , together wit…	auxin response factor 19;(source:Araport11)	2133
chr1	6331400	6333199	11.3047	19.527	1.72733	1.83577e-53	AT1G18400	+	BEE1	protein_coding	protein_coding	BR enhanced expression 1	Encodes the brassinosteroid signaling component BEE1 (BR-ENHANCED EXPRESSION 1). Positively modulates the shade avoidance syndrome in Arabidopsis seedlings.	BR enhanced expression 1;(source:Araport11)	1799
chr1	6297400	6298799	11.0223	15.7202	1.42622	7.06736e-16	AT1G18290	+	AT1G18290	protein_coding	protein_coding			DUF4228 domain protein;(source:Araport11)	928
chr1	6136600	6140199	9.46528	15.3637	1.62316	1.32265e-71	AT1G17830	-	AT1G17830	protein_coding	protein_coding	Protein of unknown function (DUF789)		hypothetical protein (DUF789);(source:Araport11)	1900
chr1	5943800	5945399	9.41529	11.4833	1.21964	3.86916e-06	AT1G17350	+	AT1G17350	protein_coding	protein_coding	NADH:ubiquinone oxidoreductase intermediate-associated protein 30		NADH:ubiquinone oxidoreductase intermediate-associated protein 30;(source:Araport11)	665
chr1	5901800	5903399	10.2525	12.5726	1.2263	2.13018e-05	AT1G17255	+	AT1G17255	atlncRNA	antisense_long_noncoding_rna	other RNA		Natural antisense transcript overlaps with AT1G17250;(source:Araport11)	1599
chr1	5651400	5652999	11.2649	15.9325	1.41435	5.17765e-13	AT1G16530	-	ASL9,LBD3	protein_coding	protein_coding	ASYMMETRIC LEAVES 2-like 9		ASYMMETRIC LEAVES 2-like 9;(source:Araport11)	1483
chr1	5644200	5645599	19.7131	25.5486	1.29602	9.64779e-11	AT1G16510	-	SAUR41	protein_coding	protein_coding	SAUR-like auxin-responsive protein family	Encodes a clade III SAUR gene with a distinctive expression pattern in root meristems. It is normally expressed in the quiescent center and cortex/endodermis initials and upon auxin stimulation, the expression is found in the endodermal layer. Overexpression studies suggest roles in cell expansion and auxin transport.	SAUR-like auxin-responsive protein family;(source:Araport11)	872
chr1	5573600	5574799	11.389	13.9435	1.2243	0.00018481	AT1G16300	+	GAPCP-2	protein_coding	protein_coding	glyceraldehyde-3-phosphate dehydrogenase of plastid 2	Encodes one of the chloroplast/plastid localized GAPDH isoforms (GAPCp1/At1g79530 and GAPCp2/At1g16300). gapcp double mutants display a drastic phenotype of arrested root development, dwarfism and sterility. GAPCps are important for the synthesis of serine in roots.	glyceraldehyde-3-phosphate dehydrogenase of plastid 2;(source:Araport11)	543
chr1	5389800	5391399	30.7348	37.6488	1.22496	1.12752e-05	AT1G15670	+	KFB01,KMD2	protein_coding	protein_coding	Galactose oxidase/kelch repeat superfamily protein	Encodes a member of a family of F-box proteins, called the KISS ME DEADLY (KMD) family, that targets type-B ARR proteins for degradation and is involved in the negative regulation of the cytokinin response. Also named as KFB1, a member of a group of Kelch repeat F-box proteins that negatively regulate phenylpropanoid biosynthesis by targeting the phenypropanoid biosynthesis enzyme phenylalanine a…	Galactose oxidase/kelch repeat superfamily protein;(source:Araport11)	1448
chr1	5384400	5388999	7.58711	12.6178	1.66306	9.40776e-100	AT1G15660	+	CENP-C	protein_coding	protein_coding	centromere protein C	Encodes a homologue of the human centromeric protein C (CENP-C). CENP-C co-localizes with the 180 bp centromeric regions of chromosomes throughout the cell cycle, but does not completely cover the 180 bp regions.	centromere protein C;(source:Araport11)	980
chr1	5344400	5346199	11.1897	15.2521	1.36305	6.09686e-18	AT1G15550	-	GA3OX1,ATGA3OX1,GA4	protein_coding	protein_coding	gibberellin 3-oxidase 1	Involved in later steps of the gibberellic acid biosynthetic pathway. Activated by AGAMOUS in a cal-1, ap1-1 background. Deletion of 208 bp from -1016 to -809 (&#916;-808) resulted in loss of GA-negative feedback (this sequence, which contains a 43-bp sequence GNFEI, was shown to be sufficient for GA-negative feedback).	gibberellin 3-oxidase 1;(source:Araport11)	1799
chr1	5290800	5291399	10.6264	15.2349	1.43368	2.0685e-10	AT1G15380	+	GLYI4	protein_coding	protein_coding	Lactoylglutathione lyase / glyoxalase I family protein	Glyoxalase which affects ABA?JA crosstalk.	Lactoylglutathione lyase / glyoxalase I family protein;(source:Araport11)	599
chr1	5139800	5140799	9.78278	14.2057	1.45211	3.86273e-12	AT1G14910	-	AT1G14910	protein_coding	protein_coding	ENTH/ANTH/VHS superfamily protein		ENTH/ANTH/VHS superfamily protein;(source:Araport11)	999
chr1	5138400	5139399	22.124	26.7293	1.20816	0.00751161	AT1G14900	-	HMGA	protein_coding	protein_coding	high mobility group A	Encodes a protein belonging to the subgroup of HMGA (high mobility group A) proteins that interact with A/T-rich stretches of DNA.	high mobility group A;(source:Araport11)	999
chr1	5137000	5137999	15.6793	30.1058	1.9201	5.30564e-33	AT1G14890	+	AT1G14890	protein_coding	protein_coding	Plant invertase/pectin methylesterase inhibitor superfamily protein		Plant invertase/pectin methylesterase inhibitor superfamily protein;(source:Araport11)	982
chr1	5058600	5060399	16.6762	20.277	1.21592	5.69709e-05	AT1G14700	+	ATPAP3,PAP3	protein_coding	protein_coding	purple acid phosphatase 3		purple acid phosphatase 3;(source:Araport11)	1799
chr1	5002000	5003599	14.6595	18.74	1.27835	6.26547e-15	AT1G14600	-	AT1G14600	protein_coding	protein_coding	Homeodomain-like superfamily protein		Homeodomain-like superfamily protein;(source:Araport11)	1599
chr1	4989600	4990999	16.7726	20.2267	1.20594	0.000256427	AT1G14580	+	BLJ	protein_coding	protein_coding	C2H2-like zinc finger protein		C2H2-like zinc finger protein;(source:Araport11)	1399
chr1	4764400	4768799	10.7319	15.8738	1.47912	1.81004e-78	AT1G13940	-	AT1G13940	protein_coding	protein_coding	Plant protein of unknown function (DUF863)		T-box transcription factor, putative (DUF863);(source:Araport11)	2452
chr1	4523200	4527399	14.4372	17.7721	1.23099	1.73947e-36	AT1G13245	-	RTFL17,DVL4	protein_coding	protein_coding	ROTUNDIFOLIA like 17		ROTUNDIFOLIA like 17;(source:Araport11)	791
chr1	4359000	4359799	8.68241	12.9412	1.49051	5.7807e-11	AT1G12790	-	PTD	protein_coding	protein_coding			DNA ligase-like protein;(source:Araport11)	799
chr1	4288400	4289199	12.0944	15.7045	1.29849	1.83511e-09	AT1G12600	-	UTR4	protein_coding	protein_coding	UDP-N-acetylglucosamine (UAA) transporter family		UDP-N-acetylglucosamine (UAA) transporter family;(source:Araport11)	669
chr1	4140200	4141799	13.1068	15.9018	1.21325	4.85716e-06	AT1G12210	+	RFL1	protein_coding	protein_coding	RPS5-like 1	RFL1 has high sequence similarity to the adjacent disease resistance (R) gene RPS5.	RPS5-like 1;(source:Araport11)	1584
chr1	3883400	3887999	8.07669	10.1375	1.25516	1.7519e-25	AT1G11570	+	NTL	protein_coding	protein_coding	NTF2-like		NTF2-like protein;(source:Araport11)	729
chr1	3423000	3425399	8.52805	12.3476	1.44788	1.0121e-28	AT1G10417	-	AT1G10417	protein_coding	protein_coding		Encodes protein with unknown function whose expression is repressed by inoculation with Agrobacterium tumerifaciens.	RUN/FYVE domain protein;(source:Araport11)	1214
chr1	29427800	29429199	11.4573	14.8346	1.29477	8.46835e-08	AT1G09797	+	AT1G09797	lncRNA	long_noncoding_rna			None;(source:Araport11)	765
chr1	28568000	28569199	7.60282	11.3655	1.49491	2.21022e-19	AT1G09607	-	AT1G09607	lncRNA	long_noncoding_rna			None;(source:Araport11)	310
chr1	3046400	3047799	10.2915	13.0285	1.26595	3.25468e-07	AT1G09440	-	AT1G09440	protein_coding	protein_coding	Protein kinase superfamily protein		Protein kinase superfamily protein;(source:Araport11)	1399
chr1	27088600	27091199	7.80155	11.6806	1.49722	6.56778e-36	AT1G09293	+	AT1G09293	lncRNA	long_noncoding_rna			None;(source:Araport11)	313
chr1	27042200	27044599	6.76765	12.1993	1.80259	1.60428e-78	AT1G09273	+	AT1G09273	lncRNA	long_noncoding_rna			None;(source:Araport11)	310
chr1	26208400	26210799	6.97058	12.1942	1.74938	4.87869e-62	AT1G09103	+	AT1G09103	lncRNA	long_noncoding_rna			None;(source:Araport11)	285
chr1	25995800	25996399	8.43206	13.1258	1.55665	3.13356e-12	AT1G09043	+	AT1G09043	lncRNA	long_noncoding_rna			None;(source:Araport11)	201
chr1	25739600	25740799	6.3746	11.3246	1.77652	3.5402e-32	AT1G08993	-	AT1G08993	lncRNA	long_noncoding_rna			None;(source:Araport11)	268
chr1	25173800	25174799	7.39496	12.8551	1.73836	3.27131e-27	AT1G08923	+	AT1G08923	lncRNA	long_noncoding_rna			None;(source:Araport11)	249
chr1	25026200	25027599	6.91611	12.4499	1.80013	7.54038e-46	AT1G08887	+	AT1G08887	lncRNA	long_noncoding_rna			None;(source:Araport11)	237
chr1	2816600	2817999	12.7274	15.5624	1.22275	0.000325387	AT1G08800	-	MyoB1	protein_coding	protein_coding	Protein of unknown function, DUF593		myosin-binding protein (Protein of unknown function, DUF593);(source:Araport11)	1399
chr1	23896000	23896999	7.01729	14.3776	2.04888	5.35835e-51	AT1G08673	-	AT1G08673	lncRNA	long_noncoding_rna			None;(source:Araport11)	6
chr1	23020800	23025999	7.03456	11.8057	1.67824	1.55454e-116	AT1G08497	-	AT1G08497	lncRNA	long_noncoding_rna			None;(source:Araport11)	258
chr1	2675800	2676799	14.0346	17.8032	1.26852	0.00589928	AT1G08465	+	YAB2	protein_coding	protein_coding	Plant-specific transcription factor YABBY family protein	Member of the YABBY family of Arabidopsis proteins involved in the abaxial cell fate specification in lateral organs	Plant-specific transcription factor YABBY family protein;(source:Araport11)	987
chr1	2677200	2678999	8.89625	11.6862	1.31361	3.04373e-09	AT1G08465	+	YAB2	protein_coding	protein_coding	Plant-specific transcription factor YABBY family protein	Member of the YABBY family of Arabidopsis proteins involved in the abaxial cell fate specification in lateral organs	Plant-specific transcription factor YABBY family protein;(source:Araport11)	1799
chr1	2679600	2680999	8.13404	11.4065	1.40232	2.02723e-12	AT1G08465	+	YAB2	protein_coding	protein_coding	Plant-specific transcription factor YABBY family protein	Member of the YABBY family of Arabidopsis proteins involved in the abaxial cell fate specification in lateral organs	Plant-specific transcription factor YABBY family protein;(source:Araport11)	224
chr1	22087400	22088399	10.7696	18.1838	1.68844	1.05372e-23	AT1G08293	-	AT1G08293	lncRNA	long_noncoding_rna			None;(source:Araport11)	272
chr1	19430600	19431599	24.524	33.5313	1.36729	7.00931e-09	AT1G07793	+	AT1G07793	lncRNA	long_noncoding_rna			None;(source:Araport11)	410
chr1	19300400	19303799	7.14339	12.3019	1.72214	1.59755e-84	AT1G07773	-	AT1G07773	lncRNA	long_noncoding_rna			None;(source:Araport11)	317
chr1	2299400	2302199	11.9836	14.4875	1.20894	1.90629e-10	AT1G07485	+	AT1G07485	protein_coding	protein_coding			hypothetical protein;(source:Araport11)	747
chr1	2240600	2240999	13.6042	19.5822	1.43942	1.03009e-07	AT1G07280	+	AT1G07280	protein_coding	protein_coding	Tetratricopeptide repeat (TPR)-like superfamily protein		Tetratricopeptide repeat (TPR)-like superfamily protein;(source:Araport11)	399
chr1	13167800	13168399	11.2157	15.194	1.35471	8.43439e-05	AT1G06917	+	AT1G06917	lncRNA	long_noncoding_rna			None;(source:Araport11)	282
chr1	11600200	11601199	6.05485	12.1675	2.00955	5.02657e-42	AT1G06533	+	AT1G06533	lncRNA	long_noncoding_rna			None;(source:Araport11)	79
chr1	10677400	10677799	17.8136	21.6111	1.21318	0.00317851	AT1G06323	-	AT1G06323	lncRNA	long_noncoding_rna			None;(source:Araport11)	271
chr1	1889400	1890199	10.4646	15.9194	1.52126	1.06478e-11	AT1G06180	+	MYB13,ATMYB13,ATMYBLFGN	protein_coding	protein_coding	myb domain protein 13	member of MYB3R- and R2R3- type MYB- encoding genes	myb domain protein 13;(source:Araport11)	799
chr1	1883000	1884399	13.606	16.9389	1.24496	2.0328e-06	AT1G06160	+	ERF59,ORA59	protein_coding	protein_coding	octadecanoid-responsive Arabidopsis AP2/ERF 59	encodes a member of the ERF (ethylene response factor) subfamily B-3 of ERF/AP2 transcription factor family. The protein contains one AP2 domain. There are 18 members in this subfamily including ATERF-1, ATERF-2, AND ATERF-5.	octadecanoid-responsive AP2/ERF 59;(source:Araport11)	992
chr1	1872600	1875399	12.4576	15.4341	1.23893	9.60898e-19	AT1G06150	-	LHL1,EMB1444	protein_coding	protein_coding	basic helix-loop-helix (bHLH) DNA-binding superfamily protein	Encodes a LHW-like protein with 79% amino acid identity to LHW.	basic helix loop helix (bHLH) DNA-binding superfamily protein;(source:Araport11)	1130
chr1	7469800	7472399	14.5823	17.745	1.21689	3.83307e-08	AT1G05653	+	AT1G05653	lncRNA	long_noncoding_rna			None;(source:Araport11)	211
chr1	1660200	1663999	12.9811	15.9465	1.22844	1.55166e-15	AT1G05577	-	AT1G05577	protein_coding	protein_coding	Domain of unknown function (DUF966)		UPSTREAM OF FLC protein (DUF966);(source:Araport11)	1648
chr1	1590000	1590799	15.3999	24.4701	1.58898	8.68366e-15	AT1G05420	+	OFP12,ATOFP12	protein_coding	protein_coding	ovate family protein 12		ovate family protein 12;(source:Araport11)	799
chr1	1525800	1526199	5.27698	23.1174	4.3808	2.33947e-183	AT1G05250	-	PRX2,AtPRX1	protein_coding	protein_coding	Peroxidase superfamily protein	Encodes a cationic cell-wall-bound peroxidase homolog that is involved in the lignification of cell walls.	Peroxidase superfamily protein;(source:Araport11)	399
chr1	1522200	1522599	5.4295	23.1789	4.26907	1.78227e-154	AT1G05240	+	PR9	protein_coding	protein_coding	Peroxidase superfamily protein		Peroxidase superfamily protein;(source:Araport11)	399
chr1	5146000	5147799	12.4074	16.8134	1.35511	1.50066e-09	AT1G05133	+	AT1G05133	lncRNA	long_noncoding_rna			None;(source:Araport11)	609
chr1	4996400	4997199	15.1257	18.2375	1.20573	0.00950765	AT1G05107	-	AT1G05107	lncRNA	long_noncoding_rna			None;(source:Araport11)	321
chr1	4531800	4540599	17.8029	22.3457	1.25517	4.69308e-27	AT1G05003	-	AT1G05003	lncRNA	long_noncoding_rna			None;(source:Araport11)	258
chr1	1362600	1363199	8.51333	14.3339	1.6837	1.05624e-20	AT1G04840	-	PCMP-H64	protein_coding	protein_coding	Tetratricopeptide repeat (TPR)-like superfamily protein		Tetratricopeptide repeat (TPR)-like superfamily protein;(source:Araport11)	599
chr1	2340400	2341199	8.46916	11.9434	1.41022	1.23587e-08	AT1G04603	+	AT1G04603	lncRNA	long_noncoding_rna			None;(source:Araport11)	551
chr1	1222200	1222799	11.1953	14.9073	1.33157	0.00022476	AT1G04500	-	AT1G04500	protein_coding	protein_coding	CCT motif family protein		CCT motif family protein;(source:Araport11)	599
chr1	1496800	1497399	12.3941	15.2554	1.23086	0.00938466	AT1G04337	+	AT1G04337	lncRNA	long_noncoding_rna			None;(source:Araport11)	302
chr1	1144200	1146799	15.9965	19.3685	1.2108	3.10376e-06	AT1G04280	-	AT1G04280	protein_coding	protein_coding	P-loop containing nucleoside triphosphate hydrolases superfamily protein		P-loop containing nucleoside triphosphate hydrolases superfamily protein;(source:Araport11)	2599
chr1	1136000	1138199	12.1595	14.7033	1.2092	5.15988e-06	AT1G04250	+	AXR3,IAA17,AtIAA17	protein_coding	protein_coding	AUX/IAA transcriptional regulator family protein	Transcription regulator acting as repressor of auxin-inducible gene expression. Auxin-inducible AUX/IAA gene. Short-lived nuclear protein with four conserved domains. Domain III has homology to beta alpha alpha dimerization and DNA binding domains. Involved in auxin signaling and is a positive modulator of natural leaf senescence. Auxin induces the degradation of the protein in a dosage-dependent…	AUX/IAA transcriptional regulator family protein;(source:Araport11)	2122
chr1	424800	426399	9.65124	13.2323	1.37105	5.21791e-16	AT1G04093	+	AT1G04093	lncRNA	long_noncoding_rna			None;(source:Araport11)	364
chr1	977200	977999	15.6131	19.4349	1.24478	0.000328369	AT1G03850	-	ATGRXS13,GRXS13	protein_coding	protein_coding	Glutaredoxin family protein	Encodes glutaredoxin ATGRXS13, required to facilitate Botrytis cinerea infection of Arabidopsis thaliana plants. Sylvain La Camera et al (2011, PMID:21756272) reported a third splice variant in addition to the two annotated in TAIR10. It is a member of the CC-type glutaredoxin (ROXY) family that has been shown to interact with the transcription factor TGA2 and suppress ORA59 promoter activity.	Glutaredoxin family protein;(source:Araport11)	711
chr1	766200	767999	8.29415	11.5635	1.39418	3.91305e-15	AT1G03165	+	AT1G03165	protein_coding	protein_coding			hypothetical protein;(source:Araport11)	989
chr1	634800	636799	15.4827	21.6722	1.39977	7.9066e-17	AT1G02860	+	NLA,BAH1	protein_coding	protein_coding	SPX (SYG1/Pho81/XPR1) domain-containing protein	Encodes a ubiquitin E3 ligase with RING and SPX domains that is involved in mediating immune responses and mediates degradation of PHT1s at plasma membranes. Targeted by MIR827. Ubiquitinates PHT1;3, PHT1;2, PHT1;1/AtPT1 and PHT1;4/AtPT2.	SPX (SYG1/Pho81/XPR1) domain-containing protein;(source:Araport11)	1656
chr1	563200	567799	19.1967	23.5421	1.22636	1.06359e-19	AT1G02640	+	ATBXL2,BXL2	protein_coding	protein_coding	beta-xylosidase 2	encodes a protein similar to a beta-xylosidase located in the extracellular matrix. This is a member of glycosyl hydrolase family 3 and has six other closely related members.	beta-xylosidase 2;(source:Araport11)	3754
chr1	480800	481799	13.5473	16.6859	1.23168	3.88864e-05	AT1G02390	+	GPAT2,ATGPAT2	protein_coding	protein_coding	glycerol-3-phosphate acyltransferase 2	putative sn-glycerol-3-phosphate 2-O-acyltransferase	glycerol-3-phosphate acyltransferase 2;(source:Araport11)	999
chr1	482200	482999	11.7593	14.6606	1.24672	0.0347178	AT1G02390	+	GPAT2,ATGPAT2	protein_coding	protein_coding	glycerol-3-phosphate acyltransferase 2	putative sn-glycerol-3-phosphate 2-O-acyltransferase	glycerol-3-phosphate acyltransferase 2;(source:Araport11)	799
chr1	435400	436999	12.4294	19.8139	1.59412	1.42312e-25	AT1G02230	-	NAC004,ANAC004	protein_coding	protein_coding	NAC domain containing protein 4		NAC domain containing protein 4;(source:Araport11)	1522
chr1	429600	430799	24.4224	30.1273	1.23359	0.000506644	AT1G02220	-	ANAC003,NAC003	protein_coding	protein_coding	NAC domain containing protein 3		NAC domain containing protein 3;(source:Araport11)	1120
chr1	173600	178999	10.7189	13.8561	1.29268	1.57259e-26	AT1G01480	+	ACS2,AT-ACC2	protein_coding	protein_coding	1-amino-cyclopropane-1-carboxylate synthase 2	a member of the 1-aminocyclopropane-1-carboxylate (ACC) synthase (S-adenosyl-L-methionine methylthioadenosine-lyase, EC 4.4.1.14) gene family, isolated from a flower-specific cDNA library.	1-amino-cyclopropane-1-carboxylate synthase 2;(source:Araport11)	2701
chr1	183800	184599	9.12415	13.9698	1.53108	5.65077e-14	.	.	.	.	.	.	.	.	.
chr1	426800	427199	11.5911	17.2766	1.49051	4.14005e-09	.	.	.	.	.	.	.	.	.
chr1	1310400	1312599	7.10091	11.2227	1.58046	1.19928e-38	.	.	.	.	.	.	.	.	.
chr1	1549800	1550399	11.5001	14.1087	1.22683	0.000491109	.	.	.	.	.	.	.	.	.
chr1	1878000	1881799	8.9029	14.1255	1.58662	5.11515e-72	.	.	.	.	.	.	.	.	.
chr1	2352200	2352799	13.1459	15.8288	1.20409	0.0237698	.	.	.	.	.	.	.	.	.
chr1	3445000	3445399	9.48637	18.8751	1.98971	1.17405e-15	.	.	.	.	.	.	.	.	.
chr1	3445800	3446399	9.38701	14.7844	1.57499	2.3473e-10	.	.	.	.	.	.	.	.	.
chr1	3548000	3548999	8.32085	15.2984	1.83856	3.12755e-44	.	.	.	.	.	.	.	.	.
chr1	4059800	4060599	8.01219	14.0772	1.75697	2.42377e-27	.	.	.	.	.	.	.	.	.
chr1	4101600	4103199	8.41058	14.4443	1.7174	1.19197e-48	.	.	.	.	.	.	.	.	.
chr1	4230200	4231599	11.292	15.2643	1.35178	4.36586e-11	.	.	.	.	.	.	.	.	.
chr1	4315400	4316199	8.13405	13.4939	1.65894	1.17358e-20	.	.	.	.	.	.	.	.	.
chr1	4372400	4373199	8.27114	15.3974	1.86158	2.48758e-33	.	.	.	.	.	.	.	.	.
chr1	4541000	4541799	12.1249	18.9897	1.56617	4.72151e-11	.	.	.	.	.	.	.	.	.
chr1	4583400	4587199	9.98573	15.8205	1.58431	1.67745e-79	.	.	.	.	.	.	.	.	.
chr1	4656200	4657799	9.99375	13.0482	1.30564	1.02873e-10	.	.	.	.	.	.	.	.	.
chr1	4769800	4770199	6.03955	16.0777	2.66207	1.57476e-39	.	.	.	.	.	.	.	.	.
chr1	4771600	4772599	9.16146	16.1579	1.76368	7.75492e-29	.	.	.	.	.	.	.	.	.
chr1	4944800	4945799	7.33404	11.615	1.58371	1.08523e-23	.	.	.	.	.	.	.	.	.
chr1	5004000	5005199	5.97872	11.2428	1.88047	7.82532e-52	.	.	.	.	.	.	.	.	.
chr1	5972200	5974999	10.6574	14.8469	1.39311	1.01563e-29	.	.	.	.	.	.	.	.	.
chr1	6140600	6141399	6.65652	16.8405	2.52993	2.47059e-75	.	.	.	.	.	.	.	.	.
chr1	6453600	6454599	9.66095	16.4894	1.70681	5.22636e-29	.	.	.	.	.	.	.	.	.
chr1	6637000	6638399	6.65512	10.486	1.57563	6.07598e-25	.	.	.	.	.	.	.	.	.
chr1	6673600	6675399	12.7727	15.3748	1.20372	0.000286562	.	.	.	.	.	.	.	.	.
chr1	6737400	6737799	11.0725	19.7052	1.77965	1.62375e-17	.	.	.	.	.	.	.	.	.
chr1	6866000	6866999	7.29749	12.3272	1.68924	4.45792e-25	.	.	.	.	.	.	.	.	.
chr1	7037200	7037999	7.28104	12.9719	1.7816	2.06284e-27	.	.	.	.	.	.	.	.	.
chr1	7321400	7322599	8.0393	11.4678	1.42647	2.36524e-13	.	.	.	.	.	.	.	.	.
chr1	7348800	7350399	9.50662	17.4053	1.83086	8.95553e-57	.	.	.	.	.	.	.	.	.
chr1	7457000	7458199	7.32876	12.6136	1.72111	3.91674e-31	.	.	.	.	.	.	.	.	.
chr1	7537200	7537799	10.9922	16.996	1.54619	6.49049e-07	.	.	.	.	.	.	.	.	.
chr1	7539000	7541199	5.22467	11.7582	2.25052	4.47601e-143	.	.	.	.	.	.	.	.	.
chr1	7663600	7664799	6.01933	11.0484	1.83549	7.62296e-34	.	.	.	.	.	.	.	.	.
chr1	7699600	7701599	6.30144	11.6644	1.85107	9.93485e-62	.	.	.	.	.	.	.	.	.
chr1	7765600	7766599	6.88328	17.2261	2.5026	6.07485e-88	.	.	.	.	.	.	.	.	.
chr1	7944800	7945399	9.97624	14.3954	1.44297	3.56294e-08	.	.	.	.	.	.	.	.	.
chr1	7974600	7975599	10.6599	13.4936	1.26583	0.000123418	.	.	.	.	.	.	.	.	.
chr1	8112600	8113999	7.23799	10.8717	1.50203	1.61343e-25	.	.	.	.	.	.	.	.	.
chr1	8141400	8142599	11.8153	14.455	1.22341	0.0223712	.	.	.	.	.	.	.	.	.
chr1	8984000	8991599	11.0175	15.6764	1.42286	7.56325e-79	.	.	.	.	.	.	.	.	.
chr1	9340200	9341199	7.77262	12.3517	1.58913	1.27532e-19	.	.	.	.	.	.	.	.	.
chr1	9761600	9762199	11.683	14.3339	1.2269	0.0464819	.	.	.	.	.	.	.	.	.
chr1	10140400	10142999	6.18599	11.4021	1.84321	1.11906e-85	.	.	.	.	.	.	.	.	.
chr1	10143400	10144599	5.07532	11.0382	2.17488	2.10647e-63	.	.	.	.	.	.	.	.	.
chr1	10535400	10537199	8.54446	11.3521	1.32859	1.27854e-12	.	.	.	.	.	.	.	.	.
chr1	10622800	10623399	6.94883	15.1735	2.18361	6.17214e-40	.	.	.	.	.	.	.	.	.
chr1	10692200	10692999	10.3123	15.29	1.4827	7.13553e-13	.	.	.	.	.	.	.	.	.
chr1	10693400	10695599	8.89966	11.8028	1.32621	2.30817e-14	.	.	.	.	.	.	.	.	.
chr1	10701600	10703199	6.53818	16.2393	2.48376	8.23842e-128	.	.	.	.	.	.	.	.	.
chr1	10706800	10707799	6.66399	11.9588	1.79454	3.43565e-32	.	.	.	.	.	.	.	.	.
chr1	10712400	10713599	11.5514	15.9793	1.38332	6.46129e-13	.	.	.	.	.	.	.	.	.
chr1	10956800	10959799	13.8061	17.7995	1.28925	2.31904e-11	.	.	.	.	.	.	.	.	.
chr1	11225200	11228599	10.8243	15.2393	1.40788	9.87649e-42	.	.	.	.	.	.	.	.	.
chr1	11727600	11731199	7.43966	12.7599	1.71512	1.59188e-91	.	.	.	.	.	.	.	.	.
chr1	11804400	11805799	9.79564	16.7109	1.70595	8.88096e-45	.	.	.	.	.	.	.	.	.
chr1	13201800	13204399	12.4469	16.4472	1.32139	3.31387e-13	.	.	.	.	.	.	.	.	.
chr1	14149800	14152399	9.62785	14.0639	1.46075	1.07551e-29	.	.	.	.	.	.	.	.	.
chr1	14164600	14165399	12.064	14.8755	1.23305	0.000207382	.	.	.	.	.	.	.	.	.
chr1	14165800	14166799	13.8153	16.6122	1.20245	0.00158145	.	.	.	.	.	.	.	.	.
chr1	17188800	17190399	6.05867	11.3069	1.86623	1.22482e-54	.	.	.	.	.	.	.	.	.
chr1	17249400	17249999	13.918	17.1188	1.22998	0.0266971	.	.	.	.	.	.	.	.	.
chr1	17627800	17628799	10.4894	14.4267	1.37536	1.04044e-06	.	.	.	.	.	.	.	.	.
chr1	18194800	18197799	8.98896	13.6604	1.51969	1.32362e-49	.	.	.	.	.	.	.	.	.
chr1	18432200	18432599	8.35776	18.2296	2.18116	1.4444e-29	.	.	.	.	.	.	.	.	.
chr1	19473600	19474399	12.0488	16.3646	1.35819	7.30809e-07	.	.	.	.	.	.	.	.	.
chr1	19513400	19514399	6.22541	11.7869	1.89335	3.51421e-43	.	.	.	.	.	.	.	.	.
chr1	20762600	20763399	8.01219	14.5531	1.81637	7.13885e-23	.	.	.	.	.	.	.	.	.
chr1	20814400	20814999	5.58751	19.4737	3.48522	1.95529e-94	.	.	.	.	.	.	.	.	.
chr1	20956200	20956799	7.00978	13.2282	1.88711	1.8082e-20	.	.	.	.	.	.	.	.	.
chr1	21230000	21230799	5.40747	13.2022	2.44147	1.31234e-56	.	.	.	.	.	.	.	.	.
chr1	21231400	21232199	6.51943	12.7417	1.95442	2.75289e-36	.	.	.	.	.	.	.	.	.
chr1	21508000	21508599	6.78628	14.5387	2.14237	1.65711e-36	.	.	.	.	.	.	.	.	.
chr1	22098000	22099199	9.11527	11.1507	1.2233	0.000107518	.	.	.	.	.	.	.	.	.
chr1	22181800	22182599	9.24601	14.3382	1.55074	2.17277e-12	.	.	.	.	.	.	.	.	.
chr1	22183200	22185599	12.2518	17.8746	1.45894	9.93496e-33	.	.	.	.	.	.	.	.	.
chr1	22186200	22187399	7.83629	11.6315	1.48431	1.24746e-14	.	.	.	.	.	.	.	.	.
chr1	22597000	22597799	9.56589	14.9216	1.55988	1.79594e-13	.	.	.	.	.	.	.	.	.
chr1	22757800	22763799	12.0367	16.1138	1.33872	2.29473e-43	.	.	.	.	.	.	.	.	.
chr1	22823200	22823999	7.84464	12.8338	1.636	4.05862e-26	.	.	.	.	.	.	.	.	.
chr1	22875000	22877199	8.19676	10.9382	1.33445	3.8613e-13	.	.	.	.	.	.	.	.	.
chr1	22877600	22881599	12.8706	16.2378	1.26162	6.32014e-21	.	.	.	.	.	.	.	.	.
chr1	23123400	23124399	8.27212	12.9411	1.56442	4.28965e-18	.	.	.	.	.	.	.	.	.
chr1	23124800	23125199	8.41877	16.5388	1.96452	8.65858e-18	.	.	.	.	.	.	.	.	.
chr1	23126000	23126399	9.8524	17.0614	1.7317	7.85183e-17	.	.	.	.	.	.	.	.	.
chr1	23126800	23128199	8.02964	12.2307	1.52319	3.71994e-20	.	.	.	.	.	.	.	.	.
chr1	23134400	23135399	9.42948	11.8729	1.25913	5.18898e-06	.	.	.	.	.	.	.	.	.
chr1	23398000	23398599	7.0301	15.2759	2.17293	7.15516e-33	.	.	.	.	.	.	.	.	.
chr1	23693000	23693999	6.17668	13.5058	2.18658	8.99323e-57	.	.	.	.	.	.	.	.	.
chr1	23893800	23894199	11.103	17.461	1.57264	3.71968e-08	.	.	.	.	.	.	.	.	.
chr1	23894800	23895399	10.8296	19.6785	1.8171	7.88591e-22	.	.	.	.	.	.	.	.	.
chr1	24626400	24627399	6.18886	11.6273	1.87875	1.83341e-36	.	.	.	.	.	.	.	.	.
chr1	24658600	24659599	6.81018	13.2235	1.94173	7.93776e-37	.	.	.	.	.	.	.	.	.
chr1	24660200	24660799	7.51774	15.0506	2.00201	2.79803e-26	.	.	.	.	.	.	.	.	.
chr1	24742200	24743799	9.46857	14.5057	1.53198	5.65669e-28	.	.	.	.	.	.	.	.	.
chr1	24899000	24900599	12.3381	14.9966	1.21547	2.46608e-06	.	.	.	.	.	.	.	.	.
chr1	25176800	25178999	7.75953	12.8403	1.65478	2.21544e-48	.	.	.	.	.	.	.	.	.
chr1	25317800	25319199	6.38544	10.7402	1.68198	9.48819e-35	.	.	.	.	.	.	.	.	.
chr1	25424600	25425199	10.7077	13.9858	1.30614	0.000183257	.	.	.	.	.	.	.	.	.
chr1	25656400	25656999	10.1185	15.0506	1.48743	1.59403e-07	.	.	.	.	.	.	.	.	.
chr1	25690400	25691199	8.27114	12.6035	1.52379	9.58012e-15	.	.	.	.	.	.	.	.	.
chr1	25723800	25724599	14.5164	20.6169	1.42025	2.5713e-07	.	.	.	.	.	.	.	.	.
chr1	25950400	25951599	6.19189	13.4729	2.17589	1.89532e-69	.	.	.	.	.	.	.	.	.
chr1	25952200	25953799	6.51535	13.2476	2.03329	2.83896e-72	.	.	.	.	.	.	.	.	.
chr1	25998600	25999599	8.17465	16.9805	2.07721	5.45374e-58	.	.	.	.	.	.	.	.	.
chr1	26002200	26003199	5.96957	13.248	2.21926	3.45137e-64	.	.	.	.	.	.	.	.	.
chr1	26305200	26306399	7.69418	12.2555	1.59283	4.26944e-20	.	.	.	.	.	.	.	.	.
chr1	26371800	26372399	8.3711	13.5353	1.61691	3.75291e-17	.	.	.	.	.	.	.	.	.
chr1	26373000	26374399	8.37763	12.1869	1.4547	3.75154e-15	.	.	.	.	.	.	.	.	.
chr1	26459800	26461599	9.07891	11.3862	1.25414	1.02622e-05	.	.	.	.	.	.	.	.	.
chr1	26476800	26477399	9.8137	16.6683	1.69847	2.15526e-15	.	.	.	.	.	.	.	.	.
chr1	26483200	26484799	6.44685	12.0893	1.87523	6.75875e-56	.	.	.	.	.	.	.	.	.
chr1	26981600	26982799	6.4761	11.3144	1.7471	1.8228e-34	.	.	.	.	.	.	.	.	.
chr1	27045000	27051399	7.80753	13.8241	1.77061	2.61719e-188	.	.	.	.	.	.	.	.	.
chr1	27222000	27223999	6.25882	11.781	1.8823	1.8135e-76	.	.	.	.	.	.	.	.	.
chr1	28039400	28040399	6.48125	11.7255	1.80914	4.66118e-33	.	.	.	.	.	.	.	.	.
chr1	28322600	28323199	6.07515	14.9483	2.46056	5.281e-51	.	.	.	.	.	.	.	.	.
chr1	28343000	28343799	8.17975	12.6495	1.54644	8.55763e-15	.	.	.	.	.	.	.	.	.
chr1	28868600	28869399	8.92613	13.018	1.45841	8.29922e-12	.	.	.	.	.	.	.	.	.
chr1	28869800	28870599	17.0602	20.8625	1.22288	0.0092073	.	.	.	.	.	.	.	.	.
chr1	28871200	28872599	11.4312	15.4484	1.35142	2.4638e-14	.	.	.	.	.	.	.	.	.
chr1	28929200	28930599	6.9857	10.5298	1.50734	3.65161e-15	.	.	.	.	.	.	.	.	.
chr1	29224600	29226399	6.75168	12.0203	1.78034	3.963e-52	.	.	.	.	.	.	.	.	.
chr1	29226800	29228799	6.96507	11.6276	1.66942	3.11433e-45	.	.	.	.	.	.	.	.	.
chr1	29234600	29235199	9.50892	15.5626	1.63663	2.19313e-11	.	.	.	.	.	.	.	.	.
chr1	29240200	29240799	9.30574	13.392	1.43911	1.07432e-07	.	.	.	.	.	.	.	.	.
chr1	29241400	29242999	6.91875	12.5342	1.81163	1.40522e-53	.	.	.	.	.	.	.	.	.
chr1	29386600	29387399	11.5613	16.7484	1.44866	1.92829e-11	.	.	.	.	.	.	.	.	.
chr1	29561400	29562799	7.15969	11.4942	1.6054	1.36252e-28	.	.	.	.	.	.	.	.	.
chr2	259400	264599	10.1106	13.5822	1.34336	4.86898e-37	.	.	.	.	.	.	.	.	.
chr2	300200	305599	9.09809	13.7288	1.50898	1.11479e-79	.	.	.	.	.	.	.	.	.
chr2	511400	512599	6.72987	12.1123	1.79978	4.96514e-41	.	.	.	.	.	.	.	.	.
chr2	527200	527999	10.2209	12.9259	1.26465	0.000309745	.	.	.	.	.	.	.	.	.
chr2	641800	643199	7.39458	11.3715	1.53782	2.0821e-20	.	.	.	.	.	.	.	.	.
chr2	833800	836199	10.7197	13.2372	1.23485	1.43144e-07	.	.	.	.	.	.	.	.	.
chr2	980800	981799	8.23557	11.7869	1.43122	1.37762e-10	.	.	.	.	.	.	.	.	.
chr2	1112600	1113199	8.53365	14.9892	1.75648	4.83125e-15	.	.	.	.	.	.	.	.	.
chr2	1135800	1137199	10.5177	17.6929	1.6822	7.19505e-33	.	.	.	.	.	.	.	.	.
chr2	1140600	1141999	6.72472	11.012	1.63754	3.50676e-29	.	.	.	.	.	.	.	.	.
chr2	2292200	2293199	6.7249	12.1675	1.80932	1.70292e-29	.	.	.	.	.	.	.	.	.
chr2	6209600	6210399	12.5971	16.8251	1.33563	1.00993e-06	.	.	.	.	.	.	.	.	.
chr2	6523000	6524399	12.5795	16.1498	1.28382	2.71909e-09	.	.	.	.	.	.	.	.	.
chr2	6895000	6896199	8.54683	11.9486	1.39802	1.71188e-12	.	.	.	.	.	.	.	.	.
chr2	7259200	7260999	9.31569	13.4385	1.44257	3.73665e-24	.	.	.	.	.	.	.	.	.
chr2	7639400	7641199	8.99096	14.5157	1.61448	2.48795e-39	.	.	.	.	.	.	.	.	.
chr2	7900800	7902399	6.49251	11.491	1.76989	5.48844e-50	.	.	.	.	.	.	.	.	.
chr2	8104000	8106199	7.21713	14.7256	2.04037	3.85995e-116	.	.	.	.	.	.	.	.	.
chr2	8106600	8107599	7.931	16.7718	2.11471	1.3673e-59	.	.	.	.	.	.	.	.	.
chr2	8218400	8220799	5.35223	12.1635	2.2726	6.99111e-159	.	.	.	.	.	.	.	.	.
chr2	8852400	8853799	8.49942	12.1781	1.43282	5.58747e-17	.	.	.	.	.	.	.	.	.
chr2	8875800	8876399	7.09106	15.6445	2.20623	7.43531e-45	.	.	.	.	.	.	.	.	.
chr2	8939400	8940399	6.18886	12.7201	2.05532	1.96217e-47	.	.	.	.	.	.	.	.	.
chr2	9404600	9405199	8.41174	12.9006	1.53364	8.0271e-12	.	.	.	.	.	.	.	.	.
chr2	9521400	9522999	7.26126	12.8794	1.77371	1.28457e-52	.	.	.	.	.	.	.	.	.
chr2	9615600	9617399	8.11825	12.4976	1.53945	8.24172e-30	.	.	.	.	.	.	.	.	.
chr2	9674600	9675599	9.4904	13.6163	1.43474	2.21663e-10	.	.	.	.	.	.	.	.	.
chr2	9710800	9711799	10.063	14.5495	1.44584	8.19883e-18	.	.	.	.	.	.	.	.	.
chr2	9867000	9868599	7.15471	10.7699	1.50529	1.7458e-20	.	.	.	.	.	.	.	.	.
chr2	9869000	9870999	5.19336	10.2041	1.96484	7.87987e-82	.	.	.	.	.	.	.	.	.
chr2	9906800	9909399	7.04294	13.507	1.91781	3.3418e-99	.	.	.	.	.	.	.	.	.
chr2	9921200	9922599	11.0919	13.4845	1.21571	3.07431e-06	.	.	.	.	.	.	.	.	.
chr2	9933200	9933799	8.16792	15.5421	1.90282	7.42458e-28	.	.	.	.	.	.	.	.	.
chr2	10050600	10051599	9.13709	15.3967	1.68508	2.74865e-24	.	.	.	.	.	.	.	.	.
chr2	10115800	10116599	8.30161	13.0794	1.57553	2.35782e-14	.	.	.	.	.	.	.	.	.
chr2	10118800	10119399	8.02569	14.3135	1.78346	8.59977e-19	.	.	.	.	.	.	.	.	.
chr2	11980400	11981399	5.65282	11.7255	2.07427	3.60025e-46	.	.	.	.	.	.	.	.	.
chr2	12019000	12019799	8.27114	14.4303	1.74466	4.2041e-17	.	.	.	.	.	.	.	.	.
chr2	12020400	12021399	8.34521	11.4431	1.37122	6.512e-11	.	.	.	.	.	.	.	.	.
chr2	12111800	12112599	5.86444	13.325	2.27217	7.97927e-48	.	.	.	.	.	.	.	.	.
chr2	12113000	12113599	6.27833	13.9858	2.22763	1.69427e-41	.	.	.	.	.	.	.	.	.
chr2	12117200	12117999	5.8949	12.8952	2.18752	7.98091e-56	.	.	.	.	.	.	.	.	.
chr2	12192000	12192999	10.0874	13.2357	1.3121	2.08146e-07	.	.	.	.	.	.	.	.	.
chr2	12202200	12202599	7.83922	17.9222	2.28622	3.80644e-32	.	.	.	.	.	.	.	.	.
chr2	12224400	12224999	9.73242	15.6035	1.60325	7.66273e-15	.	.	.	.	.	.	.	.	.
chr2	12233200	12233999	9.99239	17.5313	1.75447	2.90068e-25	.	.	.	.	.	.	.	.	.
chr2	12239400	12241199	7.7191	13.0567	1.69148	2.86273e-45	.	.	.	.	.	.	.	.	.
chr2	12353000	12353399	12.0181	17.6147	1.46568	1.07097e-08	.	.	.	.	.	.	.	.	.
chr2	12374600	12376999	7.45253	11.8618	1.59165	3.75091e-47	.	.	.	.	.	.	.	.	.
chr2	12381200	12381999	8.01219	12.7724	1.59412	7.33165e-15	.	.	.	.	.	.	.	.	.
chr2	12686800	12688599	10.9326	15.1839	1.38886	2.17127e-18	.	.	.	.	.	.	.	.	.
chr2	12831400	12832399	5.96957	12.3885	2.07528	8.31243e-52	.	.	.	.	.	.	.	.	.
chr2	13308000	13310999	12.7753	17.4109	1.36286	1.36373e-24	.	.	.	.	.	.	.	.	.
chr2	13311400	13311999	11.0937	14.8868	1.34191	1.70915e-05	.	.	.	.	.	.	.	.	.
chr2	13312400	13314399	5.82655	10.4802	1.7987	1.04573e-66	.	.	.	.	.	.	.	.	.
chr2	13969600	13971399	7.90853	11.5635	1.46216	5.96267e-20	.	.	.	.	.	.	.	.	.
chr2	14600200	14600799	15.6857	18.8594	1.20233	0.0229424	.	.	.	.	.	.	.	.	.
chr2	15006800	15007799	6.46906	14.4513	2.23391	1.47155e-55	.	.	.	.	.	.	.	.	.
chr2	15138600	15139599	7.89445	17.9382	2.27225	1.50334e-70	.	.	.	.	.	.	.	.	.
chr2	15141400	15141999	7.72092	15.0097	1.94403	2.23989e-26	.	.	.	.	.	.	.	.	.
chr2	15282600	15284199	7.27649	11.9819	1.64666	9.07489e-38	.	.	.	.	.	.	.	.	.
chr2	15519200	15520599	9.39547	12.6252	1.34375	2.62622e-09	.	.	.	.	.	.	.	.	.
chr2	15521000	15522199	8.77015	11.652	1.3286	6.64884e-11	.	.	.	.	.	.	.	.	.
chr2	15962200	15964999	6.86146	11.0957	1.6171	4.85282e-56	.	.	.	.	.	.	.	.	.
chr2	16364400	16365799	7.77736	12.6691	1.62897	2.06528e-31	.	.	.	.	.	.	.	.	.
chr2	16555000	16555799	9.00229	15.8273	1.75814	1.11815e-29	.	.	.	.	.	.	.	.	.
chr2	16563800	16565199	8.99529	12.3534	1.37332	1.96739e-09	.	.	.	.	.	.	.	.	.
chr2	16603800	16604999	10.5364	16.102	1.52823	6.45714e-23	.	.	.	.	.	.	.	.	.
chr2	16606600	16607799	9.52129	12.9921	1.36453	6.87521e-10	.	.	.	.	.	.	.	.	.
chr2	16769400	16770199	10.7997	14.5838	1.35039	1.91941e-07	.	.	.	.	.	.	.	.	.
chr2	16842600	16843399	10.4037	13.2636	1.27489	4.5992e-07	.	.	.	.	.	.	.	.	.
chr2	16846400	16847399	7.0782	11.9834	1.693	1.91363e-28	.	.	.	.	.	.	.	.	.
chr2	16884800	16885599	9.68774	13.6934	1.41348	2.05251e-07	.	.	.	.	.	.	.	.	.
chr2	17028200	17029199	8.47922	13.5672	1.60005	3.72025e-22	.	.	.	.	.	.	.	.	.
chr2	17246800	17248799	4.51147	10.4434	2.31486	1.08194e-115	.	.	.	.	.	.	.	.	.
chr2	17486000	17486999	5.54317	11.7746	2.12416	1.81747e-59	.	.	.	.	.	.	.	.	.
chr2	17505200	17506199	5.29952	13.8005	2.6041	2.08666e-88	.	.	.	.	.	.	.	.	.
chr2	17725600	17727399	10.229	14.168	1.38508	2.31845e-19	.	.	.	.	.	.	.	.	.
chr2	17754600	17754999	7.99173	16.2929	2.03872	3.16786e-23	.	.	.	.	.	.	.	.	.
chr2	18233000	18234199	6.93288	12.7977	1.84594	4.27196e-34	.	.	.	.	.	.	.	.	.
chr2	18234600	18236599	5.55257	10.695	1.92614	1.1149e-73	.	.	.	.	.	.	.	.	.
chr2	18370400	18372599	9.48632	13.0132	1.37179	1.20755e-13	.	.	.	.	.	.	.	.	.
chr2	18688800	18690999	6.81311	10.6203	1.5588	3.19983e-34	.	.	.	.	.	.	.	.	.
chr2	19258000	19259599	7.99196	10.6012	1.32648	5.58803e-16	.	.	.	.	.	.	.	.	.
chr2	19465400	19467999	6.79007	12.195	1.79601	6.4797e-75	.	.	.	.	.	.	.	.	.
chr3	21200	22799	8.36492	13.7002	1.63782	2.83798e-33	.	.	.	.	.	.	.	.	.
chr3	185400	187199	7.8747	13.0158	1.65286	2.26513e-42	.	.	.	.	.	.	.	.	.
chr3	401800	403399	9.17172	14.1451	1.54225	1.4976e-24	.	.	.	.	.	.	.	.	.
chr3	1059400	1060999	10.3591	13.2476	1.27884	1.92636e-05	.	.	.	.	.	.	.	.	.
chr3	1064400	1065999	8.21269	11.0077	1.34033	1.52027e-14	.	.	.	.	.	.	.	.	.
chr3	1351800	1352799	8.6376	14.3039	1.656	1.70249e-27	.	.	.	.	.	.	.	.	.
chr3	1725600	1726599	7.95536	16.0965	2.02335	1.79485e-49	.	.	.	.	.	.	.	.	.
chr3	2334800	2335399	10.789	14.3954	1.33427	1.55045e-08	.	.	.	.	.	.	.	.	.
chr3	3653800	3656599	7.41368	11.0125	1.48543	2.86411e-33	.	.	.	.	.	.	.	.	.
chr3	4034200	4035399	7.52162	12.2658	1.63074	1.15325e-23	.	.	.	.	.	.	.	.	.
chr3	4107600	4108799	8.8006	12.4806	1.41815	8.44841e-14	.	.	.	.	.	.	.	.	.
chr3	4117800	4118399	6.74565	15.0506	2.23116	7.57752e-42	.	.	.	.	.	.	.	.	.
chr3	4440200	4442399	8.57865	14.8929	1.73604	2.15733e-62	.	.	.	.	.	.	.	.	.
chr3	4836000	4836399	10.981	16.0469	1.46133	7.85248e-07	.	.	.	.	.	.	.	.	.
chr3	4837800	4845199	8.3199	12.289	1.47706	5.20852e-93	.	.	.	.	.	.	.	.	.
chr3	5237000	5237799	8.78904	14.1847	1.61391	1.66924e-19	.	.	.	.	.	.	.	.	.
chr3	5240400	5241599	6.59791	11.0075	1.66833	4.57371e-30	.	.	.	.	.	.	.	.	.
chr3	5247400	5248199	7.18965	12.6956	1.76582	7.66868e-27	.	.	.	.	.	.	.	.	.
chr3	5746200	5747399	8.37427	11.386	1.35964	9.00255e-11	.	.	.	.	.	.	.	.	.
chr3	6270800	6272599	10.5876	15.3816	1.45279	1.22899e-23	.	.	.	.	.	.	.	.	.
chr3	6346400	6346999	10.9312	14.1497	1.29443	4.28612e-06	.	.	.	.	.	.	.	.	.
chr3	6492000	6494599	6.74792	11.1331	1.64986	5.17716e-55	.	.	.	.	.	.	.	.	.
chr3	6718200	6719799	9.59796	13.0405	1.35867	2.70806e-13	.	.	.	.	.	.	.	.	.
chr3	6776200	6778599	10.6486	13.6258	1.27959	2.18627e-11	.	.	.	.	.	.	.	.	.
chr3	6783800	6786799	6.92739	10.139	1.46361	3.08214e-33	.	.	.	.	.	.	.	.	.
chr3	7452600	7453599	10.8549	15.765	1.45234	4.57101e-12	.	.	.	.	.	.	.	.	.
chr3	7671600	7672199	8.85874	14.1292	1.59494	1.0945e-11	.	.	.	.	.	.	.	.	.
chr3	7809000	7809799	9.21554	11.6978	1.26936	5.42538e-07	.	.	.	.	.	.	.	.	.
chr3	7910600	7911199	7.63965	16.6274	2.17646	5.64405e-38	.	.	.	.	.	.	.	.	.
chr3	7911600	7912199	7.45678	13.0234	1.74652	4.31731e-20	.	.	.	.	.	.	.	.	.
chr3	7987200	7988799	7.42872	11.0154	1.48281	3.47935e-23	.	.	.	.	.	.	.	.	.
chr3	8145200	8146999	7.07641	13.6567	1.92989	1.23389e-68	.	.	.	.	.	.	.	.	.
chr3	8147400	8147999	8.98065	17.7741	1.97916	2.20003e-23	.	.	.	.	.	.	.	.	.
chr3	8148600	8149599	7.5777	12.0448	1.58951	2.63051e-17	.	.	.	.	.	.	.	.	.
chr3	8155400	8156399	7.35841	12.143	1.65022	5.56669e-21	.	.	.	.	.	.	.	.	.
chr3	8157200	8158399	9.77506	14.0867	1.44109	1.33798e-13	.	.	.	.	.	.	.	.	.
chr3	8189200	8190399	6.10053	10.5983	1.73728	2.69198e-29	.	.	.	.	.	.	.	.	.
chr3	8191000	8192599	5.22902	9.71903	1.85867	7.36444e-53	.	.	.	.	.	.	.	.	.
chr3	8217800	8218399	9.06192	13.7401	1.51625	1.05753e-13	.	.	.	.	.	.	.	.	.
chr3	8594400	8595999	6.31745	11.5447	1.82743	5.57498e-45	.	.	.	.	.	.	.	.	.
chr3	8598000	8599199	6.97349	13.0637	1.87334	2.17929e-45	.	.	.	.	.	.	.	.	.
chr3	8599800	8601999	8.82217	15.9472	1.80763	2.2159e-72	.	.	.	.	.	.	.	.	.
chr3	8865800	8866799	8.34521	13.5058	1.61839	6.20853e-22	.	.	.	.	.	.	.	.	.
chr3	8907200	8908199	7.88227	11.9711	1.51874	6.82213e-16	.	.	.	.	.	.	.	.	.
chr3	8923600	8924999	5.59378	11.2575	2.0125	3.15257e-62	.	.	.	.	.	.	.	.	.
chr3	8925400	8926599	5.6742	12.1635	2.14365	3.14558e-68	.	.	.	.	.	.	.	.	.
chr3	9368200	9368999	9.07845	12.9259	1.4238	1.3653e-09	.	.	.	.	.	.	.	.	.
chr3	9381800	9382799	7.58988	15.4089	2.03019	2.08662e-39	.	.	.	.	.	.	.	.	.
chr3	9714800	9716999	7.66544	14.2124	1.85409	2.80873e-73	.	.	.	.	.	.	.	.	.
chr3	9717400	9717999	7.29424	15.194	2.08301	3.41181e-35	.	.	.	.	.	.	.	.	.
chr3	9736400	9739999	11.0445	15.5137	1.40465	2.67475e-32	.	.	.	.	.	.	.	.	.
chr3	9740600	9741999	7.67297	11.2838	1.47059	1.86772e-19	.	.	.	.	.	.	.	.	.
chr3	10020600	10021199	8.06633	14.8664	1.84302	3.1996e-25	.	.	.	.	.	.	.	.	.
chr3	10021600	10022399	7.09825	12.6803	1.7864	2.04743e-24	.	.	.	.	.	.	.	.	.
chr3	10433000	10433799	6.97639	13.6167	1.95183	8.36494e-30	.	.	.	.	.	.	.	.	.
chr3	10501600	10502799	6.95318	11.2325	1.61545	2.84304e-24	.	.	.	.	.	.	.	.	.
chr3	10909400	10910799	7.40328	10.7578	1.45311	3.41406e-18	.	.	.	.	.	.	.	.	.
chr3	10942800	10943799	6.91983	12.4745	1.80272	9.77182e-36	.	.	.	.	.	.	.	.	.
chr3	10948800	10949999	6.58776	12.0919	1.83551	1.00036e-35	.	.	.	.	.	.	.	.	.
chr3	11269800	11271399	11.0441	14.7588	1.33635	2.58848e-12	.	.	.	.	.	.	.	.	.
chr3	11760400	11761199	9.99239	16.0729	1.60851	4.14388e-16	.	.	.	.	.	.	.	.	.
chr3	12454200	12454599	11.4995	17.5225	1.52376	2.18008e-07	.	.	.	.	.	.	.	.	.
chr3	12456200	12457599	10.9092	15.6588	1.43538	7.75928e-15	.	.	.	.	.	.	.	.	.
chr3	16269800	16270199	10.1269	15.7703	1.55727	7.17614e-14	.	.	.	.	.	.	.	.	.
chr3	16599600	16600599	7.02947	17.1524	2.44007	8.39127e-78	.	.	.	.	.	.	.	.	.
chr3	17049000	17050399	8.15144	12.4674	1.52947	6.76789e-30	.	.	.	.	.	.	.	.	.
chr3	17150800	17152199	8.16884	13.5458	1.65823	1.34419e-31	.	.	.	.	.	.	.	.	.
chr3	17553200	17554599	7.37718	12.4674	1.69	3.98587e-33	.	.	.	.	.	.	.	.	.
chr3	17561400	17562799	6.10705	10.7753	1.7644	2.82595e-42	.	.	.	.	.	.	.	.	.
chr3	18416000	18417199	7.05469	10.9052	1.54581	1.71701e-19	.	.	.	.	.	.	.	.	.
chr3	18517600	18518199	6.23769	14.2111	2.27826	7.25745e-34	.	.	.	.	.	.	.	.	.
chr3	18632600	18633599	12.2437	15.4335	1.26053	5.5301e-05	.	.	.	.	.	.	.	.	.
chr3	18719000	18721799	5.65266	10.9643	1.93967	4.22394e-104	.	.	.	.	.	.	.	.	.
chr3	18837800	18838599	8.30161	13.4478	1.6199	2.38992e-22	.	.	.	.	.	.	.	.	.
chr3	18858200	18859199	6.27414	11.5659	1.84342	1.94964e-35	.	.	.	.	.	.	.	.	.
chr3	19205400	19206199	8.89567	13.2022	1.48412	4.00112e-18	.	.	.	.	.	.	.	.	.
chr3	19415400	19416799	7.32498	11.994	1.63741	8.48622e-32	.	.	.	.	.	.	.	.	.
chr3	19442800	19445799	8.61155	11.9876	1.39204	1.14912e-29	.	.	.	.	.	.	.	.	.
chr3	19747400	19749599	11.5009	14.179	1.23286	2.76361e-08	.	.	.	.	.	.	.	.	.
chr3	19855800	19856799	10.331	14.132	1.36792	3.16923e-06	.	.	.	.	.	.	.	.	.
chr3	20357200	20357999	9.67251	14.8755	1.53792	3.49406e-13	.	.	.	.	.	.	.	.	.
chr3	21009200	21010599	6.50723	10.749	1.65185	5.60956e-29	.	.	.	.	.	.	.	.	.
chr3	21553000	21554799	8.54446	11.4067	1.33498	1.85511e-15	.	.	.	.	.	.	.	.	.
chr3	22368800	22369999	7.54192	11.6213	1.54089	1.73939e-20	.	.	.	.	.	.	.	.	.
chr3	22427200	22427799	7.7006	13.863	1.80025	1.17998e-22	.	.	.	.	.	.	.	.	.
chr3	22742800	22744199	5.97656	12.2307	2.04644	9.62592e-70	.	.	.	.	.	.	.	.	.
chr3	22882200	22882999	9.47449	14.0619	1.48419	1.39998e-11	.	.	.	.	.	.	.	.	.
chr3	23348800	23350599	5.4257	11.5158	2.12245	9.75644e-85	.	.	.	.	.	.	.	.	.
chr4	53600	56199	13.6316	17.627	1.2931	3.72936e-14	.	.	.	.	.	.	.	.	.
chr4	615600	617799	7.27801	11.1725	1.5351	2.09443e-33	.	.	.	.	.	.	.	.	.
chr4	720000	721199	6.67912	12.6443	1.89311	3.46341e-35	.	.	.	.	.	.	.	.	.
chr4	739200	741399	8.7945	15.2053	1.72896	2.70703e-62	.	.	.	.	.	.	.	.	.
chr4	741800	743799	6.65457	13.2782	1.99535	2.25162e-78	.	.	.	.	.	.	.	.	.
chr4	1381200	1382399	7.30846	12.1839	1.6671	1.92301e-30	.	.	.	.	.	.	.	.	.
chr4	2569000	2570199	7.96825	11.6929	1.46744	1.47819e-15	.	.	.	.	.	.	.	.	.
chr4	3444200	3444399	14.617	100.099	6.84812	4.01678e-148	.	.	.	.	.	.	.	.	.
chr4	6874600	6876399	9.91103	14.393	1.45222	5.32186e-28	.	.	.	.	.	.	.	.	.
chr4	8832400	8833999	8.92055	12.3271	1.38188	4.10253e-14	.	.	.	.	.	.	.	.	.
chr4	8883000	8883599	8.61492	16.1359	1.87302	1.7577e-25	.	.	.	.	.	.	.	.	.
chr4	9296200	9296999	9.52019	13.279	1.39483	4.39302e-07	.	.	.	.	.	.	.	.	.
chr4	9297600	9299799	9.00481	12.2044	1.35532	3.96778e-16	.	.	.	.	.	.	.	.	.
chr4	9930600	9931799	7.49117	11.5906	1.54723	2.72896e-19	.	.	.	.	.	.	.	.	.
chr4	9998000	9998599	7.88347	14.0268	1.77927	1.1582e-18	.	.	.	.	.	.	.	.	.
chr4	10000400	10000999	9.3667	13.433	1.43412	8.13319e-12	.	.	.	.	.	.	.	.	.
chr4	10001800	10002599	10.6474	13.9851	1.31348	2.9784e-07	.	.	.	.	.	.	.	.	.
chr4	10060200	10060999	244.737	905.64	3.70046	0	.	.	.	.	.	.	.	.	.
chr4	10293600	10295199	7.39827	11.5984	1.56772	7.6735e-29	.	.	.	.	.	.	.	.	.
chr4	10378800	10379799	7.32186	11.5536	1.57796	3.8353e-22	.	.	.	.	.	.	.	.	.
chr4	10592200	10596199	8.98416	15.928	1.7729	9.00401e-117	.	.	.	.	.	.	.	.	.
chr4	10718600	10720199	5.68571	12.3655	2.17484	1.44325e-85	.	.	.	.	.	.	.	.	.
chr4	10720600	10721799	5.82646	11.7133	2.01036	4.74729e-50	.	.	.	.	.	.	.	.	.
chr4	10840400	10841199	9.13938	11.9127	1.30345	2.21064e-05	.	.	.	.	.	.	.	.	.
chr4	11421000	11421799	9.23078	14.0926	1.5267	3.2083e-11	.	.	.	.	.	.	.	.	.
chr4	11596000	11597399	8.57771	11.6783	1.36147	1.55641e-10	.	.	.	.	.	.	.	.	.
chr4	11633200	11634199	5.89647	14.4267	2.44667	1.41592e-77	.	.	.	.	.	.	.	.	.
chr4	11649600	11650999	9.12578	14.4401	1.58234	6.55913e-25	.	.	.	.	.	.	.	.	.
chr4	12370800	12372799	5.39428	11.4313	2.11915	1.89835e-98	.	.	.	.	.	.	.	.	.
chr4	12380200	12381199	7.73607	11.6641	1.50776	4.49857e-13	.	.	.	.	.	.	.	.	.
chr4	13070000	13071199	9.37919	12.2965	1.31104	1.50166e-06	.	.	.	.	.	.	.	.	.
chr4	13071800	13072999	8.34382	11.8361	1.41855	1.91384e-13	.	.	.	.	.	.	.	.	.
chr4	13222800	13223399	8.83842	14.6821	1.66117	3.60632e-14	.	.	.	.	.	.	.	.	.
chr4	13837000	13837799	7.32674	12.496	1.70553	1.01167e-22	.	.	.	.	.	.	.	.	.
chr4	14098000	14098999	6.48125	10.8906	1.68032	2.30404e-24	.	.	.	.	.	.	.	.	.
chr4	14552000	14552799	9.3831	15.336	1.63443	2.32761e-19	.	.	.	.	.	.	.	.	.
chr4	14623200	14624599	10.6569	17.6578	1.65694	2.71763e-33	.	.	.	.	.	.	.	.	.
chr4	14780000	14783199	7.14106	12.9406	1.81214	4.23083e-98	.	.	.	.	.	.	.	.	.
chr4	14783800	14785399	6.19567	11.4143	1.8423	5.90773e-58	.	.	.	.	.	.	.	.	.
chr4	14851600	14852399	10.3884	13.7088	1.31963	0.000140857	.	.	.	.	.	.	.	.	.
chr4	14852800	14853799	8.55232	11.6519	1.36243	1.2544e-10	.	.	.	.	.	.	.	.	.
chr4	16519400	16520599	4.35462	11.0075	2.52778	4.26788e-89	.	.	.	.	.	.	.	.	.
chr4	16589600	16590599	7.2244	13.2235	1.83039	1.23385e-47	.	.	.	.	.	.	.	.	.
chr4	16645200	16647399	7.17286	12.8626	1.79323	1.88397e-66	.	.	.	.	.	.	.	.	.
chr4	16706600	16707799	10.648	15.5496	1.46033	2.21994e-16	.	.	.	.	.	.	.	.	.
chr4	16743800	16744599	12.0488	15.904	1.31997	0.000227264	.	.	.	.	.	.	.	.	.
chr4	16758800	16759999	6.4152	11.0791	1.72701	1.10008e-33	.	.	.	.	.	.	.	.	.
chr4	16769200	16769999	6.24524	13.1868	2.1115	3.92724e-52	.	.	.	.	.	.	.	.	.
chr4	17365800	17366799	7.5777	11.836	1.56195	7.7357e-18	.	.	.	.	.	.	.	.	.
chr4	17383200	17386799	10.1348	16.3453	1.61279	9.47243e-73	.	.	.	.	.	.	.	.	.
chr4	17399200	17399999	6.79361	12.7417	1.87554	3.45971e-25	.	.	.	.	.	.	.	.	.
chr4	17410800	17411599	10.4798	15.2286	1.45314	9.2593e-11	.	.	.	.	.	.	.	.	.
chr4	17521000	17523599	7.9514	15.5269	1.95273	1.31804e-120	.	.	.	.	.	.	.	.	.
chr4	17533000	17534999	9.40041	13.1739	1.40142	2.77221e-20	.	.	.	.	.	.	.	.	.
chr4	17538200	17539599	14.2933	19.4902	1.36359	8.86415e-11	.	.	.	.	.	.	.	.	.
chr4	17736000	17736599	7.39583	13.5149	1.82737	2.32408e-19	.	.	.	.	.	.	.	.	.
chr4	17747400	17748599	11.0134	17.3398	1.57443	8.05442e-21	.	.	.	.	.	.	.	.	.
chr4	17760000	17760999	8.29648	12.1062	1.4592	6.28181e-13	.	.	.	.	.	.	.	.	.
chr4	17762600	17764199	6.46968	12.4729	1.9279	2.21084e-60	.	.	.	.	.	.	.	.	.
chr4	17770600	17773999	6.68148	12.5833	1.88331	2.56726e-135	.	.	.	.	.	.	.	.	.
chr4	17808000	17808999	8.51577	11.3817	1.33654	5.78245e-09	.	.	.	.	.	.	.	.	.
chr4	17996600	17997599	7.76044	11.8851	1.5315	2.11532e-15	.	.	.	.	.	.	.	.	.
chr5	80000	80999	8.2112	13.0024	1.5835	3.85852e-18	.	.	.	.	.	.	.	.	.
chr5	282600	283799	5.71481	12.1021	2.11767	4.07028e-63	.	.	.	.	.	.	.	.	.
chr5	318800	319399	9.00097	12.921	1.43551	9.28196e-10	.	.	.	.	.	.	.	.	.
chr5	330000	331199	5.08547	10.4653	2.05788	1.90404e-58	.	.	.	.	.	.	.	.	.
chr5	443000	446399	7.40477	10.4723	1.41426	1.90831e-37	.	.	.	.	.	.	.	.	.
chr5	942600	943799	5.09562	11.5292	2.26257	5.97015e-73	.	.	.	.	.	.	.	.	.
chr5	951800	952599	6.67175	14.2154	2.13069	4.38014e-47	.	.	.	.	.	.	.	.	.
chr5	953200	954199	7.76044	11.5291	1.48562	1.11932e-15	.	.	.	.	.	.	.	.	.
chr5	969400	970399	6.62744	11.2835	1.70254	1.14103e-27	.	.	.	.	.	.	.	.	.
chr5	1307600	1308199	11.7439	14.9278	1.27111	4.69011e-05	.	.	.	.	.	.	.	.	.
chr5	1538800	1539999	8.31337	11.4985	1.38313	4.81387e-12	.	.	.	.	.	.	.	.	.
chr5	1707800	1710599	5.27437	10.3025	1.95331	3.21982e-103	.	.	.	.	.	.	.	.	.
chr5	2073000	2076199	11.7826	15.0878	1.28052	5.09992e-17	.	.	.	.	.	.	.	.	.
chr5	2291000	2292199	12.1605	14.5982	1.20046	0.000529241	.	.	.	.	.	.	.	.	.
chr5	2861000	2861799	9.91623	14.6145	1.4738	1.32452e-10	.	.	.	.	.	.	.	.	.
chr5	3191200	3191999	9.00229	13.5246	1.50235	1.41489e-12	.	.	.	.	.	.	.	.	.
chr5	3506800	3508199	6.67252	11.4504	1.71605	3.90792e-35	.	.	.	.	.	.	.	.	.
chr5	3692200	3694599	9.57313	11.959	1.24923	1.06485e-11	.	.	.	.	.	.	.	.	.
chr5	3722000	3723399	7.38588	12.7129	1.72124	3.13904e-41	.	.	.	.	.	.	.	.	.
chr5	3731200	3731799	7.07074	15.3783	2.17492	1.29822e-47	.	.	.	.	.	.	.	.	.
chr5	3752400	3753799	7.30759	12.2219	1.67249	1.02869e-32	.	.	.	.	.	.	.	.	.
chr5	4275000	4276399	6.43764	11.1172	1.72691	1.04062e-36	.	.	.	.	.	.	.	.	.
chr5	4459400	4460399	9.17364	11.9588	1.3036	1.49468e-06	.	.	.	.	.	.	.	.	.
chr5	4939600	4940799	7.49117	13.7082	1.82991	1.35306e-35	.	.	.	.	.	.	.	.	.
chr5	5263600	5264199	9.24479	13.8015	1.49289	5.31105e-10	.	.	.	.	.	.	.	.	.
chr5	5416600	5417199	6.40024	16.054	2.50834	1.6821e-48	.	.	.	.	.	.	.	.	.
chr5	5419200	5419799	7.76156	14.1906	1.82832	3.87331e-23	.	.	.	.	.	.	.	.	.
chr5	5420200	5421199	6.81018	11.4922	1.6875	5.15409e-22	.	.	.	.	.	.	.	.	.
chr5	5435600	5436999	14.5282	19.3587	1.33249	2.28663e-10	.	.	.	.	.	.	.	.	.
chr5	5814600	5816399	7.29966	11.9862	1.64202	8.96789e-32	.	.	.	.	.	.	.	.	.
chr5	6004400	6005199	10.754	12.9873	1.20767	0.0493605	.	.	.	.	.	.	.	.	.
chr5	6059800	6060799	9.21019	12.5973	1.36776	3.07695e-11	.	.	.	.	.	.	.	.	.
chr5	6190800	6191199	9.51687	18.0144	1.89289	2.63685e-18	.	.	.	.	.	.	.	.	.
chr5	6398600	6398999	11.3775	18.9059	1.66169	1.19413e-09	.	.	.	.	.	.	.	.	.
chr5	7231400	7235399	6.52508	10.7751	1.65134	2.85706e-83	.	.	.	.	.	.	.	.	.
chr5	7679200	7680799	9.5599	14.1912	1.48445	4.37766e-24	.	.	.	.	.	.	.	.	.
chr5	8169200	8171199	7.93921	12.0326	1.51559	9.74892e-32	.	.	.	.	.	.	.	.	.
chr5	8389000	8389799	9.79437	13.5553	1.38399	1.06481e-08	.	.	.	.	.	.	.	.	.
chr5	8528400	8529199	9.20031	12.9259	1.40494	1.56267e-07	.	.	.	.	.	.	.	.	.
chr5	8698800	8700799	5.40645	10.8606	2.00882	3.35226e-81	.	.	.	.	.	.	.	.	.
chr5	8708800	8710199	9.40417	15.8692	1.68746	2.03671e-40	.	.	.	.	.	.	.	.	.
chr5	8711400	8713999	10.1898	16.8719	1.65576	2.28508e-64	.	.	.	.	.	.	.	.	.
chr5	8731000	8731799	13.4349	23.242	1.72997	1.92036e-24	.	.	.	.	.	.	.	.	.
chr5	8732200	8734799	7.55805	14.8331	1.96256	2.5192e-97	.	.	.	.	.	.	.	.	.
chr5	8777600	8778199	14.8323	19.3099	1.30188	1.07687e-06	.	.	.	.	.	.	.	.	.
chr5	8993400	8994199	7.57045	15.0904	1.99333	5.87618e-38	.	.	.	.	.	.	.	.	.
chr5	9046800	9047999	9.18632	14.8744	1.61919	1.00203e-24	.	.	.	.	.	.	.	.	.
chr5	9645800	9647599	6.8261	11.768	1.72397	1.04768e-34	.	.	.	.	.	.	.	.	.
chr5	10799600	10801599	13.4431	16.7143	1.24334	1.3573e-06	.	.	.	.	.	.	.	.	.
chr5	15630200	15630799	6.82692	13.5353	1.98264	1.59345e-24	.	.	.	.	.	.	.	.	.
chr5	15631600	15632399	15.3999	24.946	1.61988	7.77062e-18	.	.	.	.	.	.	.	.	.
chr5	15876400	15877199	16.2529	20.5862	1.26662	0.00240718	.	.	.	.	.	.	.	.	.
chr5	16198400	16200599	7.27801	13.716	1.88458	2.01998e-85	.	.	.	.	.	.	.	.	.
chr5	16318800	16319999	10.1506	14.2197	1.40087	1.46536e-11	.	.	.	.	.	.	.	.	.
chr5	17100800	17101399	10.9718	14.3544	1.3083	4.47818e-05	.	.	.	.	.	.	.	.	.
chr5	17448000	17448999	9.53913	11.922	1.2498	0.00205886	.	.	.	.	.	.	.	.	.
chr5	17709800	17711799	11.2452	15.4135	1.37067	3.38506e-17	.	.	.	.	.	.	.	.	.
chr5	17727200	17728399	10.6277	12.9614	1.21959	0.000107548	.	.	.	.	.	.	.	.	.
chr5	17791000	17792599	7.2156	12.0663	1.67225	3.91984e-34	.	.	.	.	.	.	.	.	.
chr5	17793200	17795199	7.29384	12.7935	1.75401	2.99302e-57	.	.	.	.	.	.	.	.	.
chr5	17808200	17809399	11.4499	17.258	1.50726	4.7508e-18	.	.	.	.	.	.	.	.	.
chr5	18026400	18028999	6.3452	13.1153	2.06696	2.06119e-127	.	.	.	.	.	.	.	.	.
chr5	18212000	18213199	5.5321	12.5931	2.27637	2.8336e-69	.	.	.	.	.	.	.	.	.
chr5	18214200	18215599	4.59334	12.5113	2.72379	6.55953e-130	.	.	.	.	.	.	.	.	.
chr5	18438600	18441999	8.62935	11.8111	1.36871	3.87164e-29	.	.	.	.	.	.	.	.	.
chr5	18522400	18523599	6.36445	12.634	1.98509	4.71314e-49	.	.	.	.	.	.	.	.	.
chr5	19103600	19104599	8.40613	13.2848	1.58037	4.14758e-19	.	.	.	.	.	.	.	.	.
chr5	19176000	19179399	11.0212	13.6659	1.23996	1.09703e-10	.	.	.	.	.	.	.	.	.
chr5	20020800	20022999	9.81287	15.0603	1.53475	4.80948e-35	.	.	.	.	.	.	.	.	.
chr5	20713000	20713399	11.347	16.4773	1.45213	8.36732e-06	.	.	.	.	.	.	.	.	.
chr5	20899200	20900199	10.6843	15.0283	1.40658	1.3277e-09	.	.	.	.	.	.	.	.	.
chr5	20941800	20942799	12.5605	16.9437	1.34897	8.71724e-09	.	.	.	.	.	.	.	.	.
chr5	20943600	20944599	11.1351	15.6299	1.40366	1.76479e-09	.	.	.	.	.	.	.	.	.
chr5	21149200	21150199	8.17465	13.8128	1.68971	3.78938e-31	.	.	.	.	.	.	.	.	.
chr5	21151000	21151599	7.51774	14.8459	1.97478	8.35923e-24	.	.	.	.	.	.	.	.	.
chr5	21271000	21272399	10.1523	13.1425	1.29453	7.19592e-10	.	.	.	.	.	.	.	.	.
chr5	21424200	21425199	9.88025	11.9343	1.20789	0.00135727	.	.	.	.	.	.	.	.	.
chr5	21425600	21426999	6.24625	12.2307	1.95809	5.63805e-54	.	.	.	.	.	.	.	.	.
chr5	21440200	21443799	6.26622	10.7083	1.70889	9.88303e-81	.	.	.	.	.	.	.	.	.
chr5	21577000	21577799	6.29094	14.9676	2.37923	6.1106e-65	.	.	.	.	.	.	.	.	.
chr5	21622600	21624199	8.34969	13.9073	1.66561	5.79522e-39	.	.	.	.	.	.	.	.	.
chr5	21819600	21820599	9.53913	13.8496	1.45187	6.28417e-13	.	.	.	.	.	.	.	.	.
chr5	21978400	21979599	7.65358	13.0842	1.70955	1.53351e-33	.	.	.	.	.	.	.	.	.
chr5	21980000	21980599	8.4727	15.8902	1.87546	5.74663e-25	.	.	.	.	.	.	.	.	.
chr5	22049600	22050399	9.8553	13.4632	1.36609	2.44242e-07	.	.	.	.	.	.	.	.	.
chr5	22650200	22652199	9.75354	13.6525	1.39975	1.02767e-21	.	.	.	.	.	.	.	.	.
chr5	22862000	22862599	14.9136	18.4703	1.23849	0.0306584	.	.	.	.	.	.	.	.	.
chr5	22998600	23000599	6.66065	10.3575	1.55503	3.19695e-34	.	.	.	.	.	.	.	.	.
chr5	23042400	23043599	9.38934	13.3808	1.42511	4.41696e-12	.	.	.	.	.	.	.	.	.
chr5	24490400	24491599	8.94271	14.2606	1.59466	7.87143e-19	.	.	.	.	.	.	.	.	.
chr5	24492000	24493799	6.21046	10.2953	1.65774	1.61531e-38	.	.	.	.	.	.	.	.	.
chr5	24642400	24642999	9.85433	15.8493	1.60836	1.76086e-09	.	.	.	.	.	.	.	.	.
chr5	24692000	24693599	7.92346	12.7183	1.60514	2.49611e-39	.	.	.	.	.	.	.	.	.
chr5	25170600	25174599	6.75942	11.0266	1.63129	4.02e-79	.	.	.	.	.	.	.	.	.
chr5	25337200	25338399	13.7947	18.3935	1.33337	1.06147e-10	.	.	.	.	.	.	.	.	.
chr5	25429600	25430399	8.16451	13.4171	1.64334	2.01222e-14	.	.	.	.	.	.	.	.	.
chr5	25814600	25815599	7.69953	13.8742	1.80195	9.91312e-26	.	.	.	.	.	.	.	.	.
chr5	26039000	26040199	5.54225	10.721	1.93441	1.3327e-39	.	.	.	.	.	.	.	.	.
chr5	26118000	26118399	17.6916	21.7341	1.2285	0.0224933	.	.	.	.	.	.	.	.	.
chr5	26658000	26658599	7.55838	14.4363	1.90997	1.83928e-28	.	.	.	.	.	.	.	.	.
chr5	26762200	26763199	8.19902	11.8115	1.4406	2.71699e-15	.	.	.	.	.	.	.	.	.
chr5	26812400	26812999	7.9241	13.7811	1.73914	7.96641e-19	.	.	.	.	.	.	.	.	.
chr5	26909400	26910199	7.76847	13.0947	1.68562	1.68097e-16	.	.	.	.	.	.	.	.	.

## Sheet: reduced in hdip123
Dataset EV4_2. List of genes with reduced H3Ac levels in hdip1/2/3 mutant as determined by ChIP-seq.
chr	start	end	col_rpkm	hdip1/2/3_rpkm	FC(hdip1/2/3_rpkm/col_rpkm)	FDR	id	Strand	Gene_Name	Biotype	gene_model_type	short_description	Curator_summary	Computational_description	overlap_with_genebody
chr1	148400	149999	14.7661	10.8543	0.735082	9.47565e-16	AT1G01390	-	AT1G01390	protein_coding	protein_coding	UDP-Glycosyltransferase superfamily protein		UDP-Glycosyltransferase superfamily protein;(source:Araport11)	1448
chr1	245200	246599	13.1102	10.2931	0.785122	1.95727e-09	AT1G01670	-	PUB56	protein_coding	protein_coding	RING/U-box superfamily protein		RING/U-box superfamily protein;(source:Araport11)	854
chr1	311400	312799	14.8675	11.4504	0.770163	9.6532e-12	AT1G01900	+	ATSBT1.1,SBTI1.1	protein_coding	protein_coding	subtilase family protein	Encodes AtSBT1.1, a subtilisin-like serine protease. Cleaves the phytosulfokine AtPSK4, a growth promoting peptide.	subtilase family protein;(source:Araport11)	1399
chr1	618400	619199	13.9071	10.7153	0.770491	2.04129e-07	AT1G02810	+	PME7	protein_coding	protein_coding	Plant invertase/pectin methylesterase inhibitor superfamily		Plant invertase/pectin methylesterase inhibitor superfamily;(source:Araport11)	799
chr1	745600	746799	25.2649	19.0483	0.753943	7.35584e-10	AT1G03100	-	AT1G03100	protein_coding	protein_coding	Pentatricopeptide repeat (PPR) superfamily protein		Pentatricopeptide repeat (PPR) superfamily protein;(source:Araport11)	1101
chr1	966000	966799	16.4814	12.6188	0.765639	1.02664e-05	AT1G03830	-	AT1G03830	protein_coding	protein_coding	guanylate-binding family protein		guanylate-binding family protein;(source:Araport11)	790
chr1	1639200	1640399	15.5305	12.3476	0.795055	9.35628e-08	AT1G05540	+	AT1G05540	protein_coding	protein_coding	Protein of unknown function (DUF295)		hypothetical protein (DUF295);(source:Araport11)	1177
chr1	1712400	1713199	15.3694	11.8052	0.768098	6.66638e-08	AT1G05700	+	AT1G05700	protein_coding	protein_coding	Leucine-rich repeat transmembrane protein kinase protein		Leucine-rich repeat transmembrane protein kinase protein;(source:Araport11)	799
chr1	1762000	1762799	15.8721	11.5903	0.730231	4.75948e-15	AT1G05835	+	AT1G05835	protein_coding	protein_coding	PHD finger protein		PHD finger protein;(source:Araport11)	655
chr1	1779200	1780399	21.1945	16.9306	0.79882	4.22502e-07	AT1G05890	+	ATARI5,ARI5	protein_coding	protein_coding	RING/U-box superfamily protein		RING/U-box superfamily protein;(source:Araport11)	1144
chr1	1859400	1862599	16.7436	13.393	0.799888	1.24814e-21	AT1G06130	-	GLX2-4	protein_coding	protein_coding	glyoxalase 2-4		glyoxalase 2-4;(source:Araport11)	1538
chr1	1941800	1948999	30.7925	24.3969	0.7923	3.71293e-35	AT1G06390	+	GSK1,BIL2,ATSK22,ATSK2-3,ATGSK1,SK22	protein_coding	protein_coding	GSK3/SHAGGY-like protein kinase 1	encodes a GSK3/shaggy-like protein kinase. Gene expression is induced by NaCl and ABA but not KCl, suggesting that this gene may be involved in response to osmotic stress. This protein can interact with the BZR1 protein involved in brassinosteroid-mediated signaling in a Y2H assay and promotes BZR1 phosphorylation in protoplasts.	GSK3/SHAGGY-like protein kinase 1;(source:Araport11)	2254
chr1	2040400	2041399	22.5991	17.6435	0.780717	1.80848e-05	AT1G06670	+	NIH	protein_coding	protein_coding	nuclear DEIH-boxhelicase	nuclear DEIH-box helicase (NIH) encoding a putative RNA and/or DNA helicase homologous to a group of nucleic acid helicases from the DEAD/H family with nuclear DEIH-box helicase (NIH) distinct N- and C-terminal regions that differ from animal DEIH proteins The mRNA is cell-to-cell mobile.	nuclear DEIH-boxhelicase;(source:Araport11)	990
chr1	2810400	2811399	24.1828	18.3311	0.758022	1.86011e-05	AT1G08780	-	PFD4,AIP3	protein_coding	protein_coding	ABI3-interacting protein 3		ABI3-interacting protein 3;(source:Araport11)	913
chr1	2903800	2904999	25.671	20.2759	0.789837	1.30536e-07	AT1G09020	-	SNF4,ATSNF4,KIN&#946;&#947;	protein_coding	protein_coding	homolog of yeast sucrose nonfermenting 4	Component of the regulatory subunit of SNF1-related protein kinase. As part of the regulatory complex it binds maltose which promotes kinase activity.	sucrose nonfermenting-like protein;(source:Araport11)	1062
chr1	2981600	2982799	24.6457	19.3347	0.784506	2.58264e-07	AT1G09230	-	U11/U12-65K	protein_coding	protein_coding	RNA-binding (RRM/RBD/RNP motifs) family protein	Encodes a U12-type spliceosomal protein that is an indispensible component of the minor spliceosome and plays a crucial role in U12 intron splicing and plant development.	RNA-binding (RRM/RBD/RNP motifs) family protein;(source:Araport11)	1113
chr1	3294800	3297799	27.3565	21.3086	0.778923	5.58826e-13	AT1G10090	-	AT1G10090	protein_coding	protein_coding	Early-responsive to dehydration stress protein (ERD4)		Early-responsive to dehydration stress protein (ERD4);(source:Araport11)	1398
chr1	3684600	3685999	33.7802	26.3464	0.779936	1.42343e-07	AT1G11060	+	AtWAPL1,WAPL1	protein_coding	protein_coding	WAPL (Wings apart-like protein regulation of heterochromatin) protein	Encodes one of two redundant proteins (the other is WAPL2) that are involved in prophase removal of cohesion during meiosis. Double mutants with wapl2 exhibit reduced fertility due to defects in meiosis and also some abnormal embryo development in rare cases where embryos are formed.	WAPL (Wings apart-like protein regulation of heterochromatin) protein;(source:Araport11)	1399
chr1	4382600	4383799	16.3527	12.6238	0.77197	8.44546e-09	AT1G12855	+	AT1G12855	protein_coding	protein_coding	F-box family protein		F-box family protein;(source:Araport11)	1073
chr1	4620400	4621599	10.5364	8.20446	0.778678	4.54001e-11	AT1G13470	-	AT1G13470	protein_coding	protein_coding	Protein of unknown function (DUF1262)		hypothetical protein (DUF1262);(source:Araport11)	1185
chr1	4672200	4673199	25.6691	20.4552	0.79688	3.42999e-06	AT1G13630	-	AT1G13630	protein_coding	protein_coding	Tetratricopeptide repeat (TPR)-like superfamily protein		Tetratricopeptide repeat (TPR)-like superfamily protein;(source:Araport11)	873
chr1	4726600	4727599	19.3828	14.0092	0.722765	5.44148e-11	AT1G13790	+	FDM4	protein_coding	protein_coding	XH/XS domain-containing protein	Belongs to a subgroup of SGS3-like proteins that act redundantly in RNA-directed DNA methylation: AT1G15910 (FDM1), AT4G00380 (FDM2), AT3G12550 (FDM3), AT1G13790 (FDM4), AT1G80790 (FDM5).	XH/XS domain-containing protein;(source:Araport11)	830
chr1	5030600	5032399	16.8657	13.1658	0.780626	6.59694e-17	AT1G14650	+	AT1G14650	protein_coding	protein_coding	SWAP (Suppressor-of-White-APricot)/surp domain-containing protein / ubiquitin family protein		SWAP (Suppressor-of-White-APricot)/surp domain-containing protein / ubiquitin family protein;(source:Araport11)	1283
chr1	5230200	5231199	34.3433	27.2081	0.792239	1.03682e-05	AT1G15200	-	AT1G15200	protein_coding	protein_coding	protein-protein interaction regulator family protein		protein-protein interaction regulator family protein;(source:Araport11)	984
chr1	5329000	5329799	17.6999	13.5553	0.76584	1.91052e-10	AT1G15510	+	ATECB2,ECB2,VAC1	protein_coding	protein_coding	Tetratricopeptide repeat (TPR)-like superfamily protein	Encodes a pentatricopeptide repeat protein required for chloroplast transcript accD RNA editing and early chloroplast biogenesis.	Tetratricopeptide repeat (TPR)-like superfamily protein;(source:Araport11)	736
chr1	5613200	5613999	18.4463	13.4632	0.729859	9.60107e-12	AT1G16420	-	ATMC8,MC8,MCP2e,AtMCP2e	protein_coding	protein_coding	metacaspase 8	Encodes a metacaspase (cysteine-type endopeptidase) that is involved in promoting programmed cell death in response to hydrogen peroxide (H2O2), UV light, and methyl viologen (MV). Transcript levels rise in response to UV-C, H2O2, and MV. In vitro assays demonstrate that this enzyme has a preference for cleaving after an arginine residue, and it has a pH optimum of 8.0.	metacaspase 8;(source:Araport11)	799
chr1	5764800	5766199	14.7631	11.4942	0.778576	4.27129e-09	AT1G16850	-	AT1G16850	protein_coding	protein_coding			transmembrane protein;(source:Araport11)	992
chr1	6167800	6168999	37.2528	29.3089	0.786757	2.33137e-06	AT1G17930	-	MAIN	protein_coding	protein_coding	Aminotransferase-like, plant mobile domain family protein		Aminotransferase-like, plant mobile domain family protein;(source:Araport11)	1045
chr1	6208800	6209599	19.2841	14.3689	0.745116	1.40552e-11	AT1G18040	-	CAK2AT,CDKD1;3,AT;CDCKD;3	protein_coding	protein_coding	cyclin-dependent kinase D1;3		cyclin-dependent kinase D1;(source:Araport11)	728
chr1	6483000	6483599	20.7246	14.3749	0.693615	9.93642e-09	AT1G18800	-	NRP2	protein_coding	protein_coding	NAP1-related protein 2	Double nrp1-1 nrp2-1 mutants show arrest of cell cycle progression at G2/M and disordered cellular organization occurred in root tips. Localize in the nucleus and can form homomeric and heteromeric protein complexes with NRP1. Bind histones Histone2A and Histone2B and associate with chromatin in vivo. Plant mutated in both NRP1 and NRP2 genes show hypersensitivity to genotoxic stresses including …	NAP1-related protein 2;(source:Araport11)	599
chr1	6951000	6951799	12.5819	9.73278	0.773554	3.77029e-09	AT1G20060	-	AT1G20060	protein_coding	protein_coding	ATP binding microtubule motor family protein		ATP binding microtubule motor family protein;(source:Araport11)	799
chr1	6958000	6959199	23.9961	17.391	0.724743	6.79537e-14	AT1G20070	-	AT1G20070	protein_coding	protein_coding			hypothetical protein;(source:Araport11)	1139
chr1	7006800	7007799	23.1839	18.2083	0.785386	2.51095e-09	AT1G20220	-	AT1G20220	protein_coding	protein_coding	Alba DNA/RNA-binding protein		Alba DNA/RNA-binding protein;(source:Araport11)	917
chr1	7065800	7066399	23.4675	16.7707	0.714635	4.04085e-07	.	.	.	.	.	.	.	.	.
chr1	7162400	7163199	16.1615	12.8491	0.795044	3.42447e-08	.	.	.	.	.	.	.	.	.
chr1	7615400	7616399	22.9037	17.3612	0.758009	2.65995e-07	AT1G21690	+	RFC4,EMB1968	protein_coding	protein_coding	ATPase family associated with various cellular activities (AAA)		ATPase family associated with various cellular activities (AAA);(source:Araport11)	895
chr1	7850000	7850999	12.9747	9.42954	0.726764	3.73606e-15	AT1G22230	+	AT1G22230	protein_coding	protein_coding			nucleolar GTP-binding protein;(source:Araport11)	999
chr1	8126000	8127399	23.2277	18.1049	0.779453	9.9778e-07	AT1G22950	-	AT1G22950	protein_coding	protein_coding	2-oxoglutarate (2OG) and Fe(II)-dependent oxygenase superfamily protein	Belongs to the 2OGD superfamily and contains an oxoglutarate/iron-dependent oxygenase domain (InterPro:IPR005123) of the prolyl 4-hydroxylase, alpha subunit subtype (P4Hc; InterPro:IPR006620), participates in epigenetic repression of flowering genes, works redundantly with CP2 to repress several members of the MADS-box transcription factors family, during vegetative development via histone modifi…	2-oxoglutarate (2OG) and Fe(II)-dependent oxygenase superfamily protein;(source:Araport11)	1286
chr1	8710000	8710799	17.8218	10.8534	0.608996	6.36713e-21	AT1G24580	+	AT1G24580	protein_coding	protein_coding	RING/U-box superfamily protein		RING/U-box superfamily protein;(source:Araport11)	799
chr1	8835400	8835999	14.0602	10.2385	0.72819	8.93015e-07	AT1G25211	+	AT1G25211	protein_coding	protein_coding	F-box family protein		F-box family protein;(source:Araport11)	599
chr1	9003400	9004799	35.4505	28.1087	0.7929	2.67968e-06	AT1G25682	-	CWC16a	protein_coding	protein_coding	Family of unknown function (DUF572)		coiled-coil protein (DUF572);(source:Araport11)	1362
chr1	9614400	9616199	27.3991	21.5179	0.785351	2.22652e-07	AT1G27650	+	ATU2AF35A	protein_coding	protein_coding	U2 snRNP auxiliary factor small subunit, putative	U2 auxiliary factor small subunit. The atU2AF35a protein and its homolog, atU2AF35b, contain most of the conserved domains of hsU2AF35, including the psiRRM, one RS domain, two zinc fingers, and the two regions for interacting with U2AF large subunit. Both proteins lack the stretch of glycines present in human U2AF35. The sequences are overall 83% identical, and each Arabidopsis homolog shows app…	U2 snRNP auxiliary factor small subunit;(source:Araport11)	1649
chr1	9627600	9628399	11.8203	9.02662	0.763654	2.11463e-09	AT1G27670	-	AT1G27670	protein_coding	protein_coding			transmembrane protein;(source:Araport11)	799
chr1	9698200	9699599	22.2794	17.763	0.797284	5.68693e-11	AT1G27850	+	AT1G27850	protein_coding	protein_coding			RUN/FYVE domain protein;(source:Araport11)	1302
chr1	9854600	9855199	13.6742	10.689	0.781691	3.98068e-07	AT1G28210	+	AtDjB1,ATJ1	protein_coding	protein_coding	DNAJ heat shock family protein	DnaJ homolog AtJ1 (atj)	DNAJ heat shock family protein;(source:Araport11)	599
chr1	9925400	9925999	15.259	5.36499	0.351595	6.22177e-75	.	.	.	.	.	.	.	.	.
chr1	10286400	10289799	22.8946	17.9963	0.78605	1.87439e-19	AT1G29390	-	COR413IM2,COR314-TM2	protein_coding	protein_coding	cold regulated 314 thylakoid membrane 2	Integral membrane protein in the inner envelope of chloroplasts. Provide freezing tolerance.	cold regulated 314 thylakoid membrane 2;(source:Araport11)	1703
chr1	10486000	10486799	16.5575	13.2022	0.797355	2.57601e-07	AT1G29940	-	NRPA2	protein_coding	protein_coding	nuclear RNA polymerase A2	Encodes a subunit of RNA polymerase 1 (aka RNA polymerase A).	nuclear RNA polymerase A2;(source:Araport11)	799
chr1	10896400	10899199	19.3017	14.8819	0.771015	1.34781e-14	AT1G30720	+	AtBBE10	protein_coding	protein_coding	FAD-binding Berberine family protein		FAD-binding Berberine family protein;(source:Araport11)	1275
chr1	10899600	10901799	38.6261	28.2129	0.73041	7.21152e-13	AT1G30730	+	AtBBE11	protein_coding	protein_coding	FAD-binding Berberine family protein		FAD-binding Berberine family protein;(source:Araport11)	1119
chr1	10903000	10904199	23.7423	15.836	0.666995	1.32275e-21	AT1G30740	+	AtBBE12	protein_coding	protein_coding	FAD-binding Berberine family protein		FAD-binding Berberine family protein;(source:Araport11)	1199
chr1	11181600	11182999	33.5888	26.2061	0.780204	1.93876e-07	AT1G31280	+	AGO2,AtAGO2	protein_coding	protein_coding	Argonaute family protein	Encodes Argonaute gene that binds viral siRNAs and is involved in antiviral defense response. Regulates innate immunity.Mutants have increased susceptibility to Potato virus X and tobacco rattle virus.	Argonaute family protein;(source:Araport11)	1399
chr1	11188200	11189399	24.1585	17.258	0.714366	1.21221e-16	AT1G31290	+	AGO3	protein_coding	protein_coding	ARGONAUTE 3		ARGONAUTE 3;(source:Araport11)	1199
chr1	11332400	11333599	15.5305	12.3885	0.797688	1.37083e-08	AT1G31660	-	ENP1,atENP1	protein_coding	protein_coding		Encodes a protein that is a ribosome biogenesis co-factor. Mutants display aberrant RNA processing and male and female gametophyte development.	bystin-like protein;(source:Araport11)	1140
chr1	11344000	11345199	14.5053	7.96917	0.549397	7.58889e-49	AT1G31690	+	AT1G31690	protein_coding	protein_coding	Copper amine oxidase family protein		Copper amine oxidase family protein;(source:Araport11)	1199
chr1	11841000	11841799	18.1569	14.5071	0.798986	2.65759e-08	AT1G32730	+	AT1G32730	protein_coding	protein_coding			electron carrier/iron ion-binding protein;(source:Araport11)	799
chr1	11881400	11882399	24.7311	19.4361	0.785897	6.46751e-05	AT1G32810	+	AT1G32810	protein_coding	protein_coding	RING/FYVE/PHD zinc finger superfamily protein		RING/FYVE/PHD zinc finger superfamily protein;(source:Araport11)	999
chr1	12108800	12109599	22.4067	17.5927	0.785154	3.08374e-07	AT1G33400	-	TPR9	protein_coding	protein_coding	Tetratricopeptide repeat (TPR)-like superfamily protein	Encodes one of the 36 carboxylate clamp (CC)-tetratricopeptide repeat (TPR) proteins (Prasad 2010, Pubmed ID: 20856808) with potential to interact with Hsp90/Hsp70 as co-chaperones.	Tetratricopeptide repeat (TPR)-like superfamily protein;(source:Araport11)	731
chr1	12736400	12738399	37.1024	29.3483	0.791008	7.58118e-15	AT1G34750	-	AT1G34750	protein_coding	protein_coding	Protein phosphatase 2C family protein		Protein phosphatase 2C family protein;(source:Araport11)	1796
chr1	12867000	12868599	34.5861	27.1703	0.785584	1.86787e-07	AT1G35160	+	GRF4,14-3-3PHI,GF14	protein_coding	protein_coding	GF14 protein phi chain	GF14 protein phi chain member of 14-3-3 protein family. This protein is reported to interact with the BZR1 transcription factor involved in brassinosteroid signaling and may affect the nucleocytoplasmic shuttling of BZR1 The mRNA is cell-to-cell mobile.	GF14 protein phi chain;(source:Araport11)	1519
chr1	13836400	13836999	17.3721	11.3033	0.650658	1.09166e-12	AT1G36622	-	AT1G36622	protein_coding	protein_coding			transmembrane protein;(source:Araport11)	554
chr1	13837400	13837999	16.8032	12.5729	0.748244	1.21404e-07	.	.	.	.	.	.	.	.	.
chr1	14285400	14285999	34.6222	26.1287	0.754681	0.000216487	AT1G07027	-	AT1G07027	lncRNA	long_noncoding_rna			None;(source:Araport11)	108
chr1	14295600	14296199	42.2009	32.6404	0.773453	0.000259254	AT1G38131	-	AT1G38131	protein_coding	protein_coding	O-fucosyltransferase family protein		O-fucosyltransferase family protein;(source:Araport11)	599
chr1	16887600	16888999	17.9732	13.879	0.772205	6.70859e-09	AT1G44740	+	AT1G44740	protein_coding	protein_coding			hypothetical protein;(source:Araport11)	1399
chr1	16963000	16963999	20.0285	14.3408	0.71602	2.3923e-14	AT1G44890	+	AT1G44890	protein_coding	protein_coding			inner membrane OXA1-like protein;(source:Araport11)	875
chr1	16964400	16964999	19.3836	14.8459	0.7659	3.51845e-06	AT1G44890	+	AT1G44890	protein_coding	protein_coding			inner membrane OXA1-like protein;(source:Araport11)	599
chr1	17319000	17319999	23.4275	18.6381	0.795565	1.33106e-08	AT1G47250	+	PAF2	protein_coding	protein_coding	20S proteasome alpha subunit F2	Encodes 20S proteasome subunit PAF2 (PAF2).	20S proteasome alpha subunit F2;(source:Araport11)	881
chr1	17847000	17848799	38.2776	30.436	0.795139	7.21944e-08	AT1G48300	+	DGAT3	protein_coding	protein_coding		Cytosolic iron-sulfur protein with a [2Fe-2S] cluster which synthesizes triacylglycerol (DGAT activity).	diacylglycerol acyltransferase;(source:Araport11)	1297
chr1	18748200	18749399	18.9005	14.8846	0.787524	1.23733e-10	AT1G50620	+	AT1G50620	protein_coding	protein_coding	RING/FYVE/PHD zinc finger superfamily protein		RING/FYVE/PHD zinc finger superfamily protein;(source:Araport11)	1159
chr1	18941200	18941599	16.258	12.6961	0.780914	8.95569e-07	AT1G51130	-	NSE4A	protein_coding	protein_coding	Nse4, component of Smc5/6 DNA repair complex		Nse4, component of Smc5/6 DNA repair complex;(source:Araport11)	399
chr1	19109800	19110399	17.7175	12.7163	0.717725	5.58086e-08	AT1G51530	+	AT1G51530	protein_coding	protein_coding	RNA-binding (RRM/RBD/RNP motifs) family protein		RNA-binding (RRM/RBD/RNP motifs) family protein;(source:Araport11)	546
chr1	19499000	19499999	27.5575	21.2042	0.769453	9.814e-11	AT1G52360	+	AT1G52360	protein_coding	protein_coding	Coatomer, beta' subunit		Coatomer, beta subunit;(source:Araport11)	854
chr1	19560000	19560599	23.8129	18.5113	0.777364	0.000151037	AT1G52500	+	FPG-1,FPG-2,MMH,ATMMH-1,ATMMH-2,MMH-1,MMH-2,ATFPG-1,ATFPG-2	protein_coding	protein_coding	MUTM homolog-1	Encodes one of the splice variants of Arabidopsis thaliana MutM homolog. Has abasic lyase activity and does not exhibit significant cleavage of a double-stranded oligonucleotide that contained 8-oxo-guanine. Sequence similarity to atmmh-1.	MUTM homolog-1;(source:Araport11)	599
chr1	19963400	19964799	16.4334	7.36472	0.448156	1.55509e-85	AT1G53490	+	HEI10	protein_coding	protein_coding	RING/U-box superfamily protein	Encodes HEI10, a RING finger-containing protein. HEI10 belongs to a group of proteins well conserved among species known as ZMM. Required for class I crossover formation. The mRNA is cell-to-cell mobile.	RING/U-box superfamily protein;(source:Araport11)	1399
chr1	20243000	20243799	26.6261	21.1696	0.795069	9.68147e-06	AT1G54215	+	AT1G54215	protein_coding	protein_coding	proline-rich family protein		proline-rich family protein;(source:Araport11)	730
chr1	20322800	20323999	27.0007	21.1454	0.783143	4.86836e-07	AT1G54440	+	RRP6L1,AtRRP6L1	protein_coding	protein_coding	Polynucleotidyl transferase, ribonuclease H fold protein with HRDC domain	Rrp6-like protein, controls RNA-directed DNA methylation by helping with the retention of noncoding RNAs in normal cells.	Polynucleotidyl transferase, ribonuclease H fold protein with HRDC domain-containing protein;(source:Araport11)	1036
chr1	20384400	20384999	16.8438	13.1463	0.780483	0.000145217	AT1G54570	-	PES1	protein_coding	protein_coding	Esterase/lipase/thioesterase family protein	Encodes a protein with phytyl ester synthesis and diacylglycerol acyltransferase activities that is involved in the deposition of free phytol and free fatty acids in the form of phytyl esters in chloroplasts, a process involved in maintaining the integrity of the photosynthetic membrane during abiotic stress and senescence.	Esterase/lipase/thioesterase family protein;(source:Araport11)	599
chr1	21181000	21182599	22.3166	17.6354	0.790237	2.11657e-08	AT1G56540	+	AT1G56540	protein_coding	protein_coding	Disease resistance protein (TIR-NBS-LRR class) family		Disease resistance protein (TIR-NBS-LRR class) family;(source:Araport11)	1015
chr1	21395200	21395999	18.2788	14.4764	0.791978	1.13651e-06	AT1G57770	+	AT1G57770	protein_coding	protein_coding	FAD/NAD(P)-binding oxidoreductase family protein		FAD/NAD(P)-binding oxidoreductase family protein;(source:Araport11)	799
chr1	22399600	22400399	24.722	17.7155	0.716588	3.65767e-10	AT1G60850	-	AAC42,ATRPAC42	protein_coding	protein_coding	DNA-directed RNA polymerase family protein		DNA-directed RNA polymerase family protein;(source:Araport11)	799
chr1	23423200	23423999	16.0853	12.7263	0.791176	2.00933e-06	AT1G63160	-	EMB2811,RFC2	protein_coding	protein_coding	replication factor C 2		replication factor C 2;(source:Araport11)	714
chr1	23727800	23728999	18.0174	13.8514	0.768779	3.22052e-13	AT1G63930	+	ROH1	protein_coding	protein_coding	from the Czech 'roh' meaning 'corner'		from the Czech roh meaning corner;(source:Araport11)	1199
chr1	23863000	23863599	16.6203	12.8596	0.773729	7.34497e-09	AT1G64300	+	AT1G64300	protein_coding	protein_coding	Protein kinase family protein		Protein kinase family protein;(source:Araport11)	534
chr1	24245200	24246199	31.0418	24.5561	0.791066	4.80581e-07	AT1G65280	+	AT1G65280	protein_coding	protein_coding	DNAJ heat shock N-terminal domain-containing protein		DNAJ heat shock N-terminal domain-containing protein;(source:Araport11)	999
chr1	24372800	24373799	23.3422	17.4594	0.747976	1.66518e-09	AT1G65560	-	AT1G65560	protein_coding	protein_coding	Zinc-binding dehydrogenase family protein		Zinc-binding dehydrogenase family protein;(source:Araport11)	999
chr1	25140800	25141199	19.0642	15.2169	0.798192	0.000111563	AT1G67210	+	AT1G67210	protein_coding	protein_coding	Proline-rich spliceosome-associated (PSP) family protein / zinc knuckle (CCHC-type) family protein		Proline-rich spliceosome-associated (PSP) family protein / zinc knuckle (CCHC-type) family protein;(source:Araport11)	385
chr1	25340200	25341399	28.5233	21.3398	0.748153	1.83812e-07	AT1G67620	+	AT1G67620	protein_coding	protein_coding	Lojap-related protein		Lojap-related protein;(source:Araport11)	1047
chr1	25343800	25344799	21.7463	6.63014	0.304886	6.90175e-134	AT1G67630	-	EMB2814,POLA2	protein_coding	protein_coding	DNA polymerase alpha 2		DNA polymerase alpha 2;(source:Araport11)	360
chr1	25508800	25509199	16.624	11.282	0.678657	1.83662e-07	AT1G68050	+	FKF1,ADO3	protein_coding	protein_coding	flavin-binding, kelch repeat, f box 1	Encodes FKF1, a flavin-binding kelch repeat F box protein, is clock-controlled, regulates transition to flowering. Forms a complex with GI on the CO promoter to regulate CO expression.	flavin-binding, kelch repeat, f box 1;(source:Araport11)	399
chr1	26061800	26062399	13.6335	10.5662	0.775017	6.69213e-06	AT1G69320	+	CLE10	protein_coding	protein_coding	CLAVATA3/ESR-RELATED 10	Member of a large family of putative ligands homologous to the Clavata3 gene. Consists of a single exon.	CLAVATA3/ESR-RELATED 10;(source:Araport11)	599
chr1	26393000	26394399	32.3448	25.3644	0.784188	1.86213e-07	AT1G70070	-	ISE2,PDE317,EMB25	protein_coding	protein_coding	DEAD/DEAH box helicase, putative	Allelic to ISE2(increased size exclusion limit of plasmodesmata 2). Mutants maintain dilated plasmodesmata at the embryonic torpedo stage.	DEAD/DEAH box helicase;(source:Araport11)	1196
chr1	26458800	26459599	14.6382	10.6385	0.726763	3.0305e-13	AT1G70260	-	UMAMIT36,RTP1	protein_coding	protein_coding	nodulin MtN21 /EamA-like transporter family protein	Encodes an endoplasmic reticulum (ER)-localized nodulin MtN21-like transporter family protein that negatively regulates resistance against biotrophic pathogens but not the necrotrophic pathogen, B. cinerea, possibly by regulating ROS production, cell death and PR1 expression.	nodulin MtN21 /EamA-like transporter family protein;(source:Araport11)	770
chr1	26988600	26989599	26.4854	20.5903	0.777421	1.10383e-07	AT1G71750	-	HGPT	protein_coding	protein_coding	Hypoxanthine-guanine phosphoribosyltransferase	Encodes a protein with hypoxanthine-guanine-phosphoribosyltransferase activity. Unlike some related enzymes, it does not appear to act on xanthine in vitro. The enzyme catalyzes reactions occurring in both directions, but appears to prefer acting on guanine, followed by hypoxanthine, in vitro. The enzyme is likely to function in purine salvage pathways and appears to be important for seed germina…	Hypoxanthine-guanine phosphoribosyltransferase;(source:Araport11)	599
chr1	28019400	28019999	15.2183	11.7334	0.771006	2.45574e-05	AT1G74560	-	NRP1	protein_coding	protein_coding	NAP1-related protein 1	Double nrp1-1 nrp2-1 mutants show arrest of cell cycle progression at G2/M and disordered cellular organization occurred in root tips. Localize in the nucleus and can form homomeric and heteromeric protein complexes with NRP2. Bind histones Histone2A and Histone2B and associate with chromatin in vivo. Plant mutated in both NRP1 and NRP2 genes show hypersensitivity to genotoxic stresses including …	NAP1-related protein 1;(source:Araport11)	599
chr1	28173800	28178799	15.1603	11.9566	0.788678	1.04073e-27	AT1G75030	+	ATLP-3,TLP-3	protein_coding	protein_coding	thaumatin-like protein 3	encodes a PR5-like protein	thaumatin-like protein 3;(source:Araport11)	1270
chr1	28180000	28181199	20.484	13.5138	0.659725	2.40157e-25	AT1G75050	+	AT1G75050	protein_coding	protein_coding	Pathogenesis-related thaumatin superfamily protein		Pathogenesis-related thaumatin superfamily protein;(source:Araport11)	1143
chr1	28625800	28626599	24.2346	19.3581	0.798779	0.00011693	AT1G76300	+	SmD3	protein_coding	protein_coding	snRNP core protein SMD3		snRNP core protein SMD3;(source:Araport11)	729
chr1	28955400	28956399	23.2813	17.8277	0.765752	3.62066e-06	AT1G77080	+	FLM,AGL27,MAF1	protein_coding	protein_coding	K-box region and MADS-box transcription factor family protein	MADS domain protein - flowering regulator that is closely related to FLC. Deletion of this locus in Nd ecotype is correlated with earlier flowering in short days suggesting function as a negative regulator of flowering.	K-box region and MADS-box transcription factor family protein;(source:Araport11)	917
chr1	28963600	28964199	13.7757	10.259	0.744717	3.25734e-07	AT1G09703	+	AT1G09703	lncRNA	long_noncoding_rna			None;(source:Araport11)	294
chr1	29027800	29028399	14.4259	9.80852	0.679924	8.63467e-13	AT1G77270	+	AT1G77270	protein_coding	protein_coding			hypothetical protein;(source:Araport11)	599
chr1	29051600	29051999	18.5762	13.5569	0.729799	2.00941e-06	AT1G77310	+	UBN2	protein_coding	protein_coding			wound-responsive family protein;(source:Araport11)	399
chr1	29172000	29172999	25.9615	19.5466	0.752907	3.17429e-06	AT1G77620	-	AT1G77620	protein_coding	protein_coding	P-loop containing nucleoside triphosphate hydrolases superfamily protein		P-loop containing nucleoside triphosphate hydrolases superfamily protein;(source:Araport11)	999
chr1	29629200	29630599	34.1369	27.2582	0.798497	4.32539e-06	AT1G78810	-	AT1G78810	protein_coding	protein_coding			hypothetical protein;(source:Araport11)	1378
chr1	29683200	29683999	13.6786	10.3775	0.758667	7.28321e-10	AT1G78940	-	AT1G78940	protein_coding	protein_coding	Protein kinase protein with adenine nucleotide alpha hydrolases-like domain		kinase with adenine nucleotide alpha hydrolases-like domain-containing protein;(source:Araport11)	799
chr1	30073600	30074599	22.7696	18.0733	0.793747	9.09586e-07	AT1G79950	+	RTEL1	protein_coding	protein_coding	RAD3-like DNA-binding helicase protein	Encodes a homologue of human Regulator of Telomere Elongation Helicase1 (RTEL1). Plays a central role in the preservation of genome stability.	RAD3-like DNA-binding helicase protein;(source:Araport11)	999
chr1	30165200	30165799	22.4313	17.856	0.796031	0.00150561	AT1G80210	-	AtBRCC36A,BRCC36A	protein_coding	protein_coding	Mov34/MPN/PAD-1 family protein		Mov34/MPN/PAD-1 family protein;(source:Araport11)	555
chr2	312800	313799	27.6184	22.0023	0.796654	3.82893e-06	AT2G01690	-	AT2G01690	protein_coding	protein_coding	ARM repeat superfamily protein	Homologous to mammalian VAC14s, which is involved in the production of phosphatidylinositol 3,5-bisphosphate. Mutants are male gametophyte lethal.	ARM repeat superfamily protein;(source:Araport11)	999
chr2	1163400	1164399	16.2153	10.4854	0.646636	4.7655e-20	AT2G03810	+	AT2G03810	protein_coding	protein_coding	18S pre-ribosomal assembly protein gar2-related		18S pre-ribosomal assembly protein gar2-like protein;(source:Araport11)	999
chr2	1619600	1620399	25.1333	19.2353	0.765331	7.22219e-09	AT2G04630	-	NRPE6B,NRPB6B	protein_coding	protein_coding	RNA polymerase Rpb6	One of two highly similar proteins that can serve as a non-catalytic subunit of nuclear DNA-dependent RNA polymerases II and V; homologous to budding yeast RPB6 and the E. coli RNA polymerase omega subunit. Probably redundant with At5g51940.	RNA polymerase Rpb6;(source:Araport11)	779
chr2	1781000	1781599	34.2565	26.9273	0.786049	0.00291324	.	.	.	.	.	.	.	.	.
chr2	1788000	1788799	25.4075	20.2485	0.79695	5.96205e-06	.	.	.	.	.	.	.	.	.
chr2	2585000	2585799	17.9741	14.2154	0.790882	2.62934e-06	AT2G06510	+	ATRPA1A,ATRPA70A,RPA70A,RPA1A	protein_coding	protein_coding	replication protein A 1A	Encodes a homolog of Replication Protein A that is involved in meiosis I in pollen mother cells. rpa1a mutants have a reduced number of class I crossovers. The protein is located in chromatin-associated foci in early leptotene and can be detected in these foci until late pachytene of meiosis I.	replication protein A 1A;(source:Araport11)	799
chr2	4310400	4312199	20.0385	15.7157	0.784275	1.92886e-10	AT2G10940	-	AT2G10940	protein_coding	protein_coding	Bifunctional inhibitor/lipid-transfer protein/seed storage 2S albumin superfamily protein		Bifunctional inhibitor/lipid-transfer protein/seed storage 2S albumin superfamily protein;(source:Araport11)	1762
chr2	5913200	5913999	13.0541	9.3797	0.718525	7.22944e-09	AT2G14050	+	MCM9	protein_coding	protein_coding	minichromosome maintenance 9		minichromosome maintenance 9;(source:Araport11)	799
chr2	6366800	6367799	18.8833	14.795	0.783497	7.57358e-07	AT2G14835	+	AT2G14835	protein_coding	protein_coding	RING/U-box superfamily protein		RING/U-box superfamily protein;(source:Araport11)	921
chr2	6481600	6482399	26.4585	20.3252	0.768192	1.34551e-05	AT2G15000	-	AT2G15000	protein_coding	protein_coding			caspase-6 protein;(source:Araport11)	799
chr2	6637800	6640999	23.2531	18.5808	0.799068	4.9346e-17	AT2G15270	+	AT2G15270	protein_coding	protein_coding			PRKR-interacting protein;(source:Araport11)	1599
chr2	6832800	6833799	24.4752	19.0187	0.77706	2.55028e-08	AT2G15690	-	DYW2	protein_coding	protein_coding	Tetratricopeptide repeat (TPR)-like superfamily protein	Encodes an atypical PPR-DYW protein containing five predicted PPR domains and a C-terminal DYW domain separated by an amino acid sequence that do not clearly correspond to an E domain. It is expressed in both the mitochondrion and chloroplast and is also involved in RNA editing in the mitochondrion and chloroplast as a core member of E+-type PPR editosomes.	Tetratricopeptide repeat (TPR)-like superfamily protein;(source:Araport11)	977
chr2	6908400	6909599	29.1831	22.8743	0.78382	2.36466e-09	AT2G15860	-	AT2G15860	protein_coding	protein_coding			BAT2 domain protein;(source:Araport11)	1098
chr2	7047800	7048399	14.1008	10.73	0.76095	4.09698e-08	AT2G16270	-	AT2G16270	protein_coding	protein_coding			transmembrane protein;(source:Araport11)	599
chr2	7317000	7317999	15.7036	12.4622	0.793589	2.87363e-12	AT2G16890	+	UGT90A1	protein_coding	protein_coding	UDP-Glycosyltransferase superfamily protein		UDP-Glycosyltransferase superfamily protein;(source:Araport11)	999
chr2	7346600	7347599	25.4742	19.4239	0.762493	4.86703e-10	AT2G16940	-	AT2G16940	protein_coding	protein_coding	Splicing factor, CC1-like		Splicing factor, CC1-like protein;(source:Araport11)	864
chr2	7942000	7943199	15.7335	12.5522	0.797801	6.41978e-08	AT2G18260	+	SYP112,ATSYP112	protein_coding	protein_coding	syntaxin of plants 112	member of SYP11 Gene Family	syntaxin of plants 112;(source:Araport11)	1199
chr2	8415000	8415999	37.2793	28.8166	0.772992	3.98202e-06	AT2G19430	+	THO6,AtTHO6,DWA1	protein_coding	protein_coding	DWD (DDB1-binding WD40 protein) hypersensitive to ABA 1	This gene is predicted to encode a protein with a DWD motif. It can bind to DDB1a in Y2H assays, and DDB1b in co-IP assays, and may be involved in the formation of a CUL4-based E3 ubiquitin ligase. Encodes a component of the putative Arabidopsis THO/TREX complex: THO1 or HPR1 (At5g09860), THO2 (At1g24706), THO3 or TEX1 (At5g56130), THO5 (At5g42920, At1g45233), THO6 (At2g19430), and THO7 (At5g1679…	DWD (DDB1-binding WD40 protein) hypersensitive to ABA 1;(source:Araport11)	954
chr2	8928200	8929799	20.3529	16.0168	0.786954	1.0242e-09	AT2G20720	-	AT2G20720	protein_coding	protein_coding	Pentatricopeptide repeat (PPR) superfamily protein		Pentatricopeptide repeat (PPR) superfamily protein;(source:Araport11)	1599
chr2	9178400	9179199	27.6009	22.06	0.799249	1.23619e-05	AT2G21440	-	AT2G21440	protein_coding	protein_coding	RNA-binding (RRM/RBD/RNP motifs) family protein		RNA-binding (RRM/RBD/RNP motifs) family protein;(source:Araport11)	766
chr2	9270800	9271999	21.499	16.6749	0.775613	3.97621e-12	AT2G21710	+	EMB2219	protein_coding	protein_coding	Mitochondrial transcription termination factor family protein		Mitochondrial transcription termination factor family protein;(source:Araport11)	1199
chr2	10348200	10351399	35.3781	27.2999	0.771661	6.58091e-12	AT2G24330	-	AT2G24330	protein_coding	protein_coding	Protein of unknown function (DUF2296)	Encodes one of two LUNAPARK proteins in Arabidopsis. Both LNPA and LNPB are predominantly distributed throughout the ER, but not preferentially localized at the three-way junctions. Mutation of both LNPA and LNPB together caused the cortical ER to develop poor ER cisternae and a less dense tubular network.	integral membrane metal-binding family protein (DUF2296);(source:Araport11)	1721
chr2	10421600	10422799	22.0979	17.4728	0.7907	1.24579e-09	AT2G24530	+	AT2G24530	protein_coding	protein_coding			transcriptional regulator of RNA polII, SAGA, subunit;(source:Araport11)	959
chr2	10431000	10431799	14.425	10.5311	0.730059	3.62434e-11	AT2G24560	+	AT2G24560	protein_coding	protein_coding	GDSL-like Lipase/Acylhydrolase family protein	GDSL-motif esterase/acyltransferase/lipase. Enzyme group with broad substrate specificity that may catalyze acyltransfer or hydrolase reactions with lipid and non-lipid substrates.	GDSL-like Lipase/Acylhydrolase family protein;(source:Araport11)	540
chr2	10906400	10907399	25.5839	15.8264	0.618608	1.24448e-17	AT2G25625	+	CV	protein_coding	protein_coding			histone deacetylase-like protein;(source:Araport11)	950
chr2	11189800	11191599	20.2009	16.1521	0.799573	8.86277e-11	AT2G26280	-	CID7	protein_coding	protein_coding	CTC-interacting domain 7	smr (Small MutS Related) domain-containing protein	CTC-interacting domain 7;(source:Araport11)	1624
chr2	11230000	11230599	12.7192	9.70613	0.763109	8.79754e-07	AT2G26390	-	SERP4	protein_coding	protein_coding	Serine protease inhibitor (SERPIN) family protein		Serine protease inhibitor (SERPIN) family protein;(source:Araport11)	598
chr2	11427200	11427799	19.1601	14.5592	0.759871	2.53039e-07	AT2G26790	-	AT2G26790	protein_coding	protein_coding	Pentatricopeptide repeat (PPR) superfamily protein		Pentatricopeptide repeat (PPR) superfamily protein;(source:Araport11)	592
chr2	11780800	11782399	30.4075	24.0789	0.791874	1.36256e-07	AT2G27600	+	VPS4,SKD1,ATSKD1	protein_coding	protein_coding	AAA-type ATPase family protein	Encodes a SKD1 (Suppressor of K+ Transport Growth Defect1) homolog. Localized to the cytoplasm and to multivesicular endosomes. Involved in multivesicular endosome function. The mRNA is cell-to-cell mobile.	AAA-type ATPase family protein;(source:Araport11)	1504
chr2	11951000	11952399	26.9685	20.8141	0.771793	6.4746e-13	AT2G28060	-	KIN&#946;3	protein_coding	protein_coding	5'-AMP-activated protein kinase beta-2 subunit protein	Component of the regulatory subunit of SNF1-related protein kinase. As part of the regulatory complex it binds maltose which promotes kinase activity.	5-AMP-activated protein kinase beta-2 subunit protein;(source:Araport11)	1253
chr2	12548000	12548599	16.8844	13.3101	0.788308	8.06462e-05	AT2G29190	-	APUM2,PUM2	protein_coding	protein_coding	pumilio 2	Encodes a member of the Arabidopsis Pumilio (APUM) proteins containing PUF domain (eight repeats of approximately 36 amino acids each). PUF proteins regulate both mRNA stability and translation through sequence-specific binding to the 3' UTR of target mRNA transcripts.	pumilio 2;(source:Araport11)	563
chr2	13107800	13109599	18.5705	13.3976	0.721445	2.68517e-24	AT2G30766	+	AT2G30766	protein_coding	protein_coding		Functions in iron homeostasis, activates iron deficiency response genes such as bHLH38, bHLH39, IRT1, and FRO2.	hypothetical protein;(source:Araport11)	1799
chr2	13125800	13126999	18.0377	14.3629	0.796271	5.96664e-06	AT2G30800	-	HVT1,ATVT-1	protein_coding	protein_coding	helicase in vascular tissue and tapetum	Has RNA or DNA helicase activity and expressed specifically in tapetum and vascular tissue. First identified member of a new group of the mle helicase group of the DEAH family.	helicase in vascular tissue and tapetum;(source:Araport11)	1013
chr2	13426800	13427999	21.7833	17.0227	0.781456	4.72645e-08	AT2G31530	+	SCY2,EMB2289	protein_coding	protein_coding	SecY protein transport family protein	Encodes a component of the thylakoid-localized Sec system involved in the translocation of cytoplasmic proteins into plastid. Loss-of-function mutations result in arrest at the globular stage and embryo lethality.	SecY protein transport family protein;(source:Araport11)	989
chr2	13581600	13582199	19.282	12.7572	0.661612	1.03705e-14	AT2G31945	+	AT2G31945	protein_coding	protein_coding			transmembrane protein;(source:Araport11)	599
chr2	13730400	13731399	15.2041	11.8974	0.782513	1.6258e-09	AT2G32320	+	THG2	protein_coding	protein_coding	tRNAHis guanylyltransferase		tRNAHis guanylyltransferase;(source:Araport11)	999
chr2	14143200	14147399	18.5472	14.6085	0.787639	2.58418e-32	AT2G33380	-	CLO3,RD20,PXG3,AtCLO3,AtRD20,CLO-3	protein_coding	protein_coding	Caleosin-related family protein	Encodes a calcium binding protein whose mRNA is induced upon treatment with NaCl, ABA and in response to desiccation. mRNA expression under drought conditions is apparent particularly in leaves and flowers. Isoform of caleosin with a role as a peroxygenase involved in oxylipin metabolism during biotic and abiotic stress. Involved in the production of 2-hydroxy-octadecatrienoic acid. The peroxygen…	Caleosin-related family protein;(source:Araport11)	1725
chr2	14188800	14190399	34.198	27.0629	0.791359	6.76607e-08	AT2G33500	-	BBX12	protein_coding	protein_coding	B-box type zinc finger protein with CCT domain		B-box type zinc finger protein with CCT domain-containing protein;(source:Araport11)	1478
chr2	14319800	14320799	23.4153	18.6626	0.797026	9.58929e-06	AT2G33847	-	AT2G33847	protein_coding	protein_coding			hypothetical protein;(source:Araport11)	914
chr2	14359000	14360199	23.184	18.0355	0.777929	1.59371e-05	AT2G33980	-	atnudt22,NUDT22	protein_coding	protein_coding	nudix hydrolase homolog 22		nudix hydrolase homolog 22;(source:Araport11)	1058
chr2	14517800	14519199	24.2629	19.1307	0.788475	5.97676e-10	AT2G34410	+	RWA3	protein_coding	protein_coding	O-acetyltransferase family protein	Encodes a homolog of the protein Cas1p known to be involved in polysaccharide O-acetylation in Cryptococcus neoformans. Has high similarity to RWA2 whose mutant displays reduced acetylation. The protein is expressed in the Golgi and is involved in the acetylation of xylan during secondary wall biosynthesis.	O-acetyltransferase family protein;(source:Araport11)	856
chr2	14728800	14730999	15.8179	12.1375	0.767327	7.1801e-19	AT2G34920	-	EDA18	protein_coding	protein_coding	RING/U-box superfamily protein		RING/U-box superfamily protein;(source:Araport11)	2199
chr2	14861200	14863399	19.5815	14.179	0.724102	3.56099e-21	AT2G35290	-	SAUR79	protein_coding	protein_coding			hypothetical protein;(source:Araport11)	978
chr2	14872200	14872999	13.5415	10.6232	0.784492	3.08109e-07	AT2G35340	+	MEE29	protein_coding	protein_coding	helicase domain-containing protein		helicase domain-containing protein;(source:Araport11)	735
chr2	15530600	15531999	23.8106	18.9992	0.79793	1.06285e-06	AT2G36980	+	PCMP-E73	protein_coding	protein_coding	Tetratricopeptide repeat (TPR)-like superfamily protein		Tetratricopeptide repeat (TPR)-like superfamily protein;(source:Araport11)	1186
chr2	16736600	16737399	14.9734	11.9127	0.795591	7.20357e-09	AT2G40085	-	AT2G40085	protein_coding	protein_coding			hypothetical protein;(source:Araport11)	694
chr2	17271600	17273199	19.7363	15.4415	0.782391	5.2983e-09	AT2G41440	+	AT2G41440	protein_coding	protein_coding			agamous-like MADS-box protein;(source:Araport11)	1599
chr2	17704800	17705799	21.8072	17.0296	0.780916	7.54867e-12	AT2G42520	+	RH37	protein_coding	protein_coding	P-loop containing nucleoside triphosphate hydrolases superfamily protein		P-loop containing nucleoside triphosphate hydrolases superfamily protein;(source:Araport11)	999
chr2	17709400	17709999	12.3332	9.54231	0.773709	3.76366e-09	AT2G42530	-	COR15B	protein_coding	protein_coding	cold regulated 15b	Encodes COR15B, a protein that protects chloroplast membranes during freezing.	cold regulated 15b;(source:Araport11)	599
chr2	17834800	17835799	29.9819	23.4756	0.782992	4.37724e-08	AT2G42865	-	AT2G42865	protein_coding	protein_coding			hypothetical protein;(source:Araport11)	324
chr2	18529600	18529999	17.0511	10.6365	0.623801	5.68025e-12	AT2G44930	-	AT2G44930	protein_coding	protein_coding	Plant protein of unknown function (DUF247)		transmembrane protein, putative (DUF247);(source:Araport11)	399
chr2	18777400	18778599	16.373	13.0126	0.79476	5.3055e-06	AT2G45560	-	CYP76C1	protein_coding	protein_coding	cytochrome P450, family 76, subfamily C, polypeptide 1	cytochrome P450 monooxygenase	cytochrome P450, family 76, subfamily C, polypeptide 1;(source:Araport11)	1199
chr2	19493000	19493799	11.6832	9.28759	0.794953	2.26504e-05	AT2G47500	+	KIN14I	protein_coding	protein_coding	P-loop nucleoside triphosphate hydrolases superfamily protein with CH (Calponin Homology) domain		P-loop nucleoside triphosphate hydrolases superfamily protein with CH (Calponin Homology) domain-containing protein;(source:Araport11)	799
chr2	19531800	19532999	19.4892	15.3041	0.785261	1.23008e-09	AT2G47620	+	CHB1,SWI3A,ATSWI3A	protein_coding	protein_coding	SWITCH/sucrose nonfermenting 3A	Homologous to yeast SWI3 and a member of the Arabidopsis SWI3 gene family. Protein physically interacts with ATSWI3B and ATSWI3C, the other two members of the SWI3 family.	SWITCH/sucrose nonfermenting 3A;(source:Araport11)	1061
chr3	127800	130399	27.858	15.9894	0.573961	1.0517e-111	AT3G01345	+	AT3G01345	protein_coding	protein_coding	Expressed protein		Expressed protein;(source:Araport11)	1262
chr3	309600	311199	31.5035	24.9764	0.792813	2.15857e-11	AT3G01890	+	SWP73A	protein_coding	protein_coding	SWIB/MDM2 domain superfamily protein	Encodes SWP73A, a subunit of the SWI/SNF chromatin remodeling complex. While undergoing normal vegetative development, swp73a mutants display reduced expression of FLOWERING LOCUS C and early flowering in short days.	SWIB/MDM2 domain superfamily protein;(source:Araport11)	1193
chr3	410600	411599	12.8285	9.44181	0.736003	9.93149e-11	AT3G02210	-	COBL1	protein_coding	protein_coding	COBRA-like protein 1 precursor		COBRA-like protein 1 precursor;(source:Araport11)	999
chr3	469600	470799	24.2397	19.0892	0.787518	6.74419e-12	AT3G02320	+	TRM1a,AtTRM1a	protein_coding	protein_coding	N2,N2-dimethylguanosine tRNA methyltransferase		N2,N2-dimethylguanosine tRNA methyltransferase;(source:Araport11)	933
chr3	567400	569199	17.7046	13.8339	0.781373	1.04629e-06	AT3G02650	+	AT3G02650	protein_coding	protein_coding	Tetratricopeptide repeat (TPR)-like superfamily protein		Tetratricopeptide repeat (TPR)-like superfamily protein;(source:Araport11)	1188
chr3	571400	572399	27.1067	21.5725	0.795836	8.17795e-06	AT3G02660	-	EMB2768,FAC31	protein_coding	protein_coding	Tyrosyl-tRNA synthetase, class Ib, bacterial/mitochondrial		Tyrosyl-tRNA synthetase, class Ib, bacterial/mitochondrial;(source:Araport11)	986
chr3	653600	654399	17.9894	13.2022	0.733888	7.85365e-09	AT3G02920	-	RPA2B,ATRPA32B,RPA32B	protein_coding	protein_coding	Replication protein A, subunit RPA32		Replication protein A, subunit RPA32;(source:Araport11)	799
chr3	692000	692799	18.9947	13.018	0.685349	2.79999e-09	AT3G03060	+	AT3G03060	protein_coding	protein_coding	P-loop containing nucleoside triphosphate hydrolases superfamily protein		P-loop containing nucleoside triphosphate hydrolases superfamily protein;(source:Araport11)	799
chr3	1200400	1201199	28.2864	22.2595	0.786933	2.00973e-06	AT3G04490	+	AT3G04490	protein_coding	protein_coding			exportin-4 protein;(source:Araport11)	799
chr3	1632200	1633199	27.6549	21.4866	0.776955	9.4322e-06	AT3G05625	+	AT3G05625	protein_coding	protein_coding	Tetratricopeptide repeat (TPR)-like superfamily protein		Tetratricopeptide repeat (TPR)-like superfamily protein;(source:Araport11)	987
chr3	1806600	1807399	27.3877	20.8625	0.761747	1.00068e-07	AT3G06010	-	ATCHR12,CHR12	protein_coding	protein_coding	Homeotic gene regulator	Encodes AtCHR12, a SNF2/Brahma-type chromatin-remodeling protein. AtCHR12 mediates temporary growth arrest in Arabidopsis upon perceiving environmental stress.	SNF2/Brahma-type chromatin-remodeling protein CHR12;(source:Araport11)	799
chr3	2124000	2125199	24.3209	19.4063	0.797927	2.53173e-07	AT3G06730	+	TRX	protein_coding	protein_coding	Thioredoxin z	Encodes a plastidial thioredoxin (TRX) isoform that defines a branch of plastidial TRXs lying between x- and y-type TRXs and thus was named TRX z. Possesses disulfide reductase activity in vitro. TRX z was previously named as Trx p (thioredoxin putative and plastidic) before its thioredoxin activity was confirmed (Meng et al., PNAS 2010, 107:3900). Knockout mutant of TRX z has a severe albino phe…	Thioredoxin z;(source:Araport11)	1045
chr3	2441600	2442799	12.0285	9.29907	0.773086	6.43529e-13	AT3G07650	+	COL9,BBX7	protein_coding	protein_coding	CONSTANS-like 9	This gene belongs to the CO (CONSTANS) gene family. This gene family is divided in three subgroups: groups III, to which COL9 belongs, is characterised by one B-box (supposed to regulate protein-protein interactions) and a second diverged zinc finger. COL9 downregulates expression of CO (CONSTANS) as well as FT and SOC1 which are known regulatory targets of CO. The mRNA is cell-to-cell mobile.	CONSTANS-like 9;(source:Araport11)	1199
chr3	2581200	2582199	18.4569	14.5618	0.788962	3.69324e-08	AT3G08505	-	MKRN	protein_coding	protein_coding	zinc finger (CCCH-type/C3HC4-type RING finger) family protein		zinc finger (CCCH-type/C3HC4-type RING finger) family protein;(source:Araport11)	999
chr3	2807800	2808199	19.4303	12.0506	0.620196	1.87562e-12	AT3G09162	-	AT3G09162	protein_coding	protein_coding			hypothetical protein;(source:Araport11)	399
chr3	2825600	2827199	30.8337	24.148	0.783169	3.6508e-08	AT3G09210	-	PTAC13	protein_coding	protein_coding	plastid transcriptionally active 13		plastid transcriptionally active 13;(source:Araport11)	1322
chr3	2860600	2861599	23.7077	18.9327	0.798589	3.31851e-05	AT3G09310	-	AT3G09310	protein_coding	protein_coding			membrane protein insertion efficiency factor;(source:Araport11)	759
chr3	3154200	3154799	13.471	10.3409	0.767642	1.1712e-05	AT3G10180	-	KIN7O	protein_coding	protein_coding	P-loop containing nucleoside triphosphate hydrolases superfamily protein		P-loop containing nucleoside triphosphate hydrolases superfamily protein;(source:Araport11)	599
chr3	3186000	3188199	73.8871	58.7686	0.795384	0.000580778	AT3G10300	+	AT3G10300	protein_coding	protein_coding	Calcium-binding EF-hand family protein		Calcium-binding EF-hand family protein;(source:Araport11)	2162
chr3	3345600	3346399	23.8386	17.7923	0.746365	2.6392e-06	AT3G10690	-	GYRA	protein_coding	protein_coding	DNA GYRASE A	Encodes a protein that when expressed together with GYRB2 generates an active supercoiling DNA gyrase enzyme that shares similar properties to its bacterial counterpart, including sensitivity to gyrase-specific antibiotics.	DNA GYRASE A;(source:Araport11)	760
chr3	3569800	3570599	12.3382	9.74814	0.790078	5.46022e-08	AT3G11390	+	AT3G11390	protein_coding	protein_coding	Cysteine/Histidine-rich C1 domain family protein		Cysteine/Histidine-rich C1 domain family protein;(source:Araport11)	772
chr3	4235000	4235799	17.1211	12.7417	0.74421	1.71513e-08	AT3G13175	-	PRCE1	protein_coding	protein_coding			transmembrane protein;(source:Araport11)	725
chr3	4719600	4720999	37.3383	29.8359	0.79907	2.20839e-07	AT3G14205	-	SAC2	protein_coding	protein_coding	Phosphoinositide phosphatase family protein		Phosphoinositide phosphatase family protein;(source:Araport11)	1399
chr3	5852000	5853799	19.1929	15.2044	0.792189	7.81448e-10	AT3G17160	+	AT3G17160	protein_coding	protein_coding			hypothetical protein;(source:Araport11)	1032
chr3	6101800	6102599	16.7098	13.3404	0.798358	4.15836e-07	AT3G17830	+	DJA4	protein_coding	protein_coding	Molecular chaperone Hsp40/DnaJ family protein		Molecular chaperone Hsp40/DnaJ family protein;(source:Araport11)	799
chr3	6142200	6143399	25.2345	19.8564	0.786875	1.13896e-08	AT3G17930	-	DAC	protein_coding	protein_coding		Encodes a thylakoid membrane protein involved in the accumulation of the cytochrome b6/f complex.	transmembrane protein;(source:Araport11)	1110
chr3	7047400	7048199	26.1386	17.5006	0.669531	7.89153e-19	AT3G20200	+	AT3G20200	protein_coding	protein_coding	Protein kinase protein with adenine nucleotide alpha hydrolases-like domain		kinase with adenine nucleotide alpha hydrolases-like domain-containing protein;(source:Araport11)	791
chr3	7495400	7496599	23.5393	18.2708	0.776183	1.96704e-09	AT3G21300	-	TRM2a,AtTRM2a	protein_coding	protein_coding	RNA methyltransferase family protein		RNA methyltransferase family protein;(source:Araport11)	971
chr3	7497200	7497999	13.6024	10.1626	0.747118	5.43403e-11	AT3G21310	+	AT3G21310	protein_coding	protein_coding	Core-2/I-branching beta-1,6-N-acetylglucosaminyltransferase family protein		Core-2/I-branching beta-1,6-N-acetylglucosaminyltransferase family protein;(source:Araport11)	760
chr3	8410400	8411799	23.8627	18.8502	0.789944	1.65008e-07	AT3G23450	+	AT3G23450	protein_coding	protein_coding			transmembrane protein;(source:Araport11)	1399
chr3	8668800	8669599	15.8264	12.1276	0.766289	9.00784e-08	AT3G23990	+	HSP60-3B,HSP60	protein_coding	protein_coding	heat shock protein 60	mitochondrial chaperonin HSP. assist in rapid assembly of the oligomeric protein structures in the mitochondria.	heat shock protein 60;(source:Araport11)	799
chr3	9024800	9025399	13.9789	11.1805	0.799813	0.000366767	AT3G24715	+	HCR1	protein_coding	protein_coding	Protein kinase superfamily protein with octicosapeptide/Phox/Bem1p domain	HCR1 belongs to the B4 group of Raf-like MAPKKKs. It corresponds to a root hydraulic pressure QTL between Col-0 and Bur-0 accessions and appears to contribute to variation in root pressure in different haplotypes. It is involved in potassium-dependent response to hypoxia.	kinase superfamily with octicosapeptide/Phox/Bem1p domain-containing protein;(source:Araport11)	457
chr3	9073400	9074599	42.6936	32.9406	0.771558	9.02064e-08	AT3G24860	+	AT3G24860	protein_coding	protein_coding	Homeodomain-like superfamily protein	Trihelix transcription factor induced by osmotic and salt stress. Binds to a conserved AGAG-box sequence in the promoter of genes it regulates. Regulates the expression of stress tolerance genes, resulting in reduced reactive oxygen species, Na+ accumulation, stomatal apertures, lipid peroxidation, cell death and water loss rate, and increased proline content and reactive oxygen species scavengin…	Homeodomain-like superfamily protein;(source:Araport11)	977
chr3	9985600	9986799	26.0161	20.7362	0.797053	6.02391e-07	AT3G27080	-	TOM20-3	protein_coding	protein_coding	translocase of outer membrane 20 kDa subunit 3	Component of the TOM complex involved in transport of nuclear-encoded mitochondrial proteins	translocase of outer membrane 20 kDa subunit 3;(source:Araport11)	1138
chr3	10076800	10077399	14.365	10.9757	0.764058	8.97739e-08	AT3G27280	+	ATPHB4,PHB4	protein_coding	protein_coding	prohibitin 4	Part of protein complexes that are necessary for proficient mitochondrial function or biogenesis, thereby supporting cell division and differentiation in apical tissues	prohibitin 4;(source:Araport11)	591
chr3	10080600	10081599	15.5452	12.2412	0.787459	4.09746e-11	AT3G27290	-	AT3G27290	protein_coding	protein_coding	RNI-like superfamily protein		RNI-like superfamily protein;(source:Araport11)	933
chr3	10373200	10373999	18.2788	10.1933	0.557657	3.37377e-28	AT3G27940	+	LBD26	protein_coding	protein_coding	LOB domain-containing protein 26		LOB domain-containing protein 26;(source:Araport11)	749
chr3	10524400	10525599	25.3969	19.7746	0.778623	5.19111e-12	AT3G28220	+	AT3G28220	protein_coding	protein_coding	TRAF-like family protein		TRAF-like family protein;(source:Araport11)	1199
chr3	10839000	10839599	13.2068	9.9109	0.750439	6.66006e-08	AT3G28840	+	AT3G28840	protein_coding	protein_coding	Protein of unknown function (DUF1216)		hypothetical protein (DUF1216);(source:Araport11)	599
chr3	12104400	12104999	14.4666	11.5286	0.796912	6.38614e-06	AT3G30460	+	AT3G30460	protein_coding	protein_coding	RING/U-box superfamily protein		RING/U-box superfamily protein;(source:Araport11)	599
chr3	12659000	12659399	18.4237	14.6328	0.794238	0.000522466	.	.	.	.	.	.	.	.	.
chr3	14273600	14274199	18.7334	5.8974	0.314807	3.70425e-76	.	.	.	.	.	.	.	.	.
chr3	15191000	15191399	18.1187	13.3417	0.73635	1.36977e-05	AT3G43210	+	TES,ATNACK2,NACK2	protein_coding	protein_coding	ATP binding microtubule motor family protein	Encodes a kinesin TETRASPORE. Required for cytokinesis in pollen. In mutants, all four microspore nuclei remain within the same cytoplasm after meiosis.	ATP binding microtubule motor family protein;(source:Araport11)	399
chr3	15213800	15214999	25.3969	19.6927	0.775398	3.68141e-09	AT3G43240	-	ARID4	protein_coding	protein_coding	ARID/BRIGHT DNA-binding domain-containing protein		ARID/BRIGHT DNA-binding domain-containing protein;(source:Araport11)	1147
chr3	16497800	16498599	19.3755	4.9278	0.254332	7.71735e-177	AT3G06955	-	AT3G06955	lncRNA	long_noncoding_rna			None;(source:Araport11)	203
chr3	16662000	16662799	13.968	10.9609	0.784715	2.00029e-06	AT3G45430	-	LecRK-I.5	protein_coding	protein_coding	Concanavalin A-like lectin protein kinase family protein		Concanavalin A-like lectin protein kinase family protein;(source:Araport11)	799
chr3	16867200	16867999	16.2681	12.2658	0.753979	8.83396e-07	AT3G45870	+	UMAMIT3	protein_coding	protein_coding	nodulin MtN21 /EamA-like transporter family protein	nodulin MtN21-like transporter family protein	nodulin MtN21 /EamA-like transporter family protein;(source:Araport11)	799
chr3	17268800	17269599	18.5377	11.9434	0.644276	1.33174e-15	AT3G46900	+	COPT2	protein_coding	protein_coding	copper transporter 2	encodes a member of copper transporter family and functionally complements a high affinity copper transporter mutant in yeast	copper transporter 2;(source:Araport11)	710
chr3	17657600	17658399	13.6024	10.8534	0.797903	2.35182e-06	AT3G47860	-	LCNP,CHL	protein_coding	protein_coding	chloroplastic lipocalin	Encodes a chloroplastic lipocalin AtCHL. Located in thylakoid lumen. Involved in the protection of thylakoidal membrane lipids against reactive oxygen species, especially singlet oxygen, produced upon excess light. LCNP is required for sustained photoprotective energy dissipation or NPQ (qH) to occur (PMID:29233855).	chloroplastic lipocalin;(source:Araport11)	753
chr3	17673400	17673999	29.502	22.6681	0.768358	3.2715e-06	AT3G47890	-	AT3G47890	protein_coding	protein_coding	Ubiquitin carboxyl-terminal hydrolase-related protein		Ubiquitin carboxyl-terminal hydrolase-related protein;(source:Araport11)	528
chr3	17839400	17839799	15.7699	11.6202	0.736859	7.33631e-09	.	.	.	.	.	.	.	.	.
chr3	17931600	17932599	17.9209	13.8742	0.774191	6.96585e-06	AT3G48425	+	APE1L	protein_coding	protein_coding	DNAse I-like superfamily protein		DNAse I-like superfamily protein;(source:Araport11)	895
chr3	18331400	18332599	24.6457	19.1506	0.777036	2.09639e-07	AT3G49430	+	At-SR34a,SRp34a,SR34a	protein_coding	protein_coding	SER/ARG-rich protein 34A	Barta et al (2010) have proposed a nomenclature for Serine/Arginine-Rich Protein Splicing Factors (SR proteins): Plant Cell. 2010, 22:2926.	SER/ARG-rich protein 34A;(source:Araport11)	1091
chr3	19039800	19040999	20.1693	15.345	0.76081	2.37565e-10	AT3G51290	+	APSR1	protein_coding	protein_coding	Protein of unknown function (DUF630) ;Protein of unknown function (DUF632)		pyridoxal-phosphate-dependent serine hydroxymethyltransferase, putative (DUF632);(source:Araport11)	1199
chr3	19059200	19059999	15.5674	11.1451	0.715926	6.85226e-10	AT3G51340	-	AT3G51340	protein_coding	protein_coding	Eukaryotic aspartyl protease family protein		Eukaryotic aspartyl protease family protein;(source:Araport11)	799
chr3	19657000	19657999	24.0732	17.5453	0.728831	5.69386e-15	AT3G53010	-	AT3G53010	protein_coding	protein_coding	Domain of unknown function (DUF303)		carbohydrate esterase, putative (DUF303);(source:Araport11)	999
chr3	19896800	19897999	20.4028	14.0867	0.69043	3.41977e-19	AT3G53680	-	AT3G53680	protein_coding	protein_coding	Acyl-CoA N-acyltransferase with RING/FYVE/PHD-type zinc finger domain		Acyl-CoA N-acyltransferase with RING/FYVE/PHD-type zinc finger domain-containing protein;(source:Araport11)	1155
chr3	20221800	20222999	13.9064	11.0484	0.794483	1.0039e-07	AT3G54625	+	AT3G54625	atlncRNA	antisense_long_noncoding_rna	other RNA		Natural antisense transcript overlaps with AT3G54630;(source:Araport11)	1199
chr3	20227600	20228999	18.2864	14.2998	0.781991	9.94227e-11	AT3G54650	-	FBL17	protein_coding	protein_coding	RNI-like superfamily protein		RNI-like superfamily protein;(source:Araport11)	1399
chr3	20573400	20573799	19.5218	15.4629	0.792084	0.000910368	AT3G55490	-	AT3G55490	protein_coding	protein_coding	GINS complex protein		GINS complex protein;(source:Araport11)	325
chr3	20578800	20579799	23.7443	18.282	0.769953	1.00165e-07	AT3G55510	+	RBL	protein_coding	protein_coding	Noc2p family	Encodes a regulator of floral determinacy in that interacts with both nucleolar and nucleoplasmic proteins.	Noc2p family;(source:Araport11)	878
chr3	20674000	20674399	17.1731	10.7594	0.626526	8.27717e-09	AT3G55710	+	UGT76F2	protein_coding	protein_coding	UDP-Glycosyltransferase superfamily protein		UDP-Glycosyltransferase superfamily protein;(source:Araport11)	399
chr3	20821800	20823999	39.0522	30.1931	0.773147	5.77383e-13	AT3G56110	-	PRA1.B1	protein_coding	protein_coding	prenylated RAB acceptor 1.B1		prenylated RAB acceptor 1.B1;(source:Araport11)	1306
chr3	21656600	21656999	16.197	12.6961	0.783855	0.000435847	AT3G58570	+	RH52	protein_coding	protein_coding	P-loop containing nucleoside triphosphate hydrolases superfamily protein		P-loop containing nucleoside triphosphate hydrolases superfamily protein;(source:Araport11)	399
chr3	21765800	21766799	32.5281	25.6857	0.789646	0.00201061	AT3G58875	-	AT3G58875	protein_coding	protein_coding			hypothetical protein;(source:Araport11)	442
chr3	21780000	21780599	19.5461	15.3988	0.78782	1.38541e-05	AT3G58930	-	AT3G58930	protein_coding	protein_coding	F-box/RNI-like superfamily protein		F-box/RNI-like superfamily protein;(source:Araport11)	599
chr3	22232000	22232999	17.2143	8.6683	0.503552	4.85572e-58	.	.	.	.	.	.	.	.	.
chr3	22463000	22463399	16.9901	13.5262	0.796122	0.000228437	AT3G60780	+	AT3G60780	protein_coding	protein_coding	Protein of unknown function (DUF1442)		hypothetical protein (DUF1442);(source:Araport11)	399
chr4	21200	22399	27.4575	21.9024	0.797684	1.77669e-07	AT4G00060	+	MEE44	protein_coding	protein_coding	Nucleotidyltransferase family protein		Nucleotidyltransferase family protein;(source:Araport11)	1049
chr4	117800	118599	24.2955	19.1125	0.786668	5.1552e-06	AT4G00270	-	GeBP,STKR1	protein_coding	protein_coding	DNA-binding storekeeper protein-related transcriptional regulator	GeBP is a non canonical, nuclear localized leucine zipper transcription factor that binds G-elements.It is strongly expressed in the vegetative meristem and leaf primordium. It regulates genes down stream of a number of signaling pathways including hormone and defense responses.	DNA-binding storekeeper protein-related transcriptional regulator;(source:Araport11)	799
chr4	506800	507599	14.8058	11.5903	0.782822	8.19297e-10	AT4G01200	-	AT4G01200	protein_coding	protein_coding	Calcium-dependent lipid-binding (CaLB domain) family protein		Calcium-dependent lipid-binding (CaLB domain) family protein;(source:Araport11)	799
chr4	830400	831399	18.5178	14.1811	0.765809	1.23855e-09	AT4G01920	-	AT4G01920	protein_coding	protein_coding	Cysteine/Histidine-rich C1 domain family protein		Cysteine/Histidine-rich C1 domain family protein;(source:Araport11)	888
chr4	985000	986199	23.3363	17.1966	0.736903	1.33133e-15	AT4G02260	+	RSH1,ATRSH1,AT-RSH1	protein_coding	protein_coding	RELA/SPOT homolog 1	Displays guanosine-3',5'-bis(diphosphate) 3'-diphosphatase activity but not guanosine-3',5'-bis(diphosphate) 3'-diphosphate synthase activity.	RELA/SPOT homolog 1;(source:Araport11)	1077
chr4	1264600	1265399	26.8698	21.2156	0.78957	2.65988e-06	AT4G02840	+	SmD1b	protein_coding	protein_coding	Small nuclear ribonucleoprotein family protein	SmD1b is one of two Yeast SmD1 orthologs, the other being SmD1a.SmD1b accumulates to higher levels than SmD1a.It is localized to the nucleolus and nuclear speckles and appears to have a role in RNA splicing and indirectly facilitating PTGS.	Small nuclear ribonucleoprotein family protein;(source:Araport11)	799
chr4	1334200	1335599	25.4635	20.2705	0.796061	3.48493e-06	AT4G03020	-	AT4G03020	protein_coding	protein_coding	transducin family protein / WD-40 repeat family protein		transducin family protein / WD-40 repeat family protein;(source:Araport11)	1263
chr4	1374200	1374999	12.521	8.99592	0.718467	1.2983e-11	AT4G03100	+	ROPGAP2	protein_coding	protein_coding	Rho GTPase activating protein with PAK-box/P21-Rho-binding domain		Rho GTPase activating protein with PAK-box/P21-Rho-binding domain-containing protein;(source:Araport11)	799
chr4	1403000	1403599	28.4861	22.75	0.798635	0.000225362	AT4G03180	+	AT4G03180	protein_coding	protein_coding			rRNA-processing protein;(source:Araport11)	483
chr4	1530600	1531799	22.24	16.0304	0.720791	2.80962e-12	AT4G03450	-	AT4G03450	protein_coding	protein_coding	Ankyrin repeat family protein		Ankyrin repeat family protein;(source:Araport11)	1199
chr4	1756400	1756999	24.5647	15.6445	0.636869	2.14226e-12	AT4G03811	+	AT4G03811	otherRNA	other_rna	other RNA		other_RNA;(source:Araport11)	416
chr4	1770800	1771399	15.3809	11.7743	0.765514	5.70789e-05	.	.	.	.	.	.	.	.	.
chr4	1889600	1889999	18.6067	12.5117	0.67243	1.0018e-07	AT4G03965	+	AT4G03965	protein_coding	protein_coding	RING/U-box superfamily protein		RING/U-box superfamily protein;(source:Araport11)	399
chr4	2387800	2388199	25.2258	19.9511	0.790901	0.00764762	AT4G04700	-	CPK27	protein_coding	protein_coding	calcium-dependent protein kinase 27	member of Calcium Dependent Protein Kinase	calcium-dependent protein kinase 27;(source:Araport11)	305
chr4	2408200	2408599	20.0403	15.4629	0.77159	8.89083e-05	AT4G04740	-	ATCPK23,CPK23	protein_coding	protein_coding	calcium-dependent protein kinase 23	member of Calcium Dependent Protein Kinase	calcium-dependent protein kinase 23;(source:Araport11)	399
chr4	2516600	2517199	14.5885	11.4467	0.784639	9.78176e-08	AT4G04940	-	AT4G04940	protein_coding	protein_coding	transducin family protein / WD-40 repeat family protein		transducin family protein / WD-40 repeat family protein;(source:Araport11)	599
chr4	2628400	2628999	20.5824	14.764	0.717312	2.35514e-06	AT4G05110	-	ENT6,ATENT6	protein_coding	protein_coding	equilibrative nucleoside transporter 6		equilibrative nucleoside transporter 6;(source:Araport11)	599
chr4	2634400	2634999	19.2007	14.6411	0.762529	7.35602e-06	AT4G05120	-	ENT3,FUR1,ATENT3	protein_coding	protein_coding	Major facilitator superfamily protein	Encodes an equilibrative nucleoside transporter AtENT3. Mutations of this locus allow mutants to grow on uridine analogue fluorouridine.	Major facilitator superfamily protein;(source:Araport11)	599
chr4	3940200	3940799	21.6795	16.5864	0.765073	3.57525e-06	AT4G06701	-	AT4G06701	otherRNA	other_rna	other RNA		other_RNA;(source:Araport11)	597
chr4	4073800	4074599	27.7533	21.492	0.774394	0.0009866	AT4G06746	-	DEAR5,RAP2.9	protein_coding	protein_coding	related to AP2 9	encodes a member of the DREB subfamily A-5 of ERF/AP2 transcription factor family (RAP2.9). The protein contains one AP2 domain. There are 16 members in this subfamily including RAP2.1 and RAP2.10.	related to AP2 9;(source:Araport11)	799
chr4	4797800	4798799	19.5412	15.2371	0.779742	3.85547e-10	AT4G07950	+	AT4G07950	protein_coding	protein_coding	DNA-directed RNA polymerase, subunit M, archaeal		DNA-directed RNA polymerase, subunit M, archaeal;(source:Araport11)	959
chr4	4804200	4805799	19.1426	14.4827	0.756569	1.75476e-13	AT4G07960	-	CSLC12,ATCSLC12	protein_coding	protein_coding	Cellulose-synthase-like C12	encodes a gene similar to cellulose synthase	Cellulose-synthase-like C12;(source:Araport11)	1447
chr4	5037200	5037399	21.8949	15.1627	0.692522	9.69293e-07	.	.	.	.	.	.	.	.	.
[truncated: 118 more rows]

## Sheet: increased in hda19
Dataset EV4_3. List of genes with increased H3Ac levels in hda19 mutant as determined by ChIP-seq.
[truncated: 1,695 more rows]

## Sheet: reduced in hda19
Dataset EV4_4. List of genes with reduced H3Ac levels in hda19 mutant as determined by ChIP-seq.
[truncated: 628 more rows]
