# Supplementary material for: Essential angiosperm-specific subunits of HDA19 histone deacetylase complexes in Arabidopsis
Source: EMBO J. 2025 Apr 28;44(12):3521–46. doi: 10.1038/s44318-025-00445-w (PMC12170880; doi:10.1038/s44318-025-00445-w)
Supplement: Supplementary file 7 — Dataset EV5 [file 44318_2025_445_MOESM7_ESM.xlsx]

## Sheet: Sheet1
Dataset EV5. DNA oligonucleotides used in this study.
	primers for plasmids construction
1305-HBIP1-Flag-F	CATGATTACGAATTCctgttgtgagaagcgtcgtc
1305-HBIP1-Flag-R	GACTCTAGAGGATCCTGTTAATAGCACTGTTGGGG
1305-HBIP2-Flag-F	CATGATTACGAATTCatcatgtcactgttattagaagcc
1305-HBIP2-Flag-R	GACTCTAGAGGATCCTGTTAAGATCACGGTTGGGG
1305-HBIP3-Flag-F	CATGATTACGAATTCcttctactgctcaatgtagtag
1305-HBIP3-Flag-R	GACTCTAGAGGATCCCGTGAAAGGCGCGTGTGATGAT
1305-SNL4-Flag-F	CATGATTACGAATTCcctagcaacggctgtctctaagtt
1305-SNL4-Flag-R	GACTCTAGAGGATCCTTGACCGGTGAGAAGTTTTTGATA
1305-SNL5-Flag-F	CATGATTACGAATTCgggctcaaaagatccaagta
1305-SNL5-Flag-R	GACTCTAGAGGATCCAGGCAAGGCGACAAGTCT
1305-SNL6-Flag-F	CATGATTACGAATTCcacagtatgaaaattcatagacc
1305-SNL6-Flag-R	GACTCTAGAGGATCCTAGAGGCAAGGCACAAAGTCT
1305-HDIP1-rα2/3-Flag-F	AATGTGGAAGCTCCCGGCTGCCGTGAAGAATGTTCTT
1305-HDIP1-rα2/3-Flag-R	TTCTTCACGGCAGCCGGGAGCTTCCACATTTATCA
1305-HDIP1-rC-Flag-F	CATGATTACGAATTCctgttgtgagaagcgtcgtc
1305-HDIP1-rC-Flag-R	GACTCTAGAGGATCC GGGAGCTTCCACATTTATCA
1305-HDIP1-rDBD-Flag-F	TATCTGAAATTTGATGGGACGGGTATGGCCCGAAGGAGCTCAAA
1305-HDIP1-rDBD-Flag-R	GGTTTGAGCTCCTTCGGGCCATACCCGTCCCATCAAATTTCAGA
HDIP3-DT1-BsF	ATATATGGTCTCGATTGGTAAACCGAGTTCGCCAAAGTT
HDIP3-DT1-F0	TGGTAAACCGAGTTCGCCAAAGTTTTAGAGCTAGAAATAGC
HDIP1-DT2-R0	AACCGTTTAATCCCACTTCCCGCAATCTCTTAGTCGACTCTAC
HDIP1-DT2-BsR	ATTATTGGTCTCGAAAC CGTTTAATCCCACTTCCCGCAA
HDIP2-CRISPR-F	ATTGCTCCCGGATGAAGACCAAT
HDIP2-CRISPR-R	ATTGGTCTTCATCCGGGAGCAAA
AD/BD-HDIP1-F	GGAGGCCAGTGAATTCATGGGAGAAACAGTTCATTGTGG
AD/BD-HDIP1-R	TCGAGCTCGATGGATCTGTTAATAGCACTGTTGGGGGA
AD/BD-HDIP3-F	GGAGGCCAGTGAATTCATGGGAACAAAGGTGCACTGTG
AD/BD-HDIP3-R	TCGAGCTCGATGGATCCGTGAAAGGCGCGTGTGATGAT
AD/BD-HDIP1-1-F	GGAGGCCAGTGAATTCATGGGAGAAACAGTTCATTGTGG
AD/BD-HDIP1-1-R	TCGAGCTCGATGGATCCTGCTTTTTTGGTCCTTGAAGG
AD/BD-HDIP1-2-F	GGAGGCCAGTGAATTCGAGTGCTCTTCTGGTTTGCCCT
AD/BD-HDIP1-2-R	TCGAGCTCGATGGATCTGTTAATAGCACTGTTGGGGGA
AD/BD-HDIP1-3-F	GGAGGCCAGTGAATTCGAGTGCTCTTCTGGTTTGCCCT
AD/BD-HDIP1-3-R	TCGAGCTCGATGGATC GGGAGCTTCCACATTTATCA
AD/BD-HDIP1-4-F	GGAGGCCAGTGAATTCTTGACGCTTGAGAGTGAAGAAG
AD/BD-HDIP1-4-R	TCGAGCTCGATGGATCTTCACAGTCTCTGGCTTCCAAA
AD/BD-HDIP1-5-F	GGAGGCCAGTGAATTCGGCTGCCGTGAAGAATGTTCTT
AD/BD-HDIP1-5-R	TCGAGCTCGATGGATCTGTTAATAGCACTGTTGGGGGA
AD/BD-SNL5-F	GGAGGCCAGTGAATTCATGAAGAGGGTTAGAGAAGA
AD/BD-SNL5-R	TCGAGCTCGATGGATCAGGCAAGGCGACAAGTCTGC
AD/BD-SNL5-1-F	GGAGGCCAGTGAATTCATGAAGAGGGTTAGAGAAGA
AD/BD-SNL5-1-R	TCGAGCTCGATGGATC AATTCACCCTCTTCTCGCT
AD/BD-SNL5-2-F	GGAGGCCAGTGAATTCTCCCCCACTGAAAGTTGCGA
AD/BD-SNL5-2-R	TCGAGCTCGATGGATCAGGCAAGGCGACAAGTCTGC
AD/BD-SNL5-3-F	GGAGGCCAGTGAATTCATGAAGAGGGTTAGAGAAGA
AD/BD-SNL5-3-R	TCGAGCTCGATGGATCTGGTAAGAAATGAACAAACT
AD/BD-SNL5-4-F	GGAGGCCAGTGAATTCGATTTTCGAGGATCAGTTTCTG
AD/BD-SNL5-4-R	TCGAGCTCGATGGATCAGACAGTAGATTTTTTTGAC
AD/BD-SNL6-F	GGAGGCCAGTGAATTCATGAAGAGAGCTAGAGAAGATG
AD/BD-SNL6-R	TCGAGCTCGATGGATCTAGAGGCAAGGCACAAAGTCTG
AD/BD-SNL6-1-F	GGAGGCCAGTGAATTCATGAAGAGAGCTAGAGAAGATG
AD/BD-SNL6-1-R	TCGAGCTCGATGGATCATGATTCCCTTCATCCTCCATT
AD/BD-SNL6-2-F	GGAGGCCAGTGAATTCATGGTTAACGCAGCATCGGTGG
AD/BD-SNL6-2-R	TCGAGCTCGATGGATCTAGAGGCAAGGCACAAAGTCTG
AD/BD-SNL6-3-F	GGAGGCCAGTGAATTCATGAAGAGAGCTAGAGAAGATG
AD/BD-SNL6-3-R	TCGAGCTCGATGGATCAGGTAAGAAATTAACGAACTCC
AD/BD-SNL6-4-F	GGAGGCCAGTGAATTCAATTGTCCAGAATCAGCTCC
AD/BD-SNL6-4-R	TCGAGCTCGATGGATCCGATTTGTGATTTCCGATATC
GST-HDIP1-3-F	GTTCTGTTCCAGGGGCCCGAGTGCTCTTCTGGTTTGCCCT
GST-HDIP1-3-R	GAGGCAGATCGTCAGTCAGGGAGCTTCCACATTTATCA
GST-HDIP1-4-F	GTTCTGTTCCAGGGGCCCTTGACGCTTGAGAGTGAAGAAG
GST-HDIP1-4-R	GAGGCAGATCGTCAGTCATTCACAGTCTCTGGCTTCCAAA
MBP-HDIP1-6-F	CAGACTGGATCCGAATTCGGCTGCCGTGAAGAATGTTCTT
MBP-HDIP1-6-R	TGGTGGTGGTGCTCGAGAGAACCCGTCCCATCAAATTTC
MBP-HDIP1-7-F	CAGACTGGATCCGAATTCTCTATGGGTATCACAAGTAATAGG
MBP-HDIP1-7-R	TGGTGGTGGTGCTCGAGCATTCCTGAGTTCCAGTTGTAG
MBP-HDIP1-8-F	CAGACTGGATCCGAATTCATGGCCCGAAGGAGCTCAAA
MBP-HDIP1-8-R	TGGTGGTGGTGCTCGAGTGTTAATAGCACTGTTGGGGGA
GST-HDIP1-9-F	GTTCTGTTCCAGGGGCCCATGGGAGAAACAGTTCATTG
GST-HDIP1-9-R	GAGGCAGATCGTCAGTCAGCCCGATAACTTGCTGTGGTCA
His-SNL5-3-F	ctgttccaggggcccATGAAGAGGGTTAGAGAAGAGG
His-SNL5-3-R	ctttcgggctttgttaTGGTAAGAAATGAACAAACT
His-SNL6-3-F	ctgttccaggggcccATGAAGAGAGCTAGAGAAGATG
His-SNL6-3-R	ctttcgggctttgtta AGGTAAGAAATTAACGAACTCC
His-SNL4-1-F	ctgttccaggggcccATGGTTGGAGGAAGTAGTGC
His-SNL4-1-R	ctttcgggctttgttaTACAGAATCATTAGTAGATGCA
GST-HDA19-F	GTTCTGTTCCAGGGGCCCATGGATACTGGCGGCAATTC
GST-HDA19-R	GAGGCAGATCGTCAGTCATGTTTTAGGAGGAAACGCCTGC
GST-HDA19-1-F	GTTCTGTTCCAGGGGCCCATGGATACTGGCGGCAATTC
GST-HDA19-1-R	GAGGCAGATCGTCAGTCACTCGGGAGTCTCTGTATCAGGT
GST-HDA19-2-F	GTTCTGTTCCAGGGGCCCGTTGATGAAGACCAAGAAGATG
GST-HDA19-2-R	GAGGCAGATCGTCAGTCATGTTTTAGGAGGAAACGCCTGC
His-HDC1-F	ctgttccaggggcccATGAGTGGTGTTCCAAAGAGATCT
His-HDC1-R	ctttcgggctttgttaGTTGGGGGAGAGAAAATGAACA
His-MSI1-F	ctgttccaggggcccATGGGGAAAGACGAAGAGGAAA
His-MSI1-R	ctttcgggctttgttaAGAAGCTTTTGATGGTTCTTCC
MBP-HDIP3-DBD-F	CAGACTGGATCCGAATTC CAATCGCGTTCTATCGAAGA
MBP-HDIP3-DBD-R	TGGTGGTGGTGCTCGAGTCTTCCTCTTGAACCGGTTTTC
MBP-HDIP3-C-F	CAGACTGGATCCGAATTC ACTCCAACCGGTTTAACAAG
GAL4-HDIP1-F	​ACCTCGAGGGGGGGCCCATGGGAGAAACAGTTCATTGTGG
GAL4-HDIP1-R	GCGGAGTACCCGGGTACCTGTTAATAGCACTGTTGGGGGA
GAL4-HDIP2-F	​ACCTCGAGGGGGGGCCCATGAGAGATGCAGCGGATTC
GAL4-HDIP2-R	GCGGAGTACCCGGGTACCTGTTAAGATCACGGTTGGGG
GAL4-HDIP1-1-F	ACCTCGAGGGGGGGCCCATGGGAGAAACAGTTCATTGTGG
GAL4-HDIP1-1-R	TTTGCGGAGTACCCGGGTACCCTGCTTTTTTGGTCCTTGAAGG
GAL4-HDIP1-2-F	GTCGACCTCGAGGGGGGGCCCGAGTGCTCTTCTGGTTTGCCCT
GAL4-HDIP1-2-R	TTTGCGGAGTACCCGGGTACCGGGAGCTTCCACATTTATCA
GAL4-HDIP1-3-F	ACCTCGAGGGGGGGCCCTTGACGCTTGAGAGTGAAGAAG
GAL4-HDIP1-3-R	TTTGCGGAGTACCCGGGTACCTTCACAGTCTCTGGCTTCCAAA
GAL4-HDIP1-4-F	GTCGACCTCGAGGGGGGGCCCGGCTGCCGTGAAGAATGTTCTT
GAL4-HDIP1-4-R	TTTGCGGAGTACCCGGGTACCTGTTAATAGCACTGTTGGGGGA
GAL4-HDA19-F	AGTGGCCACCATGGGCGAGCTC ATGGATACTGGCGGCAATTC
GAL4-HDA19-R	TGGGCCCCCCCTCGAGGTCGAC TGTTTTAGGAGGAAACGCCTGC
	primers for genotyping
HDIP1-CRISPR-F	TTTCTCGGCGAGACCTCCAA
HDIP1-CRISPR-R	TGGACTGGCTCGTTCAAGTCAG
HDIP2-CRISPR-F	GGCAAGATAGGAGCACTCAG
HDIP2-CRISPR-R	GCGTCAGTTCCATCCATGAA
HDIP3-CRISPR-F	TGCATCAAACAACGATCAATGC
HDIP3-CRISPR-R	TACTCATCAGCTGGAAGGCAAA
SALK_139445-LP	ACTCTCTTCCTTGTCTGCGTG
SALK_139445-RP	GTACCTCGTAGCACCAGCAAC
	primers for RT-qPCR
HDIP1-Flag-RT-F	GGATCCTCTAGAGTCGACCT
HDIP1-Flag-RT-R	CTTATCGTCATCGTCCTTGT
	primers for ChIP-qPCR
LUC-ChIP-F	CTATCCGCTGGAAGATGGAA
LUC-ChIP-R	ATGTCCACCTCGATATGTGC
5ÍUAS-ChIP-F	CCTTAAGCTTAGATCCGCTC
5ÍUAS-ChIP-R	ATCCTCTAGAGTCGACGGAT
SnRK2.3-ChIP-F	atcaatcatcaaaacgcggcgg
SnRK2.3-ChIP-R	gtcgctggaatctaggaagaag
PYL8-ChIP-F	gacaacgaggggcaaaatcgaa
PYL8-ChIP-R	aaagagagagagagagagacga
SARD1-ChIP-F	cggacttctttggatattgcca
SARD1-ChIP-R	gagcgcttagatcaaaactagg
hGREB1-ChIP-F	tggtgacacttggcgtcctg
hGREB1-ChIP-R	gtctgcagctgacagaggagac
	primers for EMSA
P1-F	ggttcgtgaaacagtgagggaa
P1-R	tgtgaagaatgcagtaagaggcag
P2-F	ccactccacatagctacgtcactta
P2-R	cctagtcaagaagcaataatttaga
P3-F	aacacgactttggattcacaca
P3-R	ttcctaagaggtctagattggtgcttgg
P1-1-F	ggttcgtgaaacagtgagggaaaaagaagaagaagaagagaagacagtct
P1-1-R	agactgtcttctcttcttcttcttctttttccctcactgtttcacgaacc
P1-2-F	ctagcacgtgccaggtcatgtgtcggcgacggtcaaatgccggtgcaagt
P1-2-R	acttgcaccggcatttgaccgtcgccgacacatgacctggcacgtgctag
P1-3-F	gtttccacgtggcagcctaatactcccaaaatataatcttttgttttcgt
P1-3-R	acgaaaacaaaagattatattttgggagtattaggctgccacgtggaaac
P1-4-F	aaacttttttccctttgaatctttgactgcctcttactgcattcttcaca
P1-4-R	tgtgaagaatgcagtaagaggcagtcaaagattcaaagggaaaaaagttt
P2-1-F	ccactccacatagctacgtcacttaaagtcccatagtaactaattttctt
P2-1-R	aagaaaattagttactatgggactttaagtgacgtagctatgtggagtgg
P2-2-F	tgaatgttatagcaaattattagcaatgtatgattctttgggtcaaatct
P2-2-R	agatttgacccaaagaatcatacattgctaataatttgctataacattca
P2-3-F	tacactaaaaacatgaaaataatttgaatatcaagagattcatatattca
P2-3-R	tgaatatatgaatctcttgatattcaaattattttcatgtttttagtgta
P2-4-F	tattttataaccaaaatatgtagggtctaaattattgcttcttgactagg
P2-4-R	cctagtcaagaagcaataatttagaccctacatattttggttataaaata
	Four-way junction DNA
Oligo1	ggttcgtgaaacagtgagggaaaaagaagaagaagaagagaagacagtct
Oligo2	ctagcacgtgccaggtcatgtgtcggcgacggtcaaatgccggtgcaagt
Oligo3	acttgcaccggcatttgaccgtcgctttttccctcactgtttcacgaacc
Oligo4	agactgtcttctcttcttcttcttccgacacatgacctggcacgtgctag
