# Supplementary material for: Essential angiosperm-specific subunits of HDA19 histone deacetylase complexes in Arabidopsis
Source: EMBO J. 2025 Apr 28;44(12):3521–46. doi: 10.1038/s44318-025-00445-w (PMC12170880; doi:10.1038/s44318-025-00445-w)
Supplement: Supplementary file 8 — Source data Fig. 1 [file 44318_2025_445_MOESM8_ESM.zip › Fig 1A Source Data.xlsx]

## Sheet: Sheet1
Fig 1A Proteins co-purified with HDAC components as detected by AP-MS.
Fig 1.1A Proteins co-purified with HDA19-Flag as detected by AP-MS
Fig 1.2A Proteins co-purified with HDIP1-Flag as detected by AP-MS.
Fig 1.3A Proteins co-purified with HDIP2-Flag as detected by AP-MS.
Fig 1.4A Proteins co-purified with HDIP3-Flag as detected by AP-MS.
Fig 1.5A Proteins co-purified with HDC1-Flag as detected by AP-MS.
Fig 1.6A Proteins co-purified with MSI1-Flag as detected by AP-MS.
Fig 1.7A Proteins co-purified with SNL3-Myc as detected by AP-MS.
Fig 1.8A Proteins co-purified with SNL4-Flag as detected by AP-MS.
Fig 1.9A Proteins co-purified with SNL5-Flag as detected by AP-MS.
Fig 1.10A Proteins co-purified with SNL6-Flag as detected by AP-MS.
Fig 1.11A Proteins co-purified with HDA6-Flag as detected by AP-MS.

## Sheet: HDA19-Flag
Fig 1.1A Proteins co-purified with HDA19-Flag as detected by AP-MS.
Sample ID	Accession number	Protein description	Mascot score	MW	Matched queries	Matched peptides
1305-HDA19-Flag/Col0	IPI00536803	NIT1 Nitrilase 1	21534	38128	691	35
	IPI00531017	SNL2 Paired amphipathic helix protein Sin3-like 2	19538	155023	446	91
	IPI00522349	HD1 Histone deacetylase 19	18696	55987	398	25
	IPI00527125	ATRSP41 ATRSP41; RNA binding / nucleic acid binding / nucleotide binding	17423	41344	358	17
	IPI00992796	SNL5 SIN3-like 5	13322	132944	367	83
	IPI00520882	AT3G08590 Probable 2,3-bisphosphoglycerate-independent phosphoglycerate mutase 2	12741	60726	252	43
	IPI00992296	SNL3 SIN3-like 3	12385	150730	326	71
	IPI00547646	AT5G08450 unknown protein	12086	104089	305	55
	IPI00535841	MSI1 WD-40 repeat-containing protein MSI1	10757	48164	278	22
	IPI01019547	SNL4 SNL4	8823	150698	217	66
	IPI00536454	PSAT Phosphoserine aminotransferase, chloroplastic	8127	47329	195	25
	IPI00518548	SNL6 Paired amphipathic helix protein Sin3-like 6	7790	134332	203	58
	IPI00521144	SNL1 Paired amphipathic helix protein Sin3-like 1	6824	156112	177	66
	IPI00542809	NIT3 Nitrilase 3	6634	37998	144	12
	IPI00548138	AT2G17630 phosphoserine aminotransferase, putative	6062	46604	155	25
	IPI00532664	AT4G10320 isoleucyl-tRNA synthetase, putative / isoleucine--tRNA ligase, putative	5709	135399	146	52
	IPI00535114	RBCL Ribulose bisphosphate carboxylase large chain	4694	52922	122	24
	IPI00545756	NAGK Acetylglutamate kinase, chloroplastic	4386	36572	99	21
	IPI00522086	TGG1 Isoform 2 of Myrosinase 1	3357	51448	90	21
	IPI00521816	AT5G26710 F21E10.12 protein	2756	82015	72	34
	IPI00543293	HSC70-1 Heat shock cognate 70 kDa protein 1	2705	71313	63	27
	IPI00525001	TUB2;TUB3 Tubulin beta-2/beta-3 chain	2519	50701	66	18
	IPI00518163	RCA Isoform Short of Ribulose bisphosphate carboxylase/oxygenase activase, chloroplastic	2360	49069	49	17
	IPI00516615	AT1G48120 Serine/threonine-protein phosphatase 7 long form homolog	2360	149360	74	39
	IPI00539093	TUB8 Tubulin beta-8 chain	2280	50574	59	17
	IPI00545413	TUB7 Tubulin beta-7 chain	2254	50714	52	18
	IPI00535704	ACT12 Actin-12	2250	41768	67	19
	IPI00518456	- Putative uncharacterized protein F7A10.13	2249	28102	80	15
	IPI00542919	AT1G19480 F18O14.25	2199	145435	62	17
	IPI00538017	ACT11 Actin-11	2163	41648	62	20
	IPI00531256	AT4G20300 unknown protein	2154	38110	66	21
	IPI00530035	AT3G03960 chaperonin, putative	2080	58902	49	19
	IPI00534136	AT5G20890 chaperonin, putative	2015	57250	55	22
	IPI00517561	TUB9 Tubulin beta-9 chain	2008	49626	49	17
	IPI00542050	TUB4 Tubulin beta-4 chain	1966	49791	49	17
	IPI00543340	AT3G09440 Heat shock cognate 70 kDa protein 3	1959	71103	46	22
	IPI00523903	AT5G02490 Heat shock cognate 70 kDa protein 2	1788	71342	40	18
	IPI00524040	ACT8 Actin-8	1786	41836	58	22
	IPI00527602	TCP-1 T-complex protein 1 subunit alpha	1784	59192	43	22
	IPI00538077	AT4G29270 acid phosphatase class B family protein	1771	28728	58	14
	IPI00524611	ACT7 Actin-7	1742	41709	59	23
	IPI00527494	GAPC1 Glyceraldehyde-3-phosphate dehydrogenase, cytosolic	1741	36891	49	20
	IPI00525561	TGG2 Isoform 1 of Myrosinase 2	1723	62692	48	19
	IPI00517960	NIT2 Nitrilase 2	1711	37130	96	15
	IPI00518637	AT5G35200 Putative clathrin assembly protein At5g35200	1548	61141	43	23
	IPI00540632	ATPA ATP synthase subunit alpha, chloroplastic	1488	55294	36	19
	IPI00655448	AT5G16070 chaperonin, putative	1457	58891	41	22
	IPI00524207	ENOC Cytosolic enolase 3	1455	51567	39	19
	IPI00541680	GAPB Glyceraldehyde-3-phosphate dehydrogenase B, chloroplastic	1443	47630	32	12
	IPI00548007	AT1G13940 unknown protein	1427	112868	44	18
	IPI00535813	ACT1;ACT3 Actin-1	1378	41771	56	20
	IPI00532895	AT3G60410 unknown protein	1370	35032	30	13
	IPI00538733	AT2G40660 tRNA-binding region domain-containing protein	1350	42062	33	14
	IPI00537303	GAPA Glyceraldehyde-3-phosphate dehydrogenase A, chloroplastic	1302	42463	33	14
	IPI00544582	GAPA-2 Glyceraldehyde 3-phosphate dehydrogenase A subunit 2	1301	42820	32	15
	IPI00518034	TUB1 Tubulin beta-1 chain	1291	50185	43	14
	IPI00516743	TUB5 Tubulin beta-5 chain	1276	50310	43	15
	IPI00521885	AT3G11830 chaperonin, putative	1249	59739	40	21
	IPI00545934	TUB6 Tubulin beta-6 chain	1231	50553	42	15
	IPI00538379	AT5G11710 Clathrin interactor EPSIN 1	1230	60597	31	14
	IPI00517335	LOS1 Elongation factor EF-2	1201	94185	33	21
	IPI00547933	TUA4;TUA2 Tubulin alpha-2/alpha-4 chain	1194	49509	28	12
	IPI00520226	TUA6 Tubulin alpha-6 chain	1179	49506	28	12
	IPI00522440	ATMS1 5-methyltetrahydropteroyltriglutamate--homocysteine methyltransferase	1179	84304	35	25
	IPI00543693	scpl25 Serine carboxypeptidase-like 25	1111	53367	31	16
	IPI00543798	AT1G57720 Probable elongation factor 1-gamma 2	1074	46370	26	11
	IPI00525776	PB ATP synthase subunit beta, chloroplastic	1052	53900	30	16
	IPI00533712	AT1G24510 T-complex protein 1 subunit epsilon	1049	59347	31	19
	IPI00524195	PPa6 Soluble inorganic pyrophosphatase 1, chloroplastic	1040	33359	29	15
	IPI00530126	AT3G18190 chaperonin, putative	1008	57739	25	17
	IPI00532735	AT5G26360 chaperonin, putative	983	60301	28	17
	IPI00517861	AT3G52930 fructose-bisphosphate aldolase, putative	981	38516	21	13
	IPI00521495	AT5G07090 40S ribosomal protein S4-2	946	29855	29	15
	IPI00547812	XTH7 Probable xyloglucan endotransglucosylase/hydrolase protein 7	942	33659	33	13
	IPI00524723	DRP3B Isoform 1 of Dynamin-related protein 3B	939	86590	34	27
	IPI00545353	AT5G38410 Ribulose bisphosphate carboxylase small chain 3B, chloroplastic	917	20271	32	12
	IPI00542248	AT3G09630 60S ribosomal protein L4-1	914	44674	28	15
	IPI00544292	CPN60B RuBisCO large subunit-binding protein subunit beta, chloroplastic	901	63770	27	21
	IPI00525420	AT1G64880 ribosomal protein S5 family protein	881	60199	36	19
	IPI00516246	UGE2 UDP-glucose 4-epimerase 3	873	38358	20	13
	IPI00529620	P5CS1 Delta-1-pyrroline-5-carboxylate synthase A	862	77654	24	19
	IPI00548618	AT1G07930;AT1G07940;AT5G60390;AT1G07920 Elongation factor 1-alpha	832	107107	34	14
	IPI00520474	RABE1b Elongation factor Tu, chloroplastic	782	51598	20	12
	IPI00522684	BIP1 Luminal-binding protein 1	778	73584	20	11
	IPI00524816	ATARCA Isoform 1 of Guanine nucleotide-binding protein subunit beta-like protein A	777	35725	18	10
	IPI00992404	AT1G61850 Phospholipases	775	145129	28	24
	IPI00521292	AT5G02870 60S ribosomal protein L4-2	759	44694	29	17
	IPI00530767	EIF4A1 Eukaryotic initiation factor 4A-1	754	46675	23	14
	IPI00523795	AT1G69360 Putative uncharacterized protein F23O10.6	750	100536	21	13
	IPI00527120	AT1G26620 unknown protein	739	96445	18	8
	IPI00531489	HOS15 HOS15	699	69729	18	14
	IPI00516381	AT3G29410 Terpenoid synthase 25	682	70180	19	13
	IPI00525237	CPN60A RuBisCO large subunit-binding protein subunit alpha, chloroplastic	681	62034	15	12
	IPI00540778	RP1 Putative uncharacterized protein At1g43170	674	63315	25	15
	IPI00542059	AT2G31610 40S ribosomal protein S3-1	671	27502	23	16
	IPI00528026	AT2G44120 60S ribosomal protein L7	656	28502	22	17
	IPI00516284	AT1G09640 Probable elongation factor 1-gamma 1	645	46631	17	6
	IPI00527714	AT3G18295 unknown protein	633	24233	21	13
	IPI00529314	RPN1A 26S proteasome non-ATPase regulatory subunit 2 1A	626	98082	16	14
	IPI00517953	EMB2296 60S ribosomal protein L8-1	626	27842	16	10
	IPI00533598	AT2G41840 40S ribosomal protein S2-3	622	30859	24	13
	IPI00535150	PAC1 Proteasome subunit alpha type-4	618	27458	19	11
	IPI00524577	AT5G20290 40S ribosomal protein S8-1	614	24978	13	10
	IPI00522202	AT1G18540 60S ribosomal protein L6-1	611	26136	20	14
	IPI00534087	HSP81-3 Heat shock protein 90-3	600	80002	15	11
	IPI00526162	VSP1 Vegetative storage protein 1	593	30243	24	9
	IPI00539020	RBCS1A Ribulose bisphosphate carboxylase small chain 1A, chloroplastic	588	20203	24	9
	IPI00519855	AT1G71080 unknown protein	584	34811	13	6
	IPI00533075	AT2G23390 unknown protein	576	54275	23	13
	IPI00539157	AT4G25550 protein binding	575	22815	15	7
	IPI00533005	FNR2 Isoform 1 of Ferredoxin--NADP reductase, leaf isozyme 2, chloroplastic	567	41142	16	12
	IPI00657061	RPN1B 26S proteasome non-ATPase regulatory subunit 2 1B	565	97892	13	11
	IPI00529143	TUA3;TUA5 Tubulin alpha-3/alpha-5 chain	564	49622	17	9
	IPI00532111	P40 40S ribosomal protein Sa-1	563	32271	14	8
	IPI00521681	XW6 40S ribosomal protein S2-1	563	30722	23	12
	IPI00530931	HDA9 Histone deacetylase 9	558	48657	23	6
	IPI00539202	AT5G35530 40S ribosomal protein S3-3	550	27441	20	14
	IPI00541856	FNR1 Ferredoxin--NADP reductase, leaf isozyme 1, chloroplastic	548	40301	16	11
	IPI00523587	CA2 Carbonic anhydrase 2, chloroplastic	545	28326	13	9
	IPI00520784	AT1G23410 Ubiquitin-40S ribosomal protein S27a-1	536	17660	18	7
	IPI00529641	ATIM ATIM	530	128822	31	1
	IPI00543846	AT4G27090 60S ribosomal protein L14-2	529	15496	13	7
	IPI00521974	BGLU18 Beta-glucosidase 18	528	60421	10	7
	IPI00545250	AT1G33120;PGY2 60S ribosomal protein L9-1	521	22004	16	11
	IPI00539595	AT1G74060 60S ribosomal protein L6-2	518	25992	17	14
	IPI00544214	AT2G01250 60S ribosomal protein L7-2	516	28153	21	17
	IPI00537782	AT3G60750 Transketolase-like protein	515	81424	13	9
	IPI00536892	AT2G36460 fructose-bisphosphate aldolase, putative	511	38363	11	7
	IPI00546092	DRP3A Isoform 1 of Dynamin-related protein 3A	510	89571	20	16
	IPI00525302	ATPC1 ATP synthase gamma chain 1, chloroplastic	503	40886	11	7
	IPI00537564	RPT3 26S protease regulatory subunit 6B homolog	499	45723	15	9
	IPI00543098	PBRP ATPBRP (PLANT-SPECIFIC TFIIB-RELATED PROTEIN); RNA polymerase II transcription factor/ rDNA binding	493	55637	11	7
	IPI00535936	AT5G63200 tetratricopeptide repeat (TPR)-containing protein	490	71022	13	10
	IPI00532781	AT5G27850 60S ribosomal protein L18-3	489	20954	17	11
	IPI00527903	AT3G44690 unknown protein	487	137875	12	6
	IPI00536725	XTH6 Probable xyloglucan endotransglucosylase/hydrolase protein 6	475	33670	17	7
	IPI00523369	- Putative UDP-glucose:glycoprotein glucosyltransferase	472	188696	14	14
	IPI00532609	AT1G34030;PFL;RPS18C 40S ribosomal protein S18	471	17534	13	7
	IPI00546269	RPS5A 40S ribosomal protein S5-2	470	22907	13	9
	IPI00523186	AT4G36130 60S ribosomal protein L8-3	465	27931	15	10
	IPI00518464	CA1 Isoform 3 of Carbonic anhydrase, chloroplastic	464	29485	10	6
	IPI00525204	AT1G19330 unknown protein	463	27446	13	9
	IPI00540967	RPS3 30S ribosomal protein S3, chloroplastic	442	25173	14	11
	IPI00538615	RPS5B 40S ribosomal protein S5-1	438	22976	13	9
	IPI00533304	HDA6 Histone deacetylase 6	434	52618	20	4
	IPI00548063	ATL5 60S ribosomal protein L5-1	433	34337	14	9
	IPI00543773	AT2G20450 60S ribosomal protein L14-1	432	15497	11	6
	IPI00528534	AT3G14420 Isoform 1 of Peroxisomal (S)-2-hydroxy-acid oxidase GLO1	426	40316	15	10
	IPI00522715	AT4G17440 Putative uncharacterized protein dl4755w	424	25275	10	6
	IPI00541448	FBA2 Probable fructose-bisphosphate aldolase 2, chloroplastic	418	42961	11	8
	IPI00535312	AT4G02840 small nuclear ribonucleoprotein D1, putative / snRNP core protein D1, putative / Sm protein D1, putative	412	12742	6	4
	IPI00549123	AT2G47610 60S ribosomal protein L7a-1	407	29111	14	10
	IPI00535564	AT3G62870 60S ribosomal protein L7a-2	405	29016	15	11
	IPI00518426	AT3G14415 Peroxisomal (S)-2-hydroxy-acid oxidase GLO2	403	40281	14	9
	IPI00538191	AT2G32730 26S proteasome regulatory subunit, putative	398	108909	10	9
	IPI00535490	PGK1 Phosphoglycerate kinase 1, chloroplastic	380	50081	12	8
	IPI00533566	HSP60 Chaperonin CPN60, mitochondrial	380	61242	12	10
	IPI00526535	AT3G11630 2-Cys peroxiredoxin BAS1, chloroplastic	378	29074	9	7
	IPI00520131	U1-70K Isoform Long of U1 small nuclear ribonucleoprotein 70 kDa	371	50358	15	11
	IPI00543019	RHM1 Probable rhamnose biosynthetic enzyme 1	364	75324	5	3
	IPI00548522	LOX2 Lipoxygenase 2, chloroplastic	364	101982	11	10
	IPI00546097	ATB~ BETA Serine/threonine protein phosphatase 2A 57 kDa regulatory subunit B~ beta isoform	356	57436	8	7
	IPI00521186	AT5G38430 Ribulose bisphosphate carboxylase small chain 1B, chloroplastic	355	20273	21	9
	IPI00527713	MEE58 Adenosylhomocysteinase 1	353	53344	17	13
	IPI00529643	RPL23AB 60S ribosomal protein L23a-2	353	17385	13	9
	IPI00538721	AT1G27400 60S ribosomal protein L17-1	351	19885	11	6
	IPI00547512	RPT4A 26S protease regulatory subunit 10B homolog A	351	44789	10	9
	IPI00549121	TPI Triosephosphate isomerase, cytosolic	349	27152	7	5
	IPI00529344	rpl2;RPL2.2;RPL2.1 50S ribosomal protein L2, chloroplastic	349	29846	8	5
	IPI00538963	AT5G16130 40S ribosomal protein S7-3	346	22047	11	7
	IPI00531287	cpHsc70-1 cpHsc70-1 (chloroplast heat shock protein 70-1); ATP binding	342	76461	10	10
	IPI00531671	SAG24 60S ribosomal protein L10-3	342	24913	11	7
	IPI00517001	RPT5A 26S protease regulatory subunit 6A homolog A	341	47450	9	8
	IPI00544105	AT1G67430 60S ribosomal protein L17-2	340	19842	12	7
	IPI00542976	U1A U1A (SPLICEOSOMAL PROTEIN U1A); RNA binding / nucleic acid binding / nucleotide binding	339	28056	9	6
	IPI00931032	- AT1G56070 protein	338	23607	12	7
	IPI00530138	AT5G20000 26S protease regulatory subunit 8 homolog B	337	47127	10	7
	IPI00533218	AT1G29250 nucleic acid binding	337	14564	8	5
	IPI00518961	CPHSC70-2EAT SHOCK PROTEIN 70-2 CPHSC70-2EAT SHOCK PROTEIN 70-2 (CHLOROPLAST HEAT SHOCK PROTEIN 70-2); ATP binding / unfolded protein binding	335	76950	9	9
	IPI00536631	LINC4 Putative nuclear matrix constituent protein 1-like protein	335	121148	11	9
	IPI00549013	PORB Protochlorophyllide reductase B, chloroplastic	334	43332	10	7
	IPI00538864	RPS6 40S ribosomal protein S6-1	334	28350	9	8
	IPI00538015	SAC52 60S ribosomal protein L10-1	332	24901	12	9
	IPI00542574	AT1G64050 unknown protein	331	72857	7	6
	IPI00521033	MEE5 MEE5 (MATERNAL EFFECT EMBRYO ARREST 5); GTP binding / GTPase/ translation elongation factor/ translation factor, nucleic acid binding	330	110372	13	11
	IPI00516234	AT5G08690 ATP synthase subunit beta-2, mitochondrial	330	59676	8	7
	IPI00528882	NPC5 NPC5 (NON-SPECIFIC PHOSPHOLIPASE C5); hydrolase, acting on ester bonds / phospholipase C	329	59034	9	7
	IPI00529348	SAM-2 S-adenosylmethionine synthase 2	328	43228	11	6
	IPI00518864	AT1G04410 Malate dehydrogenase, cytoplasmic 1	323	35548	8	5
	IPI00657126	CAT3 CAT3 (CATALASE 3); catalase	323	55932	13	8
	IPI00528143	RPL18 60S ribosomal protein L18-2	318	20913	13	10
	IPI00528802	AT3G07590 small nuclear ribonucleoprotein D1, putative / snRNP core protein D1, putative / Sm protein D1, putative	317	12592	6	4
	IPI00520130	AT2G07698 ATP synthase alpha chain, mitochondrial, putative	316	85879	11	10
	IPI00536086	AT2G34160 Uncharacterized protein At2g34160	315	14607	7	5
	IPI00520872	AT3G04840 40S ribosomal protein S3a-1	311	29832	11	9
	IPI00516913	AT2G43030 50S ribosomal protein L3-1, chloroplastic	307	29345	10	8
	IPI00532980	TPS1 Alpha,alpha-trehalose-phosphate synthase [UDP-forming] 1	304	105910	8	6
	IPI00542361	mtHsc70-1 mtHsc70-1 (mitochondrial heat shock protein 70-1); ATP binding	304	73030	11	8
	IPI00544923	EMB3010 40S ribosomal protein S6-2	303	28144	9	8
	IPI00536966	MTO3 S-adenosylmethionine synthase 4	301	42769	11	7
	IPI00520505	HSP60-2 Chaperonin CPN60-like 1, mitochondrial	301	61939	7	7
	IPI00528647	AT5G19510 Elongation factor 1-beta 2	301	24186	10	7
	IPI00537053	AT2G27710 60S acidic ribosomal protein P2-2	299	11437	8	5
	IPI00526383	AT2G33800 30S ribosomal protein S5, chloroplastic	297	32625	12	8
	IPI00521093	AT2G20140 26S proteasome regulatory subunit 4 homolog B	293	49316	10	8
	IPI00538047	RPN8A Probable 26S proteasome non-ATPase regulatory subunit 7	291	34706	7	4
	IPI00534338	AT5G15200 40S ribosomal protein S9-1	289	23022	14	9
	IPI00532410	AT3G15000 Uncharacterized protein At3g15000, mitochondrial	289	42843	8	5
	IPI00524354	AT1G75060 unknown protein	288	27041	10	8
	IPI00530154	AT4G32030 unknown protein	288	27624	9	6
	IPI00538502	MAB1 Pyruvate dehydrogenase E1 component subunit beta, mitochondrial	287	39151	7	7
	IPI00518946	AT3G60770 40S ribosomal protein S13-1	286	17085	10	7
	IPI00536287	APX1 L-ascorbate peroxidase 1, cytosolic	283	27544	6	4
	IPI00517961	AT3G09200 60S acidic ribosomal protein P0-2	283	34112	11	9
	IPI00537286	RPS15 40S ribosomal protein S15-1	282	17118	12	4
	IPI00528817	F5M15.9	280	22779	11	4
	IPI00536753	PUR ALPHA-1 Isoform 2 of Transcription factor Pur-alpha 1	277	32082	5	5
	IPI00548350	AT4G26530 fructose-bisphosphate aldolase, putative	276	38270	5	4
	IPI00532725	SUS2 SUS2	275	275251	9	8
	IPI00546454	AT4G16720 60S ribosomal protein L15-1	275	24224	7	3
	IPI00542509	AT5G61170 40S ribosomal protein S19-3	273	15687	14	9
	IPI00542959	AL2 PHD finger protein ALFIN-LIKE 2	272	27814	6	4
	IPI00530288	AT5G06850 C2 domain-containing protein	269	90945	7	6
	IPI00528492	PIP3 Aquaporin PIP2-7	267	29723	4	3
	IPI00542675	CCR2 Isoform 1 of Glycine-rich RNA-binding protein 7	265	16880	7	5
	IPI00549111	FBA1 Probable fructose-bisphosphate aldolase 1, chloroplastic	265	42904	8	5
	IPI00547255	AGD2 LL-diaminopimelate aminotransferase, chloroplastic	263	50364	9	7
	IPI00541286	EMB1080 40S ribosomal protein S11-1	259	17946	9	7
	IPI00520982	AT4G24820 Probable 26S proteasome non-ATPase regulatory subunit 6	259	44254	6	6
	IPI00517716	ATB~ ALPHA Serine/threonine protein phosphatase 2A 57 kDa regulatory subunit B~ alpha isoform	258	57499	5	5
	IPI00534241	IMPA-2 IMPA-2 (IMPORTIN ALPHA ISOFORM 2); binding / protein transporter	258	58870	5	4
	IPI00548475	AT2G34480 60S ribosomal protein L18a-2	255	21293	8	6
	IPI00519030	ALB1 Magnesium-chelatase subunit chlD, chloroplastic	252	83232	10	10
	IPI00521845	MTHSC70-2 MTHSC70-2 (MITOCHONDRIAL HSP70 2); ATP binding	252	72946	8	6
	IPI00534336	AT5G18380 40S ribosomal protein S16-3	249	16607	11	7
	IPI00537926	AT4G13170 60S ribosomal protein L13a-3	247	23614	5	4
	IPI00525874	AT3G02080 40S ribosomal protein S19-1	247	15818	12	7
	IPI00528761	AT3G07110 60S ribosomal protein L13a-1	246	23451	5	4
	IPI00523358	AT2G18740 small nuclear ribonucleoprotein E, putative / snRNP-E, putative / Sm protein E, putative	245	10292	7	6
	IPI00529157	MAC3B Pre-mRNA-processing factor 19 homolog 2	244	56693	8	7
	IPI00535216	LHCB5 Chlorophyll a-b binding protein CP26, chloroplastic	244	30138	8	7
	IPI00520838	AT1G07660;AT3G45930;AT1G07820;AT5G59690;AT5G59970;AT3G46320;AT3G53730;HIS4 Histone H4	242	11402	8	6
	IPI00525357	AT5G44500 small nuclear ribonucleoprotein associated protein B, putative / snRNP-B, putative / Sm protein B, putative	241	26982	8	5
	IPI00527972	MAT3 S-adenosylmethionine synthase 3	240	42471	7	5
	IPI00524234	AT5G28060 40S ribosomal protein S24-2	240	15410	6	3
	IPI00540464	EMB3003 F12K21.24	239	48490	6	5
	IPI00520433	AT3G23600 dienelactone hydrolase family protein	237	25845	8	6
	IPI00517305	AT3G55870 anthranilate synthase, alpha subunit, putative	236	55332	9	7
	IPI00543772	FLR1 FLR1; enzyme inhibitor/ transcription factor binding	233	35785	8	6
	IPI00527080	AT3G04920 40S ribosomal protein S24-1	232	15363	7	4
	IPI00520284	AT1G04810 26S proteasome regulatory subunit, putative	232	108798	6	6
	IPI00535542	RAN2 GTP-binding nuclear protein Ran-2	231	25047	5	4
	IPI00547629	AT3G52580 40S ribosomal protein S14-3	230	16228	7	7
	IPI00547010	AT3G24830 60S ribosomal protein L13a-2	230	23444	6	4
	IPI00539590	GBF1 Isoform 2 of G-box-binding factor 1	229	33654	4	4
	IPI00516311	RPS4 30S ribosomal protein S4, chloroplastic	229	23226	8	6
	IPI00524384	AT3G49910 60S ribosomal protein L26-1	229	16934	14	9
	IPI00525948	SE Serrate RNA effector molecule	227	81049	7	6
	IPI00536616	emb1507 emb1507 (embryo defective 1507); ATP binding / ATP-dependent helicase/ helicase/ nucleic acid binding / nucleoside-triphosphatase/ nucleotide binding	226	246950	10	9
	IPI00521754	AT2G36160 40S ribosomal protein S14-1	225	16247	7	7
	IPI00532008	AT3G11510 40S ribosomal protein S14-2	225	16263	7	7
	IPI00523226	AT3G52150 Putative uncharacterized protein F4F15.260	223	59745	6	6
	IPI00519014	EMB2107 EMB2107	223	50805	7	7
	IPI00536778	PIP1B Aquaporin PIP1-2	221	30578	8	3
	IPI00547637	STV1 60S ribosomal protein L24-2	221	18620	5	4
	IPI00531944	AT5G48760 60S ribosomal protein L13a-4	219	23575	5	4
	IPI00530995	PETC Isoform 2 of Cytochrome b6-f complex iron-sulfur subunit, chloroplastic	218	22518	4	3
	IPI00539751	AT1G68340 unknown protein	217	28123	9	7
	IPI00528285	EMB2719 Probable 26S proteasome non-ATPase regulatory subunit 3a	217	55548	7	7
	IPI00524965	AT4G39200 40S ribosomal protein S25-4	215	12046	7	5
	IPI00517192	PIP1;4 PIP1;4 (PLASMA MEMBRANE INTRINSIC PROTEIN 1;4); water channel	213	23313	6	3
	IPI00522326	AT2G05220 40S ribosomal protein S17-2	212	15941	6	4
	IPI00538427	AT5G23540 26S proteasome non-ATPase regulatory subunit 14	211	34332	8	8
	IPI00534156	AT4G18100 60S ribosomal protein L32-1	211	15493	6	5
	IPI00535343	- Anthranilate synthase alpha-1 chain-like protein	210	59259	9	7
	IPI00548766	RPT1A 26S protease regulatory subunit 7 homolog A	209	47773	10	8
	IPI00542566	AT1G75770 unknown protein	206	25985	6	5
	IPI00516681	AT2G37190 60S ribosomal protein L12-1	206	17931	4	4
	IPI00540051	RPL12-C 50S ribosomal protein L12-3, chloroplastic	205	19671	3	2
	IPI00544271	AT5G54600 50S ribosomal protein L24, chloroplastic	205	21963	6	3
	IPI00529697	AT5G59850;RPS15A 40S ribosomal protein S15a-1	205	14795	5	5
	IPI00528839	XTH4 Xyloglucan endotransglucosylase/hydrolase protein 4	204	34269	6	6
	IPI00543912	AT4G34670 40S ribosomal protein S3a-2	204	29785	8	8
	IPI00531991	RACK1B_AT Guanine nucleotide-binding protein subunit beta-like protein B	203	35778	9	7
	IPI00546862	RPS8 30S ribosomal protein S8, chloroplastic	198	15470	6	5
	IPI00537168	AT5G45775;RPL16B;AT3G58700 Isoform 1 of 60S ribosomal protein L11-2	195	20848	9	5
	IPI00519555	AT1G08360 60S ribosomal protein L10a-1	195	24453	7	5
	IPI00539206	cICDH Cytosolic NADP+-dependent isocitrate dehydrogenase	194	45717	5	4
	IPI00545424	AT1G48770 unknown protein	191	19883	9	7
	IPI00545680	RACK1C_AT Guanine nucleotide-binding protein subunit beta-like protein C	189	35805	9	7
	IPI00546571	PME3 Pectinesterase/pectinesterase inhibitor 3	189	64216	5	4
	IPI00524249	AT3G52250 Putative uncharacterized protein T25B15_20	186	184028	5	5
	IPI00546975	AT4G34360 protease-related	186	28694	4	3
	IPI00520181	emb1473 50S ribosomal protein L13, chloroplastic	186	26772	6	4
	IPI00524792	RPS1 RPS1 (RIBOSOMAL PROTEIN S1); RNA binding / structural constituent of ribosome	185	45082	6	5
	IPI00547367	BBC1 60S ribosomal protein L13-1	185	23752	8	7
	IPI00523172	emb1138 Isoform 2 of DEAD-box ATP-dependent RNA helicase 3, chloroplastic	184	80951	6	6
	IPI00548101	CRB Uncharacterized protein At1g09340, chloroplastic	183	42593	6	4
	IPI00528930	TIC Protein TIME FOR COFFEE	182	164354	3	3
	IPI00530545	AT3G10760 myb family transcription factor	180	36092	7	5
	IPI00544566	RPL27AB 60S ribosomal protein L27a-2	178	16282	6	3
	IPI00519674	AT3G07030 nucleic acid binding	178	42476	3	2
	IPI00522851	AT3G63490 50S ribosomal protein L1, chloroplastic	178	37609	8	7
	IPI00540333	GCN1 ABC transporter F family member 1	176	66843	8	6
	IPI00527920	OLEO4 Oleosin 20.3 kDa	174	20300	6	6
	IPI00528096	AT2G27720 60S acidic ribosomal protein P2-1	174	11445	5	3
	IPI00522358	AT2G01970 endomembrane protein 70, putative	172	68005	6	5
	IPI00517617	AT5G46430 60S ribosomal protein L32-2	171	15465	5	4
	IPI00545691	AT2G09990 40S ribosomal protein S16-1	170	16621	7	6
	IPI00534219	AT5G02610 60S ribosomal protein L35-4	170	14322	6	5
	IPI00549147	LTA2 LTA2; dihydrolipoyllysine-residue acetyltransferase	169	50049	3	3
	IPI00532709	OLEO1 Oleosin 18.5 kDa	169	18558	9	5
	IPI00516738	RPS9 30S ribosomal protein S9, chloroplastic	169	22563	6	4
	IPI00518132	AT5G55600 agenet domain-containing protein / bromo-adjacent homology (BAH) domain-containing protein	169	75383	5	4
	IPI00520484	AT2G29320 tropinone reductase, putative / tropine dehydrogenase, putative	168	28759	5	4
	IPI00517911	AT4G25740 40S ribosomal protein S10-1	168	19435	6	5
	IPI00520641	CAT2 Catalase-2	166	56895	8	5
	IPI00524054	AL3 PHD finger protein ALFIN-LIKE 3	166	28197	4	4
	IPI00547002	POR C Protochlorophyllide reductase C, chloroplastic	166	43856	9	6
	IPI00527705	CAB3;CAB2 Chlorophyll a-b binding protein 2, chloroplastic	165	28209	6	4
	IPI00525551	PAF1 Proteasome subunit alpha type-1-A	165	30457	5	5
	IPI00526310	LOS2 Bifunctional enolase 2/transcriptional activator	164	47689	5	5
	IPI00516217	AT2G19730 60S ribosomal protein L28-1	164	15886	7	4
	IPI00536025	GLDP1 Glycine dehydrogenase [decarboxylating] 2, mitochondrial	164	112853	4	4
	IPI00531013	AT1G76010 nucleic acid binding	164	37360	6	5
	IPI00524759	GER3 Germin-like protein subfamily 3 member 3	162	21822	6	3
	IPI00530685	AT4G34555 40S ribosomal protein S25-3	162	12011	6	4
	IPI00534404	AT3G15190 30S ribosomal protein S20, chloroplastic	161	21813	3	3
	IPI00518983	AT3G63490 ribosomal protein L1 family protein	160	31627	7	6
	IPI00524355	SmD3 SmD3	158	13803	6	3
	IPI00534595	U2A~ U2 small nuclear ribonucleoprotein A~	157	28024	5	5
	IPI00534852	GS2 Glutamine synthetase, chloroplastic/mitochondrial	157	47381	8	7
	IPI00546101	AT4G03120 proline-rich family protein	157	22384	2	1
	IPI00522785	AT2G40510 40S ribosomal protein S26-2	157	14832	4	4
	IPI00544153	RPS15AD 40S ribosomal protein S15a-4	156	14765	5	5
	IPI00521214	NDPK1 NDPK1; ATP binding / nucleoside diphosphate kinase	154	18802	4	4
	IPI00519008	rps7;RPS7.2;RPS7.1 30S ribosomal protein S7, chloroplastic	153	17347	5	5
	IPI00531132	PSRP5 50S ribosomal protein 5, chloroplastic	153	16351	3	1
	IPI00525727	SHM1 Serine hydroxymethyltransferase, mitochondrial	153	57364	6	5
	IPI00528129	NPC4 NPC4 (NONSPECIFIC PHOSPHOLIPASE C4); hydrolase, acting on ester bonds / phospholipase C	153	60685	5	5
	IPI00516728	GAPCP-1 GAPCP-1 (GLYCERALDEHYDE-3-PHOSPHATE DEHYDROGENASE OF PLASTID 1); NAD or NADH binding / binding / catalytic/ glyceraldehyde-3-phosphate dehydrogenase (phosphorylating)/ glyceraldehyde-3-phosphate dehydrogenase	151	44803	4	3
	IPI00517027	GRF6 Isoform 1 of 14-3-3-like protein GF14 lambda	151	27958	4	3
	IPI00539339	AT3G04790 ribose 5-phosphate isomerase-related	150	29287	3	3
	IPI00525922	VHA-A V-type proton ATPase catalytic subunit A	150	68769	4	4
	IPI00539771	AT4G29410 60S ribosomal protein L28-2	149	15901	6	5
	IPI00524148	AT3G03880 unknown protein	149	22098	7	4
	IPI00530094	RD21 Cysteine proteinase RD21a	148	50933	5	3
	IPI00533300	emb2386 60S ribosomal protein L19-1	148	24591	5	2
	IPI00520057	CCR1 Isoform 1 of Glycine-rich RNA-binding protein 8	147	16569	4	3
	IPI00528352	AT4G31490 Coatomer subunit beta-2	146	106010	4	3
	IPI00518308	AT5G02450 60S ribosomal protein L36-3	145	12182	4	4
	IPI00527199	AT3G45030;AT5G62300 40S ribosomal protein S20-1	145	13870	6	3
	IPI00535189	AT5G02960 40S ribosomal protein S23-2	144	15726	7	6
	IPI00533295	GRF1 14-3-3-like protein GF14 chi	144	29913	5	5
	IPI00537691	AT4G34450 Coatomer subunit gamma	144	98429	4	4
	IPI00548235	AT5G55670 RNA recognition motif (RRM)-containing protein	143	76386	4	3
	IPI00537995	ANNAT1 Annexin D1	143	36182	5	5
	IPI00538500	AL7 PHD finger protein ALFIN-LIKE 7	143	28268	3	3
	IPI00528946	AT4G15000 60S ribosomal protein L27-3	142	15598	6	4
	IPI00543566	mMDH1 Malate dehydrogenase 1, mitochondrial	142	35782	5	5
	IPI00518075	AT5G40490 RNA recognition motif (RRM)-containing protein	142	42382	3	3
	IPI00546532	AT5G09510 40S ribosomal protein S15-4	141	17061	5	3
	IPI00548920	CLPP4 ATP-dependent Clp protease proteolytic subunit 4, chloroplastic	141	31478	4	3
	IPI00517389	AT4G10450 60S ribosomal protein L9-2	141	21960	6	4
	IPI00547640	AT5G64270 splicing factor, putative	139	141361	4	3
	IPI00541324	THI1 Thiazole biosynthetic enzyme, chloroplastic	139	36641	2	2
	IPI00546779	AT3G20820 leucine-rich repeat family protein	139	39837	4	3
	IPI00535376	AT3G53740 Isoform 1 of 60S ribosomal protein L36-2	138	12668	4	4
	IPI00516983	SESA3 2S seed storage protein 3	138	18750	3	2
	IPI00530807	ACCD Acetyl-coenzyme A carboxylase carboxyl transferase subunit beta, chloroplastic	137	55600	4	4
	IPI00529246	SSR16 SSR16 (SMALL SUBUNIT RIBOSOMAL PROTEIN 16); structural constituent of ribosome	136	12691	4	3
	IPI00537614	GRP2 GRP2 (GLYCINE RICH PROTEIN 2); double-stranded DNA binding / mRNA binding / nucleic acid binding / single-stranded DNA binding	136	19141	3	1
	IPI00541952	PGY1 60S ribosomal protein L10a-2	135	24409	5	4
	IPI00518460	AT1G01100 60S acidic ribosomal protein P1-1	135	11154	4	2
	IPI00519439	LIN2 Coproporphyrinogen-III oxidase, chloroplastic	135	43769	6	6
	IPI00544335	AT5G47930 40S ribosomal protein S27-3	134	9484	3	3
	IPI00529251	MAC3A Pre-mRNA-processing factor 19 homolog 1	133	56831	5	4
	IPI00541878	AT3G09980 unknown protein	132	20575	6	5
	IPI00537282	PSBD Photosystem II D2 protein	131	39522	5	5
	IPI00535929	LHCB2.1 Photosystem II light harvesting complex gene 2.1	130	28631	5	3
	IPI00547139	AT4G35250 vestitone reductase-related	130	43696	4	4
	IPI00523994	HPR HPR; glycerate dehydrogenase/ poly(U) binding	130	42221	5	5
	IPI00520061	AT3G42170 DNA binding	130	78764	3	3
	IPI00525678	AT1G57660;AT1G57860 60S ribosomal protein L21-2	129	18697	8	6
	IPI00517385	AT2G27930 binding	129	22023	4	3
	IPI00523748	AT5G07030 aspartic-type endopeptidase	128	48663	4	2
	IPI00542391	ADG1 Glucose-1-phosphate adenylyltransferase small subunit, chloroplastic	128	56615	4	4
	IPI00531735	RPS11 30S ribosomal protein S11, chloroplastic	127	15014	6	4
	IPI00525904	FIB1 rRNA 2~-O-methyltransferase fibrillarin 1	127	32809	6	4
	IPI00534845	ATPE ATP synthase epsilon chain, chloroplastic	126	14490	3	3
	IPI00533497	PYK10 Beta-glucosidase 23	126	59683	3	3
	IPI00523295	SUS1 Sucrose synthase 1	126	92939	4	4
	IPI00547025	RPS2 30S ribosomal protein S2, chloroplastic	124	26887	6	4
	IPI00542045	TPR1 Isoform 1 of Topless-related protein 1	123	123939	4	4
	IPI00546240	ASP2 Aspartate aminotransferase, cytoplasmic isozyme 1	123	44239	3	3
	IPI00524597	AL6 Isoform 1 of PHD finger protein ALFIN-LIKE 6	121	28829	4	3
	IPI00544394	EMB2765 EMB2765	121	172913	4	4
	IPI00524453	REN1 REN1 (ROP1 ENHANCER 1); Rho GTPase activator/ Rho GTPase binding / phosphoinositide binding	121	101909	4	4
	IPI00542532	MLP423 MLP-like protein 423	120	17044	2	2
	IPI00545926	- Putative uncharacterized protein At3g05850	119	87581	3	3
	IPI00540225	ROC1 Peptidyl-prolyl cis-trans isomerase CYP18-3	119	18361	3	3
	IPI00532114	AT3G09500 60S ribosomal protein L35-1	118	14276	6	5
	IPI00532582	PSBQA Isoform 2 of Oxygen-evolving enhancer protein 3-1, chloroplastic	118	23781	2	2
	IPI00531769	OLEO2 Oleosin 21.2 kDa	117	21266	4	4
	IPI00539225	GLU1 Isoform 1 of Ferredoxin-dependent glutamate synthase 1, chloroplastic	117	179807	6	5
	IPI00522405	ARP7 Actin-related protein 7	115	39879	3	3
	IPI00542443	RPN10 26S proteasome non-ATPase regulatory subunit 4	115	40732	3	2
	IPI00520773	ROC3 Peptidyl-prolyl cis-trans isomerase CYP19-1	113	18480	4	4
	IPI00539364	ELF4-L2 Protein ELF4-LIKE 2	113	13401	2	2
	IPI00519675	AT1G20220 T20H2.2 protein	112	58537	2	2
	IPI00546577	AT3G05560 60S ribosomal protein L22-2	112	14009	5	4
	IPI00525445	AT2G40590 40S ribosomal protein S26-1	111	14720	4	4
	IPI00525254	GLX1 ATGLX1 (GLYOXALASE I HOMOLOG); lactoylglutathione lyase/ metal ion binding	111	31908	2	2
	IPI00535943	AT5G14320 30S ribosomal protein S13, chloroplastic	111	19084	3	3
	IPI00548788	AT3G14600 60S ribosomal protein L18a-3	111	21295	4	3
	IPI00548609	RPL27 50S ribosomal protein L27, chloroplastic	110	21724	3	3
	IPI00537748	AL4 PHD finger protein ALFIN-LIKE 4	108	28761	5	4
	IPI00538790	AT5G02530 RNA and export factor-binding protein, putative	108	30761	4	4
	IPI00524177	RPS19 30S ribosomal protein S19, chloroplastic	108	10602	2	2
	IPI00538278	AT1G11860 Aminomethyltransferase, mitochondrial	108	44417	4	3
	IPI00535397	AT5G23900 60S ribosomal protein L13-3	107	23471	3	3
	IPI00536776	RPN12a 26S proteasome non-ATPase regulatory subunit RPN12A	107	30687	4	4
	IPI00524788	AT1G04480;emb2171;AT2G33370 F19P19.5 protein	107	16987	4	3
	IPI00538754	ACS acetyl-CoA synthetase, putative / acetate-CoA ligase, putative	105	76684	4	4
	IPI00521762	AT1G60650 glycine-rich RNA-binding protein, putative	105	34376	4	4
	IPI00531702	TCTP Translationally-controlled tumor protein homolog	105	18898	4	3
	IPI00517497	AT3G01570 Oleosin 5	104	19742	1	1
	IPI00536572	AT3G23450 unknown protein	104	34845	3	3
	IPI00538125	GSTF9 ATGSTF9 (GLUTATHIONE S-TRANSFERASE PHI 9); copper ion binding / glutathione binding / glutathione peroxidase/ glutathione transferase	104	24131	4	4
	IPI00524194	LHCB6 Light harvesting complex photosystem II subunit 6	104	27505	2	2
	IPI00537921	RPL15 50S ribosomal protein L15, chloroplastic	104	29689	3	3
	IPI00525260	ASHH3 Histone-lysine N-methyltransferase ASHH3	103	41259	1	1
	IPI00536932	GME GDP-mannose 3,5-epimerase	103	42731	3	2
	IPI00536399	GRF7 14-3-3-like protein GF14 nu	101	29806	4	4
	IPI00546882	AT3G56340 40S ribosomal protein S26-3	101	14619	4	4
	IPI00548305	AT1G32810 protein binding / zinc ion binding	100	117477	2	2
	IPI00535063	SUVR2 SUVR2; histone-lysine N-methyltransferase/ zinc ion binding	99	81927	4	4
	IPI00548685	MOS4 Pre-mRNA-splicing factor SPF27 homolog	99	29661	3	3
	IPI00540937	AT5G47690 binding	98	181097	2	2
	IPI00524343	MDH Malate dehydrogenase, chloroplastic	98	42379	2	2
	IPI00536907	RPS11-BETA 40S ribosomal protein S11-3	97	17738	5	4
	IPI00519853	RPL4 50S ribosomal protein L4, chloroplastic	97	30540	5	5
	IPI00535689	RPL22 50S ribosomal protein L22, chloroplastic	97	18575	3	1
	IPI00520024	ATAN11 WD repeat-containing protein LWD1	97	39064	3	3
	IPI00523179	ASP5 Aspartate aminotransferase, chloroplastic	97	49799	4	4
	IPI00519265	PBB1 Isoform 1 of Proteasome subunit beta type-7-A	97	29536	3	3
	IPI00540216	CAC3 Acetyl-coenzyme A carboxylase carboxyl transferase subunit alpha, chloroplastic	96	85253	3	3
	IPI00524237	AT3G47370 40S ribosomal protein S20-2	96	13684	2	2
	IPI00546541	AT2G36130 peptidyl-prolyl cis-trans isomerase, putative / cyclophilin, putative / rotamase, putative	96	18221	2	2
	IPI00517864	APT1 Isoform 2 of Adenine phosphoribosyltransferase 1, chloroplastic	96	19727	2	2
	IPI00526726	AT3G02560 40S ribosomal protein S7-2	95	22182	5	5
	IPI00523743	AT1G41880 60S ribosomal protein L35a-2	95	12791	7	7
	IPI00518504	AT3G15980 Isoform 1 of Coatomer subunit beta~-3	95	102412	2	2
	IPI00530199	AT3G47850 unknown protein	94	39198	4	3
	IPI00540100	AT2G44710 RNA recognition motif (RRM)-containing protein	94	89763	5	4
	IPI00518711	- Putative RNA binding protein	93	34816	4	4
	IPI00527840	CPSF30 Isoform 1 of Cleavage and polyadenylation specificity factor CPSF30	93	69970	3	3
	IPI00539694	AUD1 AUD1; UDP-glucuronate decarboxylase/ catalytic/ dTDP-glucose 4,6-dehydratase	93	49940	3	3
	IPI00516486	TIP2 Aquaporin TIP1-2	92	25832	1	1
	IPI00544876	SBPASE Sedoheptulose-1,7-bisphosphatase, chloroplastic	91	42388	5	5
	IPI00536574	RPOA DNA-directed RNA polymerase subunit alpha	91	38113	2	2
	IPI00524841	AT1G13930 unknown protein	91	16154	1	1
	IPI00540594	AT5G27770 60S ribosomal protein L22-3	90	14038	4	4
	IPI00545568	AT3G54930 Serine/threonine protein phosphatase 2A 57 kDa regulatory subunit B~ epsilon isoform	90	57508	3	3
	IPI00533630	AT3G58610 Ketol-acid reductoisomerase, chloroplastic	90	63772	3	3
	IPI00530233	ALDH11A3 NADP-dependent glyceraldehyde-3-phosphate dehydrogenase	90	53026	2	2
	IPI00521413	AT4G01310 50S ribosomal protein L5, chloroplastic	89	28326	2	1
	IPI00521110	CYSB Isoform 1 of Cysteine proteinase inhibitor 6	88	26278	1	1
	IPI00524936	PRL1 Protein pleiotropic regulatory locus 1	87	53975	3	2
	IPI00532189	LHCA3 Photosystem I light harvesting complex gene 3	87	29163	3	2
	IPI00548072	AT5G47210 nuclear RNA-binding protein, putative	87	37977	3	3
	IPI00546447	MSD1 Superoxide dismutase [Mn], mitochondrial	87	25428	1	1
	IPI00521382	AT4G00810 60S acidic ribosomal protein P1-2	86	11300	3	2
	IPI00528981	AT1G12310 Probable calcium-binding protein CML13	86	16506	3	3
	IPI00538901	AMY3 AMY3 (ALPHA-AMYLASE-LIKE 3); alpha-amylase	86	99780	3	3
	IPI00534598	AT2G21390 Coatomer subunit alpha-2	86	136381	5	5
	IPI00548998	RPL16 50S ribosomal protein L16, chloroplastic	86	15284	2	2
	IPI00530372	AT3G08030 unknown protein	86	34679	2	2
	IPI00518049	APA1 aspartyl protease family protein	85	54579	4	4
	IPI00545621	RSW3 RSW3 (RADIAL SWELLING 3); glucosidase/ hydrolase, hydrolyzing O-glycosyl compounds	85	104209	3	3
	IPI00521273	AT5G13780 GCN5-related N-acetyltransferase, putative	84	21701	1	1
	IPI00538115	GRF3 14-3-3-like protein GF14 psi	84	28588	4	4
	IPI00532626	LHCB3 Light-harvesting chlorophyll B-binding protein 3	83	28688	3	2
	IPI00517541	AT5G40370 Glutaredoxin-C2	83	11749	1	1
	IPI00527081	AT2G01140 Probable fructose-bisphosphate aldolase 3, chloroplastic	83	42301	2	2
	IPI00518097	AT5G62600 transportin-SR-related	83	106849	2	2
	IPI00518824	AT4G20020 unknown protein	83	43631	1	1
	IPI00531983	AT4G23670 major latex protein-related / MLP-related	82	17507	3	3
	IPI00539905	AT1G20950 Phosphofructokinase family protein	82	67076	2	2
	IPI00522947	AT2G45710 40S ribosomal protein S27-1	81	9399	2	2
	IPI00525248	PIP2;4 Probable aquaporin PIP2-4	81	30932	2	2
	IPI00540742	PSBP-1 Isoform 1 of Oxygen-evolving enhancer protein 2-1, chloroplastic	81	28078	1	1
	IPI00938833	AT4G16180 unknown protein	81	92311	3	3
	IPI00537413	AT1G71500 Rieske (2Fe-2S) domain-containing protein	81	31708	3	2
	IPI00521247	HTB9 Histone H2B.6	80	16426	2	2
	IPI00531026	AT1G30230 Elongation factor 1-delta 1	80	25117	3	3
	IPI00518170	AT1G30630 Coatomer subunit epsilon-1	78	32581	1	1
	IPI00532482	PIP2A Aquaporin PIP2-1	78	30455	5	4
	IPI00519358	AT1G02890 Uncharacterized protein At1g02890.1	77	136739	1	1
	IPI00548046	SDRB Peroxisomal 2,4-dienoyl-CoA reductase	77	31777	2	2
	IPI00545785	AT4G29000 tesmin/TSO1-like CXC domain-containing protein	76	64595	1	1
	IPI00519631	AT5G03850;AT3G10090 40S ribosomal protein S28-1	76	7366	2	2
	IPI00527838	EIF2 Eukaryotic translation initiation factor 3 subunit F	76	31842	1	1
	IPI00544761	AT4G15790 unknown protein	76	16520	1	1
	IPI00534849	PMDH2 Malate dehydrogenase, glyoxysomal	76	37346	2	2
	IPI00540073	PBC1 Isoform 2 of Proteasome subunit beta type-3-A	76	22825	2	2
	IPI00526224	RPS18 30S ribosomal protein S18, chloroplastic	75	12053	2	2
	IPI00546700	emb2184 50S ribosomal protein L31, chloroplastic	75	16022	1	1
	IPI00534382	ROC5 Peptidyl-prolyl cis-trans isomerase CYP18-4	75	18366	3	3
	IPI00538915	AT3G13930 Dihydrolipoyllysine-residue acetyltransferase component 2 of pyruvate dehydrogenase complex, mitochondrial	75	58431	4	2
	IPI00516758	RPL14 50S ribosomal protein L14, chloroplastic	74	13573	3	3
	IPI00655471	GSTU19 ATGSTU19 (GLUTATHIONE S-TRANSFERASE TAU 19); glutathione binding / glutathione transferase	74	25634	1	1
	IPI00532975	AT4G16155 dihydrolipoyl dehydrogenase	73	67048	3	3
	IPI00538671	AT2G29310 tropinone reductase, putative / tropine dehydrogenase, putative	73	28071	2	2
	IPI00533372	AT4G16500 Cysteine proteinase inhibitor 4	72	12548	1	1
	IPI00517126	CRD1 Magnesium-protoporphyrin IX monomethyl ester [oxidative] cyclase, chloroplastic	72	47600	1	1
	IPI00530309	AT1G21500 unknown protein	71	13250	2	1
	IPI00527600	PSBC photosystem II 44 kDa protein	70	51835	1	1
	IPI00547942	TRIP-1 Eukaryotic translation initiation factor 3 subunit I	70	36365	3	3
	IPI00524641	TIM Triosephosphate isomerase, chloroplastic	70	33325	2	2
	IPI00517524	GRF2 14-3-3-like protein GF14 omega	70	29144	3	3
	IPI00548421	AT3G28500 60S acidic ribosomal protein P2-3	69	11728	2	1
	IPI00533679	HTA7 Probable histone H2A.5	69	15899	1	1
	IPI00527785	LP1 Non-specific lipid-transfer protein 1	69	11747	1	1
	IPI00533639	AT3G53890 40S ribosomal protein S21-1	69	9068	1	1
	IPI00530828	AT4G21650 subtilase family protein	69	81429	1	1
	IPI00523512	AT5G59950 RNA and export factor-binding protein, putative	69	25740	2	2
	IPI00534358	FSD1 Superoxide dismutase [Fe], chloroplastic	68	23776	2	1
	IPI00535973	AT2G05920 subtilase family protein	68	79965	2	2
	IPI00546691	AAC1 ADP,ATP carrier protein 1, mitochondrial	68	41449	4	3
	IPI00517879	ROC4 Peptidyl-prolyl cis-trans isomerase CYP20-3, chloroplastic	67	28190	2	2
	IPI00535530	KAB1 KAB1 (POTASSIUM CHANNEL BETA SUBUNIT); oxidoreductase/ potassium channel	67	36516	2	2
	IPI00528499	AT2G31810 acetolactate synthase small subunit, putative	67	51381	1	1
	IPI00524837	PRPL11 50S ribosomal protein L11, chloroplastic	67	23134	2	2
	IPI00544081	ATJ3 Chaperone protein dnaJ 3	67	46415	1	1
	IPI00530746	AT3G14067 subtilase family protein	67	81766	2	2
	IPI00526884	AT5G67630 DNA helicase, putative	67	52081	2	2
	IPI00546407	CLPP5 ATP-dependent Clp protease proteolytic subunit 5, chloroplastic	66	32335	1	1
	IPI00529680	emb1644 emb1644	66	14314	2	2
	IPI00532440	PSAE-1 Photosystem I reaction center subunit IV A, chloroplastic	66	14958	1	1
	IPI00516966	AT5G41520 40S ribosomal protein S10-2	66	19721	2	2
	IPI00531568	AT2G10940 protease inhibitor/seed storage/lipid transfer protein (LTP) family protein	65	29629	2	2
	IPI00532845	AT1G35680 50S ribosomal protein L21, chloroplastic	65	24024	3	3
	IPI00533310	AT1G48830 40S ribosomal protein S7-1	65	21909	6	4
	IPI00544503	PBG1 Proteasome subunit beta type-4	65	27634	1	1
	IPI00525943	AT2G32600 hydroxyproline-rich glycoprotein family protein	64	31350	2	2
	IPI00540143	PTAC6 PTAC6	64	37353	2	1
	IPI00534944	AT2G24590 splicing factor, putative	64	21902	1	1
	IPI00523597	AT5G46710 zinc-binding family protein	63	25806	2	2
	IPI00546267	GR Glutathione reductase, chloroplastic	63	60814	3	3
	IPI00529546	COS1 6,7-dimethyl-8-ribityllumazine synthase, chloroplastic	63	24009	1	1
	IPI00519969	GRF10 GRF10 (GENERAL REGULATORY FACTOR 10); ATP binding / protein binding / protein phosphorylated amino acid binding	63	28550	2	2
	IPI00541557	KAS I Isoform 1 of 3-oxoacyl-[acyl-carrier-protein] synthase I, chloroplastic	62	50381	3	2
	IPI00531442	SAP18 Histone deacetylase complex subunit SAP18	62	17154	3	3
	IPI00537354	CPN20 20 kDa chaperonin, chloroplastic	62	26785	2	2
	IPI00534607	AT3G21215 RNA-binding protein, putative	61	36956	2	2
	IPI00535482	AT5G56710 60S ribosomal protein L31-3	61	13795	4	2
	IPI00537998	AT1G26880 60S ribosomal protein L34-1	61	13697	2	2
	IPI00538194	AT2G44060 late embryogenesis abundant family protein / LEA family protein	60	36014	2	2
	IPI00531250	AT1G22610 C2 domain-containing protein	60	118290	2	2
	IPI00534637	AT3G43980;AT3G44010;AT4G33865 40S ribosomal protein S29	60	6425	2	1
	IPI00526529	ATP3 ATP synthase subunit gamma, mitochondrial	60	35426	3	3
	IPI00520435	AT5G27120 Probable nucleolar protein 5-1	60	58719	2	2
	IPI00542017	AER NADP-dependent alkenal double bond reductase P1	60	38109	3	3
	IPI00527924	emb2394 50S ribosomal protein L6, chloroplastic	60	24690	1	1
	IPI00528962	GAMMA CA3 GAMMA CA3 (GAMMA CARBONIC ANHYDRASE 3); carbonate dehydratase	60	27820	1	1
	IPI00522792	RPS28 40S ribosomal protein S28-2	59	7336	2	2
	IPI00524378	YAK1 protein kinase family protein	59	105457	3	2
	IPI00525048	HOL1 Isoform 2 of Thiocyanate methyltransferase 1	59	25273	1	1
	IPI00535976	CLPC1 Chaperone protein ClpC1, chloroplastic	59	103388	2	2
	IPI00518473	SARA1A ATSARA1A (ARABIDOPSIS THALIANA SECRETION-ASSOCIATED RAS SUPER FAMILY 1); GTP binding	59	21952	2	1
	IPI00521975	AT5G27700 40S ribosomal protein S21-2	58	9462	1	1
	IPI00528249	RIN1 RIN1 (RESISTANCE TO PSEUDOMONAS SYRINGAE PV MACULICOLA INTERACTOR 1); protein binding	58	50292	3	3
	IPI00535269	AT5G57290 60S acidic ribosomal protein P3-2	58	11856	1	1
	IPI00524653	GGT1 GGT1 (GLUTAMATE:GLYOXYLATE AMINOTRANSFERASE); L-alanine:2-oxoglutarate aminotransferase/ glycine:2-oxoglutarate aminotransferase	57	53267	2	2
	IPI00517051	PSL4 calmodulin-binding protein	57	73169	1	1
	IPI00541119	RPL34 60S ribosomal protein L34-2	57	13642	3	2
	IPI00521106	PAG1 Proteasome subunit alpha type-3	57	27360	1	1
	IPI00520856	AT3G53230 Cell division control protein 48 homolog D	57	90284	2	2
	IPI00529336	AT2G43770 transducin family protein / WD-40 repeat family protein	57	37862	1	1
	IPI00535877	PSAF Photosystem I reaction center subunit III, chloroplastic	56	24158	3	3
	IPI00545883	PSBO1 Oxygen-evolving enhancer protein 1-1, chloroplastic	56	35121	3	3
	IPI00540623	- F14M2.18 protein	56	42081	1	1
	IPI00521338	ATS9 19S proteosome subunit 9	55	47144	3	3
	IPI00534151	UXS5 UXS5; UDP-glucuronate decarboxylase/ catalytic	55	38365	1	1
	IPI00524633	SHT SHT (SPERMIDINE HYDROXYCINNAMOYL TRANSFERASE); N-acyltransferase/ hydroxycinnamoyltransferase/ spermidine:caffeoyl CoA N-acyltransferase/ spermidine:coumaroyl CoA N-acyltransferase/ spermidine:feruloyl CoA N-acyltransferase/ spermidine:sinapoyl	55	50403	3	3
	IPI00527538	AT5G15490 UDP-glucose 6-dehydrogenase, putative	55	53083	2	2
	IPI00521168	AT2G32060 40S ribosomal protein S12-2	55	15319	1	1
	IPI00522228	SUMO1 Small ubiquitin-related modifier 1	55	10969	1	1
	IPI00532241	AT2G45250 Putative uncharacterized protein At2g45250	54	23085	1	1
	IPI00517653	AT2G30200 binding / catalytic/ transferase	54	38956	2	2
	IPI00532971	SHM4 SHM4 (serine hydroxymethyltransferase 4); catalytic/ glycine hydroxymethyltransferase/ pyridoxal phosphate binding	54	51685	2	2
	IPI00542080	AT2G05120 unknown protein	54	144507	2	2
	IPI00526133	PAE1 Proteasome subunit alpha type-5-A	54	25931	2	2
	IPI00520967	RGP2 UDP-arabinopyranose mutase 2	54	40864	3	2
	IPI00527690	AT3G11130 clathrin heavy chain, putative	53	193122	1	1
	IPI00528468	AT3G28715 V-type proton ATPase subunit d2	53	40761	1	1
	IPI00523187	LHCA4 Chlorophyll a-b binding protein 4, chloroplastic	53	27716	1	1
	IPI00544391	AT1G73380 unknown protein	53	47312	3	3
	IPI00528480	AT2G34590 transketolase family protein	53	43987	2	2
	IPI00548801	AT1G55210 disease resistance response	53	20605	1	1
	IPI00527188	AT4G00270 F5I10.11 protein	53	34738	1	1
	IPI00533995	PBA1 Proteasome subunit beta type-6	53	25136	1	1
	IPI00521876	AVP1 Pyrophosphate-energized vacuolar membrane proton pump 1	53	80768	1	1
	IPI00846542	ALY3 Protein ALWAYS EARLY 3	52	127490	3	3
	IPI00535925	AT1G52300 60S ribosomal protein L37-2	52	10834	1	1
	IPI00524387	TIP3;1 Aquaporin TIP3-1	52	28290	2	2
	IPI00517458	UCH1 UCH1; ubiquitin thiolesterase	52	38515	1	1
	IPI00528623	UPL1 UPL1 (UBIQUITIN-PROTEIN LIGASE 1); ubiquitin-protein ligase	52	432343	1	1
	IPI00526554	AT4G29390;AT5G56670;AT2G19750 40S ribosomal protein S30	52	6883	1	1
	IPI00548616	PSBQ-2 Oxygen-evolving enhancer protein 3-2, chloroplastic	52	24628	2	2
	IPI00517159	AT2G14880 SWIB complex BAF60b domain-containing protein	51	15892	1	1
	IPI00536498	PIP1;5 Probable aquaporin PIP1-5	51	30627	1	1
	IPI00516646	CSP41A Uncharacterized protein At3g63140, chloroplastic	51	43903	2	2
	IPI00521029	AT1G36050 unknown protein	51	55447	3	1
	IPI00846410	AT3G63095 unknown protein	50	29490	1	1
	IPI00541782	SNRNP-G Probable small nuclear ribonucleoprotein G	50	8834	1	1
	IPI00536129	GRH1 GRR1-like protein 1	50	65606	1	1
	IPI00520971	AT5G43060 cysteine proteinase, putative / thiol protease, putative	49	51171	2	2
	IPI00518094	AT3G58570 DEAD-box ATP-dependent RNA helicase 52	49	69199	2	2
	IPI00527934	GHS1 GHS1 (GLUCOSE HYPERSENSITIVE 1); structural constituent of ribosome	49	20899	2	1
	IPI00516291	RABA4B Ras-related protein RABA4b	49	24391	1	1
	IPI00526642	AT3G54470 Uridine 5~-monophosphate synthase	49	51817	1	1
	IPI00521831	DHS1 Phospho-2-dehydro-3-deoxyheptonate aldolase 1, chloroplastic	48	57942	1	1
	IPI00532253	AT5G65910 BSD domain-containing protein	48	48169	1	1
	IPI00519864	AT3G11960 cleavage and polyadenylation specificity factor (CPSF) A subunit C-terminal domain-containing protein	48	146273	1	1
	IPI00523335	AT2G47640;AT3G62840 unknown protein	48	12498	2	2
	IPI00528335	AT2G25210;AT4G31985 60S ribosomal protein L39-1	48	6412	1	1
	IPI00522721	IMD2 3-isopropylmalate dehydrogenase 2, chloroplastic	48	43344	1	1
	IPI00525932	ABA1 Isoform 1 of Zeaxanthin epoxidase, chloroplastic	47	73795	1	1
	IPI00549138	FLA8 Fasciclin-like arabinogalactan protein 8	47	43048	1	1
	IPI00541353	AT5G13510 50S ribosomal protein L10, chloroplastic	47	24720	2	2
	IPI00529601	AT4G19006 26S proteasome regulatory subunit, putative	47	43993	1	1
	IPI00545784	AT5G19370 rhodanese-like domain-containing protein / PPIC-type PPIASE domain-containing protein	47	32959	1	1
	IPI00517955	RAB8 Ras-related protein RABE1a	47	23924	1	1
	IPI00534676	CYSC1 CYSC1 (CYSTEINE SYNTHASE C1); L-3-cyanoalanine synthase/ cysteine synthase	47	39902	1	1
	IPI00527514	HOT5 Alcohol dehydrogenase class-3	47	40673	1	1
	IPI00548698	SKIP chromatin protein family	46	69380	2	2
	IPI00519549	FER1 Ferritin-1, chloroplastic	46	28160	1	1
	IPI00516481	AT1G64190 6-phosphogluconate dehydrogenase family protein	46	53344	1	1
	IPI00534480	CARB CARB (CARBAMOYL PHOSPHATE SYNTHETASE B); ATP binding / carbamoyl-phosphate synthase/ catalytic	46	129874	1	1
	IPI00516802	CAC2 Biotin carboxylase, chloroplastic	46	58350	3	3
	IPI00540396	AGT Serine--glyoxylate aminotransferase	46	44180	2	2
	IPI00530988	EDA9 EDA9 (embryo sac development arrest 9); ATP binding	45	63286	1	1
	IPI00532023	ASP3 Aspartate aminotransferase, chloroplastic	45	48923	2	2
	IPI00533660	AT4G10790 UBX domain-containing protein	45	52770	1	1
	IPI00518009	AT4G26910 Isoform 2 of Dihydrolipoyllysine-residue succinyltransferase component of 2-oxoglutarate dehydrogenase complex 2, mitochondrial	45	49957	1	1
	IPI00535863	RPL9 50S ribosomal protein L9, chloroplastic	45	22120	2	2
	IPI00531614	MDAR6 Isoform 1 of Monodehydroascorbate reductase, chloroplastic	44	53269	1	1
	IPI00546965	U2B~~ U2B~~ (U2 small nuclear ribonucleoprotein B); RNA binding / nucleic acid binding / nucleotide binding	44	26220	1	1
	IPI00546061	AT1G25375 Putative uncharacterized protein F4F7.24	44	87615	3	3
	IPI00523164	ADK2 Adenosine kinase 2	44	37822	2	2
	IPI00518644	APS1 ATP sulfurylase 1, chloroplastic	44	51427	1	1
	IPI00529975	PSBB Photosystem II CP47 chlorophyll apoprotein	44	56001	1	1
	IPI00544284	AT4G04460 aspartyl protease family protein	44	55536	1	1
	IPI00535478	GSTF10 Glutathione S-transferase ERD13	43	24215	2	2
	IPI00518373	ARFA1F ADP-ribosylation factor A1F	43	20610	1	1
	IPI00538949	CYTC-1 Probable cytochrome c At1g22840	43	12386	1	1
	IPI00525202	MC4 Metacaspase-4	43	45455	2	1
	IPI00547186	AT1G48350 50S ribosomal protein L18, chloroplastic	43	18715	1	1
	IPI00524559	CHLM CHLM (magnesium-protoporphyrin IX methyltransferase); magnesium protoporphyrin IX methyltransferase	43	33775	1	1
	IPI00546934	PSBA Photosystem Q(B) protein	42	38911	1	1
	IPI00523104	TRX3 Thioredoxin H3	42	13101	2	2
	IPI00517464	AT4G21110 G10 family protein	42	17175	1	1
	IPI00538514	AT4G19440 Pentatricopeptide repeat-containing protein At4g19440, chloroplastic	42	94555	1	1
	IPI00535368	ARP4 Actin-related protein 4	42	48905	1	1
	IPI00521658	IMPA-1 Importin subunit alpha-1	42	58608	1	1
	IPI00541371	ATE1 ATE1; nucleic acid binding / nucleotide binding	42	19797	1	1
	IPI00529380	GSA1 Glutamate-1-semialdehyde 2,1-aminomutase 1, chloroplastic	42	50337	1	1
	IPI00526151	- Putative uncharacterized protein T13K14.10	42	154079	1	1
	IPI00544875	MTHFR1 Isoform 1 of Methylenetetrahydrofolate reductase 1	41	66246	2	2
	IPI00520930	AT5G48900 Probable pectate lyase 20	41	46698	1	1
	IPI00517026	AT3G55200;AT3G55220 splicing factor, putative	41	134881	1	1
	IPI00543013	WHY1 WHY1 (WHIRLY 1); DNA binding / telomeric DNA binding	41	29040	1	1
	IPI00518160	AT1G64510 30S ribosomal protein S6 alpha, chloroplastic	41	22746	1	1
	IPI00525540	PTAC17 PTAC17	41	49457	2	2
	IPI00539668	PBD2 Proteasome subunit beta type-2-B	41	21970	2	2
	IPI00516613	EXL4 GDSL esterase/lipase EXL4	40	37886	2	2
	IPI00516350	PRK Phosphoribulokinase, chloroplastic	40	44436	2	2
	IPI00544587	EX1 Protein EXECUTER 1, chloroplastic	40	76488	3	1
	IPI00540307	AT5G52530 dentin sialophosphoprotein-related	40	92362	1	1
	IPI00518526	AT1G76590 zinc-binding family protein	40	27762	1	1
	IPI00547610	PSAN Isoform 1 of Photosystem I reaction center subunit N, chloroplastic	39	18417	1	1
	IPI00524891	HA5 ATPase 5, plasma membrane-type	39	104673	1	1
	IPI00528496	BIG Auxin transport protein BIG	39	567527	1	1
	IPI00522423	AT1G09130 ATP-dependent Clp protease proteolytic subunit-related protein 3, chloroplastic	39	36284	1	1
	IPI00543565	PMSR4 Peptide methionine sulfoxide reductase A4, chloroplastic	38	28626	1	1
	IPI00534392	AT4G12700 unknown protein	38	63446	1	1
	IPI00535247	AT1G12120 unknown protein	38	54962	1	1
	IPI00548733	RPS17 30S ribosomal protein S17, chloroplastic	38	16272	2	2
	IPI00537244	LTP5 Non-specific lipid-transfer protein 5	38	12486	2	2
	IPI00519515	THIC THIC (ThiaminC); ADP-ribose pyrophosphohydrolase/ catalytic/ iron-sulfur cluster binding	38	71941	1	1
	IPI00529981	AT4G17520 nuclear RNA-binding protein, putative	38	38882	1	1
	IPI00525951	GER1 Germin-like protein subfamily 3 member 1	37	21545	1	1
	IPI00544396	PBE1 Proteasome subunit beta type-5-A	37	29648	1	1
	IPI00527352	MOD1 MOD1 (MOSAIC DEATH 1); enoyl-[acyl-carrier-protein] reductase (NADH)/ enoyl-[acyl-carrier-protein] reductase/ oxidoreductase	37	41188	1	1
	IPI00530621	DHAR1 Isoform 1 of Glutathione S-transferase DHAR1, mitochondrial	37	23626	2	2
	IPI00531992	ACAT2 Isoform 1 of Acetyl-CoA acetyltransferase, cytosolic 1	37	41385	1	1
	IPI00520891	AT5G04280 glycine-rich RNA-binding protein	37	33466	3	3
	IPI00534843	AT3G62530 Putative uncharacterized protein T12C14_230	36	38146	1	1
	IPI00536568	TTN9 TTN9	36	32445	1	1
	IPI00548978	ATPRX Q Peroxiredoxin Q, chloroplastic	36	23663	2	1
	IPI00530130	HCEF1 Fructose-1,6-bisphosphatase, chloroplastic	36	45134	1	1
	IPI00516279	PPR596 Pentatricopeptide repeat-containing protein At1g80270, mitochondrial	36	67240	1	1
	IPI00534572	PKP-ALPHA PKP-ALPHA; pyruvate kinase	36	65090	1	1
	IPI00543640	AT3G54210 50S ribosomal protein L17, chloroplastic	35	23467	2	2
	IPI00525992	PUB25 U-box domain-containing protein 25	35	46027	3	1
	IPI00548457	RCN1 Serine/threonine-protein phosphatase 2A 65 kDa regulatory subunit A alpha isoform	35	65452	1	1
	IPI00537023	APL1 Glucose-1-phosphate adenylyltransferase large subunit 1, chloroplastic	35	57638	1	1
	IPI00516838	EXPA1 ATEXPA1	35	29261	1	1
	IPI00517052	AT1G10900 Phosphatidylinositol-4-phosphate 5-kinase 7	35	85900	1	1
	IPI00528478	AT1G07750 cupin family protein	35	38287	1	1
	IPI00543683	NHL25 Gb|AAF23842.1	35	28762	1	1
	IPI00521134	PRXIIF Peroxiredoxin-2F, mitochondrial	34	21432	1	1
	IPI00529886	TRX-M4 Thioredoxin M4, chloroplastic	34	21159	1	1
	IPI00517184	AT5G10400;AT5G65360;AT5G10390;AT1G09200;AT3G27360 Histone H3.2	34	15259	1	1
	IPI00536062	GSTF8 Glutathione S-transferase 6, chloroplastic	34	29213	1	1
	IPI00536971	AT1G03220 extracellular dermal glycoprotein, putative / EDGP, putative	33	45688	1	1
	IPI00518948	CNGC14 Probable cyclic nucleotide-gated ion channel 14	33	83402	1	1
	IPI00539662	AT4G23690 disease resistance-responsive family protein / dirigent family protein	33	21398	1	1
	IPI00517438	AT1G74470 Geranylgeranyl diphosphate reductase, chloroplastic	33	51805	2	2
	IPI00532169	AT5G25754;AT5G25757 unknown protein	33	60144	1	1
	IPI00523129	PSAD-1 Photosystem I reaction center subunit II-1, chloroplastic	33	22584	1	1
	IPI00521677	AT5G44710 Putative uncharacterized protein	33	12136	1	1
	IPI00548907	AT3G13120 30S ribosomal protein S10, chloroplastic	33	20824	1	1
	IPI00543884	IIL1 3-isopropylmalate dehydratase	33	54979	1	1
	IPI00526067	GMI1 Emb|CAB66404.1	32	183212	1	1
	IPI00520102	GSO2 LRR receptor-like serine/threonine-protein kinase GSO2	32	137446	2	1
	IPI00517280	RPS2 Ribosomal protein S2, mitochondrial	32	24757	1	1
	IPI00527056	PUM5 Isoform 1 of Pumilio homolog 5	32	106928	3	1
	IPI00521031	AT3G12370 ribosomal protein L10 family protein	32	19091	1	1
	IPI00536045	AT2G25560 DNAJ heat shock N-terminal domain-containing protein	32	73052	1	1
	IPI00546191	ATHM2 Thioredoxin M2, chloroplastic	32	20300	1	1
	IPI00518050	AT2G43090 Aconitase/3-isopropylmalate dehydratase protein	32	26773	1	1
	IPI00546385	RPE RPE; catalytic/ ribulose-phosphate 3-epimerase	32	29990	1	1
	IPI00524861	AT1G36240 Putative 60S ribosomal protein L30-1	32	12310	1	1
	IPI00535210	ANNAT2 Annexin D2	31	36244	1	1
	IPI00543358	AT1G68590 30S ribosomal protein 3-1, chloroplastic	31	18461	1	1
	IPI00531595	RPS15 30S ribosomal protein S15, chloroplastic	31	10712	1	1
	IPI00540904	THFS Formate--tetrahydrofolate ligase	31	67759	1	1
	IPI00527506	AT3G09160 RNA recognition motif (RRM)-containing protein	31	14738	1	1
	IPI01020372	OFP4 F4H5.2 protein	30	54984	1	1
	IPI00516766	PHT3;1 mitochondrial phosphate transporter	30	40064	1	1
	IPI00548876	LTP2 Non-specific lipid-transfer protein 2	30	11930	1	1
	IPI00524599	FIP1[V] ATFIP1[V] (Arabidopsis homolog of yeast Fip1 [V]); RNA binding / protein binding	30	133358	3	3
	IPI00537876	AT1G10580 T10O24.21	30	70022	2	2
	IPI00525604	FUS12 COP9 signalosome complex subunit 2	30	51154	1	1
	IPI00540848	AT5G25210 unknown protein	30	19313	1	1
	IPI00523493	AT5G43960 nuclear transport factor 2 (NTF2) family protein / RNA recognition motif (RRM)-containing protein	30	50091	1	1
	IPI00538431	AT1G51560 FMN binding	30	43555	1	1
	IPI00518081	CR88 CR88; ATP binding	30	88202	3	3
	IPI00547341	PETA Apocytochrome f	30	35335	1	1
	IPI00852372	- Putative uncharacterized protein T7P1.14	30	111589	2	1
	IPI00544799	AT5G28740 transcription-coupled DNA repair protein-related	30	106984	1	1
	IPI00521579	AT5G66470 GTP binding / RNA binding	29	48900	1	1
	IPI00542845	RPL32 50S ribosomal protein L32, chloroplastic	29	6057	1	1
	IPI00530032	OASC Cysteine synthase, mitochondrial	29	45786	1	1
	IPI00529374	OASB Cysteine synthase, chloroplastic/chromoplastic	29	41630	2	2
	IPI00544186	AT1G49360 F-box protein At1g49360	29	55232	1	1
	IPI00536708	ORC6 Origin recognition complex subunit 6	29	31750	1	1
	IPI00528760	AT5G45950 GDSL esterase/lipase At5g45950	28	39828	1	1
	IPI00531533	SS2 AtSS2 (starch synthase 2); transferase, transferring glycosyl groups	28	87538	1	1
	IPI00544672	EIF3A Eukaryotic translation initiation factor 3 subunit A	28	114229	2	2
	IPI00544723	NDHJ NAD(P)H-quinone oxidoreductase subunit J, chloroplastic	28	18546	1	1
	IPI00520251	VLN2 Villin-2	28	107776	1	1
	IPI00544466	NRPB3 DNA-directed RNA polymerase II subunit RPB3-A	27	35439	1	1
	IPI00525743	AT2G05830 Isoform 2 of Methylthioribose-1-phosphate isomerase	27	34254	1	1
	IPI00546896	PKT3 3-ketoacyl-CoA thiolase 2, peroxisomal	27	48548	1	1
	IPI00532729	PSAL Photosystem I reaction center subunit XI, chloroplastic	27	23037	1	1
	IPI00538689	CAD9 Isoform 2 of Probable cinnamyl alcohol dehydrogenase 9	27	33232	1	1
	IPI00539564	AT2G41620 Uncharacterized protein At2g41620	27	96554	4	1
	IPI00518859	AT5G05010 Coatomer subunit delta	26	57682	1	1
	IPI00525994	AT5G47190 50S ribosomal protein L19-2, chloroplastic	26	25453	2	2
	IPI00523542	Copia-like polyprotein	26	165345	1	1
	IPI00523606	AT5G07790 unknown protein	26	69707	1	1
	IPI00525190	CYS1 Cysteine proteinase inhibitor 1	26	11249	1	1
	IPI00542141	GLR2.5 Glutamate receptor 2.5	25	103476	1	1
	IPI00519159	- Putative uncharacterized protein F11B9.22	25	59737	1	1
	IPI00542179	FBR12 Eukaryotic translation initiation factor 5A-2	25	17129	1	1
	IPI00545914	AT2G28790 osmotin-like protein, putative	25	27000	1	1
	IPI00537155	HEMB1 Delta-aminolevulinic acid dehydratase, chloroplastic	25	46661	1	1
	IPI00522927	AT3G06670 binding	25	97229	1	1
	IPI00536508	AT4G28990 RNA-binding protein-related	25	39759	1	1
	IPI00519357	CSN6A COP9 signalosome complex subunit 6a	25	35636	1	1
	IPI00884600	AT1G09195 unknown protein	24	37174	1	1
	IPI00546886	PSAG Photosystem I reaction center subunit V, chloroplastic	24	17075	1	1
	IPI00525187	AT3G50030 binding	24	57294	1	1
	IPI00519537	AT2G35390 Isoform 1 of Ribose-phosphate pyrophosphokinase 1, chloroplastic	24	43667	1	1
	IPI00570567	- Putative uncharacterized protein	24	5272	2	1
	IPI00545096	AT2G22360 DNAJ heat shock family protein	24	47731	1	1
	IPI00527139	AT4G01610 cathepsin B-like cysteine protease, putative	24	39319	1	1
	IPI00521460	AT2G29500 17.6 kDa class I heat shock protein 2	24	17552	1	1
	IPI00525021	- Gb|AAD55417.1	23	24196	1	1
	IPI00520790	AT3G55770 LIM domain-containing protein	23	21650	1	1
	IPI00527919	AT3G12860 nucleolar protein Nop56, putative	23	56145	1	1
	IPI00519429	AT4G18850 unknown protein	23	6598	1	1
	IPI00524850	MAP70-3 Microtubule-associated protein 70-3	23	69730	1	1
	IPI00517936	AL1 PHD finger protein ALFIN-LIKE 1	23	27205	1	1
	IPI00522141	VLN4 Villin-4	23	109259	1	1
	IPI00531169	AT2G07696;RPS7 Ribosomal protein S7, mitochondrial	23	17190	1	1
	IPI00526336	ARC5 Isoform 1 of Dynamin-like protein ARC5	23	87116	1	1
	IPI00537507	AT3G28980 unknown protein	23	48805	1	1
	IPI00538817	AT5G65220 50S ribosomal protein L29, chloroplastic	22	19365	1	1
	IPI00539579	PUB14 U-box domain-containing protein 14	22	69354	2	1
	IPI00532556	BTR1L BTR1L (BINDING TO TOMV RNA 1L (LONG FORM)); nucleic acid binding / single-stranded RNA binding	22	33800	1	1
	IPI00531379	RPOB DNA-directed RNA polymerase subunit beta	22	120983	1	1
	IPI00539619	AT3g25530/MWL2_15	22	26319	1	1
	IPI00547131	PSBH Photosystem II reaction center protein H	22	7697	1	1
	IPI00522174	RBP47B ATRBP47B (RNA-binding protein 47B); RNA binding	21	48089	1	1
	IPI00547584	AIG1 Disease resistance protein AIG1	21	40901	1	1
	IPI00541709	AT1G27090 glycine-rich protein	21	45990	1	1
	IPI00554418	RPS12A;RPS12B;RPS12C 30S ribosomal protein S12, chloroplastic	21	13756	1	1
	IPI00991648	AT3G02370 Unknown protein	20	22255	1	1
	IPI00521883	SDE3 Probable RNA helicase SDE3	20	113292	1	1
	IPI00522866	BCA4 carbonic anhydrase, putative / carbonate dehydratase, putative	20	28394	1	1
	IPI00539601	RSZP21 RSZP21 (RS-CONTAINING ZINC FINGER PROTEIN 21); protein binding	19	21524	1	1
	IPI00530155	AT1G24130 transducin family protein / WD-40 repeat family protein	19	45768	1	1
	IPI00528074	SPS1F ATSPS1F (sucrose phosphate synthase 1F); sucrose-phosphate synthase/ transferase, transferring glycosyl groups	19	117247	1	1
	IPI00544012	EMB2769 EMB2769	19	27016	1	1
	IPI00545500	SBT1.3 ATSBT1.3 (ARABIDOPSIS THALIANA SUBTILASE 1.3); identical protein binding / serine-type endopeptidase	19	84897	1	1
	IPI00544510	SESA4 2S seed storage protein 4	19	19156	1	1
	IPI00534014	AT1G44835 YbaK/prolyl-tRNA synthetase family protein	19	33690	1	1
	IPI00540863	polyprotein	19	159393	1	1
	IPI00523052	PMDH1 Probable malate dehydrogenase, glyoxysomal	18	37442	1	1
	IPI00527259	AT2G36430 unknown protein	18	51984	1	1
	IPI00520787	AT5G46580 Pentatricopeptide repeat-containing protein At5g46580, chloroplastic	18	80828	1	1
	IPI00519512	PAL1 Phenylalanine ammonia-lyase 1	18	78676	1	1
	IPI00542010	AT5G36790;PGLP1 PGLP1 (2-PHOSPHOGLYCOLATE PHOSPHATASE 1); phosphoglycolate phosphatase	18	39736	1	1
	IPI00517813	AT3G62460 unknown protein	18	22459	1	1
	IPI00525582	PDH-E1 ALPHA T25K16.8	17	75232	1	1
	IPI00540940	UBP12 Isoform 2 of Ubiquitin carboxyl-terminal hydrolase 12	17	130397	1	1
	IPI00544671	RPS3 Ribosomal protein S3, mitochondrial	17	64836	1	1
	IPI00525984	AT2G22230 beta-hydroxyacyl-ACP dehydratase, putative	17	24226	1	1
	IPI00529014	AT4G21660 proline-rich spliceosome-associated (PSP) family protein	17	66792	1	1
	IPI00520158	RUXF Probable small nuclear ribonucleoprotein F	17	9858	1	1
	IPI00547391	AT5G43830 unknown protein	17	27492	1	1
	IPI00549148	AT3G04470 unknown protein	16	71456	1	1
	IPI00534566	- Putative metal-transporting ATPase	16	34274	1	1
	IPI00521340	AT2G41040 Uncharacterized methyltransferase At2g41040, chloroplastic	16	39205	1	1
	IPI00543619	AT1G24360 3-oxoacyl-[acyl-carrier-protein] reductase, chloroplastic	16	33527	1	1
	IPI00527046	- F28L22.3 protein	16	153709	1	1
	IPI00546372	AT5G14910 heavy-metal-associated domain-containing protein	15	18945	1	1
	IPI00535149	GSTF2 Glutathione S-transferase PM24	15	24114	1	1
	IPI00525750	AT3G47070 unknown protein	15	10523	1	1
	IPI00539196	AT1G63770 peptidase M1 family protein	15	103401	1	1
	IPI00533285	- Emb|CAB87733.1	15	15721	1	1
	IPI00535094	AT3G23390;AT4G14320 60S ribosomal protein L36a	14	12118	1	1
	IPI00540253	HINT4 Putative uncharacterized protein	14	24255	1	1
	IPI00529254	RPS14 30S ribosomal protein S14, chloroplastic	14	11778	1	1
	IPI00534660	AT5G02430 WD-40 repeat family protein	14	99832	1	1

## Sheet: HDIP1-Flag
Fig 1.2A Proteins co-purified with HDIP1-Flag as detected by AP-MS.
Sample ID	Accession number	Protein description	Mascot score	MW	Matched queries	Matched peptides
1305-HDIP1-Flag	IPI00527125	ATRSP41 ATRSP41; RNA binding / nucleic acid binding / nucleotide binding	28615	41344	623	38
	IPI00532664	AT4G10320 isoleucyl-tRNA synthetase, putative / isoleucine--tRNA ligase, putative	19926	135399	386	82
	IPI00520315	RSP35 Arginine/serine-rich-splicing factor RSP40	19257	40295	416	16
	IPI00520882	AT3G08590 Probable 2,3-bisphosphoglycerate-independent phosphoglycerate mutase 2	15378	60726	274	53
	IPI00536454	PSAT Phosphoserine aminotransferase, chloroplastic	9508	47329	201	27
	IPI00518163	RCA Isoform Short of Ribulose bisphosphate carboxylase/oxygenase activase, chloroplastic	8696	49069	125	33
	IPI00548618	AT1G07930;AT1G07940;AT5G60390;AT1G07920 Elongation factor 1-alpha	8149	107107	233	21
	IPI00521816	AT5G26710 F21E10.12 protein	7214	82015	161	59
	IPI00548138	AT2G17630 phosphoserine aminotransferase, putative	6893	46604	145	25
	IPI00992796	SNL5 SIN3-like 5	6740	132944	151	72
	IPI00518548	SNL6 Paired amphipathic helix protein Sin3-like 6	6019	134332	127	57
	IPI00535114	RBCL Ribulose bisphosphate carboxylase large chain	5781	52922	145	29
	IPI00531081	AT1G09780 2,3-bisphosphoglycerate-independent phosphoglycerate mutase 1	5659	60542	110	19
	IPI00523795	AT1G69360 Putative uncharacterized protein F23O10.6	5517	100536	101	28
	IPI00536803	NIT1 Nitrilase 1	5381	38128	130	23
	IPI00541691	RSP35 ATRSP35; RNA binding / nucleic acid binding / nucleotide binding	5102	35433	133	14
	IPI00538733	AT2G40660 tRNA-binding region domain-containing protein	4955	42062	73	23
	IPI00521292	AT5G02870 60S ribosomal protein L4-2	4807	44694	89	31
	IPI00542248	AT3G09630 60S ribosomal protein L4-1	4777	44674	91	31
	IPI00524040	ACT8 Actin-8	4581	41836	96	24
	IPI00524611	ACT7 Actin-7	4563	41709	90	25
	IPI00537303	GAPA Glyceraldehyde-3-phosphate dehydrogenase A, chloroplastic	4411	42463	84	22
	IPI00536966	MTO3 S-adenosylmethionine synthase 4	4345	42769	74	21
	IPI00545413	TUB7 Tubulin beta-7 chain	4192	50714	72	21
	IPI00538017	ACT11 Actin-11	4144	41648	85	22
	IPI00525001	TUB2;TUB3 Tubulin beta-2/beta-3 chain	4098	50701	75	20
	IPI00520226	TUA6 Tubulin alpha-6 chain	4089	49506	66	18
	IPI00540414	SNL3 Paired amphipathic helix protein Sin3-like 3	4089	151106	86	51
	IPI00547933	TUA4;TUA2 Tubulin alpha-2/alpha-4 chain	4018	49509	67	19
	IPI00517561	TUB9 Tubulin beta-9 chain	3967	49626	70	20
	IPI00542050	TUB4 Tubulin beta-4 chain	3965	49791	70	20
	IPI00547646	AT5G08450 unknown protein	3963	104089	85	43
	IPI00539093	TUB8 Tubulin beta-8 chain	3941	50574	74	20
	IPI00544582	GAPA-2 Glyceraldehyde 3-phosphate dehydrogenase A subunit 2	3935	42820	75	19
	IPI00517335	LOS1 Elongation factor EF-2	3837	94185	71	37
	IPI00527972	MAT3 S-adenosylmethionine synthase 3	3816	42471	58	20
	IPI00527494	GAPC1 Glyceraldehyde-3-phosphate dehydrogenase, cytosolic	3773	36891	81	28
	IPI00540778	RP1 Putative uncharacterized protein At1g43170	3753	63315	91	31
	IPI00518637	AT5G35200 Putative clathrin assembly protein At5g35200	3752	61141	64	26
	IPI00518090	GAPC2 GAPC2 (GLYCERALDEHYDE-3-PHOSPHATE DEHYDROGENASE C2); NAD or NADH binding / binding / catalytic/ glyceraldehyde-3-phosphate dehydrogenase (phosphorylating)/ glyceraldehyde-3-phosphate dehydrogenase	3646	36890	78	29
	IPI00543293	HSC70-1 Heat shock cognate 70 kDa protein 1	3634	71313	66	36
	IPI00520474	RABE1b Elongation factor Tu, chloroplastic	3586	51598	75	24
	IPI00535813	ACT1;ACT3 Actin-1	3551	41771	77	20
	IPI00545934	TUB6 Tubulin beta-6 chain	3445	50553	66	19
	IPI00541680	GAPB Glyceraldehyde-3-phosphate dehydrogenase B, chloroplastic	3436	47630	65	21
	IPI00540632	ATPA ATP synthase subunit alpha, chloroplastic	3308	55294	66	25
	IPI00516743	TUB5 Tubulin beta-5 chain	3285	50310	64	19
	IPI00530767	EIF4A1 Eukaryotic initiation factor 4A-1	3274	46675	74	26
	IPI00535704	ACT12 Actin-12	3199	41768	69	18
	IPI00522349	HD1 Histone deacetylase 19	3192	55987	52	21
	IPI00522023	EIF4A-2 Eukaryotic initiation factor 4A-2	3142	46733	70	24
	IPI00522086	TGG1 Isoform 2 of Myrosinase 1	3070	51448	61	19
	IPI00525776	PB ATP synthase subunit beta, chloroplastic	3012	53900	55	24
	IPI00529143	TUA3;TUA5 Tubulin alpha-3/alpha-5 chain	2909	49622	52	17
	IPI00543019	RHM1 Probable rhamnose biosynthetic enzyme 1	2854	75324	51	23
	IPI00542919	AT1G19480 F18O14.25	2791	145435	50	16
	IPI00537112	HSP81-2 Heat shock protein 90-2	2761	80014	59	34
	IPI00543798	AT1G57720 Probable elongation factor 1-gamma 2	2688	46370	53	21
	IPI00534087	HSP81-3 Heat shock protein 90-3	2610	80002	59	34
	IPI00548522	LOX2 Lipoxygenase 2, chloroplastic	2594	101982	50	34
	IPI00532725	SUS2 SUS2	2557	275251	57	52
	IPI00525561	TGG2 Isoform 1 of Myrosinase 2	2539	62692	46	20
	IPI00544292	CPN60B RuBisCO large subunit-binding protein subunit beta, chloroplastic	2534	63770	45	29
	IPI00529348	SAM-2 S-adenosylmethionine synthase 2	2516	43228	42	18
	IPI00534033	RPL5B 60S ribosomal protein L5-2	2418	34416	47	20
	IPI00548063	ATL5 60S ribosomal protein L5-1	2364	34337	47	20
	IPI00545903	SAM1 S-adenosylmethionine synthase 1	2330	43131	39	17
	IPI00523903	AT5G02490 Heat shock cognate 70 kDa protein 2	2307	71342	43	23
	IPI00533075	AT2G23390 unknown protein	2301	54275	45	20
	IPI00521033	MEE5 MEE5 (MATERNAL EFFECT EMBRYO ARREST 5); GTP binding / GTPase/ translation elongation factor/ translation factor, nucleic acid binding	2286	110372	50	40
	IPI00523172	emb1138 Isoform 2 of DEAD-box ATP-dependent RNA helicase 3, chloroplastic	2254	80951	48	36
	IPI00543340	AT3G09440 Heat shock cognate 70 kDa protein 3	2247	71103	44	23
	IPI00534598	AT2G21390 Coatomer subunit alpha-2	2234	136381	55	40
	IPI00516284	AT1G09640 Probable elongation factor 1-gamma 1	2216	46631	44	20
	IPI00519410	AT3G13470 chaperonin, putative	2153	63302	38	25
	IPI00522440	ATMS1 5-methyltetrahydropteroyltriglutamate--homocysteine methyltransferase	2129	84304	49	26
	IPI00528095	AT1G62020 Coatomer subunit alpha-1	2069	136480	50	38
	IPI00528612	AT4G31480 Coatomer subunit beta-1	2051	106077	37	23
	IPI00516615	AT1G48120 Serine/threonine-protein phosphatase 7 long form homolog	2038	149360	45	32
	IPI00541557	KAS I Isoform 1 of 3-oxoacyl-[acyl-carrier-protein] synthase I, chloroplastic	1987	50381	28	11
	IPI00528352	AT4G31490 Coatomer subunit beta-2	1986	106010	37	23
	IPI00992404	AT1G61850 Phospholipases	1929	145129	41	31
	IPI00525922	VHA-A V-type proton ATPase catalytic subunit A	1917	68769	33	24
	IPI00527690	AT3G11130 clathrin heavy chain, putative	1906	193122	36	30
	IPI00546413	CR88 CR88; ATP binding	1901	88608	35	25
	IPI00526542	AT1G72730 Eukaryotic initiation factor 4A-3	1878	46741	43	16
	IPI00522138	MUM4 Probable rhamnose biosynthetic enzyme 2	1845	75178	34	20
	IPI00537782	AT3G60750 Transketolase-like protein	1820	81424	30	19
	IPI00785805	ATP1 ATP synthase subunit alpha, mitochondrial	1816	55011	40	21
	IPI00528143	RPL18 60S ribosomal protein L18-2	1790	20913	33	16
	IPI00536616	emb1507 emb1507 (embryo defective 1507); ATP binding / ATP-dependent helicase/ helicase/ nucleic acid binding / nucleoside-triphosphatase/ nucleotide binding	1775	246950	40	31
	IPI00544808	AT3G08530 clathrin heavy chain, putative	1769	193148	35	28
	IPI00529314	RPN1A 26S proteasome non-ATPase regulatory subunit 2 1A	1766	98082	36	26
	IPI00524792	RPS1 RPS1 (RIBOSOMAL PROTEIN S1); RNA binding / structural constituent of ribosome	1744	45082	37	18
	IPI00532781	AT5G27850 60S ribosomal protein L18-3	1729	20954	33	16
	IPI00535199	HSP93-III Chaperone protein ClpC2, chloroplastic	1698	105674	39	28
	IPI00524577	AT5G20290 40S ribosomal protein S8-1	1678	24978	21	12
	IPI00516234	AT5G08690 ATP synthase subunit beta-2, mitochondrial	1678	59676	29	17
	IPI00522684	BIP1 Luminal-binding protein 1	1652	73584	39	23
	IPI00524207	ENOC Cytosolic enolase 3	1637	51567	33	23
	IPI00526247	BIP2 Luminal-binding protein 2	1616	73516	40	25
	IPI00535976	CLPC1 Chaperone protein ClpC1, chloroplastic	1605	103388	37	28
	IPI00535841	MSI1 WD-40 repeat-containing protein MSI1	1601	48164	31	16
	IPI00538191	AT2G32730 26S proteasome regulatory subunit, putative	1592	108909	28	18
	IPI00546097	ATB~ BETA Serine/threonine protein phosphatase 2A 57 kDa regulatory subunit B~ beta isoform	1576	57436	36	19
	IPI00852281	EBS1 Isoform 1 of UDP-glucose:glycoprotein glucosyltransferase	1573	181690	35	31
	IPI00549013	PORB Protochlorophyllide reductase B, chloroplastic	1557	43332	22	13
	IPI00535490	PGK1 Phosphoglycerate kinase 1, chloroplastic	1544	50081	31	17
	IPI00537691	AT4G34450 Coatomer subunit gamma	1543	98429	33	23
	IPI00519853	RPL4 50S ribosomal protein L4, chloroplastic	1523	30540	24	15
	IPI00520181	emb1473 50S ribosomal protein L13, chloroplastic	1520	26772	25	11
	IPI00548713	AT4G39040 RNA binding	1520	33251	21	11
	IPI00540216	CAC3 Acetyl-coenzyme A carboxylase carboxyl transferase subunit alpha, chloroplastic	1501	85253	30	27
	IPI00534241	IMPA-2 IMPA-2 (IMPORTIN ALPHA ISOFORM 2); binding / protein transporter	1465	58870	27	18
	IPI00538901	AMY3 AMY3 (ALPHA-AMYLASE-LIKE 3); alpha-amylase	1459	99780	32	22
	IPI00527924	emb2394 50S ribosomal protein L6, chloroplastic	1445	24690	30	18
	IPI00544214	AT2G01250 60S ribosomal protein L7-2	1429	28153	38	25
	IPI00517961	AT3G09200 60S acidic ribosomal protein P0-2	1425	34112	27	17
	IPI00548475	AT2G34480 60S ribosomal protein L18a-2	1422	21293	33	15
	IPI00545444	AT5G58420 40S ribosomal protein S4-3	1414	29797	31	22
	IPI00522202	AT1G18540 60S ribosomal protein L6-1	1414	26136	29	18
	IPI00517716	ATB~ ALPHA Serine/threonine protein phosphatase 2A 57 kDa regulatory subunit B~ alpha isoform	1407	57499	35	16
	IPI00528534	AT3G14420 Isoform 1 of Peroxisomal (S)-2-hydroxy-acid oxidase GLO1	1406	40316	29	18
	IPI00521495	AT5G07090 40S ribosomal protein S4-2	1380	29855	29	20
	IPI00528026	AT2G44120 60S ribosomal protein L7	1376	28502	35	23
	IPI00527713	MEE58 Adenosylhomocysteinase 1	1374	53344	35	18
	IPI00541448	FBA2 Probable fructose-bisphosphate aldolase 2, chloroplastic	1370	42961	26	19
	IPI00545756	NAGK Acetylglutamate kinase, chloroplastic	1365	36572	25	14
	IPI00537564	RPT3 26S protease regulatory subunit 6B homolog	1355	45723	27	18
	IPI00518426	AT3G14415 Peroxisomal (S)-2-hydroxy-acid oxidase GLO2	1345	40281	25	15
	IPI00517480	AT5G13650 elongation factor family protein	1340	74367	22	17
	IPI00517001	RPT5A 26S protease regulatory subunit 6A homolog A	1332	47450	29	15
	IPI00545250	AT1G33120;PGY2 60S ribosomal protein L9-1	1324	22004	25	15
	IPI00537053	AT2G27710 60S acidic ribosomal protein P2-2	1319	11437	15	10
	IPI00542662	RPT6A 26S protease regulatory subunit 8 homolog A	1318	47218	25	16
	IPI00516913	AT2G43030 50S ribosomal protein L3-1, chloroplastic	1304	29345	28	16
	IPI00530138	AT5G20000 26S protease regulatory subunit 8 homolog B	1301	47127	25	16
	IPI00517126	CRD1 Magnesium-protoporphyrin IX monomethyl ester [oxidative] cyclase, chloroplastic	1295	47600	26	16
	IPI00539020	RBCS1A Ribulose bisphosphate carboxylase small chain 1A, chloroplastic	1270	20203	21	10
	IPI00516246	UGE2 UDP-glucose 4-epimerase 3	1248	38358	27	14
	IPI00543748	AT1G74050 60S ribosomal protein L6-3	1241	26091	28	18
	IPI00538817	AT5G65220 50S ribosomal protein L29, chloroplastic	1232	19365	19	10
	IPI00544394	EMB2765 EMB2765	1232	172913	20	15
	IPI00525100	RHM3 Probable rhamnose biosynthetic enzyme 3	1231	74867	27	16
	IPI00535216	LHCB5 Chlorophyll a-b binding protein CP26, chloroplastic	1227	30138	25	13
	IPI00532971	SHM4 SHM4 (serine hydroxymethyltransferase 4); catalytic/ glycine hydroxymethyltransferase/ pyridoxal phosphate binding	1222	51685	19	13
	IPI00525237	CPN60A RuBisCO large subunit-binding protein subunit alpha, chloroplastic	1221	62034	24	20
	IPI00545353	AT5G38410 Ribulose bisphosphate carboxylase small chain 3B, chloroplastic	1220	20271	24	12
	IPI00533295	GRF1 14-3-3-like protein GF14 chi	1215	29913	25	17
	IPI00522150	AT3G13580 60S ribosomal protein L7-4	1213	28415	29	20
	IPI00521934	SR1 Splicing factor SR1	1212	34094	27	11
	IPI00529020	AT4G02930 Elongation factor Tu, mitochondrial	1206	49379	24	14
	IPI00528761	AT3G07110 60S ribosomal protein L13a-1	1197	23451	23	12
	IPI00543912	AT4G34670 40S ribosomal protein S3a-2	1194	29785	23	16
	IPI00523587	CA2 Carbonic anhydrase 2, chloroplastic	1153	28326	21	13
	IPI00547255	AGD2 LL-diaminopimelate aminotransferase, chloroplastic	1153	50364	18	13
	IPI00544105	AT1G67430 60S ribosomal protein L17-2	1152	19842	31	8
	IPI00538721	AT1G27400 60S ribosomal protein L17-1	1143	19885	31	8
	IPI00532889	MS2 AtMS2; 5-methyltetrahydropteroyltriglutamate-homocysteine S-methyltransferase/ methionine synthase	1139	84531	31	16
	IPI00546779	AT3G20820 leucine-rich repeat family protein	1134	39837	25	15
	IPI00538077	AT4G29270 acid phosphatase class B family protein	1127	28728	20	11
	IPI00547010	AT3G24830 60S ribosomal protein L13a-2	1124	23444	22	12
	IPI00530035	AT3G03960 chaperonin, putative	1119	58902	21	15
	IPI00531336	AT1G45000 26S protease regulatory subunit S10B homolog B	1117	44727	26	18
	IPI00528285	EMB2719 Probable 26S proteasome non-ATPase regulatory subunit 3a	1114	55548	25	22
	IPI00517953	EMB2296 60S ribosomal protein L8-1	1114	27842	24	16
	IPI00529620	P5CS1 Delta-1-pyrroline-5-carboxylate synthase A	1112	77654	23	19
	IPI00542059	AT2G31610 40S ribosomal protein S3-1	1108	27502	24	16
	IPI00547367	BBC1 60S ribosomal protein L13-1	1098	23752	31	17
	IPI00544923	EMB3010 40S ribosomal protein S6-2	1074	28144	19	12
	IPI00530029	AT1G09690;AT1G09590 60S ribosomal protein L21-1	1070	18641	29	15
	IPI00521681	XW6 40S ribosomal protein S2-1	1067	30722	21	13
	IPI00517861	AT3G52930 fructose-bisphosphate aldolase, putative	1061	38516	22	15
	IPI00524653	GGT1 GGT1 (GLUTAMATE:GLYOXYLATE AMINOTRANSFERASE); L-alanine:2-oxoglutarate aminotransferase/ glycine:2-oxoglutarate aminotransferase	1049	53267	16	11
	IPI00546454	AT4G16720 60S ribosomal protein L15-1	1041	24224	25	14
	IPI00540464	EMB3003 F12K21.24	1038	48490	19	13
	IPI00531026	AT1G30230 Elongation factor 1-delta 1	1036	25117	19	12
	IPI00524384	AT3G49910 60S ribosomal protein L26-1	1035	16934	27	13
	IPI00931032	- AT1G56070 protein	1029	23607	24	11
	IPI00549123	AT2G47610 60S ribosomal protein L7a-1	1016	29111	29	14
	IPI00516217	AT2G19730 60S ribosomal protein L28-1	1011	15886	18	6
	IPI00539833	FTSZ2-1 Cell division protein ftsZ homolog 2-1, chloroplastic	1010	50690	13	8
	IPI00530201	IDH-V Isocitrate dehydrogenase [NAD] catalytic subunit 5, mitochondrial	1009	40599	15	8
	IPI00523295	SUS1 Sucrose synthase 1	1009	92939	28	23
	IPI00525420	AT1G64880 ribosomal protein S5 family protein	1008	60199	31	19
	IPI00533598	AT2G41840 40S ribosomal protein S2-3	1003	30859	23	15
	IPI00524079	AT1G02150 Pentatricopeptide repeat-containing protein At1g02150	1001	59845	17	12
	IPI00528096	AT2G27720 60S acidic ribosomal protein P2-1	997	11445	15	11
	IPI00523186	AT4G36130 60S ribosomal protein L8-3	994	27931	22	14
	IPI00529157	MAC3B Pre-mRNA-processing factor 19 homolog 2	990	56693	16	14
	IPI00520131	U1-70K Isoform Long of U1 small nuclear ribonucleoprotein 70 kDa	977	50358	24	15
	IPI00547512	RPT4A 26S protease regulatory subunit 10B homolog A	973	44789	25	18
	IPI00523299	AT3G11250 60S acidic ribosomal protein P0-3	971	34369	20	13
	IPI00530695	AT1G56190 Phosphoglycerate kinase 2, chloroplastic	961	49908	23	13
	IPI00539202	AT5G35530 40S ribosomal protein S3-3	952	27441	21	14
	IPI00520872	AT3G04840 40S ribosomal protein S3a-1	944	29832	19	13
	IPI00528647	AT5G19510 Elongation factor 1-beta 2	938	24186	19	12
	IPI00535564	AT3G62870 60S ribosomal protein L7a-2	936	29016	27	13
	IPI00527953	AT3G53870 40S ribosomal protein S3-2	936	27332	21	14
	IPI00536932	GME GDP-mannose 3,5-epimerase	935	42731	23	13
	IPI00518711	- Putative RNA binding protein	934	34816	30	14
	IPI00533300	emb2386 60S ribosomal protein L19-1	925	24591	23	10
	IPI00533218	AT1G29250 nucleic acid binding	919	14564	11	7
	IPI00541368	AT1G52360 Coatomer subunit beta~-2	919	104401	19	15
	IPI00521093	AT2G20140 26S proteasome regulatory subunit 4 homolog B	913	49316	20	15
	IPI00549111	FBA1 Probable fructose-bisphosphate aldolase 1, chloroplastic	909	42904	19	14
	IPI00522851	AT3G63490 50S ribosomal protein L1, chloroplastic	907	37609	18	13
	IPI00542991	CDC5 Cell division cycle 5-like protein	905	95707	21	17
	IPI00520284	AT1G04810 26S proteasome regulatory subunit, putative	896	108798	18	11
	IPI00520888	OVA5 OVA5 (OVULE ABORTION 5); ATP binding / aminoacyl-tRNA ligase/ lysine-tRNA ligase/ nucleic acid binding / nucleotide binding	895	67545	20	15
	IPI00543846	AT4G27090 60S ribosomal protein L14-2	894	15496	26	15
	IPI00525727	SHM1 Serine hydroxymethyltransferase, mitochondrial	891	57364	23	16
	IPI00532845	AT1G35680 50S ribosomal protein L21, chloroplastic	886	24024	13	8
	IPI00534404	AT3G15190 30S ribosomal protein S20, chloroplastic	886	21813	15	10
	IPI00540396	AGT Serine--glyoxylate aminotransferase	882	44180	18	8
	IPI00539279	SRp34a SRp34a (Ser/Arg-rich protein 34a); RNA binding / nucleic acid binding / nucleotide binding	878	33579	19	9
	IPI00518769	GF14 PHI 14-3-3-like protein GF14 phi	877	30175	20	15
	IPI00527089	SAHH2 Adenosylhomocysteinase 2	877	53125	24	14
	IPI00657073	AT5G56500 ATP binding / protein binding	876	63285	19	13
	IPI00531944	AT5G48760 60S ribosomal protein L13a-4	875	23575	15	8
	IPI00538115	GRF3 14-3-3-like protein GF14 psi	872	28588	16	12
	IPI00538666	RPT2a 26S proteasome regulatory subunit 4 homolog A	872	49339	20	15
	IPI00517438	AT1G74470 Geranylgeranyl diphosphate reductase, chloroplastic	863	51805	20	13
	IPI00526310	LOS2 Bifunctional enolase 2/transcriptional activator	856	47689	15	10
	IPI00528882	NPC5 NPC5 (NON-SPECIFIC PHOSPHOLIPASE C5); hydrolase, acting on ester bonds / phospholipase C	852	59034	23	14
	IPI00546896	PKT3 3-ketoacyl-CoA thiolase 2, peroxisomal	851	48548	21	9
	IPI00548235	AT5G55670 RNA recognition motif (RRM)-containing protein	850	76386	18	11
	IPI00538379	AT5G11710 Clathrin interactor EPSIN 1	846	60597	10	9
	IPI00532975	AT4G16155 dihydrolipoyl dehydrogenase	842	67048	22	14
	IPI00516311	RPS4 30S ribosomal protein S4, chloroplastic	834	23226	19	10
	IPI00518373	ARFA1F ADP-ribosylation factor A1F	832	20610	14	10
	IPI00519674	AT3G07030 nucleic acid binding	828	42476	20	12
	IPI00525302	ATPC1 ATP synthase gamma chain 1, chloroplastic	823	40886	16	11
	IPI00549147	LTA2 LTA2; dihydrolipoyllysine-residue acetyltransferase	822	50049	17	12
	IPI00545262	AT3G29360 Probable UDP-glucose 6-dehydrogenase 1	816	53139	16	12
	IPI00532111	P40 40S ribosomal protein Sa-1	815	32271	16	9
	IPI00518864	AT1G04410 Malate dehydrogenase, cytoplasmic 1	809	35548	15	7
	IPI00517524	GRF2 14-3-3-like protein GF14 omega	808	29144	19	12
	IPI00530807	ACCD Acetyl-coenzyme A carboxylase carboxyl transferase subunit beta, chloroplastic	807	55600	17	10
	IPI00540967	RPS3 30S ribosomal protein S3, chloroplastic	807	25173	19	14
	IPI00547812	XTH7 Probable xyloglucan endotransglucosylase/hydrolase protein 7	804	33659	16	10
	IPI00518644	APS1 ATP sulfurylase 1, chloroplastic	800	51427	20	16
	IPI00518504	AT3G15980 Isoform 1 of Coatomer subunit beta~-3	800	102412	17	14
	IPI00538864	RPS6 40S ribosomal protein S6-1	798	28350	14	10
	IPI00538915	AT3G13930 Dihydrolipoyllysine-residue acetyltransferase component 2 of pyruvate dehydrogenase complex, mitochondrial	798	58431	20	14
	IPI00542361	mtHsc70-1 mtHsc70-1 (mitochondrial heat shock protein 70-1); ATP binding	797	73030	19	15
	IPI00539771	AT4G29410 60S ribosomal protein L28-2	794	15901	17	8
	IPI00521837	AT1G01300 aspartyl protease family protein	793	52142	18	9
	IPI00540201	RLI2 ABC transporter E family member 2	790	68346	15	10
	IPI00532609	AT1G34030;PFL;RPS18C 40S ribosomal protein S18	788	17534	14	8
	IPI00517027	GRF6 Isoform 1 of 14-3-3-like protein GF14 lambda	780	27958	17	12
	IPI00544799	AT5G28740 transcription-coupled DNA repair protein-related	775	106984	17	14
	IPI00534852	GS2 Glutamine synthetase, chloroplastic/mitochondrial	770	47381	20	11
	IPI00537995	ANNAT1 Annexin D1	769	36182	13	12
	IPI00547111	AT3G63460 WD-40 repeat family protein	767	119799	13	12
	IPI00539206	cICDH Cytosolic NADP+-dependent isocitrate dehydrogenase	764	45717	17	12
	IPI00535150	PAC1 Proteasome subunit alpha type-4	763	27458	15	10
	IPI00524816	ATARCA Isoform 1 of Guanine nucleotide-binding protein subunit beta-like protein A	762	35725	21	14
	IPI00525582	PDH-E1 ALPHA T25K16.8	758	75232	19	16
	IPI00524195	PPa6 Soluble inorganic pyrophosphatase 1, chloroplastic	753	33359	17	13
	IPI00535689	RPL22 50S ribosomal protein L22, chloroplastic	748	18575	16	8
	IPI00523081	AT1G20260 V-type proton ATPase subunit B3	748	54278	13	9
	IPI00527705	CAB3;CAB2 Chlorophyll a-b binding protein 2, chloroplastic	745	28209	18	7
	IPI00546182	SAR1B GTP-binding protein SAR1B	743	21972	13	8
	IPI00539157	AT4G25550 protein binding	741	22815	18	11
	IPI00547533	CDC48 Cell division control protein 48 homolog A	741	89337	15	13
	IPI00538963	AT5G16130 40S ribosomal protein S7-3	741	22047	15	11
	IPI00546691	AAC1 ADP,ATP carrier protein 1, mitochondrial	734	41449	16	13
	IPI00548766	RPT1A 26S protease regulatory subunit 7 homolog A	729	47773	15	11
	IPI00518464	CA1 Isoform 3 of Carbonic anhydrase, chloroplastic	729	29485	15	8
	IPI00540333	GCN1 ABC transporter F family member 1	728	66843	16	12
	IPI00522176	AT1G63660 GMP synthase (glutamine-hydrolyzing), putative / glutamine amidotransferase, putative	728	59278	17	15
	IPI00529246	SSR16 SSR16 (SMALL SUBUNIT RIBOSOMAL PROTEIN 16); structural constituent of ribosome	727	12691	11	8
	IPI00543773	AT2G20450 60S ribosomal protein L14-1	725	15497	16	10
	IPI00529643	RPL23AB 60S ribosomal protein L23a-2	725	17385	22	11
	IPI00544271	AT5G54600 50S ribosomal protein L24, chloroplastic	724	21963	15	8
	IPI00544081	ATJ3 Chaperone protein dnaJ 3	724	46415	15	10
	IPI00533005	FNR2 Isoform 1 of Ferredoxin--NADP reductase, leaf isozyme 2, chloroplastic	721	41142	15	9
	IPI00541353	AT5G13510 50S ribosomal protein L10, chloroplastic	719	24720	12	8
	IPI00546269	RPS5A 40S ribosomal protein S5-2	719	22907	18	11
	IPI00538615	RPS5B 40S ribosomal protein S5-1	713	22976	18	11
	IPI00525540	PTAC17 PTAC17	713	49457	14	8
	IPI00529251	MAC3A Pre-mRNA-processing factor 19 homolog 1	704	56831	19	12
	IPI00531759	MBD8 Isoform 2 of Methyl-CpG-binding domain-containing protein 8	700	48233	11	6
	IPI00518946	AT3G60770 40S ribosomal protein S13-1	697	17085	18	11
	IPI00516670	AT3G28830 unknown protein	697	55466	14	8
	IPI00522130	AT3G12930 unknown protein	694	26361	8	5
	IPI00518170	AT1G30630 Coatomer subunit epsilon-1	691	32581	13	11
	IPI00534156	AT4G18100 60S ribosomal protein L32-1	691	15493	16	8
	IPI00541079	EMB2753 EMB2753 (EMBRYO DEFECTIVE 2753); binding	690	102082	15	14
	IPI00526971	AT1G75990 Probable 26S proteasome non-ATPase regulatory subunit 3b	690	55557	17	16
	IPI00532008	AT3G11510 40S ribosomal protein S14-2	688	16263	13	8
	IPI00545108	AT4G17560 50S ribosomal protein L19-1, chloroplastic	686	25503	12	9
	IPI00533712	AT1G24510 T-complex protein 1 subunit epsilon	686	59347	18	14
	IPI00527538	AT5G15490 UDP-glucose 6-dehydrogenase, putative	685	53083	17	13
	IPI00521754	AT2G36160 40S ribosomal protein S14-1	684	16247	13	8
	IPI00520930	AT5G48900 Probable pectate lyase 20	684	46698	11	7
	IPI00547002	POR C Protochlorophyllide reductase C, chloroplastic	684	43856	13	9
	IPI00526529	ATP3 ATP synthase subunit gamma, mitochondrial	681	35426	14	11
	IPI00526162	VSP1 Vegetative storage protein 1	676	30243	13	10
	IPI00521358	- Cell cycle control crn (Crooked neck) protein-like	676	79967	20	17
	IPI00548698	SKIP chromatin protein family	673	69380	16	13
	IPI00519969	GRF10 GRF10 (GENERAL REGULATORY FACTOR 10); ATP binding / protein binding / protein phosphorylated amino acid binding	670	28550	14	10
	IPI00541759	IDH1 Isocitrate dehydrogenase [NAD] regulatory subunit 1, mitochondrial	669	39602	13	7
	IPI00534843	AT3G62530 Putative uncharacterized protein T12C14_230	668	38146	14	10
	IPI00541044	AT1G29965 60S ribosomal protein L18A	666	21270	20	9
	IPI00537215	IMPA-4 IMPA-4 (IMPORTIN ALPHA ISOFORM 4); binding / protein transporter	663	59409	12	10
	IPI00536399	GRF7 14-3-3-like protein GF14 nu	658	29806	14	11
	IPI00547629	AT3G52580 40S ribosomal protein S14-3	655	16228	11	7
	IPI00524843	RPL3B 60S ribosomal protein L3-2	654	44518	25	8
	IPI00519555	AT1G08360 60S ribosomal protein L10a-1	653	24453	14	9
	IPI00531713	AT5G55070 Dihydrolipoyllysine-residue succinyltransferase component of 2-oxoglutarate dehydrogenase complex 1, mitochondrial	653	50102	15	10
	IPI00542532	MLP423 MLP-like protein 423	649	17044	14	10
	IPI00524559	CHLM CHLM (magnesium-protoporphyrin IX methyltransferase); magnesium protoporphyrin IX methyltransferase	649	33775	14	12
	IPI00531742	Hsp89.1 Putative heat-shock protein	648	90900	10	9
	IPI00542391	ADG1 Glucose-1-phosphate adenylyltransferase small subunit, chloroplastic	646	56615	13	9
	IPI00538754	ACS acetyl-CoA synthetase, putative / acetate-CoA ligase, putative	643	76684	14	12
	IPI00521974	BGLU18 Beta-glucosidase 18	639	60421	13	9
	IPI00516728	GAPCP-1 GAPCP-1 (GLYCERALDEHYDE-3-PHOSPHATE DEHYDROGENASE OF PLASTID 1); NAD or NADH binding / binding / catalytic/ glyceraldehyde-3-phosphate dehydrogenase (phosphorylating)/ glyceraldehyde-3-phosphate dehydrogenase	634	44803	13	11
	IPI00542800	AT4G02230 60S ribosomal protein L19-3	634	24186	19	9
	IPI00656812	AT5G66420 unknown protein	632	80668	15	12
	IPI00535397	AT5G23900 60S ribosomal protein L13-3	632	23471	18	11
	IPI00524343	MDH Malate dehydrogenase, chloroplastic	630	42379	11	10
	IPI00520920	SAR2 GTP-binding protein SAR1A	628	22016	10	7
	IPI00518460	AT1G01100 60S acidic ribosomal protein P1-1	627	11154	10	4
	IPI00546034	NRS/ER NRS/ER (NUCLEOTIDE-RHAMNOSE SYNTHASE/EPIMERASE-REDUCTASE); UDP-4-keto-6-deoxy-glucose-3,5-epimerase/ UDP-4-keto-rhamnose-4-keto-reductase/ dTDP-4-dehydrorhamnose 3,5-epimerase/ dTDP-4-dehydrorhamnose reductase	626	33576	14	8
	IPI00533310	AT1G48830 40S ribosomal protein S7-1	619	21909	13	12
	IPI00541856	FNR1 Ferredoxin--NADP reductase, leaf isozyme 1, chloroplastic	619	40301	16	10
	IPI00538194	AT2G44060 late embryogenesis abundant family protein / LEA family protein	608	36014	12	11
	IPI00535863	RPL9 50S ribosomal protein L9, chloroplastic	606	22120	13	10
	IPI00524936	PRL1 Protein pleiotropic regulatory locus 1	598	53975	11	9
	IPI00536725	XTH6 Probable xyloglucan endotransglucosylase/hydrolase protein 6	597	33670	9	6
	IPI00518961	CPHSC70-2EAT SHOCK PROTEIN 70-2 CPHSC70-2EAT SHOCK PROTEIN 70-2 (CHLOROPLAST HEAT SHOCK PROTEIN 70-2); ATP binding / unfolded protein binding	597	76950	15	13
	IPI00542239	P5CS2 Delta-1-pyrroline-5-carboxylate synthase B	596	78822	12	10
	IPI00540051	RPL12-C 50S ribosomal protein L12-3, chloroplastic	593	19671	10	7
	IPI00530795	AT3G29320 glucan phosphorylase, putative	592	108517	8	8
	IPI00529975	PSBB Photosystem II CP47 chlorophyll apoprotein	589	56001	12	9
	IPI00544566	RPL27AB 60S ribosomal protein L27a-2	588	16282	15	8
	IPI00516738	RPS9 30S ribosomal protein S9, chloroplastic	587	22563	9	7
	IPI00542655	AT3G55750 60S ribosomal protein L35a-4	587	12777	18	9
	IPI00535727	LACS1 Long chain acyl-CoA synthetase 1	587	74550	16	12
	IPI00521413	AT4G01310 50S ribosomal protein L5, chloroplastic	586	28326	17	13
	IPI00530001	GRF5 14-3-3-like protein GF14 upsilon	585	30163	14	12
	IPI00521485	AT3G58510 DEAD-box ATP-dependent RNA helicase 11	584	65985	14	12
	IPI00523179	ASP5 Aspartate aminotransferase, chloroplastic	580	49799	15	10
	IPI00542509	AT5G61170 40S ribosomal protein S19-3	579	15687	14	10
	IPI00547942	TRIP-1 Eukaryotic translation initiation factor 3 subunit I	577	36365	9	7
	IPI00535943	AT5G14320 30S ribosomal protein S13, chloroplastic	576	19084	14	10
	IPI00531379	RPOB DNA-directed RNA polymerase subunit beta	574	120983	16	14
	IPI00538427	AT5G23540 26S proteasome non-ATPase regulatory subunit 14	574	34332	9	7
	IPI00521186	AT5G38430 Ribulose bisphosphate carboxylase small chain 1B, chloroplastic	574	20273	18	10
	IPI00531287	cpHsc70-1 cpHsc70-1 (chloroplast heat shock protein 70-1); ATP binding	572	76461	16	13
	IPI00517617	AT5G46430 60S ribosomal protein L32-2	568	15465	13	8
	IPI00544942	LPD1 LPD1 (LIPOAMIDE DEHYDROGENASE 1); dihydrolipoyl dehydrogenase	568	60719	15	10
	IPI00538047	RPN8A Probable 26S proteasome non-ATPase regulatory subunit 7	568	34706	13	9
	IPI00518009	AT4G26910 Isoform 2 of Dihydrolipoyllysine-residue succinyltransferase component of 2-oxoglutarate dehydrogenase complex 2, mitochondrial	563	49957	13	9
	IPI00536091	AT1G22410 2-dehydro-3-deoxyphosphoheptonate aldolase, putative / 3-deoxy-D-arabino-heptulosonate 7-phosphate synthase, putative / DAHP synthetase, putative	560	58290	9	7
	IPI00525994	AT5G47190 50S ribosomal protein L19-2, chloroplastic	559	25453	14	11
	IPI00546862	RPS8 30S ribosomal protein S8, chloroplastic	558	15470	14	9
	IPI00530785	LHB1B2 LHB1B2; chlorophyll binding	558	28036	15	6
	IPI00528276	ATPD ATPD (ATP SYNTHASE DELTA-SUBUNIT GENE); hydrogen ion transporting ATP synthase, rotational mechanism / proton-transporting ATPase, rotational mechanism	558	25653	12	3
	IPI00526383	AT2G33800 30S ribosomal protein S5, chloroplastic	556	32625	15	11
	IPI00545655	NFS1 Cysteine desulfurase 1, mitochondrial	554	50263	8	5
	IPI00534136	AT5G20890 chaperonin, putative	553	57250	16	9
	IPI00533120	UGE1 UDP-glucose 4-epimerase 1	551	39133	11	7
	IPI00533452	AT5G36230 Gb|AAD26879.1	551	49308	11	9
	IPI00536508	AT4G28990 RNA-binding protein-related	550	39759	16	8
	IPI00546934	PSBA Photosystem Q(B) protein	548	38911	7	4
	IPI00538502	MAB1 Pyruvate dehydrogenase E1 component subunit beta, mitochondrial	548	39151	9	8
	IPI00523743	AT1G41880 60S ribosomal protein L35a-2	546	12791	18	9
	IPI00535929	LHCB2.1 Photosystem II light harvesting complex gene 2.1	543	28631	15	6
	IPI00533630	AT3G58610 Ketol-acid reductoisomerase, chloroplastic	540	63772	12	9
	IPI00521771	AT3G22230 60S ribosomal protein L27-2	539	15605	11	7
	IPI00530288	AT5G06850 C2 domain-containing protein	539	90945	13	11
	IPI00527080	AT3G04920 40S ribosomal protein S24-1	539	15363	10	6
	IPI00548463	AT1G70600 60S ribosomal protein L27a-3	539	16445	15	8
	IPI00526651	SCL30A SCL30a; RNA binding / nucleic acid binding / nucleotide binding	536	30208	17	13
	IPI00524965	AT4G39200 40S ribosomal protein S25-4	535	12046	15	7
	IPI00535697	LHB1B1 LHB1B1; chlorophyll binding	535	28152	14	6
	IPI00523187	LHCA4 Chlorophyll a-b binding protein 4, chloroplastic	535	27716	10	6
	IPI00538015	SAC52 60S ribosomal protein L10-1	534	24901	19	11
	IPI00537921	RPL15 50S ribosomal protein L15, chloroplastic	534	29689	13	10
	IPI00546240	ASP2 Aspartate aminotransferase, cytoplasmic isozyme 1	533	44239	15	11
	IPI00541952	PGY1 60S ribosomal protein L10a-2	529	24409	12	7
	IPI00548124	AT2G18110 Elongation factor 1-delta 2	529	25251	13	9
	IPI00531991	RACK1B_AT Guanine nucleotide-binding protein subunit beta-like protein B	525	35778	14	12
	IPI00530332	AT4G37510 ribonuclease III family protein	522	62392	13	11
	IPI00525874	AT3G02080 40S ribosomal protein S19-1	522	15818	14	10
	IPI00541863	XYL1 Alpha-xylosidase	522	102333	15	12
	IPI00525835	GRF8 Isoform 1 of 14-3-3-like protein GF14 kappa	522	28011	12	10
	IPI00526535	AT3G11630 2-Cys peroxiredoxin BAS1, chloroplastic	522	29074	8	5
	IPI00521658	IMPA-1 Importin subunit alpha-1	520	58608	13	8
	IPI00532114	AT3G09500 60S ribosomal protein L35-1	518	14276	17	12
	IPI00524027	SHD Endoplasmin homolog	517	94146	12	11
	IPI00538740	RPL20 50S ribosomal protein L20, chloroplastic	517	14154	14	8
	IPI00523994	HPR HPR; glycerate dehydrogenase/ poly(U) binding	513	42221	11	11
	IPI00540061	RPL10B 60S ribosomal protein L10-2	513	24893	18	11
	IPI00529344	rpl2;RPL2.2;RPL2.1 50S ribosomal protein L2, chloroplastic	511	29846	10	6
	IPI00657061	RPN1B 26S proteasome non-ATPase regulatory subunit 2 1B	509	97892	13	12
	IPI00537168	AT5G45775;RPL16B;AT3G58700 Isoform 1 of 60S ribosomal protein L11-2	509	20848	15	9
	IPI00517964	AT3G07010 Probable pectate lyase 8	507	46145	8	6
	IPI00525948	SE Serrate RNA effector molecule	506	81049	12	10
	IPI00545953	CXIP2 Monothiol glutaredoxin-S16, chloroplastic	505	32186	8	7
	IPI00516681	AT2G37190 60S ribosomal protein L12-1	503	17931	12	8
	IPI00541324	THI1 Thiazole biosynthetic enzyme, chloroplastic	500	36641	8	5
	IPI00519030	ALB1 Magnesium-chelatase subunit chlD, chloroplastic	500	83232	11	9
	IPI00520382	AT5G10860 CBS domain-containing protein CBSX3, mitochondrial	500	22715	9	6
	IPI00532189	LHCA3 Photosystem I light harvesting complex gene 3	498	29163	11	6
	IPI00519855	AT1G71080 unknown protein	497	34811	10	7
	IPI00518308	AT5G02450 60S ribosomal protein L36-3	496	12182	17	11
	IPI00547336	AT2G44530 Ribose-phosphate pyrophosphokinase 5, chloroplastic	496	42598	9	8
	IPI00532679	AT1G80930 MIF4G domain-containing protein / MA3 domain-containing protein	495	103953	18	13
	IPI00522423	AT1G09130 ATP-dependent Clp protease proteolytic subunit-related protein 3, chloroplastic	494	36284	13	9
	IPI00657126	CAT3 CAT3 (CATALASE 3); catalase	494	55932	15	12
	IPI00525904	FIB1 rRNA 2~-O-methyltransferase fibrillarin 1	494	32809	9	9
	IPI00516758	RPL14 50S ribosomal protein L14, chloroplastic	491	13573	10	7
	IPI00536062	GSTF8 Glutathione S-transferase 6, chloroplastic	491	29213	10	9
	IPI00527838	EIF2 Eukaryotic translation initiation factor 3 subunit F	485	31842	10	9
	IPI00539694	AUD1 AUD1; UDP-glucuronate decarboxylase/ catalytic/ dTDP-glucose 4,6-dehydratase	484	49940	8	5
	IPI00519008	rps7;RPS7.2;RPS7.1 30S ribosomal protein S7, chloroplastic	484	17347	12	8
	IPI00548609	RPL27 50S ribosomal protein L27, chloroplastic	482	21724	7	4
	IPI00531013	AT1G76010 nucleic acid binding	482	37360	17	11
	IPI00548920	CLPP4 ATP-dependent Clp protease proteolytic subunit 4, chloroplastic	482	31478	10	6
	IPI00520606	AT1G74270 60S ribosomal protein L35a-3	481	12908	14	7
	IPI00536025	GLDP1 Glycine dehydrogenase [decarboxylating] 2, mitochondrial	481	112853	12	10
	IPI00529336	AT2G43770 transducin family protein / WD-40 repeat family protein	479	37862	9	5
	IPI00536065	AT5G22440 60S ribosomal protein L10a-3	479	24516	10	7
	IPI00529697	AT5G59850;RPS15A 40S ribosomal protein S15a-1	478	14795	13	9
	IPI00542443	RPN10 26S proteasome non-ATPase regulatory subunit 4	478	40732	8	4
	IPI00543105	SNL4 Paired amphipathic helix protein Sin3-like 4	478	155037	13	11
	IPI00521382	AT4G00810 60S acidic ribosomal protein P1-2	477	11300	6	3
	IPI00545680	RACK1C_AT Guanine nucleotide-binding protein subunit beta-like protein C	477	35805	15	12
	IPI00519014	EMB2107 EMB2107	476	50805	18	16
	IPI00520061	AT3G42170 DNA binding	475	78764	9	9
	IPI00542071	SRZ-22 SRZ-22; protein binding	472	22444	15	5
	IPI00539067	AT5G39320 Probable UDP-glucose 6-dehydrogenase 2	472	53063	9	7
	IPI00549121	TPI Triosephosphate isomerase, cytosolic	470	27152	6	4
	IPI00540173	GSTU20 Glutathione S-transferase TAU20	468	24991	13	7
	IPI00534338	AT5G15200 40S ribosomal protein S9-1	466	23022	16	12
	IPI00530498	TPS7 Probable alpha,alpha-trehalose-phosphate synthase [UDP-forming] 7	465	96626	12	12
	IPI00533725	LOS4 DEAD-box ATP-dependent RNA helicase 38	464	55349	10	9
	IPI00527903	AT3G44690 unknown protein	463	137875	7	4
	IPI00535376	AT3G53740 Isoform 1 of 60S ribosomal protein L36-2	462	12668	15	12
	IPI00527600	PSBC photosystem II 44 kDa protein	461	51835	11	8
	IPI00520982	AT4G24820 Probable 26S proteasome non-ATPase regulatory subunit 6	461	44254	11	10
	IPI00534219	AT5G02610 60S ribosomal protein L35-4	461	14322	14	11
	IPI00547025	RPS2 30S ribosomal protein S2, chloroplastic	460	26887	13	10
	IPI00541866	mMDH2 Malate dehydrogenase 2, mitochondrial	457	35853	7	6
	IPI00519660	AAT Isoform 2 of Bifunctional aspartate aminotransferase and glutamate/aspartate-prephenate aminotransferase	456	46010	10	9
	IPI00548726	AT3G61240 DEAD-box ATP-dependent RNA helicase 12	455	56739	7	4
	IPI00537942	GSA2 Glutamate-1-semialdehyde 2,1-aminomutase 2, chloroplastic	455	50109	8	6
	IPI00539905	AT1G20950 Phosphofructokinase family protein	453	67076	9	7
	IPI00531671	SAG24 60S ribosomal protein L10-3	453	24913	16	10
	IPI00527602	TCP-1 T-complex protein 1 subunit alpha	449	59192	7	7
	IPI00533633	SCO1 SCO1 (SNOWY COTYLEDON 1); ATP binding / translation elongation factor/ translation factor, nucleic acid binding	449	86003	9	7
	IPI00525573	FAB1 3-oxoacyl-[acyl-carrier-protein] synthase II, chloroplastic	446	57562	10	7
	IPI00547928	AT2G33570 unknown protein	446	56828	13	11
	IPI00546532	AT5G09510 40S ribosomal protein S15-4	443	17061	11	7
	IPI00522986	EIF4A-III DEAD-box ATP-dependent RNA helicase 2	443	45815	13	9
	IPI00544672	EIF3A Eukaryotic translation initiation factor 3 subunit A	441	114229	12	10
	IPI00530746	AT3G14067 subtilase family protein	440	81766	7	6
	IPI00522460	TROL Uncharacterized protein At4g01050, chloroplastic	439	49357	9	7
	IPI00526884	AT5G67630 DNA helicase, putative	439	52081	8	8
	IPI00526629	AT2G39390 60S ribosomal protein L35-2	437	14222	14	11
	IPI00542715	LHCB4.1 Chlorophyll a-b binding protein CP29.1, chloroplastic	437	31120	8	7
	IPI00530233	ALDH11A3 NADP-dependent glyceraldehyde-3-phosphate dehydrogenase	436	53026	9	6
	IPI00537876	AT1G10580 T10O24.21	436	70022	10	9
	IPI00537282	PSBD Photosystem II D2 protein	434	39522	8	6
	IPI00543380	SVR7 unknown protein	429	78192	9	8
	IPI00519790	J2 Chaperone protein dnaJ 2	429	46409	11	8
	IPI00540521	CAD9 Isoform 1 of Probable cinnamyl alcohol dehydrogenase 9	427	38909	9	7
	IPI00539263	2-Cys Prx B 2-Cys peroxiredoxin BAS1-like, chloroplastic	425	29761	8	6
	IPI00517864	APT1 Isoform 2 of Adenine phosphoribosyltransferase 1, chloroplastic	424	19727	6	5
	IPI00536287	APX1 L-ascorbate peroxidase 1, cytosolic	422	27544	6	5
	IPI00533281	PTAC3 T6K12.12 protein	422	103054	8	8
	IPI00546563	FIB2 rRNA 2~-O-methyltransferase fibrillarin 2	419	33632	8	8
	IPI00546700	emb2184 50S ribosomal protein L31, chloroplastic	417	16022	7	5
	IPI00548998	RPL16 50S ribosomal protein L16, chloroplastic	415	15284	9	5
	IPI00518049	APA1 aspartyl protease family protein	415	54579	8	7
	IPI00517828	AT5G47700 60S acidic ribosomal protein P1-3	414	11240	6	3
	IPI00534551	AT1G09310 unknown protein	413	19935	8	6
	IPI00529380	GSA1 Glutamate-1-semialdehyde 2,1-aminomutase 1, chloroplastic	413	50337	7	5
	IPI00527081	AT2G01140 Probable fructose-bisphosphate aldolase 3, chloroplastic	412	42301	7	5
	IPI00526113	HA1 ATPase 1, plasma membrane-type	412	104158	8	6
	IPI00517506	SR33 Putative uncharacterized protein At1g55310	410	30530	9	6
	IPI00545294	PPME1 Pectinesterase PPME1	409	39117	10	9
	IPI00655471	GSTU19 ATGSTU19 (GLUTATHIONE S-TRANSFERASE TAU 19); glutathione binding / glutathione transferase	407	25634	11	10
	IPI00529850	GALK Galactokinase	406	54307	7	6
	IPI00528129	NPC4 NPC4 (NONSPECIFIC PHOSPHOLIPASE C4); hydrolase, acting on ester bonds / phospholipase C	406	60685	9	7
	IPI00545323	ADK1 Isoform 1 of Adenosine kinase 1	400	37812	8	7
	IPI00532023	ASP3 Aspartate aminotransferase, chloroplastic	398	48923	11	9
	IPI00528946	AT4G15000 60S ribosomal protein L27-3	397	15598	7	5
	IPI00534151	UXS5 UXS5; UDP-glucuronate decarboxylase/ catalytic	397	38365	8	6
	IPI00531847	AT2G37600 60S ribosomal protein L36-1	396	12728	16	12
	IPI00521338	ATS9 19S proteosome subunit 9	395	47144	12	9
	IPI00536776	RPN12a 26S proteasome non-ATPase regulatory subunit RPN12A	395	30687	8	8
	IPI00537286	RPS15 40S ribosomal protein S15-1	393	17118	10	6
	IPI00532410	AT3G15000 Uncharacterized protein At3g15000, mitochondrial	391	42843	10	5
	IPI00538125	GSTF9 ATGSTF9 (GLUTATHIONE S-TRANSFERASE PHI 9); copper ion binding / glutathione binding / glutathione peroxidase/ glutathione transferase	390	24131	7	6
	IPI00516341	UBP1A oligouridylate-binding protein, putative	388	47773	9	7
	IPI00536341	RPL23.2;RPL23.1;rpl23 50S ribosomal protein L23, chloroplastic	387	10782	9	4
	IPI00532772	GSR2 Glutamine synthetase cytosolic isozyme 1-2	383	39183	8	4
	IPI00521845	MTHSC70-2 MTHSC70-2 (MITOCHONDRIAL HSP70 2); ATP binding	383	72946	9	7
	IPI00516813	LHCA1 Chlorophyll a-b binding protein 6, chloroplastic	382	25979	6	4
	IPI00520787	AT5G46580 Pentatricopeptide repeat-containing protein At5g46580, chloroplastic	381	80828	9	9
	IPI00521762	AT1G60650 glycine-rich RNA-binding protein, putative	381	34376	16	11
	IPI00534944	AT2G24590 splicing factor, putative	380	21902	11	5
	IPI00523358	AT2G18740 small nuclear ribonucleoprotein E, putative / snRNP-E, putative / Sm protein E, putative	379	10292	6	4
	IPI00537413	AT1G71500 Rieske (2Fe-2S) domain-containing protein	377	31708	5	5
	IPI00547637	STV1 60S ribosomal protein L24-2	377	18620	9	5
	IPI00524837	PRPL11 50S ribosomal protein L11, chloroplastic	376	23134	9	7
	IPI00538665	PGK PGK (PHOSPHOGLYCERATE KINASE); phosphoglycerate kinase	376	42105	8	4
	IPI00528492	PIP3 Aquaporin PIP2-7	376	29723	4	2
	IPI00535312	AT4G02840 small nuclear ribonucleoprotein D1, putative / snRNP core protein D1, putative / Sm protein D1, putative	374	12742	5	4
	IPI00545939	AT2G42520 DEAD-box ATP-dependent RNA helicase 37	374	67585	8	8
	IPI00524817	RPS4 Ribosomal protein S4, mitochondrial	373	43363	8	6
	IPI00520902	AT3G01790 Ribosomal protein L13 family protein	373	23365	8	6
	IPI00546467	VAR2 ATP-dependent zinc metalloprotease FTSH 2, chloroplastic	372	74111	7	6
	IPI00523822	- Serine/threonine-protein phosphatase	371	33885	8	6
	IPI00517026	AT3G55200;AT3G55220 splicing factor, putative	371	134881	9	9
	IPI00516448	AT4G11380 Beta-adaptin-like protein B	370	99309	9	7
	IPI00529487	HA2 ATPase 2, plasma membrane-type	370	104335	7	6
	IPI00520838	AT1G07660;AT3G45930;AT1G07820;AT5G59690;AT5G59970;AT3G46320;AT3G53730;HIS4 Histone H4	370	11402	7	4
	IPI00542865	AT4G30330 small nuclear ribonucleoprotein E, putative / snRNP-E, putative / Sm protein E, putative	368	10276	6	4
	IPI00521990	PIP1;4 Probable aquaporin PIP1-4	367	30673	7	4
	IPI00530839	UPL2 E3 ubiquitin-protein ligase UPL2	365	403365	8	7
	IPI00547139	AT4G35250 vestitone reductase-related	365	43696	9	9
	IPI00542675	CCR2 Isoform 1 of Glycine-rich RNA-binding protein 7	364	16880	6	4
	IPI00518152	PKT2 Isoform 1 of 3-ketoacyl-CoA thiolase 5, peroxisomal	363	47925	8	4
	IPI00518859	AT5G05010 Coatomer subunit delta	360	57682	8	4
	IPI00541286	EMB1080 40S ribosomal protein S11-1	358	17946	13	9
	IPI00531951	U2AF35B Splicing factor U2af small subunit B	357	33211	6	5
	IPI00539867	HAP13 HAP13 (HAPLESS 13); protein binding	356	49001	7	6
	IPI00534593	FTSZ1-1 Cell division protein ftsZ homolog 1, chloroplastic	356	45536	5	4
	IPI00530126	AT3G18190 chaperonin, putative	355	57739	10	9
	IPI00528981	AT1G12310 Probable calcium-binding protein CML13	354	16506	7	7
	IPI00545568	AT3G54930 Serine/threonine protein phosphatase 2A 57 kDa regulatory subunit B~ epsilon isoform	352	57508	10	5
	IPI00531595	RPS15 30S ribosomal protein S15, chloroplastic	351	10712	12	10
	IPI00532980	TPS1 Alpha,alpha-trehalose-phosphate synthase [UDP-forming] 1	351	105910	7	7
	IPI00535269	AT5G57290 60S acidic ribosomal protein P3-2	351	11856	4	2
	IPI00534797	AT5G58490 cinnamoyl-CoA reductase family	350	35734	11	9
	IPI00527574	AT3G21140 FMN binding	346	42825	7	4
	IPI00524234	AT5G28060 40S ribosomal protein S24-2	345	15410	7	3
	IPI00530094	RD21 Cysteine proteinase RD21a	343	50933	8	4
	IPI00519310	AT2G34970 eIF4-gamma/eIF5/eIF2-epsilon domain-containing protein	343	81812	9	9
	IPI00516766	PHT3;1 mitochondrial phosphate transporter	341	40064	10	10
	IPI00541027	UGD1 UGD1 (UDP-GLUCOSE DEHYDROGENASE 1); NAD or NADH binding / UDP-glucose 6-dehydrogenase/ binding / catalytic/ coenzyme binding / oxidoreductase/ oxidoreductase, acting on the CH-OH group of donors, NAD or NADP as acceptor	339	52938	7	5
	IPI00539739	PMEAMT Phosphoethanolamine N-methyltransferase 2	338	53984	7	7
	IPI00544908	RSR4 Pyridoxal biosynthesis protein PDX1.3	336	33195	5	5
	IPI00530007	ATU2AF35A Splicing factor U2af small subunit A	336	34551	6	5
	IPI00543036	AT3G05060 Probable nucleolar protein 5-2	335	58966	6	5
	IPI00539364	ELF4-L2 Protein ELF4-LIKE 2	334	13401	5	4
	IPI00543486	AT1G09620 ATP binding / aminoacyl-tRNA ligase/ leucine-tRNA ligase/ nucleotide binding	334	123372	10	9
	IPI00538156	DEGP1 Protease Do-like 1, chloroplastic	331	46645	5	3
	IPI00548788	AT3G14600 60S ribosomal protein L18a-3	330	21295	15	8
	IPI00526682	GLDP2 Glycine dehydrogenase [decarboxylating] 1, mitochondrial	330	113703	7	7
	IPI00527415	VMA10 V-type proton ATPase subunit G1	329	12389	5	4
	IPI00544153	RPS15AD 40S ribosomal protein S15a-4	328	14765	11	8
	IPI00528496	BIG Auxin transport protein BIG	328	567527	7	7
	IPI00530595	RSP31 Arginine/serine-rich-splicing factor RSP31	327	31136	13	8
	IPI00536659	IDH2 Isoform 2 of Isocitrate dehydrogenase [NAD] regulatory subunit 2, mitochondrial	327	39124	5	4
	IPI00547186	AT1G48350 50S ribosomal protein L18, chloroplastic	327	18715	8	6
	IPI00655448	AT5G16070 chaperonin, putative	326	58891	10	10
	IPI00548350	AT4G26530 fructose-bisphosphate aldolase, putative	326	38270	5	4
	IPI00520641	CAT2 Catalase-2	324	56895	8	7
	IPI00526726	AT3G02560 40S ribosomal protein S7-2	324	22182	10	10
	IPI00542876	OMT1 Quercetin 3-O-methyltransferase 1	322	39592	7	3
	IPI00518866	RAB8A Ras-related protein RABE1c	320	23820	6	5
	IPI00544795	AT2G21580 40S ribosomal protein S25-2	320	12062	11	6
	IPI00525551	PAF1 Proteasome subunit alpha type-1-A	320	30457	6	5
	IPI00539601	RSZP21 RSZP21 (RS-CONTAINING ZINC FINGER PROTEIN 21); protein binding	319	21524	9	6
	IPI00548101	CRB Uncharacterized protein At1g09340, chloroplastic	317	42593	10	8
	IPI00536063	MEE34 MEE34	314	35064	6	5
	IPI00544012	EMB2769 EMB2769	314	27016	11	9
	IPI00544335	AT5G47930 40S ribosomal protein S27-3	314	9484	4	3
	IPI00524194	LHCB6 Light harvesting complex photosystem II subunit 6	313	27505	6	5
	IPI00527469	NFD5 NFD5	313	82483	10	9
	IPI00516316	RAP RAP	313	75632	4	3
	IPI00531702	TCTP Translationally-controlled tumor protein homolog	312	18898	7	6
	IPI00548433	KAK E3 ubiquitin-protein ligase UPL3	311	202802	4	4
	IPI00548457	RCN1 Serine/threonine-protein phosphatase 2A 65 kDa regulatory subunit A alpha isoform	310	65452	9	5
	IPI00531983	AT4G23670 major latex protein-related / MLP-related	308	17507	10	7
	IPI00538702	AT3G18790 unknown protein	307	35355	7	4
	IPI00528572	PSBR Photosystem II 10 kDa polypeptide, chloroplastic	305	14577	4	3
	IPI00543892	LTA3 Dihydrolipoyllysine-residue acetyltransferase component 1 of pyruvate dehydrogenase complex, mitochondrial	305	68820	7	7
	IPI00518094	AT3G58570 DEAD-box ATP-dependent RNA helicase 52	305	69199	7	7
	IPI00533851	PDH-E1 BETA PDH-E1 BETA (PYRUVATE DEHYDROGENASE E1 BETA); pyruvate dehydrogenase	304	44216	6	4
	IPI00530995	PETC Isoform 2 of Cytochrome b6-f complex iron-sulfur subunit, chloroplastic	304	22518	3	2
	IPI00528249	RIN1 RIN1 (RESISTANCE TO PSEUDOMONAS SYRINGAE PV MACULICOLA INTERACTOR 1); protein binding	303	50292	7	7
	IPI00519537	AT2G35390 Isoform 1 of Ribose-phosphate pyrophosphokinase 1, chloroplastic	302	43667	6	6
	IPI00528802	AT3G07590 small nuclear ribonucleoprotein D1, putative / snRNP core protein D1, putative / Sm protein D1, putative	302	12592	5	3
	IPI00531735	RPS11 30S ribosomal protein S11, chloroplastic	302	15014	11	7
	IPI00536086	AT2G34160 Uncharacterized protein At2g34160	301	14607	5	4
	IPI00534358	FSD1 Superoxide dismutase [Fe], chloroplastic	300	23776	6	3
	IPI00545635	PGM3 Probable phosphoglucomutase, cytoplasmic 1	300	63131	5	5
	IPI00544503	PBG1 Proteasome subunit beta type-4	300	27634	4	4
	IPI00521273	AT5G13780 GCN5-related N-acetyltransferase, putative	299	21701	4	4
	IPI00543772	FLR1 FLR1; enzyme inhibitor/ transcription factor binding	299	35785	8	7
	IPI00522326	AT2G05220 40S ribosomal protein S17-2	298	15941	8	6
	IPI00524723	DRP3B Isoform 1 of Dynamin-related protein 3B	298	86590	11	11
	IPI00521767	MOS6 Importin subunit alpha-2	298	58580	5	3
	IPI00534999	PDX1.1 Pyridoxal biosynthesis protein PDX1.1	298	32841	5	5
	IPI00541694	PPC1 Phosphoenolpyruvate carboxylase 1	297	110217	7	7
	IPI00528480	AT2G34590 transketolase family protein	297	43987	5	4
	IPI00543640	AT3G54210 50S ribosomal protein L17, chloroplastic	296	23467	8	5
	IPI00541997	LBA1 Regulator of nonsense transcripts 1 homolog	293	136783	8	8
	IPI00516966	AT5G41520 40S ribosomal protein S10-2	291	19721	9	8
	IPI00528468	AT3G28715 V-type proton ATPase subunit d2	290	40761	3	2
	IPI00546577	AT3G05560 60S ribosomal protein L22-2	290	14009	6	5
	IPI00538987	AT5G53480 importin beta-2, putative	290	96197	4	2
	IPI00529218	AT3G53990 universal stress protein (USP) family protein	290	17782	6	5
	IPI00517389	AT4G10450 60S ribosomal protein L9-2	290	21960	9	8
	IPI00532169	AT5G25754;AT5G25757 unknown protein	287	60144	8	7
	IPI00546882	AT3G56340 40S ribosomal protein S26-3	286	14619	7	6
	IPI00543174	RSZ33 RSZ33; nucleic acid binding / nucleotide binding / zinc ion binding	286	32873	11	6
	IPI00521649	CDC2 Cyclin-dependent kinase A-1	285	34009	9	9
	IPI00519041	AT3G02650 Pentatricopeptide repeat-containing protein At3g02650, mitochondrial	284	63797	5	5
	IPI00547532	NFD1 50S ribosomal protein L21, mitochondrial	284	30889	5	3
	IPI00539339	AT3G04790 ribose 5-phosphate isomerase-related	282	29287	7	7
	IPI00547481	AT3G18490 aspartyl protease family protein	282	53201	7	5
	IPI00529948	NAD9 NADH dehydrogenase [ubiquinone] iron-sulfur protein 3	280	22865	6	6
	IPI00532109	PAB2 Polyadenylate-binding protein 2	280	68629	5	4
	IPI00545784	AT5G19370 rhodanese-like domain-containing protein / PPIC-type PPIASE domain-containing protein	278	32959	5	5
	IPI00538929	AT4G31810 3-hydroxyisobutyryl-CoA hydrolase-like protein 2, mitochondrial	278	45471	6	5
	IPI00527934	GHS1 GHS1 (GLUCOSE HYPERSENSITIVE 1); structural constituent of ribosome	278	20899	8	5
	IPI00544409	NTF2B Nuclear transport factor 2	276	13993	5	3
	IPI00516535	AT5G45620 26S proteasome regulatory subunit, putative	276	44140	6	5
	IPI00519093	AT5G60960 Pentatricopeptide repeat-containing protein At5g60960, mitochondrial	275	59105	9	9
	IPI00892331	AT3G49601 unknown protein	274	68313	6	4
	IPI00534442	GAD2 Glutamate decarboxylase 2	273	56105	7	6
	IPI00537842	AT1G79990 protein binding / structural molecule	272	128553	8	8
	IPI00530558	DHS2 Phospho-2-dehydro-3-deoxyheptonate aldolase 2, chloroplastic	271	56114	8	7
	IPI00534849	PMDH2 Malate dehydrogenase, glyoxysomal	270	37346	5	5
	IPI00524325	PCLPP ATP-dependent Clp protease proteolytic subunit 1	270	22109	4	3
	IPI00548421	AT3G28500 60S acidic ribosomal protein P2-3	269	11728	5	4
	IPI00517676	ECT1 protein binding	269	47782	5	4
	IPI00537998	AT1G26880 60S ribosomal protein L34-1	269	13697	12	6
	IPI00539619	- AT3g25530/MWL2_15	268	26319	7	6
	IPI00542822	PP2AA2 Serine/threonine-protein phosphatase 2A 65 kDa regulatory subunit A beta isoform	266	65556	7	4
	IPI00539225	GLU1 Isoform 1 of Ferredoxin-dependent glutamate synthase 1, chloroplastic	266	179807	7	7
	IPI00542179	FBR12 Eukaryotic translation initiation factor 5A-2	264	17129	4	4
	IPI00546866	AT4G39960 DNAJ heat shock family protein	263	48001	6	5
	IPI00516646	CSP41A Uncharacterized protein At3g63140, chloroplastic	263	43903	8	7
	IPI00529233	NQR NQR; binding / catalytic/ oxidoreductase/ zinc ion binding	263	67901	5	5
	IPI00538939	AT3G16780 60S ribosomal protein L19-2	263	24314	10	5
	IPI00516239	HSP91 HSP91; ATP binding	262	91692	7	5
	IPI00524382	PMH2 DEAD-box ATP-dependent RNA helicase 53	261	65319	7	7
	IPI00529601	AT4G19006 26S proteasome regulatory subunit, putative	261	43993	7	5
	IPI00536778	PIP1B Aquaporin PIP1-2	261	30578	6	3
	IPI00534572	PKP-ALPHA PKP-ALPHA; pyruvate kinase	260	65090	7	6
	IPI00521831	DHS1 Phospho-2-dehydro-3-deoxyheptonate aldolase 1, chloroplastic	259	57942	8	7
	IPI00534336	AT5G18380 40S ribosomal protein S16-3	259	16607	8	6
	IPI00541477	ATMIN7 ATMIN7 (ARABIDOPSIS THALIANA HOPM INTERACTOR 7); guanyl-nucleotide exchange factor/ protein binding	259	194932	6	6
	IPI00528817	- F5M15.9	258	22779	8	4
	IPI00521214	NDPK1 NDPK1; ATP binding / nucleoside diphosphate kinase	258	18802	6	5
	IPI00519354	- Putative uncharacterized protein F19K16.1	258	121198	5	4
	IPI00547640	AT5G64270 splicing factor, putative	257	141361	6	5
	IPI00540225	ROC1 Peptidyl-prolyl cis-trans isomerase CYP18-3	256	18361	6	5
	IPI00524294	ASN2 ASN2 (ASPARAGINE SYNTHETASE 2); asparagine synthase	256	65117	7	7
	IPI00534977	GLN1.3 Glutamine synthetase cytosolic isozyme 1-3	256	38570	6	4
	IPI00528426	AT3G59040 pentatricopeptide (PPR) repeat-containing protein	255	67166	4	4
	IPI00531442	SAP18 Histone deacetylase complex subunit SAP18	255	17154	7	5
	IPI00517979	UBP13 Ubiquitin carboxyl-terminal hydrolase 13	255	130567	7	7
	IPI00525747	RSZ32 zinc knuckle (CCHC-type) family protein	254	31804	11	8
	IPI00520505	HSP60-2 Chaperonin CPN60-like 1, mitochondrial	254	61939	6	6
	IPI00534845	ATPE ATP synthase epsilon chain, chloroplastic	254	14490	5	3
	IPI00544160	NAP7 ABC transporter I family member 6, chloroplastic	252	36908	4	3
	IPI00533416	SRPK4 SRPK4 (Ser/Arg-rich protein kinase 4); kinase/ protein kinase	252	59356	3	1
	IPI00537748	AL4 PHD finger protein ALFIN-LIKE 4	250	28761	4	3
	IPI00519549	FER1 Ferritin-1, chloroplastic	250	28160	4	4
	IPI00540594	AT5G27770 60S ribosomal protein L22-3	248	14038	5	4
	IPI00540205	SKP1 SKP1-like protein 1A	247	17846	3	3
	IPI00542269	LHCB4.2 Isoform 1 of Chlorophyll a-b binding protein CP29.2, chloroplastic	246	31174	5	4
	IPI00527840	CPSF30 Isoform 1 of Cleavage and polyadenylation specificity factor CPSF30	246	69970	7	6
	IPI00542976	U1A U1A (SPLICEOSOMAL PROTEIN U1A); RNA binding / nucleic acid binding / nucleotide binding	246	28056	5	4
	IPI00526318	AT5G52650 40S ribosomal protein S10-3	246	19539	9	8
	IPI00535877	PSAF Photosystem I reaction center subunit III, chloroplastic	246	24158	7	6
	IPI00538961	RGP1 UDP-arabinopyranose mutase 1	245	40602	8	6
	IPI00525357	AT5G44500 small nuclear ribonucleoprotein associated protein B, putative / snRNP-B, putative / Sm protein B, putative	245	26982	5	3
	IPI00524759	GER3 Germin-like protein subfamily 3 member 3	244	21822	4	2
	IPI00522270	AT1G07830 ribosomal protein L29 family protein	244	16876	5	4
	IPI00530457	TRX z Isoform 1 of Thioredoxin-like protein CITRX, chloroplastic	244	20657	4	3
	IPI00546743	XTH32 Probable xyloglucan endotransglucosylase/hydrolase protein 32	244	34460	6	6
	IPI00537507	AT3G28980 unknown protein	243	48805	8	8
	IPI00532099	AT1G73110 P-loop containing nucleoside triphosphate hydrolases superfamily protein	242	48295	6	5
	IPI00785879	AT3G08947 binding / protein transporter	242	96543	3	1
	IPI00536030	EMB2761 EMB2761 (EMBRYO DEFECTIVE 2761); ATP binding / aminoacyl-tRNA ligase/ ligase, forming aminoacyl-tRNA and related compounds / nucleotide binding / threonine-tRNA ligase	241	74737	6	6
	IPI00538374	AT2G24200 Leucine aminopeptidase 1	240	54475	5	5
	IPI00535957	AT2G37230 Pentatricopeptide repeat-containing protein At2g37230	240	85650	9	8
	IPI00543759	AT2G05830 Isoform 1 of Methylthioribose-1-phosphate isomerase	240	39588	4	4
	IPI00540940	UBP12 Isoform 2 of Ubiquitin carboxyl-terminal hydrolase 12	239	130397	5	5
	IPI00517194	AT3G14100 oligouridylate-binding protein, putative	239	47059	8	6
	IPI00524780	PAD2 Proteasome subunit alpha type-7-B	238	27307	4	4
	IPI00523226	AT3G52150 Putative uncharacterized protein F4F15.260	237	59745	8	7
	IPI00523107	AT3G60245 60S ribosomal protein L37a-2	236	10234	6	3
	IPI00522535	EIF3C Eukaryotic translation initiation factor 3 subunit C	236	102884	9	8
	IPI00524599	FIP1[V] ATFIP1[V] (Arabidopsis homolog of yeast Fip1 [V]); RNA binding / protein binding	236	133358	5	5
	IPI00518742	AT1G15930 40S ribosomal protein S12-1	236	15367	6	4
	IPI00530828	AT4G21650 subtilase family protein	236	81429	5	5
	IPI00527440	GRF11 GRF11 (GENERAL REGULATORY FACTOR 11); ATPase binding / amino acid binding / protein binding / protein phosphorylated amino acid binding	236	29104	5	4
	IPI00532709	OLEO1 Oleosin 18.5 kDa	235	18558	5	4
	IPI00524280	AT5G09770 ribosomal protein L17 family protein	235	18434	7	6
	IPI00540073	PBC1 Isoform 2 of Proteasome subunit beta type-3-A	234	22825	3	2
	IPI00534480	CARB CARB (CARBAMOYL PHOSPHATE SYNTHETASE B); ATP binding / carbamoyl-phosphate synthase/ catalytic	233	129874	6	6
	IPI00529037	AT3G42050 V-type proton ATPase subunit H	233	50253	7	4
	IPI00543358	AT1G68590 30S ribosomal protein 3-1, chloroplastic	230	18461	6	4
	IPI00543884	IIL1 3-isopropylmalate dehydratase	230	54979	4	3
	IPI00539662	AT4G23690 disease resistance-responsive family protein / dirigent family protein	229	21398	5	5
	IPI00544911	EXL6 GDSL esterase/lipase EXL6	228	38571	4	3
	IPI00526256	AT3G55410 2-oxoglutarate dehydrogenase E1 component, putative / oxoglutarate decarboxylase, putative / alpha-ketoglutaric dehydrogenase, putative	228	115091	7	7
	IPI00526231	AOS Allene oxide synthase, chloroplastic	228	58160	3	3
	IPI00545678	AT2G20060 ribosomal protein L4 family protein	228	33243	4	3
	IPI00533028	ECT3 ECT3	226	54950	3	3
	IPI00548989	NOP56 NOP56	225	58636	8	7
	IPI00547132	AT5G40270 metal-dependent phosphohydrolase HD domain-containing protein	225	54639	6	6
	IPI00516279	PPR596 Pentatricopeptide repeat-containing protein At1g80270, mitochondrial	224	67240	5	5
	IPI00530283	MVA1 Isoform 2 of Hydroxymethylglutaryl-CoA synthase	224	45177	5	5
	IPI00529610	CLPR1 ATP-dependent Clp protease proteolytic subunit-related protein 1, chloroplastic	223	42600	5	4
	IPI00541484	ARA1 L-arabinokinase	223	114189	5	5
	IPI00531132	PSRP5 50S ribosomal protein 5, chloroplastic	222	16351	4	3
	IPI00527708	AT3G58730 V-type proton ATPase subunit D	222	29041	6	5
	IPI00519439	LIN2 Coproporphyrinogen-III oxidase, chloroplastic	221	43769	6	6
	IPI00516802	CAC2 Biotin carboxylase, chloroplastic	221	58350	5	5
	IPI00544378	OVA6 OVA6 (OVULE ABORTION 6); ATP binding / aminoacyl-tRNA ligase/ nucleotide binding / proline-tRNA ligase	221	60709	4	4
	IPI00520057	CCR1 Isoform 1 of Glycine-rich RNA-binding protein 8	221	16569	5	3
	IPI00533189	AT1G52510 hydrolase, alpha/beta fold family protein	220	41813	3	3
	IPI00539224	AT3G05070 unknown protein	219	16386	4	4
	IPI00518267	AT1G07360 Zinc finger CCCH domain-containing protein 4	218	53554	7	6
	IPI00540100	AT2G44710 RNA recognition motif (RRM)-containing protein	217	89763	4	4
	IPI00518869	RPOC2 DNA-directed RNA polymerase subunit beta~~	217	156268	7	7
	IPI00545691	AT2G09990 40S ribosomal protein S16-1	215	16621	7	6
	IPI00554418	RPS12A;RPS12B;RPS12C 30S ribosomal protein S12, chloroplastic	215	13756	5	4
	IPI00548733	RPS17 30S ribosomal protein S17, chloroplastic	214	16272	7	6
	IPI00516613	EXL4 GDSL esterase/lipase EXL4	214	37886	5	5
	IPI00543693	scpl25 Serine carboxypeptidase-like 25	214	53367	5	5
	IPI00540937	AT5G47690 binding	213	181097	5	3
	IPI00546202	AT3G49080 ribosomal protein S9 family protein	213	47958	6	5
	IPI00525404	AT5G18420 unknown protein	213	50042	3	3
	IPI00526463	CHR17 CHR17 (CHROMATIN REMODELING FACTOR17); ATP binding / DNA binding / DNA-dependent ATPase/ helicase/ hydrolase, acting on acid anhydrides, in phosphorus-containing anhydrides / nucleic acid binding / nucleosome binding	213	123811	6	6
	IPI00542797	PTAC16 PTAC16 (PLASTID TRANSCRIPTIONALLY ACTIVE 16); binding / catalytic	212	54325	4	4
	IPI00526917	TIF3H1 Eukaryotic translation initiation factor 3 subunit H	212	38348	3	3
	IPI00520773	ROC3 Peptidyl-prolyl cis-trans isomerase CYP19-1	211	18480	3	3
	IPI00535189	AT5G02960 40S ribosomal protein S23-2	211	15726	7	4
	IPI00516350	PRK Phosphoribulokinase, chloroplastic	211	44436	5	4
	IPI00543314	AT3G01980 short-chain dehydrogenase/reductase (SDR) family protein	211	32624	3	3
	IPI00548455	AT1G65220 T23K8.13 protein	210	48654	7	7
	IPI00520784	AT1G23410 Ubiquitin-40S ribosomal protein S27a-1	208	17660	6	4
	IPI00519475	ACLB-1 ATP-citrate synthase beta chain protein 1	208	65772	7	5
	IPI00525722	GRF9 14-3-3-like protein GF14 mu	207	29502	6	5
	IPI00546092	DRP3A Isoform 1 of Dynamin-related protein 3A	206	89571	7	7
	IPI00542017	AER NADP-dependent alkenal double bond reductase P1	205	38109	5	5
	IPI00544306	POP2 POP2 (POLLEN-PISTIL INCOMPATIBILITY 2); 4-aminobutyrate transaminase/ 4-aminobutyrate:pyruvate transaminase	205	55152	4	4
	IPI00524538	AT1G32220 Uncharacterized protein At1g32220, chloroplastic	204	31959	3	3
	IPI00519785	MUR1 GDP-mannose 4,6 dehydratase 2	204	41935	5	4
	IPI00525063	AT1G15140 oxidoreductase NAD-binding domain-containing protein	203	31903	3	3
	IPI00519064	AT5G64650 ribosomal protein L17 family protein	203	18327	6	5
	IPI00540979	AT4G28360 ribosomal protein L22 family protein	203	30438	5	5
	IPI00526911	AT1G04680 Probable pectate lyase 1	202	47740	5	4
	IPI00539872	KAS III 3-oxoacyl-[acyl-carrier-protein] synthase III, chloroplastic	201	42820	2	2
	IPI00546817	RAB1C Ras-related protein RABD2c	200	22304	3	3
	IPI00527514	HOT5 Alcohol dehydrogenase class-3	200	40673	5	4
	IPI00539063	SUA nucleic acid binding / nucleotide binding / zinc ion binding	199	112498	4	3
	IPI00546101	AT4G03120 proline-rich family protein	196	22384	2	1
	IPI00537614	GRP2 GRP2 (GLYCINE RICH PROTEIN 2); double-stranded DNA binding / mRNA binding / nucleic acid binding / single-stranded DNA binding	195	19141	2	1
	IPI00546678	GSTT1 ATGSTT1 (GLUTATHIONE S-TRANSFERASE THETA 1); glutathione transferase	195	27636	4	4
	IPI00534344	AT2G43460;AT3G59540 60S ribosomal protein L38	195	8116	5	3
	IPI00526898	AT1G14810 semialdehyde dehydrogenase family protein	195	40720	3	3
	IPI00534595	U2A~ U2 small nuclear ribonucleoprotein A~	194	28024	3	2
	IPI00541412	FSD3 FSD3 (FE SUPEROXIDE DISMUTASE 3); superoxide dismutase	194	30341	2	2
	IPI00529076	AT1G12000 F12F1.13 protein	193	62390	4	4
	IPI00549029	SC35 ATSC35; RNA binding / nucleic acid binding / nucleotide binding	193	35149	7	4
	IPI00535798	AT5G13430 ubiquinol-cytochrome C reductase iron-sulfur subunit, mitochondrial, putative / Rieske iron-sulfur protein, putative	192	29589	4	3
	IPI00546571	PME3 Pectinesterase/pectinesterase inhibitor 3	191	64216	5	4
	IPI00520566	CHLI2 Magnesium chelatase subunit of protochlorophyllide reductase	190	46545	2	1
	IPI00532605	AT3G18760 ribosomal protein S6 family protein	190	15956	2	2
	IPI00535542	RAN2 GTP-binding nuclear protein Ran-2	190	25047	3	3
	IPI00516301	MYA1 MYA1 (MYOSIN 1); motor/ protein binding	190	172799	5	4
	IPI00523741	AT2G19870 tRNA/rRNA methyltransferase (SpoU) family protein	189	65520	4	3
	IPI00524652	AT3G14990 4-methyl-5(b-hydroxyethyl)-thiazole monophosphate biosynthesis protein, putative	189	41831	3	2
	IPI00527613	NSF Vesicle-fusing ATPase	189	81436	6	6
	IPI00524378	YAK1 protein kinase family protein	189	105457	5	4
	IPI00539249	AT2G31390 Probable fructokinase-1	188	35253	4	4
	IPI00529692	APX4 Thylakoid lumenal 29 kDa protein, chloroplastic	188	37911	2	2
	IPI00539131	TUBG1 Tubulin gamma-1 chain	187	53213	3	3
	IPI00526642	AT3G54470 Uridine 5~-monophosphate synthase	186	51817	2	2
	IPI00543565	PMSR4 Peptide methionine sulfoxide reductase A4, chloroplastic	185	28626	5	4
	IPI00516980	BCE2 BCE2; acetyltransferase/ alpha-ketoacid dehydrogenase/ dihydrolipoamide branched chain acyltransferase	185	52673	5	5
	IPI00545671	WHY3 WHY3 (WHIRLY 3); DNA binding	184	29709	3	3
	IPI00534820	AT3G17020 universal stress protein (USP) family protein	184	17764	3	3
	IPI00517280	RPS2 Ribosomal protein S2, mitochondrial	183	24757	5	4
	IPI00532626	LHCB3 Light-harvesting chlorophyll B-binding protein 3	181	28688	5	4
	IPI00546809	AT5G67510 60S ribosomal protein L26-2	181	16780	8	6
	IPI00542959	AL2 PHD finger protein ALFIN-LIKE 2	181	27814	3	2
	IPI00534524	AT5G08570 pyruvate kinase, putative	181	54941	6	5
	IPI00546886	PSAG Photosystem I reaction center subunit V, chloroplastic	180	17075	6	3
	IPI00542359	AT4G30530 defense-related protein, putative	180	28367	5	4
	IPI00545955	AT5G41670 6-phosphogluconate dehydrogenase family protein	179	53284	6	5
	IPI00520108	TPL Protein TOPLESS	178	124220	6	5
	IPI00535368	ARP4 Actin-related protein 4	177	48905	6	5
	IPI00529397	AT1G62820 Probable calcium-binding protein CML14	177	16568	5	5
	IPI00992557	JR1 Mannose-binding lectin superfamily protein	177	32070	3	3
	IPI00518871	PCNA2 Proliferating cell nuclear antigen 2	176	29203	3	3
	IPI00524177	RPS19 30S ribosomal protein S19, chloroplastic	176	10602	4	4
	IPI00528760	AT5G45950 GDSL esterase/lipase At5g45950	175	39828	4	3
	IPI00536753	PUR ALPHA-1 Isoform 2 of Transcription factor Pur-alpha 1	175	32082	3	3
	IPI00518907	UREG UREG (UREASE ACCESSORY PROTEIN G); ATP binding / metal ion binding / nickel ion binding / nucleotide binding	175	30064	2	2
	IPI00525190	CYS1 Cysteine proteinase inhibitor 1	174	11249	3	3
	IPI00527641	ACP1 Acyl carrier protein 1, chloroplastic	174	15046	2	2
	IPI00542357	XPL1 Phosphoethanolamine N-methyltransferase 1	173	56067	5	5
	IPI00517629	APE1 APE1	173	31417	3	3
	IPI00522168	AT5G16960 NADP-dependent oxidoreductase, putative	173	38108	3	3
	IPI00527352	MOD1 MOD1 (MOSAIC DEATH 1); enoyl-[acyl-carrier-protein] reductase (NADH)/ enoyl-[acyl-carrier-protein] reductase/ oxidoreductase	173	41188	4	3
	IPI00537243	ALATS Isoform Mitochondrial of Alanyl-tRNA synthetase	173	110420	6	6
	IPI00542080	AT2G05120 unknown protein	172	144507	4	4
	IPI00525579	CXIP1 Monothiol glutaredoxin-S14, chloroplastic	172	19297	2	2
	IPI00543642	AT3G13670 protein kinase family protein	171	78590	4	3
	IPI00527844	AT5G41950 binding	171	62359	5	5
	IPI00522947	AT2G45710 40S ribosomal protein S27-1	171	9399	3	3
	IPI00544671	RPS3 Ribosomal protein S3, mitochondrial	171	64836	4	4
	IPI00527199	AT3G45030;AT5G62300 40S ribosomal protein S20-1	170	13870	5	3
	IPI00522721	IMD2 3-isopropylmalate dehydrogenase 2, chloroplastic	170	43344	2	1
	IPI00533995	PBA1 Proteasome subunit beta type-6	169	25136	4	4
	IPI00531971	AT1G18060 unknown protein	169	25182	3	3
	IPI00517776	RPOC1 DNA-directed RNA polymerase subunit beta~	169	78533	5	5
	IPI00516389	AT1G04290 thioesterase family protein	167	16876	3	2
	IPI00523426	AT3G21540 transducin family protein / WD-40 repeat family protein	167	105999	2	2
	IPI00535530	KAB1 KAB1 (POTASSIUM CHANNEL BETA SUBUNIT); oxidoreductase/ potassium channel	166	36516	4	4
	IPI00538730	EMB25 DEAD-box ATP-dependent RNA helicase ISE2, chloroplastic	166	132354	5	5
	IPI00520140	MKK2 Isoform 1 of Mitogen-activated protein kinase kinase 2	166	39823	4	4
	IPI00525254	GLX1 ATGLX1 (GLYOXALASE I HOMOLOG); lactoylglutathione lyase/ metal ion binding	166	31908	3	3
	IPI00545297	AT3G01310 acid phosphatase/ oxidoreductase/ transition metal ion binding	166	119452	4	4
	IPI00535941	AT4G35785 nucleic acid binding / nucleotide binding	166	28255	5	4
	IPI00541555	AT1G01080 33 kDa ribonucleoprotein, chloroplast, putative / RNA-binding protein cp33, putative	166	32555	5	5
	IPI00536832	EIF3G1 eukaryotic translation initiation factor 3G / eIF3g	165	32694	6	6
	IPI00536187	AT5G10160 beta-hydroxyacyl-ACP dehydratase, putative	164	24108	4	4
	IPI00524684	GCN3 ABC transporter F family member 3	162	79594	2	2
	IPI00546407	CLPP5 ATP-dependent Clp protease proteolytic subunit 5, chloroplastic	162	32335	4	3
	IPI00533639	AT3G53890 40S ribosomal protein S21-1	162	9068	2	2
	IPI00519606	AT3G28900 60S ribosomal protein L34-3	162	13642	5	4
	IPI00535578	AT3G61200 thioesterase family protein	162	20461	3	2
	IPI00518390	NAD7 NADH dehydrogenase [ubiquinone] iron-sulfur protein 2	161	44933	3	3
	IPI00546385	RPE RPE; catalytic/ ribulose-phosphate 3-epimerase	161	29990	2	2
	IPI00533529	AT2G33450 50S ribosomal protein L28, chloroplastic	160	16023	5	4
	IPI00543013	WHY1 WHY1 (WHIRLY 1); DNA binding / telomeric DNA binding	159	29040	3	3
	IPI00516684	CLA1 Probable 1-deoxy-D-xylulose-5-phosphate synthase, chloroplastic	159	76784	5	3
	IPI00525932	ABA1 Isoform 1 of Zeaxanthin epoxidase, chloroplastic	158	73795	4	4
	IPI00760344	AT5G11200;AT5G11170 Isoform 1 of DEAD-box ATP-dependent RNA helicase 15	158	48307	5	5
	IPI00523129	PSAD-1 Photosystem I reaction center subunit II-1, chloroplastic	158	22584	5	5
	IPI00533558	AT4G39880 ribosomal protein L23 family protein	158	19840	5	3
	IPI00542068	PAA1 Proteasome subunit alpha type-6-A	158	27277	4	4
	IPI00517340	AT5G54750 transport protein particle (TRAPP) component Bet3, putative	158	20746	3	3
	IPI00519732	AT5G12940 leucine-rich repeat family protein	158	39927	5	5
	IPI00533661	APT3 APT3 (ADENINE PHOSPHORIBOSYL TRANSFERASE 3); adenine phosphoribosyltransferase	157	20339	5	4
	IPI00527700	SDH1-2 Succinate dehydrogenase [ubiquinone] flavoprotein subunit 2, mitochondrial	157	69319	2	2
	IPI00517715	AT2G45540 WD-40 repeat family protein / beige-related	155	321731	2	2
	IPI00545332	HTB1 Histone H2B.1	155	16392	5	4
	IPI00522189	FZL FZL (FZO-LIKE); GTP binding / GTPase/ thiamin-phosphate diphosphorylase	155	100668	3	3
	IPI00524861	AT1G36240 Putative 60S ribosomal protein L30-1	155	12310	5	3
	IPI00516669	CLP2 ATP-dependent Clp protease proteolytic subunit-related protein 2, chloroplastic	155	31189	4	4
	IPI00517813	AT3G62460 unknown protein	155	22459	3	2
	IPI00516553	EIF2 BETA Eukaryotic translation initiation factor 2 subunit beta	154	30644	4	4
	IPI00521883	SDE3 Probable RNA helicase SDE3	154	113292	4	4
	IPI00536574	RPOA DNA-directed RNA polymerase subunit alpha	154	38113	4	4
	IPI00543126	LHCA2 LHCA2; chlorophyll binding	153	27737	2	1
	IPI00527854	PLDALPHA1 Phospholipase D alpha 1	153	91790	4	3
	IPI00541880	PTAC2 Pentatricopeptide repeat-containing protein At1g74850, chloroplastic	153	96264	3	3
	IPI00527167	AT1G18070 EF-1-alpha-related GTP-binding protein, putative	153	59205	3	2
	IPI00546372	AT5G14910 heavy-metal-associated domain-containing protein	153	18945	2	2
	IPI00529170	PBF1 Proteasome subunit beta type-1	152	24628	4	3
	IPI00532735	AT5G26360 chaperonin, putative	152	60301	4	4
	IPI00549166	AT3G59845 Allyl alcohol dehydrogenase-like protein	152	50654	2	2
	IPI00545035	COP8 COP9 signalosome complex subunit 4	152	44929	3	3
	IPI00546018	AT1G15710 Arogenate dehydrogenase 2, chloroplastic	151	40607	4	3
	IPI00526224	RPS18 30S ribosomal protein S18, chloroplastic	151	12053	5	4
	IPI00517461	EIF3K Eukaryotic translation initiation factor 3 subunit K	150	25712	3	2
	IPI00522157	PGR5-LIKE A Isoform 1 of PGR5-like protein 1A, chloroplastic	150	35698	2	1
	IPI00544310	AT1G70770 unknown protein	150	66823	4	3
	IPI00525248	PIP2;4 Probable aquaporin PIP2-4	149	30932	4	2
	IPI00548685	MOS4 Pre-mRNA-splicing factor SPF27 homolog	149	29661	5	5
	IPI00520484	AT2G29320 tropinone reductase, putative / tropine dehydrogenase, putative	149	28759	3	3
	IPI00534123	BGAL8 Beta-galactosidase 8	148	93151	2	2
	IPI00532236	PPOX PPOX; protoporphyrinogen oxidase	147	54094	4	4
	IPI00517955	RAB8 Ras-related protein RABE1a	147	23924	5	5
	IPI00521168	AT2G32060 40S ribosomal protein S12-2	147	15319	3	3
	IPI00541951	TUF V-type proton ATPase subunit E1	146	26044	5	5
	IPI00543985	AT2G47640;AT3G62840 small nuclear ribonucleoprotein D2, putative / snRNP core protein D2, putative / Sm protein D2, putative	146	12627	5	5
	IPI00530988	EDA9 EDA9 (embryo sac development arrest 9); ATP binding	146	63286	4	3
	IPI00530497	HTB2 Histone H2B.10	146	15723	4	3
	IPI00525984	AT2G22230 beta-hydroxyacyl-ACP dehydratase, putative	146	24226	3	3
	IPI00521876	AVP1 Pyrophosphate-energized vacuolar membrane proton pump 1	145	80768	2	2
	IPI00532519	AT1G11430 plastid developmental protein DAG, putative	144	26184	1	1
	IPI00525578	AT1G30470 SIT4 phosphatase-associated family protein	144	89832	5	4
	IPI00546531	SERAT2;2 Serine acetyltransferase 3, mitochondrial	144	42694	3	3
	IPI00535691	emb1796 Pentatricopeptide repeat-containing protein At3g49240	143	71247	4	4
	IPI00545571	GSH2 Glutathione synthetase, chloroplastic	143	60233	3	3
	IPI00531614	MDAR6 Isoform 1 of Monodehydroascorbate reductase, chloroplastic	143	53269	5	4
	IPI00524355	SmD3 SmD3	143	13803	4	3
	IPI00523872	AT3G23620 Ribosome production factor 2 homolog	142	35705	4	4
	IPI00541147	AT3G58140 Phenylalanyl-tRNA synthetase, chloroplastic/mitochondrial	142	49221	3	3
	IPI00524597	AL6 Isoform 1 of PHD finger protein ALFIN-LIKE 6	142	28829	4	4
	IPI00547030	PREP1 Presequence protease 1, chloroplastic/mitochondrial	142	120939	2	2
	IPI00543781	RPL3P 50S ribosomal protein L3-2, chloroplastic	141	35381	4	4
	IPI00544876	SBPASE Sedoheptulose-1,7-bisphosphatase, chloroplastic	141	42388	4	4
	IPI00525359	PRR3 Two-component response regulator-like APRR3	141	55252	3	3
	IPI00548018	AT4G30800 40S ribosomal protein S11-2	140	17920	8	6
	IPI00541371	ATE1 ATE1; nucleic acid binding / nucleotide binding	140	19797	3	3
	IPI00521561	PSAA Photosystem I P700 chlorophyll a apoprotein A1	140	83178	6	5
	IPI00531932	AT1G50370 Phytochrome-associated serine/threonine protein phosphatase 1	140	34797	5	5
	IPI00532516	AT2G15690 Pentatricopeptide repeat-containing protein At2g15690	139	65572	3	3
	IPI00534160	FER4 Ferritin-4, chloroplastic	139	29011	2	2
	IPI00529654	BRM Isoform 1 of ATP-dependent helicase BRM	139	245317	4	3
	IPI00516649	- Translation initiation factor 3-like protein	138	48615	4	4
	IPI00526684	AT3G14240 subtilase family protein	138	82532	2	2
	IPI00540022	AT1G77750 Small ribosomal subunit protein S13, mitochondrial	137	17261	4	3
	IPI00523359	MTO2 Threonine synthase 1, chloroplastic	137	57740	5	4
	IPI00539281	AT3G25810 Beta-myrcene/(E)-beta-ocimene synthase 2, chloroplastic	137	69767	4	3
	IPI00542636	MIND Putative septum site-determining protein minD homolog, chloroplastic	137	35668	3	3
	IPI00534558	RABA1c Ras-related protein RABA1c	137	23855	3	3
	IPI00519564	AT3G02360 6-phosphogluconate dehydrogenase family protein	137	53544	4	4
	IPI00523656	AT5G55220 trigger factor type chaperone family protein	137	61695	2	2
	IPI00543409	ACC1 Acetyl-CoA carboxylase 1	137	251223	5	4
	IPI00544899	XPO1A XPO1A; protein binding / protein transporter/ receptor	136	123164	3	3
	IPI00539668	PBD2 Proteasome subunit beta type-2-B	136	21970	5	5
	IPI00529675	AT1G02080 transcriptional regulator-related	135	269717	3	3
	IPI00545279	BOU Mitochondrial carnitine/acylcarnitine carrier-like protein	134	31003	2	2
	IPI00522785	AT2G40510 40S ribosomal protein S26-2	134	14832	4	3
	IPI00518012	CAC1 CAC1 (CHLOROPLASTIC ACETYLCOENZYME A CARBOXYLASE 1); acetyl-CoA carboxylase/ biotin binding	133	26911	2	2
	IPI00543137	MDAR1 Probable monodehydroascorbate reductase, cytoplasmic isoform 3	133	46458	3	3
	IPI00530258	GSTF7 Glutathione S-transferase 11	133	23583	3	3
	IPI00518189	sks5 sks5 (SKU5 Similar 5); copper ion binding / oxidoreductase	133	60003	3	3
	IPI00547879	HSBP unknown protein	132	9341	2	2
	IPI00538278	AT1G11860 Aminomethyltransferase, mitochondrial	132	44417	3	3
	IPI00527835	AT3G62010 unknown protein	132	141461	4	4
	IPI00521915	AT5G11750 ribosomal protein L19 family protein	132	26014	3	2
	IPI00521709	AT5G61140 DEAD box RNA helicase, putative	131	243023	4	4
	IPI00532388	AT5G64670 ribosomal protein L15 family protein	131	31180	3	3
	IPI00544075	RPS19 40S ribosomal protein S19, mitochondrial	131	23621	3	2
	IPI00542856	MPPalpha Probable mitochondrial-processing peptidase subunit alpha-2	131	54019	3	1
	IPI00544432	emb2746 emb2746 (embryo defective 2746); DNA binding / catalytic/ hydrolase	131	100490	3	3
	IPI00533372	AT4G16500 Cysteine proteinase inhibitor 4	130	12548	3	2
	IPI00545357	AT1G53645 T3F20.1 protein	130	91140	5	2
	IPI00547648	AT4G02620 V-type proton ATPase subunit F	130	14250	2	1
	IPI00522229	PSAH-1 Photosystem I reaction center subunit VI-1, chloroplastic	129	15207	2	2
	IPI00521820	TIF3B1 Eukaryotic translation initiation factor 3 subunit B	129	81824	4	4
	IPI00528127	NRPB11 DNA-directed RNA polymerase II subunit RPB11	129	13555	1	1
	IPI00531533	SS2 AtSS2 (starch synthase 2); transferase, transferring glycosyl groups	129	87538	2	2
	IPI00542169	AT3G11500 small nuclear ribonucleoprotein G, putative / snRNP-G, putative / Sm protein G, putative	129	8746	3	3
	IPI00525040	AT3G16060 Similarity to kinesin heavy chain	129	79197	3	2
	IPI00532024	AT1G53280 DJ-1 family protein	128	46961	2	1
	IPI00521579	AT5G66470 GTP binding / RNA binding	128	48900	5	4
	IPI00991721	AT5G62270 FUNCTIONS IN: molecular_function unknown	128	48283	5	4
	IPI00529546	COS1 6,7-dimethyl-8-ribityllumazine synthase, chloroplastic	128	24009	4	4
	IPI00534712	AT1G45230 defective chloroplasts and leaves protein-related / DCL protein-related	128	25432	2	2
	IPI00538500	AL7 PHD finger protein ALFIN-LIKE 7	128	28268	3	3
	IPI00531017	SNL2 Paired amphipathic helix protein Sin3-like 2	128	155023	4	3
	IPI00546965	U2B~~ U2B~~ (U2 small nuclear ribonucleoprotein B); RNA binding / nucleic acid binding / nucleotide binding	127	26220	2	2
	IPI00524120	IPP1 Isopentenyl-diphosphate Delta-isomerase I, chloroplastic	127	33193	3	3
	IPI00543471	EMB269 GTP1/OBG family protein	127	75601	2	2
	IPI00523691	AT1G76810 eukaryotic translation initiation factor 2 family protein / eIF-2 family protein	126	142029	3	3
	IPI00534992	UGE3 Uridine diphosphate glucose epimerase, putative	126	39156	4	3
	IPI00531868	APS4 ATP sulfurylase 4, chloroplastic	126	52093	4	4
	IPI00543733	AT1G16350 Probable inosine-5~-monophosphate dehydrogenase	125	54017	4	3
	IPI00523349	UGT88A1 Isoform 2 of UDP-glycosyltransferase 88A1	125	49968	2	2
	IPI00535711	ERD1 Chaperone protein ClpD, chloroplastic	124	103171	2	2
	IPI00541119	RPL34 60S ribosomal protein L34-2	124	13642	6	3
	IPI00518160	AT1G64510 30S ribosomal protein S6 alpha, chloroplastic	124	22746	2	1
	IPI00529374	OASB Cysteine synthase, chloroplastic/chromoplastic	124	41630	3	3
	IPI00540850	CER2 CER2 (ECERIFERUM 2); transferase/ transferase, transferring acyl groups other than amino-acyl groups	123	47208	3	3
	IPI00539374	PCB2 PCB2 (PALE-GREEN AND CHLOROPHYLL B REDUCED 2); 3,8-divinyl protochlorophyllide a 8-vinyl reductase	122	45864	3	3
	IPI00534637	AT3G43980;AT3G44010;AT4G33865 40S ribosomal protein S29	122	6425	4	2
	IPI00548533	GUN5 Magnesium-chelatase subunit chlH	121	153478	3	3
	IPI00521340	AT2G41040 Uncharacterized methyltransferase At2g41040, chloroplastic	121	39205	3	3
	IPI00528190	AT2G07110 unknown protein	120	17027	32	1
	IPI00541125	NAP1;1 NAP1;1 (NUCLEOSOME ASSEMBLY PROTEIN1;1); DNA binding	120	42971	3	3
	IPI00540311	AT2G46520 Exportin-2	120	108588	5	3
	IPI00518329	SFGH S-formylglutathione hydrolase	119	31635	3	3
	IPI00524149	AT3G62120 tRNA synthetase class II (G, H, P and S) family protein	119	60717	3	3
	IPI00530940	PAB4 PAB4 (POLY(A) BINDING PROTEIN 4); RNA binding / translation initiation factor	118	71607	3	2
	IPI00535482	AT5G56710 60S ribosomal protein L31-3	118	13795	4	2
	IPI00524746	AT5G23535 KOW domain-containing protein	117	17487	4	3
	IPI00532729	PSAL Photosystem I reaction center subunit XI, chloroplastic	117	23037	3	3
	IPI00536244	AT5G19940 Probable plastid-lipid-associated protein 8, chloroplastic	117	26466	3	3
	IPI00519778	AT3G52990 pyruvate kinase, putative	117	57459	3	3
	IPI00533117	AT1G67120 ATP binding / ATPase/ nucleoside-triphosphatase/ nucleotide binding / transcription factor binding	117	610771	5	5
	IPI00516677	ADSS Adenylosuccinate synthetase, chloroplastic	116	52931	4	2
	IPI00539458	CHC1 SWI/SNF complex component SNF12 homolog	116	59233	3	3
	IPI00535094	AT3G23390;AT4G14320 60S ribosomal protein L36a	115	12118	6	3
	IPI00522268	AT2G27730 Uncharacterized protein At2g27730, mitochondrial	115	11940	1	1
	IPI00517681	AT1G17100 SOUL heme-binding family protein	115	25372	1	1
	IPI00536642	AT4G34730 Probable ribosome-binding factor A, chloroplastic	115	24273	3	3
	IPI00521110	CYSB Isoform 1 of Cysteine proteinase inhibitor 6	115	26278	3	3
	IPI00517074	- Putative aspartate--tRNA ligase	114	71323	1	1
	IPI00532524	AT2G20420 Succinyl-CoA ligase [ADP-forming] subunit beta, mitochondrial	114	45317	2	2
	IPI00534781	AT2G34560 katanin, putative	114	43976	3	3
	IPI00528696	AT3G01340 protein transport protein SEC13 family protein / WD-40 repeat family protein	114	32610	1	1
	IPI00530621	DHAR1 Isoform 1 of Glutathione S-transferase DHAR1, mitochondrial	113	23626	3	3
	IPI00545547	TT4 Chalcone synthase	113	43088	1	1
	IPI00526492	LysoPL2 esterase/lipase/thioesterase family protein	113	36951	2	2
	IPI00535925	AT1G52300 60S ribosomal protein L37-2	113	10834	7	4
	IPI00546541	AT2G36130 peptidyl-prolyl cis-trans isomerase, putative / cyclophilin, putative / rotamase, putative	113	18221	2	2
	IPI00543619	AT1G24360 3-oxoacyl-[acyl-carrier-protein] reductase, chloroplastic	113	33527	2	2
	IPI00544602	G6PD5 Glucose-6-phosphate 1-dehydrogenase, cytoplasmic isoform 1	112	59120	3	3
	IPI00517305	AT3G55870 anthranilate synthase, alpha subunit, putative	112	55332	3	2
	IPI00535133	AT1G80620 ribosomal protein S15 family protein	112	47371	2	2
	IPI00543041	ESP3 ESP3 (ENHANCED SILENCING PHENOTYPE 3); ATP binding / ATP-dependent RNA helicase/ ATP-dependent helicase/ helicase/ nucleic acid binding	112	118758	2	2
	IPI00521885	AT3G11830 chaperonin, putative	111	59739	3	3
	IPI00521195	AT1G80750 60S ribosomal protein L7-1	111	28326	1	1
	IPI00542534	SIR SIR; sulfite reductase (ferredoxin)/ sulfite reductase	110	71905	3	2
	IPI00524237	AT3G47370 40S ribosomal protein S20-2	110	13684	3	2
	IPI00536756	AT2G47710 universal stress protein (USP) family protein	110	17290	2	2
	IPI00531199	NPQ4 Photosystem II 22 kDa protein, chloroplastic	110	27990	2	1
	IPI00523748	AT5G07030 aspartic-type endopeptidase	109	48663	4	3
	IPI00521975	AT5G27700 40S ribosomal protein S21-2	109	9462	2	2
	IPI00521545	CCoAOMT1 Probable caffeoyl-CoA O-methyltransferase At4g34050	108	29137	2	2
	IPI00530824	AT5G08300 Succinyl-CoA ligase [ADP-forming] subunit alpha-1, mitochondrial	108	36129	1	1
	IPI00524474	CAND1 Isoform 1 of Cullin-associated NEDD8-dissociated protein 1	108	134811	2	2
	IPI00517780	MEE40 Pentatricopeptide repeat-containing protein At3g53700, chloroplastic	107	84496	2	2
	IPI00534584	TPS10 Beta-myrcene/(E)-beta-ocimene synthase 1, chloroplastic	107	69235	4	4
	IPI00536436	ATPF ATP synthase subunit b, chloroplastic	107	21044	2	2
	IPI00540742	PSBP-1 Isoform 1 of Oxygen-evolving enhancer protein 2-1, chloroplastic	107	28078	2	2
	IPI00537446	EMB1135 EMB1135 (embryo defective 1135); DNA binding / protein binding / zinc ion binding	107	143526	3	3
	IPI00544284	AT4G04460 aspartyl protease family protein	107	55536	2	2
	IPI00519907	NRPB5 NRPB5; DNA binding / DNA-directed RNA polymerase	107	24286	2	2
	IPI00532154	ADF10 Actin-depolymerizing factor 12	107	15874	2	2
	IPI00542315	AT4G23680 major latex protein-related / MLP-related	106	17463	2	2
	IPI00533430	NCLPP7 ATP-dependent Clp protease proteolytic subunit 2, mitochondrial	106	26266	2	2
	IPI00522405	ARP7 Actin-related protein 7	106	39879	2	2
	IPI00547341	PETA Apocytochrome f	106	35335	2	2
	IPI00537665	MAML-4 2-isopropylmalate synthase 1, chloroplastic	106	68633	3	3
	IPI00537302	AT2G40060 protein binding / structural molecule	105	28819	4	4
	IPI00540708	SEX4 SEX4 (STARCH-EXCESS 4); polysaccharide binding / protein tyrosine/serine/threonine phosphatase	105	42599	2	2
	IPI00523336	YCF37 YCF37	105	17068	1	1
	IPI00523487	SPDS1 Spermidine synthase 1	104	41653	2	2
	IPI00533576	CYT1 Mannose-1-phosphate guanylyltransferase 1	103	39552	3	2
	IPI00544021	AT5G55140 ribosomal protein L30 family protein	103	12351	3	2
	IPI00518801	AT1G23280 MAK16 protein-related	103	35737	1	1
	IPI00528478	AT1G07750 cupin family protein	102	38287	2	2
	IPI00517879	ROC4 Peptidyl-prolyl cis-trans isomerase CYP20-3, chloroplastic	102	28190	3	3
	IPI00522693	PSI-P Thylakoid membrane phosphoprotein 14 kDa, chloroplastic	102	18471	2	1
	IPI00524366	PPR336 Pentatricopeptide repeat-containing protein At1g61870, mitochondrial	102	45728	3	2
	IPI00549006	DET3 V-type proton ATPase subunit C	102	42593	1	1
	IPI00525662	RFC3 Putative uncharacterized protein	102	41318	3	2
	IPI00519675	AT1G20220 T20H2.2 protein	102	58537	5	4
	IPI00544788	AT5G35430 binding	101	86683	3	3
	IPI00528189	EMB1467 EMB1467 (embryo defective 1467); NADH dehydrogenase (ubiquinone)/ NADH dehydrogenase/ electron carrier/ iron-sulfur cluster binding / oxidoreductase/ oxidoreductase, acting on NADH or NADPH	101	81130	2	2
	IPI00537801	AT4G15640 unknown protein	101	43883	3	3
	IPI00523957	PSRP4 30S ribosomal protein S31, chloroplastic	101	12776	4	4
	IPI00524673	CID12 CID12; RNA binding	101	36757	2	2
	IPI00517121	AT1G54570 Acyltransferase-like protein At1g54570, chloroplastic	101	78154	3	3
	IPI00534307	AN C-terminal binding protein AN	100	70106	3	3
	IPI00525191	AT5G12470 unknown protein	100	41297	3	3
	IPI00530419	ACO1 Aconitate hydratase 1	100	98090	3	3
	IPI00517159	AT2G14880 SWIB complex BAF60b domain-containing protein	99	15892	3	2
	IPI00545291	AT2G42910 Ribose-phosphate pyrophosphokinase 4	99	37536	2	2
	IPI00526422	ACLA-1 ATP-citrate synthase alpha chain protein 1	99	46649	1	1
	IPI00519283	mtLPD2 Isoform 1 of Dihydrolipoyl dehydrogenase 2, mitochondrial	99	53952	2	2
	IPI00516411	AT4G26870 aspartyl-tRNA synthetase, putative / aspartate--tRNA ligase, putative	99	60295	2	2
	IPI00522710	AT5G08610 DEAD-box ATP-dependent RNA helicase 26	99	94128	2	2
	IPI00541914	AT5G49210 unknown protein	99	23489	3	2
	IPI00521645	AT3G15680 zinc finger (Ran-binding) family protein	99	17552	1	1
	IPI00517419	AT5G24350 unknown protein	98	266644	2	2
	IPI00520158	RUXF Probable small nuclear ribonucleoprotein F	98	9858	2	1
	IPI00533865	AT4G24800 Putative uncharacterized protein F6I7.10	98	104848	3	3
	IPI00529165	AT1G13190 RNA recognition motif (RRM)-containing protein	98	61361	2	1
	IPI00532701	OEP16-1 ATOEP16-1 (OUTER PLASTID ENVELOPE PROTEIN 16-1); P-P-bond-hydrolysis-driven protein transmembrane transporter/ protein transporter	98	15472	2	2
	IPI00520399	AT5G64460 unknown protein	98	31579	3	2
	IPI00522914	AT2G42710 ribosomal protein L1 family protein	97	45752	2	2
	IPI00520971	AT5G43060 cysteine proteinase, putative / thiol protease, putative	97	51171	1	1
	IPI00529367	emb2738 emb2738 (embryo defective 2738); GTP binding	97	73081	2	2
	IPI00520891	AT5G04280 glycine-rich RNA-binding protein	96	33466	2	2
	IPI00522514	PPa5 AtPPa5 (Arabidopsis thaliana pyrophosphorylase 5); inorganic diphosphatase/ pyrophosphatase	96	24694	2	2
	IPI00532441	AT3G26340 Proteasome subunit beta type-5-B	96	29466	3	3
	IPI00526054	BGLU21 Isoform 1 of Beta-glucosidase 21	96	59626	3	2
	IPI00528626	alpha-ADR Isoform 1 of AP-2 complex subunit alpha-1	96	112078	3	3
	IPI00534664	AT4G39520 GTP-binding protein, putative	95	41118	1	1
	IPI00518670	UK/UPRT1 Uridine kinase-like protein 1, chloroplastic	95	54396	3	3
	IPI00529816	- Putative uncharacterized protein F17N18.10 (Fragment)	95	87868	2	1
	IPI00521465	emb1027 emb1027 (embryo defective 1027); ATP binding / aminoacyl-tRNA ligase/ arginine-tRNA ligase/ nucleotide binding	95	72341	2	2
	IPI00528318	HB2 Non-symbiotic hemoglobin 2	95	17860	2	2
	IPI00534732	TT5 Chalcone--flavonone isomerase 1	95	26579	1	1
	IPI00516767	ACP3 Acyl carrier protein 3, chloroplastic	95	14641	2	2
	IPI00517420	VAR1 ATP-dependent zinc metalloprotease FTSH 5, chloroplastic	95	75185	1	1
	IPI00523308	- NADC homologue (Fragment)	94	12146	1	1
	IPI00540037	HEME2 Uroporphyrinogen decarboxylase 2, chloroplastic	94	43553	3	3
	IPI00536797	PAI3 PAI3 (phosphoribosylanthranilate isomerase 3); phosphoribosylanthranilate isomerase	94	26509	2	2
	IPI00529821	AT3G28790 unknown protein	94	62727	3	3
	IPI00522781	AT1G04530 binding	94	34531	1	1
	IPI00540904	THFS Formate--tetrahydrofolate ligase	94	67759	2	2
	IPI00545500	SBT1.3 ATSBT1.3 (ARABIDOPSIS THALIANA SUBTILASE 1.3); identical protein binding / serine-type endopeptidase	94	84897	4	3
	IPI00535399	- T10O24.12	93	73900	1	1
	IPI00518845	AT5G58330 Lactate/malate dehydrogenase family protein	93	48286	3	3
	IPI00525732	MKK4 Mitogen-activated protein kinase kinase 4	93	40091	2	2
	IPI00530908	MCM2 ATP binding / DNA binding / DNA-dependent ATPase	93	105518	3	3
	IPI00541417	PFC1 PFC1 (PALEFACE 1); mRNA (2~-O-methyladenosine-N6-)-methyltransferase	93	37999	2	2
	IPI00538064	ATP5 ATP synthase subunit O, mitochondrial	92	26305	2	2
	IPI00531318	E1 ALPHA Pyruvate dehydrogenase E1 component subunit alpha-1, mitochondrial	91	43032	1	1
	IPI00546065	AT1G60770 Pentatricopeptide repeat-containing protein At1g60770	91	55870	2	2
	IPI00544206	AT3G18600 DEAD-box ATP-dependent RNA helicase 51	91	63777	2	1
	IPI00528174	NFD3 NFD3 (NUCLEAR FUSION DEFECTIVE 3); structural constituent of ribosome	91	33905	3	3
	IPI00540999	CSI1 binding	90	230562	1	1
	IPI00534390	TPS5 Alpha,alpha-trehalose-phosphate synthase [UDP-forming] 5	90	97393	1	1
	IPI00547129	GYRB1 ATP binding / DNA binding / DNA topoisomerase	90	85796	2	2
	IPI00537479	GYRB2 Isoform 1 of DNA gyrase subunit B, mitochondrial	90	81003	2	2
	IPI00524666	AT1G54220 Dihydrolipoyllysine-residue acetyltransferase component 3 of pyruvate dehydrogenase complex, mitochondrial	90	58431	2	2
	IPI00525202	MC4 Metacaspase-4	90	45455	2	1
	IPI00544024	AT5G07020 proline-rich family protein	90	24380	1	1
	IPI00548815	AT5G51110 4-alpha-hydroxytetrahydrobiopterin dehydratase	89	23882	1	1
	IPI00534315	HMT2 Homocysteine S-methyltransferase 2	89	36428	2	2
	IPI00539527	HCF136 Photosystem II stability/assembly factor HCF136, chloroplastic	89	44076	1	1
	IPI00524372	NRPB2 DNA-directed RNA polymerase II subunit RPB2	88	134933	2	2
	IPI00529254	RPS14 30S ribosomal protein S14, chloroplastic	88	11778	4	2
	IPI00516583	ALDH3F1 Aldehyde dehydrogenase family 3 member F1	87	53581	1	1
	IPI00524788	AT1G04480;emb2171;AT2G33370 F19P19.5 protein	87	16987	3	3
	IPI00547498	rps15ae 40S ribosomal protein S15a-5	87	14907	1	1
	IPI00545615	CID10 CID10; RNA binding / protein binding	87	38713	3	2
	IPI00518890	AT2G35840 Probable sucrose-phosphatase 2	86	47825	4	2
	IPI00517810	PFK4 Isoform 1 of 6-phosphofructokinase 4, chloroplastic	86	58430	1	1
	IPI00534812	AT5G39570 Uncharacterized protein At5g39570	86	43500	2	2
	IPI00516486	TIP2 Aquaporin TIP1-2	86	25832	1	1
	IPI00520788	AT4G22000 unknown protein	86	15445	1	1
	IPI00525314	AT1G56050 GTP-binding protein-related	86	45600	1	1
	IPI00533658	CP29 Isoform 2 of 29 kDa ribonucleoprotein, chloroplastic	86	35222	2	2
	IPI00530248	AT4G16060 unknown protein	86	32705	2	2
	IPI00518075	AT5G40490 RNA recognition motif (RRM)-containing protein	86	42382	1	1
	IPI00523873	GRP4 GRP4 (GLYCINE-RICH RNA-BINDING PROTEIN 4); RNA binding / double-stranded DNA binding / single-stranded DNA binding	86	14120	1	1
	IPI00544638	DRH1 Isoform 1 of DEAD-box ATP-dependent RNA helicase 14	86	67686	2	2
	IPI00518253	KEG E3 ubiquitin-protein ligase KEG	86	178102	1	1
	IPI00539210	FLN2 kinase	86	69215	1	1
	IPI00538445	LHCB4.3 Chlorophyll a-b binding protein CP29.3, chloroplastic	85	30193	1	1
	IPI00517174	SBT5.4 SBT5.4; identical protein binding / serine-type endopeptidase	85	83403	2	1
	IPI00542528	AT2G28080 UDP-glycosyltransferase 86A2	84	53333	1	1
	IPI00534146	CLPP6 ATP-dependent Clp protease proteolytic subunit 6, chloroplastic	84	29363	2	2
	IPI00525193	AT3G18240 unknown protein	84	48023	3	3
	IPI00518538	AT3G07480 electron carrier/ iron-sulfur cluster binding	84	17591	1	1
	IPI00539618	G6PD6 Glucose-6-phosphate 1-dehydrogenase, cytoplasmic isoform 2	84	59079	2	2
	IPI00517821	SDH2-1 Succinate dehydrogenase [ubiquinone] iron-sulfur subunit 1, mitochondrial	84	31151	1	1
	IPI00519731	OASA1 Cysteine synthase	83	52980	2	2
	IPI00543044	EXPA6 Expansin-A6	83	27800	2	2
	IPI00516473	AT5G06130 chaperone protein dnaJ-related	83	25425	1	1
	IPI00525608	AT5G27970 binding	83	180370	1	1
	IPI00524054	AL3 PHD finger protein ALFIN-LIKE 3	83	28197	2	1
	IPI00545039	PHS2 Alpha-glucan phosphorylase, H isozyme	83	95100	2	2
	IPI00528334	AT3G06480 DEAD-box ATP-dependent RNA helicase 40	82	119483	2	2
	IPI00547045	ESM1 GDSL esterase/lipase ESM1	82	44032	2	2
	IPI00539054	F3H Naringenin,2-oxoglutarate 3-dioxygenase	82	40250	2	1
	IPI00523104	TRX3 Thioredoxin H3	82	13101	4	4
	IPI00538968	CLPP3 ATP-dependent Clp protease proteolytic subunit 3, chloroplastic	81	33903	1	1
	IPI00546975	AT4G34360 protease-related	81	28694	1	1
	IPI00530722	AT3G20790 oxidoreductase family protein	81	38554	2	2
	IPI00519882	AT2G21960 unknown protein	81	35784	1	1
	IPI00548115	AT5G05200 Uncharacterized aarF domain-containing protein kinase At5g05200, chloroplastic	81	60276	1	1
	IPI00519558	ADT4 Arogenate dehydratase 4, chloroplastic	80	45896	2	2
	IPI00520278	QKY F25A4.30 protein	80	141302	1	1
	IPI00528839	XTH4 Xyloglucan endotransglucosylase/hydrolase protein 4	80	34269	2	2
	IPI00524534	AT5G56940 ribosomal protein S16 family protein	80	15092	1	1
	IPI00537155	HEMB1 Delta-aminolevulinic acid dehydratase, chloroplastic	80	46661	2	2
	IPI00540623	- F14M2.18 protein	80	42081	2	2
	IPI00529872	AT2G30050 transducin family protein / WD-40 repeat family protein	80	32622	2	2
	IPI00519631	AT5G03850;AT3G10090 40S ribosomal protein S28-1	80	7366	2	2
	IPI00518723	AT5G11340 GCN5-related N-acetyltransferase (GNAT) family protein	80	18541	1	1
	IPI00517835	AT5G16990 NADP-dependent alkenal double bond reductase P2	80	37964	2	2
	IPI00520659	AT2G27290 unknown protein	80	21746	2	2
	IPI00657135	AT5G19485 transferase	79	49005	2	2
	IPI00520520	MVD1 MVD1 (MEVALONATE DIPHOSPHATE DECARBOXYLASE 1); diphosphomevalonate decarboxylase/ protein homodimerization	79	45557	2	1
	IPI00536907	RPS11-BETA 40S ribosomal protein S11-3	79	17738	5	4
	IPI00545621	RSW3 RSW3 (RADIAL SWELLING 3); glucosidase/ hydrolase, hydrolyzing O-glycosyl compounds	79	104209	2	2
	IPI00524453	REN1 REN1 (ROP1 ENHANCER 1); Rho GTPase activator/ Rho GTPase binding / phosphoinositide binding	79	101909	2	2
	IPI00532589	SEC8 Probable exocyst complex component 4	78	116533	2	2
	IPI00525379	AT1G60070 AP-1 complex subunit gamma-2	78	94610	1	1
	IPI00517332	Tudor2 tudor domain-containing protein / nuclease family protein	78	107675	2	2
	IPI00537871	G6PD1 Glucose-6-phosphate 1-dehydrogenase 1, chloroplastic	78	65386	2	2
	IPI00536718	AT2G40290 eukaryotic translation initiation factor 2 subunit 1, putative / eIF-2A, putative / eIF-2-alpha, putative	77	38723	1	1
	IPI00546767	AT1G07210 30S ribosomal protein S18 family	77	29601	2	2
	IPI00524641	TIM Triosephosphate isomerase, chloroplastic	77	33325	2	1
	IPI00522409	CBR ATCBR (ARABIDOPSIS THALIANA NADH:CYTOCHROME B5 REDUCTASE 1); cytochrome-b5 reductase	77	31470	2	2
	IPI00520433	AT3G23600 dienelactone hydrolase family protein	77	25845	2	2
	IPI00540964	SEC5A Exocyst complex component 2	77	121826	1	1
	IPI00530350	ATRZ-1A ATRZ-1A; RNA binding / nucleotide binding	77	26907	4	3
	IPI00542845	RPL32 50S ribosomal protein L32, chloroplastic	77	6057	3	3
	IPI00544233	SKD1 SKD1 (SUPPRESSOR OF K+ TRANSPORT GROWTH DEFECT1); ATP binding / nucleoside-triphosphatase/ nucleotide binding	76	48563	3	3
	IPI00529572	-#REF!	76	102318	1	1
	IPI00526590	AT1G10310 short-chain dehydrogenase/reductase (SDR) family protein	76	25302	1	1
	IPI00538236	GTA2 Putative transcription elongation factor SPT5 homolog 1	75	117070	3	3
	IPI00530400	CaS Calcium sensing receptor, chloroplastic	75	41260	3	3
	IPI00546447	MSD1 Superoxide dismutase [Mn], mitochondrial	75	25428	1	1
	IPI00542565	LOI1 Pentatricopeptide repeat-containing protein At4g14850	75	75839	1	1
	IPI00525369	AT4G12960 gamma interferon responsive lysosomal thiol reductase family protein / GILT family protein	74	26065	1	1
	IPI00534676	CYSC1 CYSC1 (CYSTEINE SYNTHASE C1); L-3-cyanoalanine synthase/ cysteine synthase	74	39902	2	2
	IPI00519018	- Malic enzyme	74	73403	1	1
	IPI00548843	FPS1 Isoform Mitochondrial of Farnesyl pyrophosphate synthase 1, mitochondrial	74	44233	2	2
	IPI00527590	GH9B13 Endoglucanase 17	73	57265	1	1
	IPI00522866	BCA4 carbonic anhydrase, putative / carbonate dehydratase, putative	73	28394	1	1
	IPI00516885	PSAB Photosystem I P700 chlorophyll a apoprotein A2	73	82423	1	1
	IPI00524703	- T1N15.14	73	69429	1	1
	IPI00531506	ACHT2 Isoform 2 of Thioredoxin-like 2-2, chloroplastic	72	25827	4	3
	IPI00532989	AT5G42310 Pentatricopeptide repeat-containing protein At5g42310, mitochondrial	72	79951	1	1
	IPI00535884	AT3G22850 unknown protein	72	27090	1	1
	IPI00954707	GRP3S Glycine-rich protein 3 short isoform	72	11578	1	1
	IPI00519769	PSBO2 Oxygen-evolving enhancer protein 1-2, chloroplastic	72	34998	2	2
	IPI00545431	PSAO Photosystem I subunit O	72	15134	2	1
	IPI00546047	AT5G66860 unknown protein	72	27320	1	1
	IPI00526602	ARD1 1,2-dihydroxy-3-keto-5-methylthiopentene dioxygenase 2	72	22574	1	1
	IPI00519977	WLIM1 WLIM1; transcription factor/ zinc ion binding	72	21026	1	1
	IPI00518245	AT1G48860 3-phosphoshikimate 1-carboxyvinyltransferase, putative / 5-enolpyruvylshikimate-3-phosphate, putative / EPSP synthase, putative	72	55796	1	1
	IPI00535478	GSTF10 Glutathione S-transferase ERD13	71	24215	2	2
	IPI00547131	PSBH Photosystem II reaction center protein H	71	7697	2	1
	IPI00544194	AT1G10490 UPF0202 protein At1g10490	71	115546	1	1
	IPI00530272	RD2 RD2	71	20575	2	1
	IPI00538538	NDHH NAD(P)H-quinone oxidoreductase subunit H, chloroplastic	71	45473	2	2
	IPI00534882	AT5G52840 Probable NADH dehydrogenase [ubiquinone] 1 alpha subcomplex subunit 5, mitochondrial	71	19167	4	4
	IPI00546497	PSRP6 50S ribosomal protein 6, chloroplastic	71	11030	3	3
	IPI00525355	AT5G15550 transducin family protein / WD-40 repeat family protein	71	47309	3	3
	IPI00518603	AT2G26230 Uricase	70	34859	2	1
	IPI00526151	- Putative uncharacterized protein T13K14.10	70	154079	2	2
	IPI00548801	AT1G55210 disease resistance response	70	20605	2	2
	IPI00527920	OLEO4 Oleosin 20.3 kDa	70	20300	1	1
	IPI00535761	SSI2 Acyl-[acyl-carrier-protein] desaturase 7, chloroplastic	70	45664	1	1
	IPI00526585	AT1G10522 unknown protein	70	20239	2	1
	IPI00520224	AT2G24020 unknown protein	70	19799	1	1
	IPI00516444	IPP2 Isopentenyl-diphosphate Delta-isomerase II, chloroplastic	70	32587	2	2
	IPI00527711	CARAB-AK-LYS Aspartokinase 2, chloroplastic	70	59567	1	1
	IPI00527825	AVA-P4 V-type proton ATPase 16 kDa proteolipid subunit c4	70	16675	1	1
	IPI00531568	AT2G10940 protease inhibitor/seed storage/lipid transfer protein (LTP) family protein	70	29629	1	1
	IPI00540033	AT2G47250 Probable pre-mRNA-splicing factor ATP-dependent RNA helicase	70	82601	1	1
	IPI00526030	AT4G14160 Sec23/Sec24 protein transport family protein	70	85224	2	2
	IPI00521150	CI51 NADH dehydrogenase [ubiquinone] flavoprotein 1, mitochondrial	69	53415	2	2
	IPI00529014	AT4G21660 proline-rich spliceosome-associated (PSP) family protein	69	66792	1	1
	IPI00541709	AT1G27090 glycine-rich protein	69	45990	2	2
	IPI00545907	AT3G12290 tetrahydrofolate dehydrogenase/cyclohydrolase, putative	69	31570	2	2
	IPI00528075	CLPB4 Chaperone protein ClpB4, mitochondrial	69	108595	2	2
	IPI01020372	OFP4 F4H5.2 protein	69	54984	3	1
	IPI00526554	AT4G29390;AT5G56670;AT2G19750 40S ribosomal protein S30	69	6883	1	1
	IPI00520951	AOC2 Allene oxide cyclase 2, chloroplastic	69	27618	2	2
	IPI00523831	ERF1-3 Eukaryotic peptide chain release factor subunit 1-3	68	48977	1	1
	IPI00519571	AT5G02890 transferase family protein	68	38779	1	1
	IPI00548134	ARA12 Subtilisin-like protease	68	79365	1	1
	IPI00530735	EMB2770 EMB2770 (EMBRYO DEFECTIVE 2770); RNA splicing factor, transesterification mechanism	68	115504	3	3
	IPI00536297	PKP-BETA1 PKP-BETA1 (PLASTIDIC PYRUVATE KINASE BETA SUBUNIT 1); pyruvate kinase	68	63481	2	2
	IPI00545781	AT3G58110 unknown protein	68	90095	4	4
	IPI00516871	AT2G27680 aldo/keto reductase family protein	68	43127	1	1
	IPI00516720	AGO5 Protein argonaute 5	67	111019	1	1
	IPI00520624	AT1G09750 chloroplast nucleoid DNA-binding protein-related	67	47631	2	2
	IPI00535973	AT2G05920 subtilase family protein	67	79965	1	1
	IPI00525548	SWA1 SWA1 (SLOW WALKER1); nucleotide binding	67	58866	1	1
	IPI00527555	AT1G25155;AT1G24909;AT1G25083 anthranilate synthase beta subunit, putative	67	24676	1	1
	IPI00522174	RBP47B ATRBP47B (RNA-binding protein 47B); RNA binding	67	48089	2	1
	IPI00532684	TSA1 TSA1 (TSK-ASSOCIATING PROTEIN 1); calcium ion binding / protein binding	66	83968	1	1
	IPI00518334	sks4 sks4 (SKU5 Similar 4); copper ion binding / oxidoreductase	66	60418	2	1
	IPI00519211	AT5G38000 NADP-dependent oxidoreductase, putative	66	38531	1	1
	IPI00516901	emb2444 emb2444 (embryo defective 2444); RNA binding / nucleic acid binding / nucleotide binding	66	39863	2	2
	IPI00521801	emb1624 Eukaryotic translation initiation factor 6-2	66	26465	1	1
	IPI00541194	PSAC Photosystem I iron-sulfur center	66	9032	2	2
	IPI00531328	GAMMA-TIP Aquaporin TIP1-1	66	25603	1	1
	IPI00517251	CSN5A COP9 signalosome complex subunit 5b	65	39707	2	2
	IPI00516663	CSY3 Citrate synthase 3, peroxisomal	65	56140	1	1
	IPI00547308	ARF3 Isoform 1 of ADP-ribosylation factor 3	65	20229	1	1
	IPI00523082	AT2G35240 plastid developmental protein DAG, putative	65	26351	1	1
	IPI00520167	AT3G03940 protein kinase family protein	65	77944	2	2
	IPI00518793	TOC75-III Protein TOC75-3, chloroplastic	65	89133	1	1
	IPI00520760	AT4G20460 Probable UDP-arabinose 4-epimerase 3	65	45126	1	1
	IPI00523322	- Putative uncharacterized protein T29H11_270	64	59150	1	1
	IPI00549092	AT1G16870 mitochondrial 28S ribosomal protein S29-related	64	53750	2	2
	IPI00518754	AT3G54760 dentin sialophosphoprotein-related	64	86082	1	1
	IPI00539247	FVE WD-40 repeat-containing protein MSI4	64	55725	1	1
	IPI00536157	GDCH Glycine cleavage system H protein 1, mitochondrial	64	17936	1	1
	IPI00522757	- F10A5.22	64	29315	2	2
	IPI00516740	ISU1 ISU1; structural molecule	64	17903	1	1
	IPI00539838	PSB29 Protein THYLAKOID FORMATION 1, chloroplastic	64	33775	1	1
	IPI00533925	IBR1 IBR1 (INDOLE-3-BUTYRIC ACID RESPONSE 1); binding / catalytic/ oxidoreductase	64	26748	1	1
	IPI00539942	ADL6 Dynamin-2A	64	99106	3	3
	IPI00535294	AT2G32650 unknown protein	64	16260	1	1
	IPI00517122	BIO2 Biotin synthase	64	41655	1	1
	IPI00525181	FKBP12 Peptidyl-prolyl isomerase FKBP12	63	11980	1	1
	IPI00530715	PWP2 transducin family protein / WD-40 repeat family protein	63	95844	1	1
	IPI00521242	NDPK3 Nucleoside diphosphate kinase III, chloroplastic/mitochondrial	63	25718	1	1
	IPI00529858	AT1G30580 GTP binding	63	44443	1	1
	IPI00522695	- F18B13.12 protein	63	53797	1	1
	IPI00547687	AT3G18060 transducin family protein / WD-40 repeat family protein	62	66000	1	1
	IPI00536541	emb1129 emb1129 (embryo defective 1129); structural constituent of ribosome	62	12553	2	2
	IPI00527785	LP1 Non-specific lipid-transfer protein 1	62	11747	1	1
	IPI00525301	RHD3 Isoform 2 of Protein ROOT HAIR DEFECTIVE 3	62	82202	1	1
	IPI00521031	AT3G12370 ribosomal protein L10 family protein	62	19091	2	2
	IPI00547610	PSAN Isoform 1 of Photosystem I reaction center subunit N, chloroplastic	62	18417	1	1
	IPI00519601	AT3G25580 thioredoxin-related	61	24428	1	1
	IPI00537761	AT3G10350 anion-transporting ATPase family protein	61	44725	2	2
	IPI00520493	PRH75 DEAD-box ATP-dependent RNA helicase 7	61	72845	2	2
	IPI00520102	GSO2 LRR receptor-like serine/threonine-protein kinase GSO2	61	137446	4	2
	IPI00525604	FUS12 COP9 signalosome complex subunit 2	61	51154	1	1
	IPI00530150	UCH2 UCH2; ubiquitin thiolesterase/ ubiquitin-specific protease	60	37475	1	1
	IPI00539551	AT1G52930 brix domain-containing protein	59	36673	5	3
	IPI00529369	AT4G02790 Putative uncharacterized protein T5J8.11	59	41993	1	1
	IPI00544202	AT3G52140 tetratricopeptide repeat (TPR)-containing protein	59	153170	1	1
	IPI00535306	AT1G50920 Nucleolar GTP-binding protein 1	59	76800	1	1
	IPI00531946	ENH1 ENH1 (enhancer of sos3-1); electron carrier/ metal ion binding / protein binding	59	28441	2	2
	IPI00542387	AT5G22580 Uncharacterized protein At5g22580	59	12341	1	1
	IPI00524985	TRP1 Anthranilate phosphoribosyltransferase, chloroplastic	59	46491	1	1
	IPI00519265	PBB1 Isoform 1 of Proteasome subunit beta type-7-A	59	29536	2	2
	IPI00529626	NHO1 NHO1 (nonhost resistance to P. s. phaseolicola 1); carbohydrate kinase/ glycerol kinase	59	56401	1	1
	IPI00522441	UBC4 Ubiquitin-conjugating enzyme E2 4	58	21284	1	1
	IPI00545327	FLN1 pfkB-type carbohydrate kinase family protein	58	53747	1	1
	IPI00525054	UCH3 UCH3 (UBIQUITIN C-TERMINAL HYDROLASE 3); ubiquitin thiolesterase	58	25696	1	1
	IPI00533115	AT5G20160 ribosomal protein L7Ae/L30e/S12e/Gadd45 family protein	58	17622	1	1
	IPI00543636	AIR12 AIR12; extracellular matrix structural constituent	58	27909	1	1
	IPI00544413	PETB Cytochrome b6	58	24137	1	1
	IPI00519357	CSN6A COP9 signalosome complex subunit 6a	58	35636	1	1
	IPI00547656	TSB2 Tryptophan synthase beta chain 2, chloroplastic	58	51568	4	4
	IPI00526235	CYN Cyanate hydratase	57	18580	1	1
	IPI00539169	TRN1 TRN1 (TRANSPORTIN 1); protein transporter	57	99572	2	2
	IPI00529202	EXL3 EXL3	57	36825	1	1
	IPI00525268	PATL2 Patellin-2	57	75962	1	1
	IPI00528335	AT2G25210;AT4G31985 60S ribosomal protein L39-1	57	6412	3	2
	IPI00523612	MRL1 Pentatricopeptide repeat-containing protein At4g34830, chloroplastic	57	119696	1	1
	IPI00521134	PRXIIF Peroxiredoxin-2F, mitochondrial	57	21432	1	1
	IPI00528046	AT5G58990 unknown protein	56	16238	1	1
	IPI00542270	AT1G63210 RNA binding / hydrolase, acting on ester bonds / protein binding / transcription elongation regulator	56	138045	1	1
	IPI00547034	EIF2 GAMMA EIF2 GAMMA; translation factor, nucleic acid binding / translation initiation factor	55	50821	2	2
	IPI00522734	SLP2 SLP2; serine-type peptidase	55	80996	1	1
	IPI00524718	PTAC14 PTAC14	55	55575	2	2
	IPI00544580	AT5G46160 ribosomal protein L14 family protein / huellenlos paralog	55	18429	3	2
	IPI00539251	ASP1 Aspartate aminotransferase, mitochondrial	55	47727	1	1
	IPI00525796	AT5G42150 electron carrier/ protein disulfide oxidoreductase	54	35527	1	1
	IPI00532433	AILP1 AILP1	54	25000	1	1
	IPI00538821	PGR7 unknown protein	54	35441	1	1
	IPI00528982	AT5G25460 unknown protein	54	39953	1	1
	IPI00523211	FUS5 Isoform 1 of COP9 signalosome complex subunit 7	54	29450	2	2
	IPI00536188	GSH1 Glutamate--cysteine ligase, chloroplastic	54	58525	1	1
	IPI00523393	AT4G24130 unknown protein	54	17943	2	2
	IPI00518821	AT5G20090 unknown protein	53	12430	1	1
	IPI00548427	FIB4 Probable plastid-lipid-associated protein 6, chloroplastic	53	30436	1	1
	IPI00538173	TPX1 Peroxiredoxin-2B	53	17417	1	1
	IPI00520842	EMB1865 EMB1865 (embryo defective 1865); RNA binding	52	95937	2	2
	IPI00536237	AT1G47830 AP-2 complex subunit sigma	52	17056	1	1
	IPI00517249	HTA10 Probable histone H2A.1	52	13926	1	1
	IPI00545949	AT3G48990 AMP-dependent synthetase and ligase family protein	52	55510	1	1
	IPI00532112	AT2G20760 protein binding / structural molecule	52	37202	2	1
	IPI00539876	AT1G48320 thioesterase family protein	52	16702	1	1
	IPI00519639	FKBP53 Putative uncharacterized protein T30C3.20	51	53257	1	1
	IPI00536956	AT3G52730 ubiquinol-cytochrome C reductase UQCRX/QCR9-like family protein	51	8443	1	1
	IPI00522247	AT4G19860 Lecithine-cholesterol acyltransferase-like 4	51	60392	1	1
	IPI00520863	AT2G19490 DNA repair protein recA homolog 3, mitochondrial	51	46131	1	1
	IPI00528302	AT3G06530 binding	51	246165	1	1
	IPI00527056	PUM5 Isoform 1 of Pumilio homolog 5	51	106928	2	1
	IPI00518625	PGR5 Protein PROTON GRADIENT REGULATION 5, chloroplastic	51	14284	1	1
	IPI00542632	AT3G62940 OTU-like cysteine protease family protein	51	37339	1	1
	IPI00526329	GER2 Putative GDP-L-fucose synthase 2	51	36204	2	2
	IPI00517041	AT4G33150 Isoform Long of Alpha-aminoadipic semialdehyde synthase	51	117075	1	1
	IPI00521297	AT1G73940 unknown protein	51	17071	1	1
	IPI00536353	AT2G17280 phosphoglycerate/bisphosphoglycerate mutase family protein	50	29871	1	1
	IPI00528532	IMP4 IMP4	50	34085	2	1
	IPI00517326	ARP9 Isoform 1 of Actin-related protein 9	49	66428	1	1
	IPI00523807	AT3G43540 unknown protein	49	40953	1	1
	IPI00517346	SAR1 Vesicle-associated membrane protein 722	49	24912	1	1
	IPI00544723	NDHJ NAD(P)H-quinone oxidoreductase subunit J, chloroplastic	49	18546	1	1
	IPI00518552	AT1G26750 unknown protein	49	22033	1	1
	IPI00525321	SNRK2.5 Serine/threonine-protein kinase SRK2H	48	41528	3	2
	IPI00531984	AT2G46910 Probable plastid-lipid-associated protein 10, chloroplastic	48	31561	1	1
	IPI00524958	COP13 COP9 signalosome complex subunit 3	48	47711	1	1
	IPI00528074	SPS1F ATSPS1F (sucrose phosphate synthase 1F); sucrose-phosphate synthase/ transferase, transferring glycosyl groups	48	117247	1	1
	IPI00521701	DIS2 DIS2 (DISTORTED TRICHOMES 2); structural molecule	48	36018	1	1
	IPI00539726	TOC159 Translocase of chloroplast 159, chloroplastic	48	160721	1	1
	IPI00546609	PEL3 BAHD acyltransferase DCR	48	53481	1	1
	IPI00538989	AT4G39680 SAP domain-containing protein	48	69400	2	2
	IPI00526133	PAE1 Proteasome subunit alpha type-5-A	48	25931	1	1
	IPI00545652	FUG1 Translation initiation factor IF-2, chloroplastic	48	109679	1	1
	IPI00533336	PP2A-1 Isoform 1 of Serine/threonine-protein phosphatase PP2A-1 catalytic subunit	47	34938	2	2
	IPI00540445	OEP80 Outer envelope protein of 80 kDa, chloroplastic	47	79886	1	1
	IPI00532777	RPC14 ATRPC14 (RNA POLYMERASE 14 KDA SUBUNIT); DNA binding / DNA-directed RNA polymerase/ protein dimerization	47	14070	1	1
	IPI00531072	HCF164 Thioredoxin-like protein HCF164, chloroplastic	47	28727	1	1
	IPI00517494	GPX2 Probable glutathione peroxidase 2	47	18933	2	2
	IPI00545429	RPL33 50S ribosomal protein L33, chloroplastic	47	7687	1	1
	IPI00537244	LTP5 Non-specific lipid-transfer protein 5	47	12486	1	1
	IPI00532750	AT3G52640 nicastrin-related	47	76267	1	1
	IPI00541405	SVB unknown protein	47	18395	1	1
	IPI00520137	PHB5 ATPHB5	47	27375	1	1
	IPI00537023	APL1 Glucose-1-phosphate adenylyltransferase large subunit 1, chloroplastic	47	57638	1	1
	IPI00539786	AT3G15610 transducin family protein / WD-40 repeat family protein	47	37333	1	1
	IPI00543325	UPP Isoform 2 of Uracil phosphoribosyltransferase, chloroplastic	47	25145	3	3
	IPI00517825	AT1G16880 uridylyltransferase-related	46	31275	1	1
	IPI00522536	CSR1 Acetolactate synthase, chloroplastic	46	72539	1	1
	IPI00531927	AT5G38840 forkhead-associated domain-containing protein / FHA domain-containing protein	46	82069	2	2
	IPI00544704	AT5G58410 E3 ubiquitin-protein ligase listerin	46	208612	1	1
	IPI00535210	ANNAT2 Annexin D2	46	36244	1	1
	IPI00521945	AT5G06120 Ran-binding protein, putative	46	121111	1	1
	IPI00524151	ATNAP13 ABC transporter I family member 10, chloroplastic	46	29605	1	1
	IPI00539108	PDIL2-3 Protein disulfide-isomerase 2-3	46	47724	1	1
	IPI00529880	AT5G13380 auxin-responsive GH3 family protein	45	70230	2	2
	IPI00546026	AT4G32260 ATP synthase family	45	23903	1	1
	IPI00534510	ILA binding	45	284599	2	2
	IPI00541963	AXS1 AXS1 (UDP-D-apiose/UDP-D-xylose synthase 1); NAD or NADH binding / UDP-glucuronate decarboxylase	45	43610	2	2
	IPI00521385	UBP9 Ubiquitin carboxyl-terminal hydrolase 10	45	103633	1	1
	IPI00519146	AT1G30070 SGS domain-containing protein	45	24804	3	2
	IPI00539340	AT5G14240 unknown protein	45	28731	1	1
	IPI00526067	GMI1 Emb|CAB66404.1	44	183212	3	1
	IPI00531032	AT4G35850 Pentatricopeptide repeat-containing protein At4g35850, mitochondrial	44	50424	1	1
	IPI00517706	RTV1 B3 domain-containing protein REM19	44	25834	1	1
	IPI00524614	CUL1 Cullin-1	44	86247	1	1
	IPI00548670	ACA9 Calcium-transporting ATPase 9, plasma membrane-type	44	118693	3	1
	IPI00523845	AT4G00755 F-box protein At4g00755	44	42748	1	1
	IPI00539511	AT3G07050 GTP-binding family protein	44	65744	1	1
	IPI00522822	GCH Riboflavin biosynthesis protein ribBA, chloroplastic	44	59019	1	1
	IPI00544466	NRPB3 DNA-directed RNA polymerase II subunit RPB3-A	44	35439	1	1
	IPI00526980	- Mitochondrial carrier-like protein	43	35641	1	1
	IPI00541604	AT5G04600 RNA recognition motif (RRM)-containing protein	43	25246	1	1
	IPI00522777	AT4G08240 unknown protein	43	14548	1	1
	IPI00522052	AT1G55890 Pentatricopeptide repeat-containing protein At1g55890, mitochondrial	43	44966	1	1
	IPI00533743	LUT1 Carotene epsilon-monooxygenase, chloroplastic	43	60517	1	1
	IPI00521804	AT3G58660 60S ribosomal protein-related	43	49939	1	1
	IPI00539561	CNX1 Calnexin homolog 1	43	60448	1	1
	IPI00528140	AT3G15590 Pentatricopeptide repeat-containing protein At3g15590, mitochondrial	43	69350	2	2
	IPI00535028	AT1G64680 unknown protein	43	28144	1	1
	IPI00536667	OHP2 OHP2	42	18654	2	2
	IPI00541860	FdC1 ferredoxin family protein	42	20364	1	1
	IPI00517848	AT3G13160 Pentatricopeptide repeat-containing protein At3g13160, mitochondrial	42	44899	1	1
	IPI00538578	AT1G20130 Anter-specific proline-rich protein APG	42	57970	1	1
	IPI00526569	AT5G12950 catalytic	42	96175	1	1
	IPI00536947	PUMP1 PUMP1 (PLANT UNCOUPLING MITOCHONDRIAL PROTEIN 1); binding / oxidative phosphorylation uncoupler	42	32641	1	1
	IPI00533858	AT3G12260 NADH dehydrogenase [ubiquinone] 1 alpha subcomplex subunit 6	42	15073	1	1
	IPI00526405	FER3 Ferritin-3, chloroplastic	42	28819	2	2
	IPI00523017	RBP45B RNA-binding protein 45 (RBP45), putative	42	33409	1	1
	IPI00520188	AT2G42220 rhodanese-like domain-containing protein	42	25494	1	1
	IPI00536631	LINC4 Putative nuclear matrix constituent protein 1-like protein	42	121148	1	1
	IPI00518896	AT1G62870 unknown protein	42	86041	1	1
	IPI00548241	AT3G26360 unknown protein	42	11641	1	1
	IPI00517529	AT4G02450 T14P8.5	42	27925	1	1
	IPI00544363	RD19 Cysteine proteinase RD19a	41	40393	1	1
	IPI00544541	FASS FASS (FASS 1); protein phosphatase type 2B regulator	41	55034	1	1
	IPI00521106	PAG1 Proteasome subunit alpha type-3	41	27360	1	1
	IPI00517464	AT4G21110 G10 family protein	41	17175	1	1
	IPI00518418	AT1G72340 eukaryotic translation initiation factor 2B family protein / eIF-2B family protein	41	42165	1	1
	IPI00530804	EDD1 Isoform 1 of Glycyl-tRNA synthetase 2, chloroplastic/mitochondrial	41	119698	1	1
	IPI00536856	AT3G61820 aspartyl protease family protein	40	51429	1	1
	IPI00524661	YCF3 Photosystem I assembly protein ycf3	40	19524	2	2
	IPI00525982	AT1G01320 tetratricopeptide repeat (TPR)-containing protein	40	198651	1	1
	IPI00528368	AT1G29880 Isoform Mitochondrial of Glycyl-tRNA synthetase 1, mitochondrial	40	81892	2	2
	IPI00526831	AT2G45800 LIM domain-containing protein	40	24927	2	1
	IPI00538141	AT2G40360 Putative WD-40 repeat protein	40	87997	1	1
	IPI00519417	DXR 1-deoxy-D-xylulose 5-phosphate reductoisomerase, chloroplastic	40	51931	1	1
	IPI00540620	SAC9 SAC9; inositol or phosphatidylinositol phosphatase	40	179949	1	1
	IPI00524133	AT4G15980 Putative pectinesterase/pectinesterase inhibitor 43	40	78523	2	2
	IPI00524644	MAGO Protein mago nashi homolog	40	17447	1	1
	IPI00525992	PUB25 U-box domain-containing protein 25	40	46027	2	1
	IPI00547429	NAP6 Protein ABCI7, chloroplastic	39	52792	1	1
	IPI00529027	NTRC NADPH-dependent thioredoxin reductase 3	39	57913	2	1
	IPI00522185	AT3G59650 mitochondrial ribosomal protein L51/S25/CI-B8 family protein	39	13692	1	1
	IPI00528406	EMB2775 EMB2775 (EMBRYO DEFECTIVE 2775); DNA binding / nucleoside-triphosphatase/ nucleotide binding	39	40574	1	1
	IPI00520790	AT3G55770 LIM domain-containing protein	39	21650	1	1
	IPI00547571	CYP59 Putative uncharacterized protein F22G10.24	39	59096	1	1
	IPI00535105	- Similarity to retroelement pol polyprotein	38	61651	1	1
	IPI00938833	AT4G16180 unknown protein	38	92311	1	1
	IPI00517945	UXS1 UXS1 (UDP-GLUCURONIC ACID DECARBOXYLASE 1); UDP-glucuronate decarboxylase/ catalytic	38	48372	2	2
	IPI00522228	SUMO1 Small ubiquitin-related modifier 1	38	10969	1	1
	IPI00521803	AT3G59890 Isoform 2 of Dihydrodipicolinate reductase 2, chloroplastic	38	37288	1	1
	IPI00521991	EMB1586 DEAD-box ATP-dependent RNA helicase 47, mitochondrial	38	60680	1	1
	IPI00530463	AT1G15420 unknown protein	38	30315	1	1
	IPI00532813	- Putative calmodulin-domain protein kinase, 5~ partial (Fragment)	38	27774	1	1
	IPI00532518	AT4G29380 protein kinase family protein / WD-40 repeat family protein	37	168017	1	1
	IPI00522742	MMT Methionine S-methyltransferase	37	118641	2	2
	IPI00517877	AT5G58030 transport protein particle (TRAPP) component Bet3 family protein	37	21852	1	1
	IPI00548736	PUR7 Phosphoribosylaminoimidazole-succinocarboxamide synthase, chloroplastic	37	46035	1	1
	IPI00540437	AT1G16740 ribosomal protein L20 family protein	36	14713	1	1
	IPI00540685	TIC110 TIC110	36	112051	1	1
	IPI00540826	AT4G32640 Protein transport protein Sec24-like At4g32640	36	116247	1	1
	IPI00529303	AT3G13882 structural constituent of ribosome	36	16622	1	1
	IPI00533157	MCM6 minichromosome maintenance family protein / MCM family protein	36	92793	2	2
	IPI00534502	AT1G75600 Histone H3-like 3	35	15393	1	1
	IPI00540928	IAR4 Pyruvate dehydrogenase E1 component subunit alpha-2, mitochondrial	35	43331	1	1
	IPI00524568	RPS10 40S ribosomal protein S10, mitochondrial	35	27070	1	1
	IPI00519318	AT2G06555 unknown protein	35	17577	1	1
	IPI00534905	CRK10 Isoform 1 of Cysteine-rich receptor-like protein kinase 10	35	74237	2	1
	IPI00656577	AT3G23900 RNA recognition motif (RRM)-containing protein	35	102774	2	2
	IPI00544787	AT1G64980 unknown protein	34	30197	1	1
	IPI00531922	ATM3 ABC transporter B family member 25, mitochondrial	34	80370	1	1
	IPI00523756	AT4G33640 Costars family protein At4g33640	34	10413	1	1
	IPI00540016	AT1G06000 UDP-glycosyltransferase 89C1	34	48092	1	1
	IPI00549031	emb1075 emb1075 (embryo defective 1075); carboxy-lyase/ catalytic/ pyridoxal phosphate binding	34	54042	1	1
	IPI00525853	PUM4 Pumilio homolog 4	34	111543	1	1
	IPI00517950	PEN2 ATPEN2 (ARABIDOPSIS THALIANA PTEN 2); phosphatase/ protein tyrosine phosphatase	34	66388	1	1
	IPI00522621	NAD-ME1 malate oxidoreductase, putative	33	69611	1	1
	IPI00534589	ERMO2 Protein transport protein Sec24-like At3g07100	33	113887	1	1
	IPI00527532	AT5G04740 ACT domain-containing protein	33	33221	1	1
	IPI00528923	CINV1 CINV1 (cytosolic invertase 1); beta-fructofuranosidase	33	62794	1	1
	IPI00548665	SYNC1 Asparaginyl-tRNA synthetase, cytoplasmic 1	33	63743	1	1
	IPI00547943	EDA10 EDA10 (embryo sac development arrest 10); ARF guanyl-nucleotide exchange factor/ binding / guanyl-nucleotide exchange factor	33	194818	2	2
	IPI00517184	AT5G10400;AT5G65360;AT5G10390;AT1G09200;AT3G27360 Histone H3.2	33	15259	1	1
	IPI00522649	AT4G04940 transducin family protein / WD-40 repeat family protein	33	102152	1	1
	IPI00525243	RNR1 Ribonucleoside-diphosphate reductase large subunit	33	91757	1	1
	IPI00517653	AT2G30200 binding / catalytic/ transferase	33	38956	2	2
	IPI00539506	SVR1 SVR1 (SUPPRESSOR OF VARIEGATION 1); RNA binding / pseudouridine synthase	33	45080	1	1
	IPI00543027	ARK3 Armadillo repeat-containing kinesin-like protein 3	33	100825	1	1
	IPI00522170	AT3G49020 FBD-associated F-box protein At3g49020	33	51387	1	1
	IPI00537887	VPS41 Vacuolar protein sorting-associated protein 41 homolog	33	110209	1	1
	IPI00538336	AT1G59990 DEAD-box ATP-dependent RNA helicase 22	33	64707	1	1
	IPI00527332	- Putative uncharacterized protein T32O22.14	32	80046	1	1
	IPI00520311	AT3G59020 binding / protein transporter	32	117565	1	1
	IPI00547639	AT4G02990 mitochondrial transcription termination factor family protein / mTERF family protein	32	61510	1	1
	IPI00530987	TOR1 Microtubule-associated protein TORTIFOLIA1	32	93946	1	1
	IPI00518990	AT3G02200 proteasome family protein	32	46755	1	1
	IPI00518633	- Emb|CAA10767.1	32	38191	1	1
	IPI00520554	AT1G32580 plastid developmental protein DAG, putative	32	26008	1	1
	IPI00529115	AT4G01870 tolB protein-related	31	72770	1	1
	IPI00536876	AT2G20360 NADH dehydrogenase [ubiquinone] 1 alpha subcomplex subunit 9, mitochondrial	31	43908	1	1
	IPI00520482	AT2G21160 Translocon-associated protein subunit alpha	31	28150	1	1
	IPI00532218	GLY2 Hydroxyacylglutathione hydrolase cytoplasmic	31	28773	1	1
	IPI00532440	PSAE-1 Photosystem I reaction center subunit IV A, chloroplastic	31	14958	1	1
	IPI00533957	AT5G61450 Putative uncharacterized protein MCI2.1	31	51036	1	1
	IPI00520938	AT2G04520 Nucleic acid-binding, OB-fold-like protein	31	16627	1	1
	IPI00520560	AT1G43670 Fructose-1,6-bisphosphatase, cytosolic	31	37264	1	1
	IPI00775519	AT1G23965 Putative uncharacterized protein (Fragment)	31	13731	1	1
	IPI00542471	AHP2 Homologous-pairing protein 2 homolog	31	26229	1	1
	IPI00520522	EMB1968 emb1968 (embryo defective 1968); ATP binding / ATPase/ DNA binding / DNA clamp loader/ nucleoside-triphosphatase/ nucleotide binding	31	37484	1	1
	IPI00538033	LTL1 GDSL esterase/lipase LTL1	30	40123	1	1
	IPI00529995	AT4G30010 unknown protein	30	10432	1	1
	IPI00518740	AT3G51560 ATP binding / protein binding / transmembrane receptor	30	140720	1	1
	IPI00529551	AT3G14390 Diaminopimelate decarboxylase 1, chloroplastic	30	53524	1	1
	IPI00547545	AT5G19670 exostosin family protein	30	70336	1	1
	IPI00526859	BIO1 BIO1 (biotin auxotroph 1); adenosylmethionine-8-amino-7-oxononanoate transaminase	30	91877	1	1
	IPI00525848	GSTU6 ATGSTU6 (ARABIDOPSIS THALIANA GLUTATHIONE S-TRANSFERASE TAU 6); glutathione transferase	30	25602	1	1
	IPI00525222	PSAK Photosystem I reaction center subunit psaK, chloroplastic	30	13198	1	1
	IPI00544784	AT5G38640 eukaryotic translation initiation factor 2B family protein / eIF-2B family protein	30	69452	1	1
	IPI00525771	AT1G15200 protein-protein interaction regulator family protein	30	48876	1	1
	IPI00527678	AT3G06320;AT5G18790 ribosomal protein L33 family protein	30	6954	1	1
	IPI00540254	AT2G23070 casein kinase II alpha chain, putative	29	50205	1	1
	IPI00529542	AT5G46630 clathrin adaptor complexes medium subunit family protein	29	49291	1	1
	IPI00884609	PUR4 PUR4 (purine biosynthesis 4); ATP binding / catalytic/ phosphoribosylformylglycinamidine synthase	29	153856	1	1
	IPI00546264	TOR Serine/threonine-protein kinase TOR	29	279013	1	1
	IPI00539925	AT3G44850 protein kinase-related	29	60708	1	1
	IPI00530124	BXL3 Beta-D-xylosidase 3	29	83169	1	1
	IPI00520646	AT3G42560 unknown protein	29	11050	1	1
	IPI00528569	PHOT2 Isoform 1 of Phototropin-2	29	102408	1	1
	IPI00546024	AT3G58560 Carbon catabolite repressor protein 4 homolog 1	29	66719	1	1
	IPI00517458	UCH1 UCH1; ubiquitin thiolesterase	29	38515	1	1
	IPI00520203	AT2G33250 unknown protein	29	33982	1	1
	IPI00527871	AT4G13780 Probable methionyl-tRNA synthetase	29	89796	1	1
	IPI00542936	AT4G27640 importin beta-2 subunit family protein	29	115159	1	1
	IPI00533381	- Cytochrome c	29	12433	1	1
	IPI00531152	MAG1 MAG1 (MAIGO 1); hydrolase/ protein serine/threonine phosphatase	28	20955	1	1
	IPI00519345	ET2 Similarity to transcription repressor	28	55087	1	1
	IPI00517708	AT3G44400 disease resistance protein (TIR-NBS-LRR class), putative	28	115710	1	1
	IPI00530883	HD2B Isoform 1 of Histone deacetylase HDT2	28	32329	1	1
	IPI00526496	AT2G31060 elongation factor family protein	28	72459	2	2
	IPI00518033	AT3G13230 RNA binding	28	23994	1	1
	IPI00545622	PEX5 Peroxisome biogenesis protein 5	28	80861	1	1
	IPI00528090	AT5G42320 Putative uncharacterized protein	28	52579	1	1
	IPI00525448	SR45 SR45; RNA binding / protein binding	28	44622	1	1
	IPI00519874	KEA6 K(+) efflux antiporter 6	28	64351	1	1
	IPI00526147	AT1G51770 unknown protein	28	46827	1	1
	IPI00521966	NAC045 anac045 (Arabidopsis NAC domain containing protein 45); transcription factor	28	55553	1	1
	IPI00524898	AT3G14120 unknown protein	28	125247	1	1
	IPI00535499	GCN4 ABC transporter F family member 4	27	80431	1	1
	IPI00516986	AT2G26800 Isoform 2 of Hydroxymethylglutaryl-CoA lyase, mitochondrial	27	46356	1	1
	IPI00528123	AT4G12740 adenine-DNA glycosylase-related / MYH-related	27	71955	2	1
	IPI00539203	AT5G65620 peptidase M3 family protein / thimet oligopeptidase family protein	27	88701	1	1
	IPI00536970	AT2G37690 Putative phosphoribosylaminoimidazole carboxylase	27	70035	1	1
	IPI00852372	- Putative uncharacterized protein T7P1.14	27	111589	1	1
	IPI00524329	AT3G08750 F-box protein At3g08750	27	43008	1	1
	IPI00540791	DL1 Isoform 1 of Dynamin-related protein 1A	27	68130	1	1
	IPI00533221	AT5G48790 unknown protein	27	35837	1	1
	IPI00525274	GAMMA CAL2 Uncharacterized protein At3g48680, mitochondrial	27	27939	1	1
	IPI00534569	ACX1 Peroxisomal acyl-coenzyme A oxidase 1	27	74255	1	1
	IPI00543633	AT1G29320 transducin family protein / WD-40 repeat family protein	27	52239	1	1
	IPI00531972	AT5G51200 unknown protein	26	206598	1	1
	IPI00547056	ALDH10A8 Betaine aldehyde dehydrogenase 1, chloroplastic	26	54397	1	1
	IPI00531711	RTFL17 RTFL17	26	4716	1	1
	IPI00538745	NUP155 F10B6.25	26	161228	1	1
	IPI00516730	AT1G68680 unknown protein	26	8346	1	1
	IPI00527689	GA2OX6 GA2OX6 (GIBBERELLIN 2-OXIDASE 6); gibberellin 2-beta-dioxygenase	26	36815	1	1
	IPI00518957	AT5G05670 signal recognition particle binding	26	29057	1	1
	IPI00519029	GRP20 GRP20 (GLYCINE-RICH PROTEIN 20); lipid binding / nutrient reservoir	26	15449	1	1
	IPI00529128	PANK2 Pantothenate kinase 2	26	99577	1	1
	IPI00529112	FQR1 FQR1 (FLAVODOXIN-LIKE QUINONE REDUCTASE 1); FMN binding / oxidoreductase, acting on NADH or NADPH, quinone or similar compound as acceptor	26	21782	1	1
	IPI00519830	AT5G23360 GEM-like protein 7	26	23629	1	1
	IPI00533999	AT4G00560 methionine adenosyltransferase regulatory beta subunit-related	26	36129	1	1
	IPI00524032	AT1G48970 GTP binding / translation initiation factor	25	72920	1	1
	IPI00538501	AT4G39756 Putative F-box/kelch-repeat protein At4g39756	25	43192	1	1
	IPI00546002	VIM5 E3 ubiquitin-protein ligase ORTHRUS 3	25	73316	1	1
	IPI00521047	DAL1 DAL1	25	24699	1	1
	IPI00516775	AT2G47330 DEAD-box ATP-dependent RNA helicase 24	25	82999	1	1
	IPI00530364	AT2G32910 unknown protein	24	78283	1	1
	IPI00544026	ALPHA-SNAP2 Alpha-soluble NSF attachment protein 2	24	32734	1	1
	IPI00532285	emb2734 emb2734 (embryo defective 2734); binding / lyase	24	123746	1	1
	IPI00529116	TOPP1 Serine/threonine-protein phosphatase PP1 isozyme 1	24	36255	1	1
	IPI00537790	CARA CARA (CARBAMOYL PHOSPHATE SYNTHETASE A); carbamoyl-phosphate synthase (glutamine-hydrolyzing)/ carbamoyl-phosphate synthase/ catalytic	24	47029	1	1
	IPI00546493	AT1G09870 histidine acid phosphatase family protein	24	54820	1	1
	IPI00525019	AT2G31810 acetolactate synthase small subunit, putative	24	47198	1	1
	IPI00545753	CLASP CLASP (CLIP-ASSOCIATED PROTEIN); binding	24	158852	1	1
	IPI00536303	UBP5 Ubiquitin carboxyl-terminal hydrolase 5	23	103810	1	1
	IPI00533436	AT5G66120 3-dehydroquinate synthase, putative	23	37057	1	1
	IPI00516517	- Putative uncharacterized protein T20K18.140	23	32179	1	1
	IPI00545861	AT3G21420 oxidoreductase, 2OG-Fe(II) oxygenase family protein	23	41662	1	1
	IPI00546483	AT3G02630 Acyl-[acyl-carrier-protein] desaturase 5, chloroplastic	23	45274	2	1
	IPI00546364	VPS11 ATVPS11; binding / protein binding / transporter/ zinc ion binding	23	105645	1	1
	IPI00527702	AT4G24830 Argininosuccinate synthase, chloroplastic	23	53812	1	1
	IPI00534621	AT3G53330 plastocyanin-like domain-containing protein	23	34884	1	1
	IPI00524986	AT4G28200 unknown protein	23	74616	2	2
	IPI00534042	ATK1 Kinesin-1	23	88992	2	2
	IPI00547611	AT5G58100 unknown protein	22	107608	1	1
	IPI00519943	AT3G20810 transcription factor jumonji (jmjC) domain-containing protein	22	48044	1	1
	IPI00519099	MRPL11 MRPL11 (MITOCHONDRIAL RIBOSOMAL PROTEIN L11); structural constituent of ribosome	22	16877	1	1
	IPI00530911	AT5G66970 GTP binding	22	19794	1	1
	IPI00526007	AT5G26800 unknown protein	22	12591	1	1
	IPI00526120	AT3G18680 aspartate/glutamate/uridylate kinase family protein	22	36240	1	1
	IPI00534149	SEN1 SEN1	22	20066	1	1
	IPI00657209	AT3G55080 SET domain-containing protein	22	40590	1	1
	IPI00535498	AT1G32910 transferase family protein	22	52053	1	1
	IPI00533938	AT5G05270 chalcone-flavanone isomerase family protein	21	23317	1	1
	IPI00519082	ATH6 ABC transporter A family member 7	21	104980	1	1
	IPI00548907	AT3G13120 30S ribosomal protein S10, chloroplastic	21	20824	1	1
	IPI00522275	AT3G26880 self-incompatibility protein-related	21	15494	1	1
	IPI00531769	OLEO2 Oleosin 21.2 kDa	21	21266	1	1
	IPI00542337	AT4G28370 protein binding / zinc ion binding	21	64562	1	1
	IPI00533612	AT3G52960 Peroxiredoxin-2E, chloroplastic	21	24669	1	1
	IPI00522594	PBS2 Cysteine and histidine-rich domain-containing protein RAR1	21	24945	1	1
	IPI00532412	NUC-L1 ATNUC-L1; nucleic acid binding / nucleotide binding	21	58739	1	1
	IPI00530131	SKU5 Monocopper oxidase-like protein SKU5	20	65596	1	1
	IPI00536602	AT5G08490 Putative pentatricopeptide repeat-containing protein At5g08490	20	94426	1	1
	IPI00517163	BTI1 Reticulon-like protein B1	20	30509	1	1
	IPI00532029	AT5G62240 unknown protein	20	43223	1	1
	IPI00520797	MRP3 Isoform 2 of ABC transporter C family member 3	20	165997	1	1
	IPI00523947	CPT Dehydrodolichyl diphosphate synthase 1	20	34953	1	1
	IPI00516272	CDKB2;1 Cyclin-dependent kinase B2-1	19	35570	1	1
	IPI00539955	ZFN1 Zinc finger CCCH domain-containing protein 33	19	44153	1	1
	IPI00535303	- 2-Oxoglutarate malate carrier protein (Fragment)	19	12136	1	1
	IPI00522927	AT3G06670 binding	19	97229	1	1
	IPI00537515	TPLATE F4P13.33 protein	19	132780	1	1
	IPI00537044	ATCSLB05 Cellulose synthase-like protein B5	19	85145	1	1
	IPI00533903	AT5G64470 unknown protein	19	47112	1	1
	IPI00534700	TON1A TON1A	18	29316	1	1
	IPI00516801	AT3G09800 Isoform 2 of Coatomer subunit zeta-2	18	15484	1	1
	IPI00544143	PTB3 Polypyrimidine tract-binding protein homolog 3	18	48203	1	1
	IPI00516601	- Putative uncharacterized protein	18	15277	1	1
	IPI00533614	CYP724A1 CYP724A1; electron carrier/ heme binding / iron ion binding / monooxygenase/ oxygen binding	18	42239	1	1
	IPI00531681	AT4G38950 kinesin motor family protein	18	94404	1	1
	IPI00523246	AT5G47540 Putative MO25-like protein At5g47540	18	39433	1	1
	IPI00521898	AT1G54450 calcium-binding EF-hand family protein	18	61900	1	1
	IPI00526374	UP6 unknown protein	18	21673	1	1
	IPI00523709	AT4G13630 Putative uncharacterized protein F18A5.20	18	65261	1	1
	IPI00545834	AT3G49160 pyruvate kinase family protein	17	77778	1	1
	IPI00520024	ATAN11 WD repeat-containing protein LWD1	17	39064	1	1
	IPI00536624	- Putative uncharacterized protein F9G14_50	17	27999	1	1
	IPI00538523	AT4G31460 ribosomal protein L28 family protein	17	24050	1	1
	IPI00548980	AT5G54990 zinc finger (C3HC4-type RING finger) family protein	17	26083	1	1
	IPI00517367	AT5G03510 zinc finger (C2H2 type) family protein	16	31509	1	1
	IPI00536695	AGY1 Protein translocase subunit SecA, chloroplastic	16	115112	1	1
	IPI00521940	ATG6 Beclin-1-like protein	16	58467	1	1
	IPI00520048	AT1G18620 unknown protein	16	109359	2	1
	IPI00528706	ORF240A Uncharacterized ribosomal S3-like protein AtMg00690, mitochondrial	16	27693	1	1
	IPI00542365	- Putative uncharacterized protein F9F13.140	16	95309	1	1
	IPI00533722	FSD2 FSD2 (FE SUPEROXIDE DISMUTASE 2); superoxide dismutase	16	34642	1	1
	IPI00545260	AT5G27230 unknown protein	16	106507	1	1
	IPI00540143	PTAC6 PTAC6	16	37353	1	1
	IPI00524075	CYP709B2 CYP709B2; electron carrier/ heme binding / iron ion binding / monooxygenase/ oxygen binding	16	65187	1	1
	IPI00530552	AT3G08920 rhodanese-like domain-containing protein	15	23765	1	1
	IPI00520966	AT4G14310 unknown protein	15	97222	1	1
	IPI00541877	AT3G49820 Putative uncharacterized protein (Fragment)	15	17877	1	1
	IPI00544052	AT2G03820 nonsense-mediated mRNA decay NMD3 family protein	15	59256	1	1
	IPI00520849	AT4G35985 Putative uncharacterized protein T19K4.110	15	55517	1	1
	IPI00539486	ORF275 Uncharacterized mitochondrial protein AtMg00670	15	30192	1	1
	IPI00525307	AT1G26665 unknown protein	14	20900	1	1
	IPI00539196	AT1G63770 peptidase M1 family protein	14	103401	1	1
	IPI00528214	AT1G72550 tRNA synthetase beta subunit family protein	14	65918	1	1
	IPI00938757	AT4G14368 zinc ion binding	14	121298	1	1

## Sheet: HDIP2-Flag
Fig 1.3A Proteins co-purified with HDIP2-Flag as detected by AP-MS.
Sample ID	Accession number	Protein description	Mascot score	MW	Matched queries	Matched peptides
1305-HDIP2-Flag	IPI00527125	ATRSP41 ATRSP41; RNA binding / nucleic acid binding / nucleotide binding	22316	41344	469	33
	IPI00520882	AT3G08590 Probable 2,3-bisphosphoglycerate-independent phosphoglycerate mutase 2	17739	60726	333	53
	IPI00536454	PSAT Phosphoserine aminotransferase, chloroplastic	15784	47329	392	27
	IPI00536803	NIT1 Nitrilase 1	15715	38128	412	36
	IPI00992796	SNL5 SIN3-like 5	14594	132944	332	89
	IPI00520315	RSP35 Arginine/serine-rich-splicing factor RSP40	14425	40295	305	13
	IPI00545634	SNL5 SNL5	13979	132517	327	87
	IPI00548138	AT2G17630 phosphoserine aminotransferase, putative	11513	46604	302	26
	IPI00527120	AT1G26620 unknown protein	10633	96445	210	36
	IPI00532664	AT4G10320 isoleucyl-tRNA synthetase, putative / isoleucine--tRNA ligase, putative	8131	135399	177	63
	IPI01020409	SNL6 SNL6	7717	128461	163	63
	IPI00541691	RSP35 ATRSP35; RNA binding / nucleic acid binding / nucleotide binding	7394	35433	179	11
	IPI00522349	HD1 Histone deacetylase 19	7275	55987	131	24
	IPI00531081	AT1G09780 2,3-bisphosphoglycerate-independent phosphoglycerate mutase 1	7147	60542	127	17
	IPI00518163	RCA Isoform Short of Ribulose bisphosphate carboxylase/oxygenase activase, chloroplastic	7073	49069	124	27
	IPI00547646	AT5G08450 unknown protein	6211	104089	137	53
	IPI00518637	AT5G35200 Putative clathrin assembly protein At5g35200	5946	61141	128	35
	IPI00535114	RBCL Ribulose bisphosphate carboxylase large chain	5425	52922	136	24
	IPI00543293	HSC70-1 Heat shock cognate 70 kDa protein 1	5421	71313	102	38
	IPI00537303	GAPA Glyceraldehyde-3-phosphate dehydrogenase A, chloroplastic	5335	42463	104	22
	IPI00542809	NIT3 Nitrilase 3	5203	37998	98	15
	IPI00544582	GAPA-2 Glyceraldehyde 3-phosphate dehydrogenase A subunit 2	4935	42820	95	19
	IPI00527494	GAPC1 Glyceraldehyde-3-phosphate dehydrogenase, cytosolic	4679	36891	102	30
	IPI00518090	GAPC2 GAPC2 (GLYCERALDEHYDE-3-PHOSPHATE DEHYDROGENASE C2); NAD or NADH binding / binding / catalytic/ glyceraldehyde-3-phosphate dehydrogenase (phosphorylating)/ glyceraldehyde-3-phosphate dehydrogenase	4561	36890	101	32
	IPI00542919	AT1G19480 F18O14.25	4495	145435	89	20
	IPI00521816	AT5G26710 F21E10.12 protein	4430	82015	111	50
	IPI00525001	TUB2;TUB3 Tubulin beta-2/beta-3 chain	4408	50701	93	21
	IPI00545413	TUB7 Tubulin beta-7 chain	4194	50714	86	22
	IPI00517561	TUB9 Tubulin beta-9 chain	4162	49626	91	21
	IPI00542050	TUB4 Tubulin beta-4 chain	4117	49791	89	20
	IPI00992296	SNL3 SIN3-like 3	4086	150730	93	55
	IPI00539093	TUB8 Tubulin beta-8 chain	3831	50574	82	21
	IPI00524611	ACT7 Actin-7	3565	41709	74	26
	IPI00543340	AT3G09440 Heat shock cognate 70 kDa protein 3	3539	71103	67	28
	IPI00524040	ACT8 Actin-8	3480	41836	71	25
	IPI00523903	AT5G02490 Heat shock cognate 70 kDa protein 2	3377	71342	63	23
	IPI00541680	GAPB Glyceraldehyde-3-phosphate dehydrogenase B, chloroplastic	3331	47630	71	21
	IPI00522086	TGG1 Isoform 2 of Myrosinase 1	3067	51448	69	23
	IPI00516615	AT1G48120 Serine/threonine-protein phosphatase 7 long form homolog	3014	149360	67	43
	IPI00535841	MSI1 WD-40 repeat-containing protein MSI1	2880	48164	63	17
	IPI00516743	TUB5 Tubulin beta-5 chain	2859	50310	74	21
	IPI00538017	ACT11 Actin-11	2801	41648	60	24
	IPI00521343	PHYB Phytochrome B	2782	129248	58	38
	IPI00530767	EIF4A1 Eukaryotic initiation factor 4A-1	2651	46675	68	28
	IPI00535704	ACT12 Actin-12	2556	41768	54	21
	IPI00992280	SNL2 SIN3-like 2	2544	153722	58	46
	IPI00545934	TUB6 Tubulin beta-6 chain	2530	50553	60	17
	IPI00540632	ATPA ATP synthase subunit alpha, chloroplastic	2527	55294	53	20
	IPI00524550	HSP70 Heat shock cognate 70 kDa protein 4	2518	71057	51	19
	IPI00548618	AT1G07930;AT1G07940;AT5G60390;AT1G07920 Elongation factor 1-alpha	2505	107107	59	17
	IPI00522023	EIF4A-2 Eukaryotic initiation factor 4A-2	2431	46733	61	26
	IPI00535813	ACT1;ACT3 Actin-1	2365	41771	54	21
	IPI00538733	AT2G40660 tRNA-binding region domain-containing protein	2307	42062	44	18
	IPI00520226	TUA6 Tubulin alpha-6 chain	2300	49506	45	17
	IPI00547933	TUA4;TUA2 Tubulin alpha-2/alpha-4 chain	2295	49509	47	17
	IPI00543798	AT1G57720 Probable elongation factor 1-gamma 2	2228	46370	49	18
	IPI00534598	AT2G21390 Coatomer subunit alpha-2	2224	136381	53	38
	IPI00527903	AT3G44690 unknown protein	2163	137875	58	42
	IPI00517335	LOS1 Elongation factor EF-2	2029	94185	50	33
	IPI00525420	AT1G64880 ribosomal protein S5 family protein	1988	60199	53	29
	IPI00525776	PB ATP synthase subunit beta, chloroplastic	1936	53900	43	19
	IPI00517861	AT3G52930 fructose-bisphosphate aldolase, putative	1851	38516	38	19
	IPI00516284	AT1G09640 Probable elongation factor 1-gamma 1	1848	46631	42	19
	IPI00522440	ATMS1 5-methyltetrahydropteroyltriglutamate--homocysteine methyltransferase	1826	84304	43	27
	IPI00516887	PHYC Phytochrome C	1820	123643	39	26
	IPI00520474	RABE1b Elongation factor Tu, chloroplastic	1789	51598	38	15
	IPI00538379	AT5G11710 Clathrin interactor EPSIN 1	1758	60597	34	18
	IPI00544292	CPN60B RuBisCO large subunit-binding protein subunit beta, chloroplastic	1685	63770	33	24
	IPI00526542	AT1G72730 Eukaryotic initiation factor 4A-3	1676	46741	41	15
	IPI00528352	AT4G31490 Coatomer subunit beta-2	1659	106010	32	24
	IPI00533005	FNR2 Isoform 1 of Ferredoxin--NADP reductase, leaf isozyme 2, chloroplastic	1658	41142	40	18
	IPI00528095	AT1G62020 Coatomer subunit alpha-1	1646	136480	46	37
	IPI00525561	TGG2 Isoform 1 of Myrosinase 2	1644	62692	41	19
	IPI00542248	AT3G09630 60S ribosomal protein L4-1	1641	44674	33	19
	IPI00528882	NPC5 NPC5 (NON-SPECIFIC PHOSPHOLIPASE C5); hydrolase, acting on ester bonds / phospholipase C	1590	59034	35	19
	IPI00528612	AT4G31480 Coatomer subunit beta-1	1584	106077	31	23
	IPI00524207	ENOC Cytosolic enolase 3	1483	51567	29	18
	IPI00517960	NIT2 Nitrilase 2	1467	37130	65	18
	IPI00529143	TUA3;TUA5 Tubulin alpha-3/alpha-5 chain	1451	49622	33	16
	IPI00546097	ATB~ BETA Serine/threonine protein phosphatase 2A 57 kDa regulatory subunit B~ beta isoform	1448	57436	37	20
	IPI00533075	AT2G23390 unknown protein	1447	54275	37	19
	IPI00519855	AT1G71080 unknown protein	1443	34811	26	11
	IPI00548522	LOX2 Lipoxygenase 2, chloroplastic	1429	101982	33	25
	IPI00547445	AT1G06760 Histone H1.1	1426	28929	33	11
	IPI00521292	AT5G02870 60S ribosomal protein L4-2	1419	44694	32	20
	IPI00517001	RPT5A 26S protease regulatory subunit 6A homolog A	1400	47450	30	17
	IPI00785805	ATP1 ATP synthase subunit alpha, mitochondrial	1393	55011	33	18
	IPI00524195	PPa6 Soluble inorganic pyrophosphatase 1, chloroplastic	1364	33359	29	18
	IPI00519410	AT3G13470 chaperonin, putative	1353	63302	29	20
	IPI00526247	BIP2 Luminal-binding protein 2	1346	73516	31	18
	IPI00532889	MS2 AtMS2; 5-methyltetrahydropteroyltriglutamate-homocysteine S-methyltransferase/ methionine synthase	1340	84531	31	20
	IPI00522684	BIP1 Luminal-binding protein 1	1337	73584	31	18
	IPI00516246	UGE2 UDP-glucose 4-epimerase 3	1335	38358	27	13
	IPI00539020	RBCS1A Ribulose bisphosphate carboxylase small chain 1A, chloroplastic	1318	20203	36	9
	IPI00537782	AT3G60750 Transketolase-like protein	1310	81424	28	16
	IPI00538666	RPT2a 26S proteasome regulatory subunit 4 homolog A	1310	49339	34	19
	IPI00517716	ATB~ ALPHA Serine/threonine protein phosphatase 2A 57 kDa regulatory subunit B~ alpha isoform	1306	57499	32	18
	IPI00535150	PAC1 Proteasome subunit alpha type-4	1303	27458	23	13
	IPI00529314	RPN1A 26S proteasome non-ATPase regulatory subunit 2 1A	1297	98082	27	21
	IPI00545756	NAGK Acetylglutamate kinase, chloroplastic	1297	36572	23	12
	IPI00542059	AT2G31610 40S ribosomal protein S3-1	1291	27502	33	20
	IPI00533295	GRF1 14-3-3-like protein GF14 chi	1283	29913	28	17
	IPI00537691	AT4G34450 Coatomer subunit gamma	1279	98429	32	25
	IPI00542662	RPT6A 26S protease regulatory subunit 8 homolog A	1225	47218	27	17
	IPI00534087	HSP81-3 Heat shock protein 90-3	1216	80002	28	20
	IPI00538191	AT2G32730 26S proteasome regulatory subunit, putative	1174	108909	25	17
	IPI00527953	AT3G53870 40S ribosomal protein S3-2	1163	27332	32	20
	IPI00543019	RHM1 Probable rhamnose biosynthetic enzyme 1	1162	75324	31	21
	IPI00527713	MEE58 Adenosylhomocysteinase 1	1157	53344	27	18
	IPI00992404	AT1G61850 Phospholipases	1154	145129	25	20
	IPI00523477	AT5G38420 Ribulose bisphosphate carboxylase small chain 2B, chloroplastic	1151	20337	39	10
	IPI01019547	SNL4 SNL4	1143	150698	32	24
	IPI00518769	GF14 PHI 14-3-3-like protein GF14 phi	1096	30175	22	14
	IPI00525922	VHA-A V-type proton ATPase catalytic subunit A	1086	68769	24	20
	IPI00541856	FNR1 Ferredoxin--NADP reductase, leaf isozyme 1, chloroplastic	1084	40301	29	14
	IPI00547812	XTH7 Probable xyloglucan endotransglucosylase/hydrolase protein 7	1075	33659	25	12
	IPI00527690	AT3G11130 clathrin heavy chain, putative	1074	193122	22	21
	IPI00517126	CRD1 Magnesium-protoporphyrin IX monomethyl ester [oxidative] cyclase, chloroplastic	1073	47600	23	12
	IPI00544808	AT3G08530 clathrin heavy chain, putative	1069	193148	23	21
	IPI00525302	ATPC1 ATP synthase gamma chain 1, chloroplastic	1067	40886	20	13
	IPI00537564	RPT3 26S protease regulatory subunit 6B homolog	1063	45723	24	16
	IPI00547512	RPT4A 26S protease regulatory subunit 10B homolog A	1057	44789	22	15
	IPI00539202	AT5G35530 40S ribosomal protein S3-3	1049	27441	28	17
	IPI00538077	AT4G29270 acid phosphatase class B family protein	1044	28728	24	10
	IPI00531336	AT1G45000 26S protease regulatory subunit S10B homolog B	1032	44727	22	15
	IPI00535490	PGK1 Phosphoglycerate kinase 1, chloroplastic	1014	50081	23	14
	IPI00541448	FBA2 Probable fructose-bisphosphate aldolase 2, chloroplastic	1005	42961	23	14
	IPI00530035	AT3G03960 chaperonin, putative	1005	58902	20	16
	IPI00520872	AT3G04840 40S ribosomal protein S3a-1	984	29832	22	13
	IPI00543748	AT1G74050 60S ribosomal protein L6-3	983	26091	23	17
	IPI00545250	AT1G33120;PGY2 60S ribosomal protein L9-1	982	22004	20	14
	IPI00540778	RP1 Putative uncharacterized protein At1g43170	974	63315	31	17
	IPI00516234	AT5G08690 ATP synthase subunit beta-2, mitochondrial	969	59676	20	13
	IPI00549013	PORB Protochlorophyllide reductase B, chloroplastic	965	43332	22	13
	IPI00532111	P40 40S ribosomal protein Sa-1	961	32271	22	13
	IPI00536966	MTO3 S-adenosylmethionine synthase 4	952	42769	21	12
	IPI00530288	AT5G06850 C2 domain-containing protein	943	90945	21	15
	IPI00525237	CPN60A RuBisCO large subunit-binding protein subunit alpha, chloroplastic	902	62034	19	16
	IPI00524577	AT5G20290 40S ribosomal protein S8-1	901	24978	13	8
	IPI00523587	CA2 Carbonic anhydrase 2, chloroplastic	899	28326	19	9
	IPI00536892	AT2G36460 fructose-bisphosphate aldolase, putative	890	38363	16	8
	IPI00527972	MAT3 S-adenosylmethionine synthase 3	885	42471	15	9
	IPI00544923	EMB3010 40S ribosomal protein S6-2	884	28144	20	13
	IPI00518081	CR88 CR88; ATP binding	875	88202	18	15
	IPI00529348	SAM-2 S-adenosylmethionine synthase 2	874	43228	16	10
	IPI00537995	ANNAT1 Annexin D1	862	36182	20	14
	IPI00533598	AT2G41840 40S ribosomal protein S2-3	846	30859	26	17
	IPI00545903	SAM1 S-adenosylmethionine synthase 1	844	43131	17	9
	IPI00527089	SAHH2 Adenosylhomocysteinase 2	844	53125	20	13
	IPI00534033	RPL5B 60S ribosomal protein L5-2	831	34416	18	10
	IPI00549111	FBA1 Probable fructose-bisphosphate aldolase 1, chloroplastic	829	42904	19	10
	IPI00890975	AT1G56190 phosphoglycerate kinase, putative	827	42589	20	12
	IPI00535199	HSP93-III Chaperone protein ClpC2, chloroplastic	822	105674	20	17
	IPI00548766	RPT1A 26S protease regulatory subunit 7 homolog A	821	47773	19	16
	IPI00517961	AT3G09200 60S acidic ribosomal protein P0-2	820	34112	20	12
	IPI00535216	LHCB5 Chlorophyll a-b binding protein CP26, chloroplastic	815	30138	24	9
	IPI00528026	AT2G44120 60S ribosomal protein L7	813	28502	25	21
	IPI00526512	AT3G63460 WD-40 repeat family protein	811	119641	14	10
	IPI00521495	AT5G07090 40S ribosomal protein S4-2	805	29855	22	15
	IPI00528647	AT5G19510 Elongation factor 1-beta 2	804	24186	18	10
	IPI00540216	CAC3 Acetyl-coenzyme A carboxylase carboxyl transferase subunit alpha, chloroplastic	794	85253	23	20
	IPI00526310	LOS2 Bifunctional enolase 2/transcriptional activator	787	47689	14	11
	IPI00525100	RHM3 Probable rhamnose biosynthetic enzyme 3	785	74867	17	12
	IPI00518864	AT1G04410 Malate dehydrogenase, cytoplasmic 1	783	35548	16	9
	IPI00657126	CAT3 CAT3 (CATALASE 3); catalase	775	55932	21	14
	IPI00528285	EMB2719 Probable 26S proteasome non-ATPase regulatory subunit 3a	774	55548	17	16
	IPI00534241	IMPA-2 IMPA-2 (IMPORTIN ALPHA ISOFORM 2); binding / protein transporter	774	58870	16	10
	IPI00544214	AT2G01250 60S ribosomal protein L7-2	769	28153	27	21
	IPI00536399	GRF7 14-3-3-like protein GF14 nu	768	29806	19	14
	IPI00536725	XTH6 Probable xyloglucan endotransglucosylase/hydrolase protein 6	765	33670	18	7
	IPI00518464	CA1 Isoform 3 of Carbonic anhydrase, chloroplastic	759	29485	17	9
	IPI00538901	AMY3 AMY3 (ALPHA-AMYLASE-LIKE 3); alpha-amylase	759	99780	17	15
	IPI00538864	RPS6 40S ribosomal protein S6-1	749	28350	17	11
	IPI00536776	RPN12a 26S proteasome non-ATPase regulatory subunit RPN12A	744	30687	16	14
	IPI00546691	AAC1 ADP,ATP carrier protein 1, mitochondrial	744	41449	17	13
	IPI00538115	GRF3 14-3-3-like protein GF14 psi	744	28588	18	13
	IPI00530001	GRF5 14-3-3-like protein GF14 upsilon	742	30163	19	15
	IPI00536287	APX1 L-ascorbate peroxidase 1, cytosolic	742	27544	15	7
	IPI00517953	EMB2296 60S ribosomal protein L8-1	737	27842	16	9
	IPI00521186	AT5G38430 Ribulose bisphosphate carboxylase small chain 1B, chloroplastic	732	20273	30	10
	IPI00520784	AT1G23410 Ubiquitin-40S ribosomal protein S27a-1	703	17660	22	7
	IPI00543566	mMDH1 Malate dehydrogenase 1, mitochondrial	699	35782	17	10
	IPI00532609	AT1G34030;PFL;RPS18C 40S ribosomal protein S18	697	17534	16	9
	IPI00517524	GRF2 14-3-3-like protein GF14 omega	693	29144	20	14
	IPI00525727	SHM1 Serine hydroxymethyltransferase, mitochondrial	691	57364	19	18
	IPI00538047	RPN8A Probable 26S proteasome non-ATPase regulatory subunit 7	690	34706	13	8
	IPI00543912	AT4G34670 40S ribosomal protein S3a-2	689	29785	17	11
	IPI00516913	AT2G43030 50S ribosomal protein L3-1, chloroplastic	688	29345	17	12
	IPI00535976	CLPC1 Chaperone protein ClpC1, chloroplastic	686	103388	20	18
	IPI00517027	GRF6 Isoform 1 of 14-3-3-like protein GF14 lambda	685	27958	17	12
	IPI00521681	XW6 40S ribosomal protein S2-1	685	30722	22	15
	IPI00532971	SHM4 SHM4 (serine hydroxymethyltransferase 4); catalytic/ glycine hydroxymethyltransferase/ pyridoxal phosphate binding	674	51685	12	9
	IPI00520284	AT1G04810 26S proteasome regulatory subunit, putative	667	108798	17	12
	IPI00542361	mtHsc70-1 mtHsc70-1 (mitochondrial heat shock protein 70-1); ATP binding	667	73030	15	13
	IPI00522202	AT1G18540 60S ribosomal protein L6-1	665	26136	22	18
	IPI00549123	AT2G47610 60S ribosomal protein L7a-1	663	29111	17	11
	IPI00518859	AT5G05010 Coatomer subunit delta	663	57682	15	10
	IPI00540967	RPS3 30S ribosomal protein S3, chloroplastic	661	25173	19	15
	IPI00535564	AT3G62870 60S ribosomal protein L7a-2	660	29016	18	12
	IPI00534480	CARB CARB (CARBAMOYL PHOSPHATE SYNTHETASE B); ATP binding / carbamoyl-phosphate synthase/ catalytic	660	129874	16	14
	IPI00523186	AT4G36130 60S ribosomal protein L8-3	654	27931	17	10
	IPI00541368	AT1G52360 Coatomer subunit beta~-2	646	104401	19	16
	IPI00530807	ACCD Acetyl-coenzyme A carboxylase carboxyl transferase subunit beta, chloroplastic	646	55600	16	12
	IPI00524493	GRF10 Isoform 2 of 14-3-3-like protein GF14 epsilon	636	28882	14	11
	IPI00541557	KAS I Isoform 1 of 3-oxoacyl-[acyl-carrier-protein] synthase I, chloroplastic	635	50381	12	8
	IPI00534136	AT5G20890 chaperonin, putative	617	57250	14	11
	IPI00516728	GAPCP-1 GAPCP-1 (GLYCERALDEHYDE-3-PHOSPHATE DEHYDROGENASE OF PLASTID 1); NAD or NADH binding / binding / catalytic/ glyceraldehyde-3-phosphate dehydrogenase (phosphorylating)/ glyceraldehyde-3-phosphate dehydrogenase	613	44803	14	9
	IPI00521754	AT2G36160 40S ribosomal protein S14-1	607	16247	12	8
	IPI00525540	PTAC17 PTAC17	607	49457	16	10
	IPI00527924	emb2394 50S ribosomal protein L6, chloroplastic	606	24690	13	11
	IPI00532008	AT3G11510 40S ribosomal protein S14-2	604	16263	12	8
	IPI00523369	- Putative UDP-glucose:glycoprotein glucosyltransferase	602	188696	17	16
	IPI00526529	ATP3 ATP synthase subunit gamma, mitochondrial	602	35426	12	9
	IPI00531026	AT1G30230 Elongation factor 1-delta 1	600	25117	16	10
	IPI00657073	AT5G56500 ATP binding / protein binding	594	63285	13	10
	IPI00524653	GGT1 GGT1 (GLUTAMATE:GLYOXYLATE AMINOTRANSFERASE); L-alanine:2-oxoglutarate aminotransferase/ glycine:2-oxoglutarate aminotransferase	593	53267	12	12
	IPI00518373	ARFA1F ADP-ribosylation factor A1F	592	20610	15	12
	IPI00542080	AT2G05120 unknown protein	589	144507	13	13
	IPI00534843	AT3G62530 Putative uncharacterized protein T12C14_230	588	38146	17	12
	IPI00547629	AT3G52580 40S ribosomal protein S14-3	586	16228	11	7
	IPI00526971	AT1G75990 Probable 26S proteasome non-ATPase regulatory subunit 3b	585	55557	12	11
	IPI00931032	- AT1G56070 protein	581	23607	17	11
	IPI00655448	AT5G16070 chaperonin, putative	567	58891	13	9
	IPI00527081	AT2G01140 Probable fructose-bisphosphate aldolase 3, chloroplastic	564	42301	12	9
	IPI00528534	AT3G14420 Isoform 1 of Peroxisomal (S)-2-hydroxy-acid oxidase GLO1	562	40316	15	12
	IPI00521990	PIP1;4 Probable aquaporin PIP1-4	559	30673	11	4
	IPI00526162	VSP1 Vegetative storage protein 1	559	30243	12	10
	IPI00518504	AT3G15980 Isoform 1 of Coatomer subunit beta~-3	556	102412	16	14
	IPI00542675	CCR2 Isoform 1 of Glycine-rich RNA-binding protein 7	553	16880	11	8
	IPI00538502	MAB1 Pyruvate dehydrogenase E1 component subunit beta, mitochondrial	549	39151	11	8
	IPI00533566	HSP60 Chaperonin CPN60, mitochondrial	549	61242	13	12
	IPI00546269	RPS5A 40S ribosomal protein S5-2	547	22907	14	9
	IPI00528249	RIN1 RIN1 (RESISTANCE TO PSEUDOMONAS SYRINGAE PV MACULICOLA INTERACTOR 1); protein binding	545	50292	13	9
	IPI00540333	GCN1 ABC transporter F family member 1	539	66843	16	12
	IPI00529620	P5CS1 Delta-1-pyrroline-5-carboxylate synthase A	538	77654	18	16
	IPI00518946	AT3G60770 40S ribosomal protein S13-1	535	17085	16	11
	IPI00524816	ATARCA Isoform 1 of Guanine nucleotide-binding protein subunit beta-like protein A	534	35725	17	14
	IPI00528129	NPC4 NPC4 (NONSPECIFIC PHOSPHOLIPASE C4); hydrolase, acting on ester bonds / phospholipase C	534	60685	17	11
	IPI00531287	cpHsc70-1 cpHsc70-1 (chloroplast heat shock protein 70-1); ATP binding	532	76461	14	11
	IPI00525835	GRF8 Isoform 1 of 14-3-3-like protein GF14 kappa	530	28011	15	12
	IPI00538015	SAC52 60S ribosomal protein L10-1	528	24901	14	11
	IPI00547533	CDC48 Cell division control protein 48 homolog A	526	89337	16	14
	IPI00546454	AT4G16720 60S ribosomal protein L15-1	525	24224	14	7
	IPI00526535	AT3G11630 2-Cys peroxiredoxin BAS1, chloroplastic	525	29074	11	8
	IPI00546240	ASP2 Aspartate aminotransferase, cytoplasmic isozyme 1	515	44239	16	12
	IPI00539157	AT4G25550 protein binding	514	22815	12	7
	IPI00529643	RPL23AB 60S ribosomal protein L23a-2	510	17385	16	10
	IPI00520061	AT3G42170 DNA binding	510	78764	11	8
	IPI00531379	RPOB DNA-directed RNA polymerase subunit beta	508	120983	12	11
	IPI00532781	AT5G27850 60S ribosomal protein L18-3	507	20954	13	10
	IPI00533630	AT3G58610 Ketol-acid reductoisomerase, chloroplastic	506	63772	8	6
	IPI00518170	AT1G30630 Coatomer subunit epsilon-1	506	32581	9	7
	IPI00546896	PKT3 3-ketoacyl-CoA thiolase 2, peroxisomal	505	48548	12	6
	IPI00531671	SAG24 60S ribosomal protein L10-3	500	24913	13	10
	IPI00545262	AT3G29360 Probable UDP-glucose 6-dehydrogenase 1	500	53139	11	9
	IPI00548101	CRB Uncharacterized protein At1g09340, chloroplastic	497	42593	12	9
	IPI00539339	AT3G04790 ribose 5-phosphate isomerase-related	497	29287	13	6
	IPI00521144	SNL1 Paired amphipathic helix protein Sin3-like 1	495	156112	15	10
	IPI00539263	2-Cys Prx B 2-Cys peroxiredoxin BAS1-like, chloroplastic	494	29761	8	6
	IPI00518961	CPHSC70-2EAT SHOCK PROTEIN 70-2 CPHSC70-2EAT SHOCK PROTEIN 70-2 (CHLOROPLAST HEAT SHOCK PROTEIN 70-2); ATP binding / unfolded protein binding	487	76950	13	11
	IPI00538427	AT5G23540 26S proteasome non-ATPase regulatory subunit 14	486	34332	10	8
	IPI00543846	AT4G27090 60S ribosomal protein L14-2	484	15496	14	9
	IPI00521413	AT4G01310 50S ribosomal protein L5, chloroplastic	483	28326	14	9
	IPI00547010	AT3G24830 60S ribosomal protein L13a-2	481	23444	8	6
	IPI00528761	AT3G07110 60S ribosomal protein L13a-1	481	23451	9	7
	IPI00541353	AT5G13510 50S ribosomal protein L10, chloroplastic	477	24720	7	5
	IPI00526383	AT2G33800 30S ribosomal protein S5, chloroplastic	472	32625	15	10
	IPI00549147	LTA2 LTA2; dihydrolipoyllysine-residue acetyltransferase	472	50049	10	9
	IPI00533300	emb2386 60S ribosomal protein L19-1	468	24591	14	8
	IPI00534845	ATPE ATP synthase epsilon chain, chloroplastic	467	14490	9	5
	IPI00543772	FLR1 FLR1; enzyme inhibitor/ transcription factor binding	466	35785	11	8
	IPI00521485	AT3G58510 DEAD-box ATP-dependent RNA helicase 11	464	65985	12	10
	IPI00538615	RPS5B 40S ribosomal protein S5-1	460	22976	12	9
	IPI00528143	RPL18 60S ribosomal protein L18-2	460	20913	13	10
	IPI00543773	AT2G20450 60S ribosomal protein L14-1	454	15497	12	7
	IPI00527080	AT3G04920 40S ribosomal protein S24-1	452	15363	9	5
	IPI00516966	AT5G41520 40S ribosomal protein S10-2	452	19721	15	12
	IPI00535929	LHCB2.1 Photosystem II light harvesting complex gene 2.1	451	28631	11	6
	IPI00528597	AT2G45810 DEAD-box ATP-dependent RNA helicase 6	450	60383	11	8
	IPI00546934	PSBA Photosystem Q(B) protein	449	38911	7	4
	IPI00543169	GLYR1 GLYR1 (GLYOXYLATE REDUCTASE 1); 3-hydroxybutyrate dehydrogenase/ phosphogluconate dehydrogenase	446	30672	10	6
	IPI00538721	AT1G27400 60S ribosomal protein L17-1	446	19885	13	9
	IPI00523295	SUS1 Sucrose synthase 1	446	92939	16	14
	IPI00543693	scpl25 Serine carboxypeptidase-like 25	443	53367	11	8
	IPI00532980	TPS1 Alpha,alpha-trehalose-phosphate synthase [UDP-forming] 1	442	105910	11	9
	IPI00516217	AT2G19730 60S ribosomal protein L28-1	441	15886	7	5
	IPI00518426	AT3G14415 Peroxisomal (S)-2-hydroxy-acid oxidase GLO2	441	40281	11	8
	IPI00543463	AT5G43330 Malate dehydrogenase, cytoplasmic 2	440	35652	9	5
	IPI00524343	MDH Malate dehydrogenase, chloroplastic	437	42379	9	9
	IPI00520505	HSP60-2 Chaperonin CPN60-like 1, mitochondrial	437	61939	10	10
	IPI00536025	GLDP1 Glycine dehydrogenase [decarboxylating] 2, mitochondrial	434	112853	10	10
	IPI00544105	AT1G67430 60S ribosomal protein L17-2	432	19842	13	9
	IPI00540051	RPL12-C 50S ribosomal protein L12-3, chloroplastic	429	19671	8	5
	IPI00547367	BBC1 60S ribosomal protein L13-1	429	23752	14	8
	IPI00541065	UXS4 UXS4 (UDP-XYLOSE SYNTHASE 4); UDP-glucuronate decarboxylase/ catalytic	426	49914	12	9
	IPI00533712	AT1G24510 T-complex protein 1 subunit epsilon	425	59347	8	6
	IPI00520888	OVA5 OVA5 (OVULE ABORTION 5); ATP binding / aminoacyl-tRNA ligase/ lysine-tRNA ligase/ nucleic acid binding / nucleotide binding	425	67545	10	9
	IPI00523179	ASP5 Aspartate aminotransferase, chloroplastic	425	49799	13	10
	IPI00518644	APS1 ATP sulfurylase 1, chloroplastic	423	51427	10	9
	IPI00535973	AT2G05920 subtilase family protein	422	79965	10	9
	IPI00519030	ALB1 Magnesium-chelatase subunit chlD, chloroplastic	418	83232	10	9
	IPI00536062	GSTF8 Glutathione S-transferase 6, chloroplastic	416	29213	12	8
	IPI00546034	NRS/ER NRS/ER (NUCLEOTIDE-RHAMNOSE SYNTHASE/EPIMERASE-REDUCTASE); UDP-4-keto-6-deoxy-glucose-3,5-epimerase/ UDP-4-keto-rhamnose-4-keto-reductase/ dTDP-4-dehydrorhamnose 3,5-epimerase/ dTDP-4-dehydrorhamnose reductase	416	33576	11	8
	IPI00545680	RACK1C_AT Guanine nucleotide-binding protein subunit beta-like protein C	414	35805	15	12
	IPI00536063	MEE34 MEE34	413	35064	7	5
	IPI00540225	ROC1 Peptidyl-prolyl cis-trans isomerase CYP18-3	412	18361	9	6
	IPI00527514	HOT5 Alcohol dehydrogenase class-3	408	40673	9	7
	IPI00527705	CAB3;CAB2 Chlorophyll a-b binding protein 2, chloroplastic	406	28209	12	6
	IPI00522176	AT1G63660 GMP synthase (glutamine-hydrolyzing), putative / glutamine amidotransferase, putative	406	59278	12	11
	IPI00534336	AT5G18380 40S ribosomal protein S16-3	403	16607	12	7
	IPI00520108	TPL Protein TOPLESS	402	124220	16	13
	IPI00531991	RACK1B_AT Guanine nucleotide-binding protein subunit beta-like protein B	402	35778	15	11
	IPI00521845	MTHSC70-2 MTHSC70-2 (MITOCHONDRIAL HSP70 2); ATP binding	401	72946	9	8
	IPI00548350	AT4G26530 fructose-bisphosphate aldolase, putative	399	38270	8	5
	IPI00538915	AT3G13930 Dihydrolipoyllysine-residue acetyltransferase component 2 of pyruvate dehydrogenase complex, mitochondrial	398	58431	11	9
	IPI00539694	AUD1 AUD1; UDP-glucuronate decarboxylase/ catalytic/ dTDP-glucose 4,6-dehydratase	398	49940	12	9
	IPI00527538	AT5G15490 UDP-glucose 6-dehydrogenase, putative	397	53083	10	8
	IPI00538754	ACS acetyl-CoA synthetase, putative / acetate-CoA ligase, putative	396	76684	12	10
	IPI00542179	FBR12 Eukaryotic translation initiation factor 5A-2	396	17129	6	4
	IPI00547002	POR C Protochlorophyllide reductase C, chloroplastic	395	43856	10	6
	IPI00539206	cICDH Cytosolic NADP+-dependent isocitrate dehydrogenase	392	45717	8	7
	IPI00541079	EMB2753 EMB2753 (EMBRYO DEFECTIVE 2753); binding	392	102082	12	10
	IPI00519014	EMB2107 EMB2107	391	50805	13	12
	IPI00531944	AT5G48760 60S ribosomal protein L13a-4	391	23575	7	5
	IPI00530497	HTB2 Histone H2B.10	391	15723	10	7
	IPI00529948	NAD9 NADH dehydrogenase [ubiquinone] iron-sulfur protein 3	389	22865	7	6
	IPI00547942	TRIP-1 Eukaryotic translation initiation factor 3 subunit I	389	36365	13	12
	IPI00545568	AT3G54930 Serine/threonine protein phosphatase 2A 57 kDa regulatory subunit B~ epsilon isoform	387	57508	12	8
	IPI00536778	PIP1B Aquaporin PIP1-2	386	30578	10	4
	IPI00517438	AT1G74470 Geranylgeranyl diphosphate reductase, chloroplastic	386	51805	7	7
	IPI00520982	AT4G24820 Probable 26S proteasome non-ATPase regulatory subunit 6	386	44254	8	6
	IPI00517480	AT5G13650 elongation factor family protein	385	74367	8	6
	IPI00540396	AGT Serine--glyoxylate aminotransferase	384	44180	10	5
	IPI00534852	GS2 Glutamine synthetase, chloroplastic/mitochondrial	383	47381	13	6
	IPI00540997	PIP1A Aquaporin PIP1-1	382	30669	10	4
	IPI00548475	AT2G34480 60S ribosomal protein L18a-2	381	21293	14	10
	IPI00549121	TPI Triosephosphate isomerase, cytosolic	381	27152	5	4
	IPI00548124	AT2G18110 Elongation factor 1-delta 2	378	25251	11	8
	IPI00531983	AT4G23670 major latex protein-related / MLP-related	376	17507	6	5
	IPI00518559	AT2G46610 arginine/serine-rich splicing factor, putative	375	26424	18	4
	IPI00523172	emb1138 Isoform 2 of DEAD-box ATP-dependent RNA helicase 3, chloroplastic	374	80951	10	8
	IPI00532236	PPOX PPOX; protoporphyrinogen oxidase	373	54094	8	6
	IPI00530094	RD21 Cysteine proteinase RD21a	372	50933	8	4
	IPI00534338	AT5G15200 40S ribosomal protein S9-1	372	23022	15	11
	IPI00528492	PIP3 Aquaporin PIP2-7	371	29723	5	4
	IPI00534849	PMDH2 Malate dehydrogenase, glyoxysomal	369	37346	8	6
	IPI00540904	THFS Formate--tetrahydrofolate ligase	367	67759	9	8
	IPI00516802	CAC2 Biotin carboxylase, chloroplastic	366	58350	10	8
	IPI00548920	CLPP4 ATP-dependent Clp protease proteolytic subunit 4, chloroplastic	365	31478	8	6
	IPI00545294	PPME1 Pectinesterase PPME1	365	39117	11	9
	IPI00521974	BGLU18 Beta-glucosidase 18	363	60421	11	7
	IPI00533962	AT4G38510 V-type proton ATPase subunit B2	363	54271	9	8
	IPI00542446	ADK1 Isoform 2 of Adenosine kinase 1	362	33305	8	7
	IPI00521338	ATS9 19S proteosome subunit 9	361	47144	12	10
	IPI00535343	- Anthranilate synthase alpha-1 chain-like protein	361	59259	11	8
	IPI00530746	AT3G14067 subtilase family protein	359	81766	7	6
	IPI00523081	AT1G20260 V-type proton ATPase subunit B3	358	54278	9	8
	IPI00530201	IDH-V Isocitrate dehydrogenase [NAD] catalytic subunit 5, mitochondrial	357	40599	9	5
	IPI00516311	RPS4 30S ribosomal protein S4, chloroplastic	357	23226	9	8
	IPI00520773	ROC3 Peptidyl-prolyl cis-trans isomerase CYP19-1	356	18480	7	4
	IPI00537842	AT1G79990 protein binding / structural molecule	353	128553	11	11
	IPI00530877	AT5G02240 Uncharacterized protein At5g02240	353	27086	8	7
	IPI00542045	TPR1 Isoform 1 of Topless-related protein 1	353	123939	15	12
	IPI00542443	RPN10 26S proteasome non-ATPase regulatory subunit 4	352	40732	9	4
	IPI00526884	AT5G67630 DNA helicase, putative	349	52081	8	8
	IPI00536091	AT1G22410 2-dehydro-3-deoxyphosphoheptonate aldolase, putative / 3-deoxy-D-arabino-heptulosonate 7-phosphate synthase, putative / DAHP synthetase, putative	348	58290	12	9
	IPI00541952	PGY1 60S ribosomal protein L10a-2	343	24409	10	7
	IPI00524384	AT3G49910 60S ribosomal protein L26-1	343	16934	9	6
	IPI00538156	DEGP1 Protease Do-like 1, chloroplastic	340	46645	7	7
	IPI00538278	AT1G11860 Aminomethyltransferase, mitochondrial	340	44417	10	8
	IPI00518460	AT1G01100 60S acidic ribosomal protein P1-1	340	11154	8	4
	IPI00518049	APA1 aspartyl protease family protein	338	54579	11	9
	IPI00531713	AT5G55070 Dihydrolipoyllysine-residue succinyltransferase component of 2-oxoglutarate dehydrogenase complex 1, mitochondrial	335	50102	8	7
	IPI00546563	FIB2 rRNA 2~-O-methyltransferase fibrillarin 2	328	33632	7	7
	IPI00538125	GSTF9 ATGSTF9 (GLUTATHIONE S-TRANSFERASE PHI 9); copper ion binding / glutathione binding / glutathione peroxidase/ glutathione transferase	328	24131	10	9
	IPI00532725	SUS2 SUS2	327	275251	12	12
	IPI00519555	AT1G08360 60S ribosomal protein L10a-1	325	24453	11	8
	IPI00534572	PKP-ALPHA PKP-ALPHA; pyruvate kinase	324	65090	9	9
	IPI00538817	AT5G65220 50S ribosomal protein L29, chloroplastic	324	19365	5	4
	IPI00539225	GLU1 Isoform 1 of Ferredoxin-dependent glutamate synthase 1, chloroplastic	321	179807	11	11
	IPI00532895	AT3G60410 unknown protein	320	35032	6	5
	IPI00518869	RPOC2 DNA-directed RNA polymerase subunit beta~~	319	156268	9	9
	IPI00534404	AT3G15190 30S ribosomal protein S20, chloroplastic	319	21813	7	6
	IPI00539771	AT4G29410 60S ribosomal protein L28-2	319	15901	7	6
	IPI00522851	AT3G63490 50S ribosomal protein L1, chloroplastic	319	37609	10	10
	IPI00540073	PBC1 Isoform 2 of Proteasome subunit beta type-3-A	319	22825	6	4
	IPI00524079	AT1G02150 Pentatricopeptide repeat-containing protein At1g02150	318	59845	8	6
	IPI00520433	AT3G23600 dienelactone hydrolase family protein	317	25845	7	3
	IPI00545691	AT2G09990 40S ribosomal protein S16-1	316	16621	10	6
	IPI00530995	PETC Isoform 2 of Cytochrome b6-f complex iron-sulfur subunit, chloroplastic	315	22518	4	3
	IPI00527395	PAD1 Proteasome subunit alpha type-7-A	315	27320	7	7
	IPI00544566	RPL27AB 60S ribosomal protein L27a-2	314	16282	10	7
	IPI00525874	AT3G02080 40S ribosomal protein S19-1	314	15818	9	7
	IPI00532189	LHCA3 Photosystem I light harvesting complex gene 3	314	29163	9	5
	IPI00518866	RAB8A Ras-related protein RABE1c	312	23820	8	7
	IPI00547139	AT4G35250 vestitone reductase-related	312	43696	8	8
	IPI00525551	PAF1 Proteasome subunit alpha type-1-A	312	30457	5	5
	IPI00517305	AT3G55870 anthranilate synthase, alpha subunit, putative	312	55332	8	6
	IPI00522423	AT1G09130 ATP-dependent Clp protease proteolytic subunit-related protein 3, chloroplastic	310	36284	10	7
	IPI00548726	AT3G61240 DEAD-box ATP-dependent RNA helicase 12	310	56739	10	8
	IPI00520908	CAT1 Catalase-1	306	56726	10	5
	IPI00521831	DHS1 Phospho-2-dehydro-3-deoxyheptonate aldolase 1, chloroplastic	305	57942	8	6
	IPI00538665	PGK PGK (PHOSPHOGLYCERATE KINASE); phosphoglycerate kinase	305	42105	7	5
	IPI00542068	PAA1 Proteasome subunit alpha type-6-A	305	27277	5	5
	IPI00522986	EIF4A-III DEAD-box ATP-dependent RNA helicase 2	305	45815	8	8
	IPI00546975	AT4G34360 protease-related	303	28694	9	5
	IPI00531702	TCTP Translationally-controlled tumor protein homolog	301	18898	10	7
	IPI00544396	PBE1 Proteasome subunit beta type-5-A	299	29648	8	6
	IPI00537942	GSA2 Glutamate-1-semialdehyde 2,1-aminomutase 2, chloroplastic	298	50109	6	5
	IPI00543884	IIL1 3-isopropylmalate dehydratase	298	54979	7	7
	IPI00541286	EMB1080 40S ribosomal protein S11-1	297	17946	10	8
	IPI00517979	UBP13 Ubiquitin carboxyl-terminal hydrolase 13	295	130567	11	11
	IPI00538689	CAD9 Isoform 2 of Probable cinnamyl alcohol dehydrogenase 9	293	33232	5	5
	IPI00540464	EMB3003 F12K21.24	293	48490	7	6
	IPI00516766	PHT3;1 mitochondrial phosphate transporter	292	40064	11	10
	IPI00535063	SUVR2 SUVR2; histone-lysine N-methyltransferase/ zinc ion binding	292	81927	5	4
	IPI00523164	ADK2 Adenosine kinase 2	291	37822	7	7
	IPI00547255	AGD2 LL-diaminopimelate aminotransferase, chloroplastic	291	50364	6	5
	IPI00529380	GSA1 Glutamate-1-semialdehyde 2,1-aminomutase 1, chloroplastic	291	50337	6	5
	IPI00537215	IMPA-4 IMPA-4 (IMPORTIN ALPHA ISOFORM 4); binding / protein transporter	291	59409	7	5
	IPI00545655	NFS1 Cysteine desulfurase 1, mitochondrial	290	50263	7	6
	IPI00523822	Serine/threonine-protein phosphatase	290	33885	8	5
	IPI00530828	AT4G21650 subtilase family protein	290	81429	6	5
	IPI00540940	UBP12 Isoform 2 of Ubiquitin carboxyl-terminal hydrolase 12	288	130397	10	10
	IPI00538963	AT5G16130 40S ribosomal protein S7-3	288	22047	10	6
	IPI00523226	AT3G52150 Putative uncharacterized protein F4F15.260	288	59745	7	6
	IPI00542532	MLP423 MLP-like protein 423	285	17044	9	8
	IPI00539739	PMEAMT Phosphoethanolamine N-methyltransferase 2	284	53984	6	5
	IPI00525678	AT1G57660;AT1G57860 60S ribosomal protein L21-2	283	18697	15	9
	IPI00524234	AT5G28060 40S ribosomal protein S24-2	283	15410	6	4
	IPI00540205	SKP1 SKP1-like protein 1A	282	17846	5	4
	IPI00535189	AT5G02960 40S ribosomal protein S23-2	282	15726	10	6
	IPI00542357	XPL1 Phosphoethanolamine N-methyltransferase 1	281	56067	7	6
	IPI00530988	EDA9 EDA9 (embryo sac development arrest 9); ATP binding	278	63286	9	8
	IPI00529975	PSBB Photosystem II CP47 chlorophyll apoprotein	278	56001	6	6
	IPI00527600	PSBC photosystem II 44 kDa protein	277	51835	6	6
	IPI00534510	ILA binding	276	284599	7	7
	IPI00535542	RAN2 GTP-binding nuclear protein Ran-2	274	25047	5	4
	IPI00529675	AT1G02080 transcriptional regulator-related	273	269717	5	4
	IPI00527352	MOD1 MOD1 (MOSAIC DEATH 1); enoyl-[acyl-carrier-protein] reductase (NADH)/ enoyl-[acyl-carrier-protein] reductase/ oxidoreductase	273	41188	7	6
	IPI00535530	KAB1 KAB1 (POTASSIUM CHANNEL BETA SUBUNIT); oxidoreductase/ potassium channel	270	36516	7	7
	IPI00516448	AT4G11380 Beta-adaptin-like protein B	270	99309	8	5
	IPI00530498	TPS7 Probable alpha,alpha-trehalose-phosphate synthase [UDP-forming] 7	268	96626	7	7
	IPI00538194	AT2G44060 late embryogenesis abundant family protein / LEA family protein	268	36014	7	7
	IPI00533416	SRPK4 SRPK4 (Ser/Arg-rich protein kinase 4); kinase/ protein kinase	268	59356	6	5
	IPI00544503	PBG1 Proteasome subunit beta type-4	267	27634	5	5
	IPI00542391	ADG1 Glucose-1-phosphate adenylyltransferase small subunit, chloroplastic	267	56615	10	9
	IPI00540999	CSI1 binding	265	230562	7	6
	IPI00516649	- Translation initiation factor 3-like protein	265	48615	4	4
	IPI00538456	JR1 Myrosinase-binding protein-like At3g16470	264	48467	5	5
	IPI00529850	GALK Galactokinase	264	54307	4	4
	IPI00531888	AK-HSDH I Bifunctional aspartokinase/homoserine dehydrogenase 1, chloroplastic	262	99341	3	3
	IPI00517911	AT4G25740 40S ribosomal protein S10-1	258	19435	12	8
	IPI00539833	FTSZ2-1 Cell division protein ftsZ homolog 2-1, chloroplastic	257	50690	5	4
	IPI00519549	FER1 Ferritin-1, chloroplastic	257	28160	7	6
	IPI00536616	emb1507 emb1507 (embryo defective 1507); ATP binding / ATP-dependent helicase/ helicase/ nucleic acid binding / nucleoside-triphosphatase/ nucleotide binding	256	246950	8	8
	IPI00520641	CAT2 Catalase-2	255	56895	10	7
	IPI00530233	ALDH11A3 NADP-dependent glyceraldehyde-3-phosphate dehydrogenase	254	53026	9	5
	IPI00519788	AT5G15520 40S ribosomal protein S19-2	253	15807	8	6
	IPI00540173	GSTU20 Glutathione S-transferase TAU20	253	24991	8	5
	IPI00520920	SAR2 GTP-binding protein SAR1A	252	22016	5	4
	IPI00542822	PP2AA2 Serine/threonine-protein phosphatase 2A 65 kDa regulatory subunit A beta isoform	252	65556	8	5
	IPI00518152	PKT2 Isoform 1 of 3-ketoacyl-CoA thiolase 5, peroxisomal	251	47925	6	5
	IPI00534999	PDX1.1 Pyridoxal biosynthesis protein PDX1.1	251	32841	5	4
	IPI00532114	AT3G09500 60S ribosomal protein L35-1	249	14276	8	6
	IPI00521649	CDC2 Cyclin-dependent kinase A-1	249	34009	8	7
	IPI00524559	CHLM CHLM (magnesium-protoporphyrin IX methyltransferase); magnesium protoporphyrin IX methyltransferase	249	33775	7	7
	IPI00518294	G2484-1 ATG2484-1; RNA binding	248	217938	5	5
	IPI00537286	RPS15 40S ribosomal protein S15-1	246	17118	8	4
	IPI00545953	CXIP2 Monothiol glutaredoxin-S16, chloroplastic	246	32186	4	4
	IPI00544271	AT5G54600 50S ribosomal protein L24, chloroplastic	244	21963	5	3
	IPI00529641	ATIM ATIM	244	128822	15	1
	IPI00519660	AAT Isoform 2 of Bifunctional aspartate aminotransferase and glutamate/aspartate-prephenate aminotransferase	243	46010	6	6
	IPI00525904	FIB1 rRNA 2~-O-methyltransferase fibrillarin 1	242	32809	6	6
	IPI00532772	GSR2 Glutamine synthetase cytosolic isozyme 1-2	242	39183	8	2
	IPI00540937	AT5G47690 binding	241	181097	6	6
	IPI00760344	AT5G11200;AT5G11170 Isoform 1 of DEAD-box ATP-dependent RNA helicase 15	241	48307	5	4
	IPI00521214	NDPK1 NDPK1; ATP binding / nucleoside diphosphate kinase	240	18802	4	3
	IPI00524453	REN1 REN1 (ROP1 ENHANCER 1); Rho GTPase activator/ Rho GTPase binding / phosphoinositide binding	240	101909	7	7
	IPI00524723	DRP3B Isoform 1 of Dynamin-related protein 3B	240	86590	6	6
	IPI00529020	AT4G02930 Elongation factor Tu, mitochondrial	240	49379	5	4
	IPI00520167	AT3G03940 protein kinase family protein	239	77944	8	8
	IPI00544908	RSR4 Pyridoxal biosynthesis protein PDX1.3	239	33195	5	4
	IPI00524898	AT3G14120 unknown protein	239	125247	6	4
	IPI00539905	AT1G20950 Phosphofructokinase family protein	238	67076	5	5
	IPI00547336	AT2G44530 Ribose-phosphate pyrophosphokinase 5, chloroplastic	237	42598	5	5
	IPI00521033	MEE5 MEE5 (MATERNAL EFFECT EMBRYO ARREST 5); GTP binding / GTPase/ translation elongation factor/ translation factor, nucleic acid binding	236	110372	11	10
	IPI00519008	rps7;RPS7.2;RPS7.1 30S ribosomal protein S7, chloroplastic	236	17347	7	6
	IPI00524294	ASN2 ASN2 (ASPARAGINE SYNTHETASE 2); asparagine synthase	236	65117	9	8
	IPI00527838	EIF2 Eukaryotic translation initiation factor 3 subunit F	236	31842	5	5
	IPI00537921	RPL15 50S ribosomal protein L15, chloroplastic	235	29689	9	8
	IPI00536574	RPOA DNA-directed RNA polymerase subunit alpha	233	38113	8	8
	IPI00546532	AT5G09510 40S ribosomal protein S15-4	233	17061	7	4
	IPI00541863	XYL1 Alpha-xylosidase	232	102333	5	4
	IPI00938833	AT4G16180 unknown protein	228	92311	7	6
	IPI00538968	CLPP3 ATP-dependent Clp protease proteolytic subunit 3, chloroplastic	228	33903	5	4
	IPI00534551	AT1G09310 unknown protein	228	19935	5	3
	IPI00524759	GER3 Germin-like protein subfamily 3 member 3	228	21822	6	3
	IPI00548457	RCN1 Serine/threonine-protein phosphatase 2A 65 kDa regulatory subunit A alpha isoform	227	65452	8	6
	IPI00535269	AT5G57290 60S acidic ribosomal protein P3-2	226	11856	2	1
	IPI00532524	AT2G20420 Succinyl-CoA ligase [ADP-forming] subunit beta, mitochondrial	226	45317	5	2
	IPI00536932	GME GDP-mannose 3,5-epimerase	225	42731	5	4
	IPI00542509	AT5G61170 40S ribosomal protein S19-3	224	15687	6	5
	IPI00542315	AT4G23680 major latex protein-related / MLP-related	224	17463	3	3
	IPI00547132	AT5G40270 metal-dependent phosphohydrolase HD domain-containing protein	224	54639	6	5
	IPI00520484	AT2G29320 tropinone reductase, putative / tropine dehydrogenase, putative	223	28759	6	5
	IPI00524652	AT3G14990 4-methyl-5(b-hydroxyethyl)-thiazole monophosphate biosynthesis protein, putative	223	41831	4	4
	IPI00524837	PRPL11 50S ribosomal protein L11, chloroplastic	223	23134	6	6
	IPI00538906	GAMMA CAL1 Uncharacterized protein At5g63510, mitochondrial	222	27552	5	5
	IPI00520181	emb1473 50S ribosomal protein L13, chloroplastic	222	26772	5	4
	IPI00543036	AT3G05060 Probable nucleolar protein 5-2	221	58966	7	4
	IPI00542239	P5CS2 Delta-1-pyrroline-5-carboxylate synthase B	221	78822	7	7
	IPI00521885	AT3G11830 chaperonin, putative	220	59739	7	6
	IPI00527199	AT3G45030;AT5G62300 40S ribosomal protein S20-1	220	13870	5	3
	IPI00516681	AT2G37190 60S ribosomal protein L12-1	219	17931	5	5
	IPI00537053	AT2G27710 60S acidic ribosomal protein P2-2	218	11437	6	5
	IPI00655471	GSTU19 ATGSTU19 (GLUTATHIONE S-TRANSFERASE TAU 19); glutathione binding / glutathione transferase	218	25634	5	4
	IPI00536187	AT5G10160 beta-hydroxyacyl-ACP dehydratase, putative	218	24108	9	7
	IPI00547060	AT1G17745 D-3-phosphoglycerate dehydrogenase, chloroplastic	218	66413	4	3
	IPI00545784	AT5G19370 rhodanese-like domain-containing protein / PPIC-type PPIASE domain-containing protein	218	32959	7	6
	IPI00530457	TRX z Isoform 1 of Thioredoxin-like protein CITRX, chloroplastic	217	20657	4	3
	IPI00516758	RPL14 50S ribosomal protein L14, chloroplastic	216	13573	7	7
	IPI00537093	ACLB-2 ATP-citrate synthase beta chain protein 2	216	65786	5	5
	IPI00543486	AT1G09620 ATP binding / aminoacyl-tRNA ligase/ leucine-tRNA ligase/ nucleotide binding	216	123372	6	5
	IPI00535440	GSTL3 In2-1 protein, putative	215	27073	3	3
	IPI00520957	AT1G32900 Probable granule-bound starch synthase 1, chloroplastic/amyloplastic	215	66836	5	4
	IPI00524027	SHD Endoplasmin homolog	214	94146	7	6
	IPI00518456	- Putative uncharacterized protein F7A10.13	211	28102	6	5
	IPI00534151	UXS5 UXS5; UDP-glucuronate decarboxylase/ catalytic	211	38365	8	7
	IPI00532023	ASP3 Aspartate aminotransferase, chloroplastic	210	48923	8	7
	IPI00519439	LIN2 Coproporphyrinogen-III oxidase, chloroplastic	209	43769	6	6
	IPI00543565	PMSR4 Peptide methionine sulfoxide reductase A4, chloroplastic	209	28626	4	4
	IPI00523187	LHCA4 Chlorophyll a-b binding protein 4, chloroplastic	208	27716	7	5
	IPI00523129	PSAD-1 Photosystem I reaction center subunit II-1, chloroplastic	208	22584	6	5
	IPI00536631	LINC4 Putative nuclear matrix constituent protein 1-like protein	207	121148	6	6
	IPI00530839	UPL2 E3 ubiquitin-protein ligase UPL2	207	403365	4	4
	IPI00542269	LHCB4.2 Isoform 1 of Chlorophyll a-b binding protein CP29.2, chloroplastic	207	31174	5	5
	IPI00541324	THI1 Thiazole biosynthetic enzyme, chloroplastic	206	36641	8	6
	IPI00528817	F5M15.9	206	22779	5	3
	IPI00530209	HDS HDS (4-HYDROXY-3-METHYLBUT-2-ENYL DIPHOSPHATE SYNTHASE); 4 iron, 4 sulfur cluster binding / 4-hydroxy-3-methylbut-2-en-1-yl diphosphate synthase	204	82204	7	5
	IPI00541477	ATMIN7 ATMIN7 (ARABIDOPSIS THALIANA HOPM INTERACTOR 7); guanyl-nucleotide exchange factor/ protein binding	203	194932	4	4
	IPI00525582	PDH-E1 ALPHA T25K16.8	203	75232	5	5
	IPI00539872	KAS III 3-oxoacyl-[acyl-carrier-protein] synthase III, chloroplastic	203	42820	3	3
	IPI00535877	PSAF Photosystem I reaction center subunit III, chloroplastic	202	24158	5	4
	IPI00529692	APX4 Thylakoid lumenal 29 kDa protein, chloroplastic	202	37911	4	4
	IPI00520787	AT5G46580 Pentatricopeptide repeat-containing protein At5g46580, chloroplastic	201	80828	5	5
	IPI00545955	AT5G41670 6-phosphogluconate dehydrogenase family protein	201	53284	5	5
	IPI00516553	EIF2 BETA Eukaryotic translation initiation factor 2 subunit beta	200	30644	7	7
	IPI00524780	PAD2 Proteasome subunit alpha type-7-B	199	27307	5	5
	IPI00524792	RPS1 RPS1 (RIBOSOMAL PROTEIN S1); RNA binding / structural constituent of ribosome	199	45082	8	8
	IPI00533679	HTA7 Probable histone H2A.5	199	15899	4	3
	IPI00528946	AT4G15000 60S ribosomal protein L27-3	198	15598	6	4
	IPI00538961	RGP1 UDP-arabinopyranose mutase 1	198	40602	11	6
	IPI00528839	XTH4 Xyloglucan endotransglucosylase/hydrolase protein 4	197	34269	4	4
	IPI00656812	AT5G66420 unknown protein	196	80668	7	6
	IPI00537614	GRP2 GRP2 (GLYCINE RICH PROTEIN 2); double-stranded DNA binding / mRNA binding / nucleic acid binding / single-stranded DNA binding	196	19141	2	1
	IPI00529344	rpl2;RPL2.2;RPL2.1 50S ribosomal protein L2, chloroplastic	196	29846	4	4
	IPI00530283	MVA1 Isoform 2 of Hydroxymethylglutaryl-CoA synthase	196	45177	7	7
	IPI00522785	AT2G40510 40S ribosomal protein S26-2	196	14832	4	4
	IPI00524372	NRPB2 DNA-directed RNA polymerase II subunit RPB2	195	134933	3	3
	IPI00544942	LPD1 LPD1 (LIPOAMIDE DEHYDROGENASE 1); dihydrolipoyl dehydrogenase	195	60719	6	6
	IPI00531108	RH8 DEAD-box ATP-dependent RNA helicase 8	195	57651	8	7
	IPI00535368	ARP4 Actin-related protein 4	194	48905	4	3
	IPI00546571	PME3 Pectinesterase/pectinesterase inhibitor 3	194	64216	4	4
	IPI00525994	AT5G47190 50S ribosomal protein L19-2, chloroplastic	194	25453	5	5
	IPI00524382	PMH2 DEAD-box ATP-dependent RNA helicase 53	193	65319	5	5
	IPI00545635	PGM3 Probable phosphoglucomutase, cytoplasmic 1	193	63131	6	5
	IPI00522535	EIF3C Eukaryotic translation initiation factor 3 subunit C	192	102884	6	5
	IPI00537168	AT5G45775;RPL16B;AT3G58700 Isoform 1 of 60S ribosomal protein L11-2	190	20848	8	7
	IPI00548815	AT5G51110 4-alpha-hydroxytetrahydrobiopterin dehydratase	190	23882	5	3
	IPI00518308	AT5G02450 60S ribosomal protein L36-3	190	12182	6	5
	IPI00523591	AT2G36580 pyruvate kinase, putative	190	57472	4	4
	IPI00534676	CYSC1 CYSC1 (CYSTEINE SYNTHASE C1); L-3-cyanoalanine synthase/ cysteine synthase	189	39902	6	6
	IPI00522326	AT2G05220 40S ribosomal protein S17-2	189	15941	7	5
	IPI00521771	AT3G22230 60S ribosomal protein L27-2	189	15605	6	4
	IPI00536129	GRH1 GRR1-like protein 1	188	65606	5	4
	IPI00544899	XPO1A XPO1A; protein binding / protein transporter/ receptor	188	123164	4	4
	IPI00523994	HPR HPR; glycerate dehydrogenase/ poly(U) binding	187	42221	5	5
	IPI00516486	TIP2 Aquaporin TIP1-2	186	25832	2	1
	IPI00516535	AT5G45620 26S proteasome regulatory subunit, putative	186	44140	5	5
	IPI00522443	RPL24A 60S ribosomal protein L24-1	185	18838	3	3
	IPI00533452	AT5G36230 Gb|AAD26879.1	184	49308	5	5
	IPI00516239	HSP91 HSP91; ATP binding	184	91692	5	5
	IPI00528096	AT2G27720 60S acidic ribosomal protein P2-1	183	11445	5	5
	IPI00524217	ANNAT4 Annexin D4	182	36199	2	2
	IPI00522168	AT5G16960 NADP-dependent oxidoreductase, putative	182	38108	4	3
	IPI00533497	PYK10 Beta-glucosidase 23	182	59683	9	6
	IPI00529233	NQR NQR; binding / catalytic/ oxidoreductase/ zinc ion binding	182	67901	4	4
	IPI00518094	AT3G58570 DEAD-box ATP-dependent RNA helicase 52	179	69199	5	4
	IPI00528468	AT3G28715 V-type proton ATPase subunit d2	179	40761	5	4
	IPI00526781	AT2G25450 Probable 2-oxoacid dependent dioxygenase	179	40325	6	5
	IPI00517389	AT4G10450 60S ribosomal protein L9-2	178	21960	6	6
	IPI00539668	PBD2 Proteasome subunit beta type-2-B	177	21970	6	6
	IPI00519354	- Putative uncharacterized protein F19K16.1	177	121198	4	4
	IPI00534156	AT4G18100 60S ribosomal protein L32-1	177	15493	3	2
	IPI00534593	FTSZ1-1 Cell division protein ftsZ homolog 1, chloroplastic	176	45536	2	2
	IPI00785879	AT3G08947 binding / protein transporter	176	96543	3	1
	IPI00519475	ACLB-1 ATP-citrate synthase beta chain protein 1	176	65772	5	5
	IPI00541694	PPC1 Phosphoenolpyruvate carboxylase 1	176	110217	5	5
	IPI00543380	SVR7 unknown protein	176	78192	6	6
	IPI00521382	AT4G00810 60S acidic ribosomal protein P1-2	176	11300	4	3
	IPI00539867	HAP13 HAP13 (HAPLESS 13); protein binding	176	49001	4	3
	IPI00525445	AT2G40590 40S ribosomal protein S26-1	175	14720	4	4
	IPI00517194	AT3G14100 oligouridylate-binding protein, putative	175	47059	6	5
	IPI00520131	U1-70K Isoform Long of U1 small nuclear ribonucleoprotein 70 kDa	175	50358	5	5
	IPI00532169	AT5G25754;AT5G25757 unknown protein	175	60144	7	7
	IPI00529037	AT3G42050 V-type proton ATPase subunit H	174	50253	6	5
	IPI00531614	MDAR6 Isoform 1 of Monodehydroascorbate reductase, chloroplastic	174	53269	4	4
	IPI00523176	PBD1 Proteasome subunit beta type-2-A	174	22526	5	5
	IPI00526642	AT3G54470 Uridine 5~-monophosphate synthase	173	51817	4	4
	IPI00542027	IMPA-6 IMPA-6 (IMPORTIN ALPHA ISOFORM 6); binding / protein transporter	173	59352	3	3
	IPI00528962	GAMMA CA3 GAMMA CA3 (GAMMA CARBONIC ANHYDRASE 3); carbonate dehydratase	173	27820	3	3
	IPI00548998	RPL16 50S ribosomal protein L16, chloroplastic	172	15284	4	4
	IPI00516350	PRK Phosphoribulokinase, chloroplastic	172	44436	5	4
	IPI00520967	RGP2 UDP-arabinopyranose mutase 2	172	40864	12	7
	IPI00547953	IDH-VI Isocitrate dehydrogenase [NAD] catalytic subunit 6, mitochondrial	172	40550	5	4
	IPI00541759	IDH1 Isocitrate dehydrogenase [NAD] regulatory subunit 1, mitochondrial	172	39602	3	2
	IPI00530621	DHAR1 Isoform 1 of Glutathione S-transferase DHAR1, mitochondrial	172	23626	8	7
	IPI00545907	AT3G12290 tetrahydrofolate dehydrogenase/cyclohydrolase, putative	171	31570	4	4
	IPI00544081	ATJ3 Chaperone protein dnaJ 3	171	46415	5	3
	IPI00517776	RPOC1 DNA-directed RNA polymerase subunit beta~	171	78533	5	5
	IPI00546817	RAB1C Ras-related protein RABD2c	171	22304	4	4
	IPI00521658	IMPA-1 Importin subunit alpha-1	171	58608	5	5
	IPI00531742	Hsp89.1 Putative heat-shock protein	170	90900	7	7
	IPI00529157	MAC3B Pre-mRNA-processing factor 19 homolog 2	170	56693	5	5
	IPI00516738	RPS9 30S ribosomal protein S9, chloroplastic	170	22563	5	5
	IPI00535689	RPL22 50S ribosomal protein L22, chloroplastic	170	18575	6	5
	IPI00531132	PSRP5 50S ribosomal protein 5, chloroplastic	170	16351	3	2
	IPI00545677	FTSZ2-2 Cell division protein ftsZ homolog 2-2, chloroplastic	169	50286	3	2
	IPI00525984	AT2G22230 beta-hydroxyacyl-ACP dehydratase, putative	169	24226	7	5
	IPI00530419	ACO1 Aconitate hydratase 1	168	98090	3	3
	IPI00525573	FAB1 3-oxoacyl-[acyl-carrier-protein] synthase II, chloroplastic	168	57562	5	5
	IPI00523211	FUS5 Isoform 1 of COP9 signalosome complex subunit 7	168	29450	5	4
	IPI00545671	WHY3 WHY3 (WHIRLY 3); DNA binding	168	29709	3	3
	IPI00532099	AT1G73110 P-loop containing nucleoside triphosphate hydrolases superfamily protein	167	48295	4	3
	IPI00531735	RPS11 30S ribosomal protein S11, chloroplastic	167	15014	5	4
	IPI00540594	AT5G27770 60S ribosomal protein L22-3	167	14038	4	4
	IPI00539458	CHC1 SWI/SNF complex component SNF12 homolog	166	59233	3	2
	IPI00538921	AT1G76550 Phosphofructokinase family protein	166	67516	4	4
	IPI00516669	CLP2 ATP-dependent Clp protease proteolytic subunit-related protein 2, chloroplastic	166	31189	5	4
	IPI00520057	CCR1 Isoform 1 of Glycine-rich RNA-binding protein 8	166	16569	4	3
	IPI00539247	FVE WD-40 repeat-containing protein MSI4	165	55725	3	3
	IPI00536753	PUR ALPHA-1 Isoform 2 of Transcription factor Pur-alpha 1	165	32082	3	3
	IPI00535863	RPL9 50S ribosomal protein L9, chloroplastic	164	22120	6	6
	IPI00517461	EIF3K Eukaryotic translation initiation factor 3 subunit K	163	25712	4	3
	IPI00524237	AT3G47370 40S ribosomal protein S20-2	162	13684	4	3
	IPI00538987	AT5G53480 importin beta-2, putative	162	96197	4	3
	IPI00529251	MAC3A Pre-mRNA-processing factor 19 homolog 1	161	56831	5	5
	IPI00522405	ARP7 Actin-related protein 7	161	39879	4	4
	IPI00534797	AT5G58490 cinnamoyl-CoA reductase family	161	35734	6	6
	IPI00537413	AT1G71500 Rieske (2Fe-2S) domain-containing protein	161	31708	3	3
	IPI00527418	PP2AA3 Serine/threonine-protein phosphatase 2A 65 kDa regulatory subunit A gamma isoform	161	65475	4	4
	IPI00517828	AT5G47700 60S acidic ribosomal protein P1-3	160	11240	5	4
	IPI00522781	AT1G04530 binding	160	34531	2	1
	IPI00518253	KEG E3 ubiquitin-protein ligase KEG	159	178102	5	4
	IPI00537479	GYRB2 Isoform 1 of DNA gyrase subunit B, mitochondrial	159	81003	5	4
	IPI00522228	SUMO1 Small ubiquitin-related modifier 1	159	10969	4	3
	IPI00517617	AT5G46430 60S ribosomal protein L32-2	159	15465	3	2
	IPI00548989	NOP56 NOP56	159	58636	6	4
	IPI00539131	TUBG1 Tubulin gamma-1 chain	158	53213	3	3
	IPI00533995	PBA1 Proteasome subunit beta type-6	158	25136	5	5
	IPI00535397	AT5G23900 60S ribosomal protein L13-3	158	23471	7	6
	IPI00548609	RPL27 50S ribosomal protein L27, chloroplastic	158	21724	5	4
	IPI00523489	AT1G21440 mutase family protein	158	36284	3	3
	IPI00530126	AT3G18190 chaperonin, putative	157	57739	3	3
	IPI00523743	AT1G41880 60S ribosomal protein L35a-2	157	12791	6	5
	IPI00517629	APE1 APE1	157	31417	3	3
	IPI00547025	RPS2 30S ribosomal protein S2, chloroplastic	156	26887	7	6
	IPI00526113	HA1 ATPase 1, plasma membrane-type	155	104158	5	5
	IPI00522536	CSR1 Acetolactate synthase, chloroplastic	155	72539	2	2
	IPI00542655	AT3G55750 60S ribosomal protein L35a-4	155	12777	6	5
	IPI00544143	PTB3 Polypyrimidine tract-binding protein homolog 3	154	48203	4	4
	IPI00524194	LHCB6 Light harvesting complex photosystem II subunit 6	153	27505	2	2
	IPI00519853	RPL4 50S ribosomal protein L4, chloroplastic	153	30540	7	6
	IPI00528478	AT1G07750 cupin family protein	153	38287	4	4
	IPI00533843	AT2G34730 WPP domain-associated protein	152	94546	3	3
	IPI00516444	IPP2 Isopentenyl-diphosphate Delta-isomerase II, chloroplastic	152	32587	5	5
	IPI00546407	CLPP5 ATP-dependent Clp protease proteolytic subunit 5, chloroplastic	152	32335	3	2
	IPI00534219	AT5G02610 60S ribosomal protein L35-4	151	14322	5	5
	IPI00523017	RBP45B RNA-binding protein 45 (RBP45), putative	151	33409	3	2
	IPI00546779	AT3G20820 leucine-rich repeat family protein	150	39837	3	3
	IPI00522460	TROL Uncharacterized protein At4g01050, chloroplastic	149	49357	4	4
	IPI00523281	TPR2 Topless-related protein 2	149	124681	6	4
	IPI00543619	AT1G24360 3-oxoacyl-[acyl-carrier-protein] reductase, chloroplastic	148	33527	4	4
	IPI00520140	MKK2 Isoform 1 of Mitogen-activated protein kinase kinase 2	148	39823	4	4
	IPI00533281	PTAC3 T6K12.12 protein	148	103054	3	3
	IPI00516646	CSP41A Uncharacterized protein At3g63140, chloroplastic	148	43903	5	5
	IPI00534358	FSD1 Superoxide dismutase [Fe], chloroplastic	147	23776	3	1
	IPI00521340	AT2G41040 Uncharacterized methyltransferase At2g41040, chloroplastic	147	39205	3	3
	IPI00518742	AT1G15930 40S ribosomal protein S12-1	146	15367	3	3
	IPI00542636	MIND Putative septum site-determining protein minD homolog, chloroplastic	146	35668	3	3
	IPI00524633	SHT SHT (SPERMIDINE HYDROXYCINNAMOYL TRANSFERASE); N-acyltransferase/ hydroxycinnamoyltransferase/ spermidine:caffeoyl CoA N-acyltransferase/ spermidine:coumaroyl CoA N-acyltransferase/ spermidine:feruloyl CoA N-acyltransferase/ spermidine:sinapoyl	146	50403	4	4
	IPI00543642	AT3G13670 protein kinase family protein	146	78590	6	6
	IPI00524355	SmD3 SmD3	145	13803	4	3
	IPI00525722	GRF9 14-3-3-like protein GF14 mu	144	29502	5	5
	IPI00521767	MOS6 Importin subunit alpha-2	144	58580	2	2
	IPI00542876	OMT1 Quercetin 3-O-methyltransferase 1	141	39592	4	4
	IPI00517955	RAB8 Ras-related protein RABE1a	141	23924	5	5
	IPI00536659	IDH2 Isoform 2 of Isocitrate dehydrogenase [NAD] regulatory subunit 2, mitochondrial	141	39124	2	2
	IPI00536436	ATPF ATP synthase subunit b, chloroplastic	141	21044	4	3
	IPI00532176	LACS2 Long chain acyl-CoA synthetase 2	141	74341	1	1
	IPI00526422	ACLA-1 ATP-citrate synthase alpha chain protein 1	140	46649	4	4
	IPI00535578	AT3G61200 thioesterase family protein	140	20461	2	1
	IPI00541147	AT3G58140 Phenylalanyl-tRNA synthetase, chloroplastic/mitochondrial	139	49221	2	2
	IPI00548421	AT3G28500 60S acidic ribosomal protein P2-3	139	11728	3	2
	IPI00542976	U1A U1A (SPLICEOSOMAL PROTEIN U1A); RNA binding / nucleic acid binding / nucleotide binding	139	28056	3	3
	IPI00548621	PDX2 Pyridoxal biosynthesis protein PDX2	139	27421	5	5
	IPI00539074	AK-HSDH II Isoform 1 of Bifunctional aspartokinase/homoserine dehydrogenase 2, chloroplastic	138	100187	2	2
	IPI00524120	IPP1 Isopentenyl-diphosphate Delta-isomerase I, chloroplastic	138	33193	5	5
	IPI00532989	AT5G42310 Pentatricopeptide repeat-containing protein At5g42310, mitochondrial	137	79951	2	1
	IPI00524325	PCLPP ATP-dependent Clp protease proteolytic subunit 1	137	22109	2	2
	IPI00540794	AGO4 Protein argonaute 4	136	102776	3	3
	IPI00529697	AT5G59850;RPS15A 40S ribosomal protein S15a-1	136	14795	6	5
	IPI00535943	AT5G14320 30S ribosomal protein S13, chloroplastic	135	19084	4	4
	IPI00517251	CSN5A COP9 signalosome complex subunit 5b	134	39707	3	2
	IPI00518816	AT4G08520 Coatomer subunit zeta-3	134	19864	3	3
	IPI00539059	ATCS Isoform 1 of Citrate synthase 4, mitochondrial	133	52749	3	3
	IPI00521545	CCoAOMT1 Probable caffeoyl-CoA O-methyltransferase At4g34050	133	29137	6	4
	IPI00522358	AT2G01970 endomembrane protein 70, putative	132	68005	4	3
	IPI00538500	AL7 PHD finger protein ALFIN-LIKE 7	132	28268	4	3
	IPI00521762	AT1G60650 glycine-rich RNA-binding protein, putative	132	34376	7	7
	IPI00524703	T1N15.14	131	69429	3	3
	IPI00542715	LHCB4.1 Chlorophyll a-b binding protein CP29.1, chloroplastic	131	31120	3	3
	IPI00536244	AT5G19940 Probable plastid-lipid-associated protein 8, chloroplastic	131	26466	2	2
	IPI00544638	DRH1 Isoform 1 of DEAD-box ATP-dependent RNA helicase 14	131	67686	3	3
	IPI00521106	PAG1 Proteasome subunit alpha type-3	131	27360	3	3
	IPI00533722	FSD2 FSD2 (FE SUPEROXIDE DISMUTASE 2); superoxide dismutase	131	34642	3	3
	IPI00539662	AT4G23690 disease resistance-responsive family protein / dirigent family protein	131	21398	3	3
	IPI00526050	HIT3 zinc-binding protein, putative / protein kinase C inhibitor, putative	130	15990	4	3
	IPI00537748	AL4 PHD finger protein ALFIN-LIKE 4	130	28761	3	1
	IPI00548134	ARA12 Subtilisin-like protease	130	79365	3	3
	IPI00519977	WLIM1 WLIM1; transcription factor/ zinc ion binding	129	21026	3	3
	IPI00529374	OASB Cysteine synthase, chloroplastic/chromoplastic	129	41630	3	3
	IPI00537282	PSBD Photosystem II D2 protein	129	39522	2	2
	IPI00516279	PPR596 Pentatricopeptide repeat-containing protein At1g80270, mitochondrial	129	67240	6	4
	IPI00516481	AT1G64190 6-phosphogluconate dehydrogenase family protein	129	53344	4	4
	IPI00528207	NADP-ME2 ATNADP-ME2 (NADP-malic enzyme 2); malate dehydrogenase (oxaloacetate-decarboxylating) (NADP+)/ malic enzyme/ oxidoreductase, acting on NADH or NADPH, NAD or NADP as acceptor	129	64372	2	2
	IPI00524641	TIM Triosephosphate isomerase, chloroplastic	129	33325	3	2
	IPI00518189	sks5 sks5 (SKU5 Similar 5); copper ion binding / oxidoreductase	128	60003	3	3
	IPI00530722	AT3G20790 oxidoreductase family protein	128	38554	3	3
	IPI00531533	SS2 AtSS2 (starch synthase 2); transferase, transferring glycosyl groups	128	87538	3	2
	IPI00531152	MAG1 MAG1 (MAIGO 1); hydrolase/ protein serine/threonine phosphatase	128	20955	2	1
	IPI00538679	ECT2 ECT2; protein binding	128	72431	2	2
	IPI00541484	ARA1 L-arabinokinase	127	114189	3	3
	IPI00545769	AT3G21650 Serine/threonine protein phosphatase 2A 59 kDa regulatory subunit B~ zeta isoform	127	61692	8	5
	IPI00523487	SPDS1 Spermidine synthase 1	127	41653	3	3
	IPI00532845	AT1G35680 50S ribosomal protein L21, chloroplastic	126	24024	5	5
	IPI00547640	AT5G64270 splicing factor, putative	126	141361	4	3
	IPI00536718	AT2G40290 eukaryotic translation initiation factor 2 subunit 1, putative / eIF-2A, putative / eIF-2-alpha, putative	126	38723	3	2
	IPI00530795	AT3G29320 glucan phosphorylase, putative	126	108517	4	4
	IPI00543013	WHY1 WHY1 (WHIRLY 1); DNA binding / telomeric DNA binding	125	29040	2	2
	IPI00545883	PSBO1 Oxygen-evolving enhancer protein 1-1, chloroplastic	124	35121	3	3
	IPI00520522	EMB1968 emb1968 (embryo defective 1968); ATP binding / ATPase/ DNA binding / DNA clamp loader/ nucleoside-triphosphatase/ nucleotide binding	124	37484	2	2
	IPI00526684	AT3G14240 subtilase family protein	124	82532	3	2
	IPI00534442	GAD2 Glutamate decarboxylase 2	124	56105	3	3
	IPI00529601	AT4G19006 26S proteasome regulatory subunit, putative	124	43993	3	3
	IPI00517864	APT1 Isoform 2 of Adenine phosphoribosyltransferase 1, chloroplastic	124	19727	3	3
	IPI00517332	Tudor2 tudor domain-containing protein / nuclease family protein	123	107675	3	3
	IPI00526726	AT3G02560 40S ribosomal protein S7-2	123	22182	6	6
	IPI00546467	VAR2 ATP-dependent zinc metalloprotease FTSH 2, chloroplastic	123	74111	5	4
	IPI00528626	alpha-ADR Isoform 1 of AP-2 complex subunit alpha-1	123	112078	3	3
	IPI00540868	AT3G62310 RNA helicase, putative	123	82641	2	2
	IPI00520790	AT3G55770 LIM domain-containing protein	123	21650	5	4
	IPI00541878	AT3G09980 unknown protein	123	20575	7	6
	IPI00535376	AT3G53740 Isoform 1 of 60S ribosomal protein L36-2	122	12668	7	6
	IPI00521273	AT5G13780 GCN5-related N-acetyltransferase, putative	121	21701	3	2
	IPI00526634	ACLA-3 ATP-citrate synthase alpha chain protein 3	121	46916	4	4
	IPI00534820	AT3G17020 universal stress protein (USP) family protein	121	17764	3	2
	IPI00529246	SSR16 SSR16 (SMALL SUBUNIT RIBOSOMAL PROTEIN 16); structural constituent of ribosome	121	12691	2	2
	IPI00534977	GLN1.3 Glutamine synthetase cytosolic isozyme 1-3	120	38570	1	1
	IPI00531971	AT1G18060 unknown protein	120	25182	3	3
	IPI00525404	AT5G18420 unknown protein	120	50042	2	2
	IPI00525254	GLX1 ATGLX1 (GLYOXALASE I HOMOLOG); lactoylglutathione lyase/ metal ion binding	120	31908	7	5
	IPI00528276	ATPD ATPD (ATP SYNTHASE DELTA-SUBUNIT GENE); hydrogen ion transporting ATP synthase, rotational mechanism / proton-transporting ATPase, rotational mechanism	119	25653	2	2
	IPI01019403	RPS4;AT2G07734 ribosomal protein S4	119	42999	2	2
	IPI00544876	SBPASE Sedoheptulose-1,7-bisphosphatase, chloroplastic	119	42388	4	3
	IPI00546447	MSD1 Superoxide dismutase [Mn], mitochondrial	118	25428	2	2
	IPI00527854	PLDALPHA1 Phospholipase D alpha 1	118	91790	4	4
	IPI00531013	AT1G76010 nucleic acid binding	118	37360	3	3
	IPI00518329	SFGH S-formylglutathione hydrolase	118	31635	3	3
	IPI00517517	PMM Phosphomannomutase	118	27744	3	3
	IPI00520971	AT5G43060 cysteine proteinase, putative / thiol protease, putative	118	51171	3	3
	IPI00517879	ROC4 Peptidyl-prolyl cis-trans isomerase CYP20-3, chloroplastic	118	28190	5	4
	IPI00544052	AT2G03820 nonsense-mediated mRNA decay NMD3 family protein	118	59256	3	3
	IPI00532482	PIP2A Aquaporin PIP2-1	117	30455	4	3
	IPI00545108	AT4G17560 50S ribosomal protein L19-1, chloroplastic	117	25503	4	4
	IPI00525202	MC4 Metacaspase-4	116	45455	3	2
	IPI00539231	AT2G37660 Uncharacterized protein At2g37660, chloroplastic	116	34858	4	4
	IPI00547045	ESM1 GDSL esterase/lipase ESM1	116	44032	4	3
	IPI00548907	AT3G13120 30S ribosomal protein S10, chloroplastic	115	20824	3	2
	IPI00521134	PRXIIF Peroxiredoxin-2F, mitochondrial	115	21432	2	2
	IPI00545039	PHS2 Alpha-glucan phosphorylase, H isozyme	115	95100	4	3
	IPI00516381	AT3G29410 Terpenoid synthase 25	115	70180	2	2
	IPI00518538	AT3G07480 electron carrier/ iron-sulfur cluster binding	115	17591	2	2
	IPI00544160	NAP7 ABC transporter I family member 6, chloroplastic	115	36908	3	3
	IPI00540190	SUS4 SUS4; UDP-glycosyltransferase/ sucrose synthase/ transferase, transferring glycosyl groups	115	92944	5	4
	IPI00523359	MTO2 Threonine synthase 1, chloroplastic	114	57740	4	4
	IPI00524965	AT4G39200 40S ribosomal protein S25-4	114	12046	5	5
	IPI00532605	AT3G18760 ribosomal protein S6 family protein	114	15956	2	2
	IPI00539169	TRN1 TRN1 (TRANSPORTIN 1); protein transporter	114	99572	3	3
	IPI00539253	AT5G18190 protein kinase family protein	114	76936	4	4
	IPI00529610	CLPR1 ATP-dependent Clp protease proteolytic subunit-related protein 1, chloroplastic	114	42600	3	3
	IPI00533632	AT5G47870 unknown protein	114	21396	3	3
	IPI00547481	AT3G18490 aspartyl protease family protein	113	53201	2	2
	IPI00547553	VCL1 VCL1	113	96570	2	2
	IPI00542534	SIR SIR; sulfite reductase (ferredoxin)/ sulfite reductase	113	71905	3	3
	IPI00554418	RPS12A;RPS12B;RPS12C 30S ribosomal protein S12, chloroplastic	113	13756	3	2
	IPI00524673	CID12 CID12; RNA binding	113	36757	2	1
	IPI00541405	SVB unknown protein	113	18395	3	3
	IPI00541951	TUF V-type proton ATPase subunit E1	112	26044	5	5
	IPI00526044	IMS1 2-isopropylmalate synthase 2, chloroplastic	112	68094	2	2
	IPI00540388	AT4G00620 tetrahydrofolate dehydrogenase/cyclohydrolase, putative	111	38717	2	2
	IPI00536030	EMB2761 EMB2761 (EMBRYO DEFECTIVE 2761); ATP binding / aminoacyl-tRNA ligase/ ligase, forming aminoacyl-tRNA and related compounds / nucleotide binding / threonine-tRNA ligase	111	74737	3	3
	IPI00524268	DELTA-TIP Aquaporin TIP2-1	111	25011	1	1
	IPI00535798	AT5G13430 ubiquinol-cytochrome C reductase iron-sulfur subunit, mitochondrial, putative / Rieske iron-sulfur protein, putative	111	29589	3	2
	IPI00529872	AT2G30050 transducin family protein / WD-40 repeat family protein	111	32622	2	2
	IPI00529076	AT1G12000 F12F1.13 protein	110	62390	1	1
	IPI00538064	ATP5 ATP synthase subunit O, mitochondrial	110	26305	4	4
	IPI00527602	TCP-1 T-complex protein 1 subunit alpha	109	59192	3	3
	IPI00535727	LACS1 Long chain acyl-CoA synthetase 1	109	74550	3	3
	IPI00546026	AT4G32260 ATP synthase family	109	23903	3	3
	IPI00522927	AT3G06670 binding	108	97229	2	2
	IPI00517653	AT2G30200 binding / catalytic/ transferase	108	38956	4	4
	IPI00537507	AT3G28980 unknown protein	108	48805	5	5
	IPI00517121	AT1G54570 Acyltransferase-like protein At1g54570, chloroplastic	108	78154	2	2
	IPI00530627	MPPBETA Isoform 2 of Probable mitochondrial-processing peptidase subunit beta	108	59575	5	4
	IPI00525019	AT2G31810 acetolactate synthase small subunit, putative	107	47198	4	4
	IPI00530130	HCEF1 Fructose-1,6-bisphosphatase, chloroplastic	107	45134	1	1
	IPI00519731	OASA1 Cysteine synthase	107	52980	5	5
	IPI00536907	RPS11-BETA 40S ribosomal protein S11-3	107	17738	5	5
	IPI00516684	CLA1 Probable 1-deoxy-D-xylulose-5-phosphate synthase, chloroplastic	107	76784	2	2
	IPI00519358	AT1G02890 Uncharacterized protein At1g02890.1	106	136739	3	2
	IPI00521168	AT2G32060 40S ribosomal protein S12-2	106	15319	3	3
	IPI00534146	CLPP6 ATP-dependent Clp protease proteolytic subunit 6, chloroplastic	106	29363	2	2
	IPI00543636	AIR12 AIR12; extracellular matrix structural constituent	105	27909	3	2
	IPI00518871	PCNA2 Proliferating cell nuclear antigen 2	105	29203	2	2
	IPI00524378	YAK1 protein kinase family protein	105	105457	2	2
	IPI00531318	E1 ALPHA Pyruvate dehydrogenase E1 component subunit alpha-1, mitochondrial	105	43032	1	1
	IPI00540964	SEC5A Exocyst complex component 2	104	121826	3	3
	IPI00520007	FUM1 Fumarate hydratase 1, mitochondrial	104	52966	1	1
	IPI00544672	EIF3A Eukaryotic translation initiation factor 3 subunit A	104	114229	5	5
	IPI00536832	EIF3G1 eukaryotic translation initiation factor 3G / eIF3g	103	32694	3	3
	IPI00522514	PPa5 AtPPa5 (Arabidopsis thaliana pyrophosphorylase 5); inorganic diphosphatase/ pyrophosphatase	103	24694	3	3
	IPI00541304	MTHFR2 Methylenetetrahydrofolate reductase 2	103	66759	2	2
	IPI00546372	AT5G14910 heavy-metal-associated domain-containing protein	103	18945	2	2
	IPI00544875	MTHFR1 Isoform 1 of Methylenetetrahydrofolate reductase 1	102	66246	2	2
	IPI00532410	AT3G15000 Uncharacterized protein At3g15000, mitochondrial	102	42843	3	3
	IPI00533639	AT3G53890 40S ribosomal protein S21-1	102	9068	1	1
	IPI00541412	FSD3 FSD3 (FE SUPEROXIDE DISMUTASE 3); superoxide dismutase	102	30341	2	2
	IPI00518907	UREG UREG (UREASE ACCESSORY PROTEIN G); ATP binding / metal ion binding / nickel ion binding / nucleotide binding	102	30064	2	2
	IPI00533633	SCO1 SCO1 (SNOWY COTYLEDON 1); ATP binding / translation elongation factor/ translation factor, nucleic acid binding	101	86003	3	3
	IPI00534123	BGAL8 Beta-galactosidase 8	101	93151	1	1
	IPI00544391	AT1G73380 unknown protein	100	47312	4	4
	IPI00545483	AT5G19760 dicarboxylate/tricarboxylate carrier	99	31891	2	2
	IPI00535478	GSTF10 Glutathione S-transferase ERD13	99	24215	3	3
	IPI00545279	BOU Mitochondrial carnitine/acylcarnitine carrier-like protein	99	31003	3	3
	IPI00516411	AT4G26870 aspartyl-tRNA synthetase, putative / aspartate--tRNA ligase, putative	99	60295	2	2
	IPI00548801	AT1G55210 disease resistance response	98	20605	3	2
	IPI00516885	PSAB Photosystem I P700 chlorophyll a apoprotein A2	98	82423	2	2
	IPI00530864	SAR1 SAR1	98	169179	3	2
	IPI00546579	FYPP3 Phytochrome-associated serine/threonine protein phosphatase 3	98	34823	3	3
	IPI00534781	AT2G34560 katanin, putative	98	43976	4	3
	IPI00545622	PEX5 Peroxisome biogenesis protein 5	97	80861	1	1
	IPI00519674	AT3G07030 nucleic acid binding	97	42476	1	1
	IPI00540928	IAR4 Pyruvate dehydrogenase E1 component subunit alpha-2, mitochondrial	97	43331	1	1
	IPI00527555	AT1G25155;AT1G24909;AT1G25083 anthranilate synthase beta subunit, putative	97	24676	2	2
	IPI00526224	RPS18 30S ribosomal protein S18, chloroplastic	96	12053	3	3
	IPI00532757	UEV1D-4 Isoform 2 of Ubiquitin-conjugating enzyme E2 variant 1D	96	16621	1	1
	IPI00517618	AT1G75280 Isoflavone reductase homolog P3	95	33716	12	3
	IPI00518534	AT4G15020 DNA binding / protein dimerization	95	86589	2	2
	IPI00518990	AT3G02200 proteasome family protein	95	46755	2	2
	IPI00534712	AT1G45230 defective chloroplasts and leaves protein-related / DCL protein-related	95	25432	1	1
	IPI00525158	VHA-A3 VHA-A3 (VACUOLAR PROTON ATPASE A3); ATPase	95	92774	2	1
	IPI00517944	AT1G18270 ketose-bisphosphate aldolase class-II family protein	95	146950	2	2
	IPI00544466	NRPB3 DNA-directed RNA polymerase II subunit RPB3-A	94	35439	3	3
	IPI00528480	AT2G34590 transketolase family protein	94	43987	3	3
	IPI00546862	RPS8 30S ribosomal protein S8, chloroplastic	94	15470	3	3
	IPI00538173	TPX1 Peroxiredoxin-2B	94	17417	2	2
	IPI00541880	PTAC2 Pentatricopeptide repeat-containing protein At1g74850, chloroplastic	94	96264	2	2
	IPI00544363	RD19 Cysteine proteinase RD19a	94	40393	3	3
	IPI00547034	EIF2 GAMMA EIF2 GAMMA; translation factor, nucleic acid binding / translation initiation factor	93	50821	2	2
	IPI00548235	AT5G55670 RNA recognition motif (RRM)-containing protein	93	76386	3	2
	IPI00535884	AT3G22850 unknown protein	93	27090	3	2
	IPI00524128	AT1G51100 unknown protein	93	24146	2	1
	IPI00547722	ATFP8 Ras-related protein RABD1	92	22710	2	2
	IPI00530401	PPC2 Phosphoenolpyruvate carboxylase 2	91	109684	3	3
	IPI00531072	HCF164 Thioredoxin-like protein HCF164, chloroplastic	91	28727	2	2
	IPI00516316	RAP RAP	91	75632	1	1
	IPI00524936	PRL1 Protein pleiotropic regulatory locus 1	91	53975	2	2
	IPI00534382	ROC5 Peptidyl-prolyl cis-trans isomerase CYP18-4	91	18366	3	2
	IPI00530007	ATU2AF35A Splicing factor U2af small subunit A	91	34551	3	3
	IPI00548611	AOC4 Allene oxide cyclase 4, chloroplastic	91	27792	3	3
	IPI00527702	AT4G24830 Argininosuccinate synthase, chloroplastic	90	53812	2	2
	IPI00548301	IMD1 3-isopropylmalate dehydrogenase 3, chloroplastic	90	44134	2	2
	IPI00525379	AT1G60070 AP-1 complex subunit gamma-2	90	94610	1	1
	IPI00521801	emb1624 Eukaryotic translation initiation factor 6-2	90	26465	2	2
	IPI00548733	RPS17 30S ribosomal protein S17, chloroplastic	90	16272	3	3
	IPI00532582	PSBQA Isoform 2 of Oxygen-evolving enhancer protein 3-1, chloroplastic	90	23781	2	2
	IPI00524985	TRP1 Anthranilate phosphoribosyltransferase, chloroplastic	89	46491	2	2
	IPI00535046	RFC2 Replication factor C 2	89	36724	1	1
	IPI00534160	FER4 Ferritin-4, chloroplastic	89	29011	2	2
	IPI00545571	GSH2 Glutathione synthetase, chloroplastic	89	60233	2	2
	IPI00535711	ERD1 Chaperone protein ClpD, chloroplastic	89	103171	2	2
	IPI00517163	BTI1 Reticulon-like protein B1	88	30509	3	3
	IPI00534589	ERMO2 Protein transport protein Sec24-like At3g07100	88	113887	2	2
	IPI00540256	PRF1 Profilin-1	88	14257	2	2
	IPI00540850	CER2 CER2 (ECERIFERUM 2); transferase/ transferase, transferring acyl groups other than amino-acyl groups	88	47208	2	2
	IPI00520311	AT3G59020 binding / protein transporter	88	117565	1	1
	IPI00547186	AT1G48350 50S ribosomal protein L18, chloroplastic	88	18715	2	2
	IPI00525190	CYS1 Cysteine proteinase inhibitor 1	88	11249	1	1
	IPI00525191	AT5G12470 unknown protein	88	41297	2	2
	IPI00516670	AT3G28830 unknown protein	88	55466	3	3
	IPI00547030	PREP1 Presequence protease 1, chloroplastic/mitochondrial	88	120939	2	2
	IPI00546385	RPE RPE; catalytic/ ribulose-phosphate 3-epimerase	87	29990	2	2
	IPI00518245	AT1G48860 3-phosphoshikimate 1-carboxyvinyltransferase, putative / 5-enolpyruvylshikimate-3-phosphate, putative / EPSP synthase, putative	87	55796	3	2
	IPI00525999	AT4G25890 60S acidic ribosomal protein P3-1	87	11842	1	1
	IPI00517026	AT3G55200;AT3G55220 splicing factor, putative	87	134881	3	3
	IPI00545659	PHOS34 universal stress protein (USP) family protein	87	28089	2	2
	IPI00529873	EIF4E Eukaryotic translation initiation factor 4E-1	87	26503	2	2
	IPI00527700	SDH1-2 Succinate dehydrogenase [ubiquinone] flavoprotein subunit 2, mitochondrial	86	69319	2	2
	IPI00531506	ACHT2 Isoform 2 of Thioredoxin-like 2-2, chloroplastic	86	25827	2	2
	IPI00531984	AT2G46910 Probable plastid-lipid-associated protein 10, chloroplastic	86	31561	2	2
	IPI00523107	AT3G60245 60S ribosomal protein L37a-2	86	10234	1	1
	IPI00539210	FLN2 kinase	86	69215	1	1
	IPI00517103	NDPK2 Nucleoside diphosphate kinase II, chloroplastic	86	25534	2	1
	IPI00539374	PCB2 PCB2 (PALE-GREEN AND CHLOROPHYLL B REDUCED 2); 3,8-divinyl protochlorophyllide a 8-vinyl reductase	85	45864	2	2
	IPI00537155	HEMB1 Delta-aminolevulinic acid dehydratase, chloroplastic	85	46661	2	2
	IPI00525021	- Gb|AAD55417.1	85	24196	1	1
	IPI00521150	CI51 NADH dehydrogenase [ubiquinone] flavoprotein 1, mitochondrial	85	53415	3	3
	IPI00524528	ATA27 Beta-glucosidase 20	84	61636	4	3
	IPI00518390	NAD7 NADH dehydrogenase [ubiquinone] iron-sulfur protein 2	84	44933	2	2
	IPI00538374	AT2G24200 Leucine aminopeptidase 1	84	54475	2	2
	IPI00530908	MCM2 ATP binding / DNA binding / DNA-dependent ATPase	84	105518	2	2
	IPI00543137	MDAR1 Probable monodehydroascorbate reductase, cytoplasmic isoform 3	84	46458	1	1
	IPI00533297	AT3G06690 Putative acyl-coenzyme A oxidase At3g06690	83	21024	1	1
	IPI00524788	AT1G04480;emb2171;AT2G33370 F19P19.5 protein	83	16987	2	2
	IPI00543838	PBP1 PBP1 (PYK10-BINDING PROTEIN 1); copper ion binding	83	32138	3	2
	IPI00539431	AT3G03305 Putative metallophosphoesterase At3g03305	83	84693	4	1
	IPI00525357	AT5G44500 small nuclear ribonucleoprotein associated protein B, putative / snRNP-B, putative / Sm protein B, putative	83	26982	2	2
	IPI00533310	AT1G48830 40S ribosomal protein S7-1	82	21909	3	3
	IPI00520638	AT1G32470 Probable glycine cleavage system H protein 2, mitochondrial	82	17886	3	2
	IPI00544233	SKD1 SKD1 (SUPPRESSOR OF K+ TRANSPORT GROWTH DEFECT1); ATP binding / nucleoside-triphosphatase/ nucleotide binding	82	48563	3	3
	IPI00518736	AT3G10220 tubulin folding cofactor B	82	27313	1	1
	IPI00520593	HSP60-3A Chaperonin CPN60-like 2, mitochondrial	82	60429	1	1
	IPI00518334	sks4 sks4 (SKU5 Similar 4); copper ion binding / oxidoreductase	82	60418	2	2
	IPI00520581	PI-4KBETA1 Phosphatidylinositol 4-kinase beta 1	82	126296	1	1
	IPI00539251	ASP1 Aspartate aminotransferase, mitochondrial	82	47727	2	2
	IPI00537801	AT4G15640 unknown protein	82	43883	3	3
	IPI00518975	HTH Protein HOTHEAD	82	65303	1	1
	IPI00528259	AT4G24750 unknown protein	82	32094	1	1
	IPI00547391	AT5G43830 unknown protein	81	27492	1	1
	IPI00524474	CAND1 Isoform 1 of Cullin-associated NEDD8-dissociated protein 1	81	134811	4	4
	IPI00542397	DEGP2 Protease Do-like 2, chloroplastic	81	66760	1	1
	IPI00517419	AT5G24350 unknown protein	81	266644	2	2
	IPI00516813	LHCA1 Chlorophyll a-b binding protein 6, chloroplastic	81	25979	1	1
	IPI00535691	emb1796 Pentatricopeptide repeat-containing protein At3g49240	81	71247	1	1
	IPI00530400	CaS Calcium sensing receptor, chloroplastic	80	41260	4	4
	IPI00526256	AT3G55410 2-oxoglutarate dehydrogenase E1 component, putative / oxoglutarate decarboxylase, putative / alpha-ketoglutaric dehydrogenase, putative	80	115091	3	3
	IPI00541371	ATE1 ATE1; nucleic acid binding / nucleotide binding	80	19797	2	2
	IPI00520072	AT2G39900 LIM domain-containing protein	80	21887	4	3
	IPI00518974	HOS1 E3 ubiquitin-protein ligase HOS1	79	105163	1	1
	IPI00520863	AT2G19490 DNA repair protein recA homolog 3, mitochondrial	79	46131	2	2
	IPI00524054	AL3 PHD finger protein ALFIN-LIKE 3	78	28197	2	1
	IPI00545547	TT4 Chalcone synthase	78	43088	4	2
	IPI00526133	PAE1 Proteasome subunit alpha type-5-A	78	25931	1	1
	IPI00520224	AT2G24020 unknown protein	78	19799	1	1
	IPI00517676	ECT1 protein binding	77	47782	1	1
	IPI00539437	AT4G40040;AT4G40030;AT5G10980 Histone H3.3	77	15397	3	2
	IPI00524599	FIP1[V] ATFIP1[V] (Arabidopsis homolog of yeast Fip1 [V]); RNA binding / protein binding	77	133358	1	1
	IPI00520251	VLN2 Villin-2	77	107776	3	3
	IPI00527775	GPDHC1 GPDHC1; NAD or NADH binding / glycerol-3-phosphate dehydrogenase	77	51459	2	2
	IPI00542959	AL2 PHD finger protein ALFIN-LIKE 2	77	27814	1	1
	IPI00531847	AT2G37600 60S ribosomal protein L36-1	77	12728	4	3
	IPI00537761	AT3G10350 anion-transporting ATPase family protein	77	44725	1	1
	IPI00536047	AT1G15470 transducin family protein / WD-40 repeat family protein	77	36322	1	1
	IPI00523322	- Putative uncharacterized protein T29H11_270	77	59150	1	1
	IPI00542121	- Glutamate dehydrogenase 2	76	24748	2	2
	IPI00520566	CHLI2 Magnesium chelatase subunit of protochlorophyllide reductase	76	46545	1	1
	IPI00532735	AT5G26360 chaperonin, putative	76	60301	3	3
	IPI00546809	AT5G67510 60S ribosomal protein L26-2	75	16780	3	2
	IPI00521709	AT5G61140 DEAD box RNA helicase, putative	75	243023	1	1
	IPI00534584	TPS10 Beta-myrcene/(E)-beta-ocimene synthase 1, chloroplastic	75	69235	1	1
	IPI00541997	LBA1 Regulator of nonsense transcripts 1 homolog	75	136783	3	3
	IPI00521975	AT5G27700 40S ribosomal protein S21-2	75	9462	1	1
	IPI00519355	UBP6 Ubiquitin carboxyl-terminal hydrolase 6	75	53662	1	1
	IPI00547429	NAP6 Protein ABCI7, chloroplastic	75	52792	1	1
	IPI00537712	PTAC12 Putative uncharacterized protein At2g34640	75	62262	1	1
	IPI00517326	ARP9 Isoform 1 of Actin-related protein 9	74	66428	1	1
	IPI00534732	TT5 Chalcone--flavonone isomerase 1	74	26579	1	1
	IPI00528982	AT5G25460 unknown protein	74	39953	2	2
	IPI00531256	AT4G20300 unknown protein	74	38110	2	2
	IPI00525608	AT5G27970 binding	74	180370	1	1
	IPI00516871	AT2G27680 aldo/keto reductase family protein	73	43127	2	2
	IPI00538821	PGR7 unknown protein	72	35441	3	2
	IPI00543544	AT1G33810 unknown protein	72	15688	1	1
	IPI00521179	AT4G24550 clathrin adaptor complexes medium subunit family protein	72	50914	2	2
	IPI00527708	AT3G58730 V-type proton ATPase subunit D	72	29041	3	3
	IPI00517174	SBT5.4 SBT5.4; identical protein binding / serine-type endopeptidase	72	83403	1	1
	IPI00522742	MMT Methionine S-methyltransferase	72	118641	1	1
	IPI00519907	NRPB5 NRPB5; DNA binding / DNA-directed RNA polymerase	72	24286	2	1
	IPI00531946	ENH1 ENH1 (enhancer of sos3-1); electron carrier/ metal ion binding / protein binding	71	28441	1	1
	IPI00529821	AT3G28790 unknown protein	71	62727	1	1
	IPI00938805	SUMO2 SUMO2 (SMALL UBIQUITIN-LIKE MODIFIER 2); protein binding / protein tag	71	13095	1	1
	IPI00535210	ANNAT2 Annexin D2	71	36244	2	2
	IPI00517088	CCH CCH (COPPER CHAPERONE); copper chaperone	71	12963	2	2
	IPI00520760	AT4G20460 Probable UDP-arabinose 4-epimerase 3	71	45126	2	2
	IPI00520278	QKY F25A4.30 protein	71	141302	1	1
	IPI00538538	NDHH NAD(P)H-quinone oxidoreductase subunit H, chloroplastic	70	45473	2	2
	IPI00545096	AT2G22360 DNAJ heat shock family protein	70	47731	3	3
	IPI00548685	MOS4 Pre-mRNA-splicing factor SPF27 homolog	70	29661	2	2
	IPI00517458	UCH1 UCH1; ubiquitin thiolesterase	70	38515	2	2
	IPI00530221	LACS4 Long chain acyl-CoA synthetase 4	70	74460	1	1
	IPI00516720	AGO5 Protein argonaute 5	70	111019	1	1
	IPI00545195	THO2 unknown protein	70	205596	1	1
	IPI00516969	AT5G16510 Probable UDP-arabinopyranose mutase 5	70	38560	2	2
	IPI00518890	AT2G35840 Probable sucrose-phosphatase 2	70	47825	2	2
	IPI00535514	AT5G57655 Xylose isomerase	70	53686	1	1
	IPI00517420	VAR1 ATP-dependent zinc metalloprotease FTSH 5, chloroplastic	69	75185	2	2
	IPI00532218	GLY2 Hydroxyacylglutathione hydrolase cytoplasmic	69	28773	3	3
	IPI00521195	AT1G80750 60S ribosomal protein L7-1	69	28326	1	1
	IPI00544026	ALPHA-SNAP2 Alpha-soluble NSF attachment protein 2	69	32734	2	2
	IPI00541396	AT5G24490 Similarity to ribosomal protein 30S subunit	69	41490	2	2
	IPI00538977	CPSRP54 Signal recognition particle 54 kDa protein, chloroplastic	69	61193	2	2
	IPI00526347	AT2G28450 Zinc finger CCCH domain-containing protein 24	68	88966	1	1
	IPI00544889	GAMMA CA2 GAMMA CA2 (GAMMA CARBONIC ANHYDRASE 2); carbonate dehydratase	68	30047	2	2
	IPI00530622	AT2G19940 Probable N-acetyl-gamma-glutamyl-phosphate reductase, chloroplastic	68	44108	1	1
	IPI00547971	VDAC1 Mitochondrial outer membrane protein porin 1	68	29407	1	1
	IPI00529858	AT1G30580 GTP binding	68	44443	1	1
	IPI00516457	GRP2B Glycine-rich protein 2b	67	19065	1	1
	IPI00517835	AT5G16990 NADP-dependent alkenal double bond reductase P2	67	37964	2	2
	IPI00548455	AT1G65220 T23K8.13 protein	67	48654	4	4
	IPI00521883	SDE3 Probable RNA helicase SDE3	67	113292	1	1
	IPI00546678	GSTT1 ATGSTT1 (GLUTATHIONE S-TRANSFERASE THETA 1); glutathione transferase	67	27636	2	1
	IPI00540143	PTAC6 PTAC6	67	37353	2	2
	IPI00543892	LTA3 Dihydrolipoyllysine-residue acetyltransferase component 1 of pyruvate dehydrogenase complex, mitochondrial	67	68820	1	1
	IPI00527841	AT5G15270 KH domain-containing protein	67	59675	1	1
	IPI00525359	PRR3 Two-component response regulator-like APRR3	66	55252	1	1
	IPI00517277	AT3G46630 unknown protein	66	24176	3	3
	IPI00531568	AT2G10940 protease inhibitor/seed storage/lipid transfer protein (LTP) family protein	66	29629	1	1
	IPI00525321	SNRK2.5 Serine/threonine-protein kinase SRK2H	66	41528	3	2
	IPI00533594	AT3G07300 eukaryotic translation initiation factor 2B family protein / eIF-2B family protein	65	43572	2	1
	IPI00519265	PBB1 Isoform 1 of Proteasome subunit beta type-7-A	65	29536	5	5
	IPI00531992	ACAT2 Isoform 1 of Acetyl-CoA acetyltransferase, cytosolic 1	65	41385	1	1
	IPI00541860	FdC1 ferredoxin family protein	65	20364	1	1
	IPI00539249	AT2G31390 Probable fructokinase-1	65	35253	2	2
	IPI00519675	AT1G20220 T20H2.2 protein	65	58537	1	1
	IPI00544194	AT1G10490 UPF0202 protein At1g10490	65	115546	1	1
	IPI00532516	AT2G15690 Pentatricopeptide repeat-containing protein At2g15690	65	65572	3	3
	IPI00536756	AT2G47710 universal stress protein (USP) family protein	65	17290	2	2
	IPI00517482	AT3G15180 proteasome-related	65	56656	1	1
	IPI00523493	AT5G43960 nuclear transport factor 2 (NTF2) family protein / RNA recognition motif (RRM)-containing protein	64	50091	1	1
	IPI00545500	SBT1.3 ATSBT1.3 (ARABIDOPSIS THALIANA SUBTILASE 1.3); identical protein binding / serine-type endopeptidase	64	84897	3	2
	IPI00539054	F3H Naringenin,2-oxoglutarate 3-dioxygenase	64	40250	2	2
	IPI00541504	RBR1 Retinoblastoma-related protein 1	64	112105	2	2
	IPI00521701	DIS2 DIS2 (DISTORTED TRICHOMES 2); structural molecule	64	36018	1	1
	IPI00541621	ZDS Zeta-carotene desaturase, chloroplastic/chromoplastic	64	61595	2	2
	IPI00534659	DHDPS1 Isoform 2 of Dihydrodipicolinate synthase 1, chloroplastic	64	40439	1	1
	IPI00522157	PGR5-LIKE A Isoform 1 of PGR5-like protein 1A, chloroplastic	63	35698	1	1
	IPI00526492	LysoPL2 esterase/lipase/thioesterase family protein	63	36951	2	2
	IPI00520930	AT5G48900 Probable pectate lyase 20	63	46698	1	1
	IPI00529880	AT5G13380 auxin-responsive GH3 family protein	63	70230	1	1
	IPI00521688	FLK FLK (flowering locus KH domain); RNA binding / nucleic acid binding	62	63365	1	1
	IPI00529551	AT3G14390 Diaminopimelate decarboxylase 1, chloroplastic	62	53524	1	1
	IPI00532016	AT2G03750 sulfotransferase family protein	62	40812	1	1
	IPI00532518	AT4G29380 protein kinase family protein / WD-40 repeat family protein	62	168017	1	1
	IPI00537446	EMB1135 EMB1135 (embryo defective 1135); DNA binding / protein binding / zinc ion binding	62	143526	3	3
	IPI00538445	LHCB4.3 Chlorophyll a-b binding protein CP29.3, chloroplastic	62	30193	1	1
	IPI00543699	IAGLU UDP-glycosyltransferase 75D1	61	53833	1	1
	IPI00547609	AT3G56460 oxidoreductase, zinc-binding dehydrogenase family protein	61	37242	1	1
	IPI00544723	NDHJ NAD(P)H-quinone oxidoreductase subunit J, chloroplastic	61	18546	1	1
	IPI00540246	AT2G37220 Ribonucleoprotein At2g37220, chloroplastic	61	30699	2	2
	IPI00530735	EMB2770 EMB2770 (EMBRYO DEFECTIVE 2770); RNA splicing factor, transesterification mechanism	60	115504	3	2
	IPI00533323	DegP7 Protease Do-like 7	60	119802	1	1
	IPI00540037	HEME2 Uroporphyrinogen decarboxylase 2, chloroplastic	60	43553	2	2
	IPI00531632	PAI2 PAI2 (PHOSPHORIBOSYLANTHRANILATE ISOMERASE 2); phosphoribosylanthranilate isomerase	60	28297	1	1
	IPI00545799	FUS6 COP9 signalosome complex subunit 1	60	50547	2	2
	IPI00542017	AER NADP-dependent alkenal double bond reductase P1	60	38109	4	4
	IPI00523393	AT4G24130 unknown protein	60	17943	1	1
	IPI00542529	EMB2016 EMB2016	60	234077	1	1
	IPI00518160	AT1G64510 30S ribosomal protein S6 alpha, chloroplastic	59	22746	1	1
	IPI00529170	PBF1 Proteasome subunit beta type-1	59	24628	2	2
	IPI00532701	OEP16-1 ATOEP16-1 (OUTER PLASTID ENVELOPE PROTEIN 16-1); P-P-bond-hydrolysis-driven protein transmembrane transporter/ protein transporter	59	15472	1	1
	IPI00518896	AT1G62870 unknown protein	59	86041	2	2
	IPI01020372	OFP4 F4H5.2 protein	59	54984	3	1
	IPI00525951	GER1 Germin-like protein subfamily 3 member 1	59	21545	2	2
	IPI00546322	SPDS2 Spermidine synthase 2	59	37116	2	2
	IPI00536508	AT4G28990 RNA-binding protein-related	59	39759	1	1
	IPI00537390	SEC6 SEC6	59	85619	2	2
	IPI00545327	FLN1 pfkB-type carbohydrate kinase family protein	59	53747	1	1
	IPI00539527	HCF136 Photosystem II stability/assembly factor HCF136, chloroplastic	59	44076	2	2
	IPI00545825	ALDH10A9 Betaine aldehyde dehydrogenase 2, mitochondrial	59	54883	2	2
	IPI00541125	NAP1;1 NAP1;1 (NUCLEOSOME ASSEMBLY PROTEIN1;1); DNA binding	59	42971	1	1
	IPI00535584	NCBP Eukaryotic translation initiation factor 4E type 3	59	25729	3	2
	IPI00548190	AT4G02030 unknown protein	59	88461	1	1
	IPI00540432	Topoisomerase-like protein	58	80655	1	1
	IPI00527840	CPSF30 Isoform 1 of Cleavage and polyadenylation specificity factor CPSF30	58	69970	1	1
	IPI00543314	AT3G01980 short-chain dehydrogenase/reductase (SDR) family protein	58	32624	1	1
	IPI00533950	AT3G19120 unknown protein	58	49386	1	1
	IPI00521876	AVP1 Pyrophosphate-energized vacuolar membrane proton pump 1	58	80768	2	2
	IPI00536309	AT4G32930 Putative uncharacterized protein AT4g32930	58	20161	2	2
	IPI00522703	SAPX L-ascorbate peroxidase S, chloroplastic/mitochondrial	58	40383	2	2
	IPI00527714	AT3G18295 unknown protein	58	24233	2	1
	IPI00524718	PTAC14 PTAC14	57	55575	2	2
	IPI00542359	AT4G30530 defense-related protein, putative	57	28367	2	2
	IPI00532533	EFE 1-aminocyclopropane-1-carboxylate oxidase 4	57	36654	1	1
	IPI00543244	AT1G22870 protein kinase family protein	57	99993	1	1
	IPI00545035	COP8 COP9 signalosome complex subunit 4	57	44929	2	2
	IPI00516979	AT1G79210 Proteasome subunit alpha type-2-B	57	25717	2	2
	IPI00527139	AT4G01610 cathepsin B-like cysteine protease, putative	57	39319	2	2
	IPI00537023	APL1 Glucose-1-phosphate adenylyltransferase large subunit 1, chloroplastic	57	57638	2	2
	IPI00517184	AT5G10400;AT5G65360;AT5G10390;AT1G09200;AT3G27360 Histone H3.2	57	15259	2	2
	IPI00545914	AT2G28790 osmotin-like protein, putative	57	27000	1	1
	IPI00542071	SRZ-22 SRZ-22; protein binding	57	22444	2	2
	IPI00535850	PAB8 PAB8 (POLY(A) BINDING PROTEIN 8); RNA binding / translation initiation factor	57	72733	3	2
	IPI00536449	AT1G66430 pfkB-type carbohydrate kinase family protein	56	41445	1	1
	IPI00517379	PGR3 Pentatricopeptide repeat-containing protein At4g31850, chloroplastic	56	124113	2	2
	IPI00543840	AT3G45190 SIT4 phosphatase-associated family protein	56	87585	1	1
	IPI00518554	PMSR1 Peptide methionine sulfoxide reductase A1	56	22884	1	1
	IPI00530594	- Putative uncharacterized protein F14G24.23	56	113743	1	1
	IPI00526151	- Putative uncharacterized protein T13K14.10	56	154079	1	1
	IPI00534104	AT5G36790;PGLP1 4-nitrophenylphosphatase-like	56	43103	1	1
	IPI00541671	NAD-ME2 malate oxidoreductase, putative	56	66598	1	1
	IPI00534840	PMSR2 Peptide methionine sulfoxide reductase A2	56	24419	1	1
	IPI00527415	VMA10 V-type proton ATPase subunit G1	56	12389	1	1
	IPI00541119	RPL34 60S ribosomal protein L34-2	56	13642	2	2
	IPI00543358	AT1G68590 30S ribosomal protein 3-1, chloroplastic	55	18461	3	3
	IPI00545696	NAP1;2 NAP1;2 (NUCLEOSOME ASSEMBLY PROTEIN 1;2); DNA binding	55	43516	1	1
	IPI00526859	BIO1 BIO1 (biotin auxotroph 1); adenosylmethionine-8-amino-7-oxononanoate transaminase	55	91877	11	2
	IPI00520886	AT1G50670 OTU-like cysteine protease family protein	55	23411	1	1
	IPI00534882	AT5G52840 Probable NADH dehydrogenase [ubiquinone] 1 alpha subcomplex subunit 5, mitochondrial	55	19167	3	3
	IPI00522733	AT3G04620 nucleic acid binding	55	17655	1	1
	IPI00531622	CINV2 Neutral invertase like protein	55	65140	2	2
	IPI00523220	CORI3 Isoform 1 of Cystine lyase CORI3	55	47009	2	2
	IPI00534524	AT5G08570 pyruvate kinase, putative	54	54941	2	2
	IPI00535981	BSH Chromatin structure-remodeling complex protein BSH	54	27272	1	1
	IPI00524360	LECRKA4.1 L-type lectin-domain containing receptor kinase VI.2	54	75820	2	1
	IPI00546704	PIP2E Probable aquaporin PIP2-6	54	31030	1	1
	IPI00533992	AT5G34930 Arogenate dehydrogenase 1, chloroplastic	54	72255	1	1
	IPI00529106	ETFBETA Isoform 1 of Electron transfer flavoprotein subunit beta, mitochondrial	54	27383	1	1
	IPI00535360	ATML1 Homeobox-leucine zipper protein MERISTEM L1	54	83437	1	1
	IPI00544024	AT5G07020 proline-rich family protein	54	24380	1	1
	IPI00529849	ARLA1C ATARLA1C (ADP-ribosylation factor-like A1C); GTP binding	54	20390	2	2
	IPI00540165	GGR Geranylgeranyl pyrophosphate synthase-related protein, chloroplastic	54	35166	1	1
	IPI00522621	NAD-ME1 malate oxidoreductase, putative	54	69611	1	1
	IPI00546018	AT1G15710 Arogenate dehydrogenase 2, chloroplastic	54	40607	2	2
	IPI00530258	GSTF7 Glutathione S-transferase 11	54	23583	2	1
	IPI00548670	ACA9 Calcium-transporting ATPase 9, plasma membrane-type	53	118693	4	1
	IPI00520557	AT2G19740 60S ribosomal protein L31-1	53	13693	1	1
	IPI00544413	PETB Cytochrome b6	53	24137	2	2
	IPI00518050	AT2G43090 Aconitase/3-isopropylmalate dehydratase protein	53	26773	1	1
	IPI00523104	TRX3 Thioredoxin H3	52	13101	1	1
	IPI00545954	AT3G06980 DEAD-box ATP-dependent RNA helicase 50	52	87375	1	1
	IPI00544202	AT3G52140 tetratricopeptide repeat (TPR)-containing protein	52	153170	1	1
	IPI00543640	AT3G54210 50S ribosomal protein L17, chloroplastic	52	23467	2	2
	IPI00519690	AT1G35220 Putative uncharacterized protein T9I1.1	51	113782	1	1
	IPI00516644	PHOS32 Putative uncharacterized protein	51	26916	1	1
	IPI00529236	GLYR2 GLYR2 (GLYOXYLATE REDUCTASE 2); glyoxylate reductase (NADP)/ phosphogluconate dehydrogenase	51	37756	1	1
	IPI00525948	SE Serrate RNA effector molecule	51	81049	1	1
	IPI00521950	GLB1 Nitrogen regulatory protein P-II homolog	51	21262	1	1
	IPI00517340	AT5G54750 transport protein particle (TRAPP) component Bet3, putative	51	20746	1	1
	IPI00521587	AT5G28500 unknown protein	51	48207	1	1
	IPI00534014	AT1G44835 YbaK/prolyl-tRNA synthetase family protein	51	33690	1	1
	IPI00537790	CARA CARA (CARBAMOYL PHOSPHATE SYNTHETASE A); carbamoyl-phosphate synthase (glutamine-hydrolyzing)/ carbamoyl-phosphate synthase/ catalytic	51	47029	1	1
	IPI00545380	AT2G44040 Dihydrodipicolinate reductase 1, chloroplastic	51	37526	1	1
	IPI00528965	EXPB3 Expansin-B3	51	28406	1	1
	IPI00547308	ARF3 Isoform 1 of ADP-ribosylation factor 3	51	20229	1	1
	IPI00536303	UBP5 Ubiquitin carboxyl-terminal hydrolase 5	51	103810	1	1
	IPI00530824	AT5G08300 Succinyl-CoA ligase [ADP-forming] subunit alpha-1, mitochondrial	50	36129	1	1
	IPI00539838	PSB29 Protein THYLAKOID FORMATION 1, chloroplastic	50	33775	1	1
	IPI00530552	AT3G08920 rhodanese-like domain-containing protein	50	23765	1	1
	IPI00538713	AT1G34070 unknown protein	50	35267	1	1
	IPI00520838	AT1G07660;AT3G45930;AT1G07820;AT5G59690;AT5G59970;AT3G46320;AT3G53730;HIS4 Histone H4	50	11402	1	1
	IPI00526410	BPA1 BPA1 (BINDINGPARTNEROFACD11 1); nucleic acid binding / nucleotide binding / oxidoreductase	50	27218	1	1
	IPI00527056	PUM5 Isoform 1 of Pumilio homolog 5	50	106928	2	1
	IPI00541098	CEF Protein transport protein Sec24-like CEF	50	117721	1	1
	IPI00542524	ERD14 Dehydrin ERD14	50	20774	1	1
	IPI00532626	LHCB3 Light-harvesting chlorophyll B-binding protein 3	50	28688	1	1
	IPI00521031	AT3G12370 ribosomal protein L10 family protein	50	19091	2	2
	IPI00518097	AT5G62600 transportin-SR-related	50	106849	1	1
	IPI00535734	AT5G66530 aldose 1-epimerase family protein	50	33671	1	1
	IPI00520891	AT5G04280 glycine-rich RNA-binding protein	49	33466	1	1
	IPI00537940	AT4G20980 Eukaryotic translation initiation factor 3 subunit D	49	66683	1	1
	IPI00523335	AT2G47640;AT3G62840 unknown protein	49	12498	2	2
	IPI00527222	AT4G32470 ubiquinol-cytochrome C reductase complex 14 kDa protein, putative	49	12038	1	1
	IPI00539329	AT5G15680 Putative uncharacterized protein F14F8_60	49	243675	1	1
	IPI00545405	AT5G48480 Uncharacterized protein At5g48480	49	17546	1	1
	IPI00528696	AT3G01340 protein transport protein SEC13 family protein / WD-40 repeat family protein	49	32610	1	1
	IPI00538578	AT1G20130 Anter-specific proline-rich protein APG	49	57970	1	1
	IPI00526917	TIF3H1 Eukaryotic translation initiation factor 3 subunit H	49	38348	1	1
	IPI00538740	RPL20 50S ribosomal protein L20, chloroplastic	48	14154	1	1
	IPI00539425	PATL1 Patellin-1	48	64007	2	2
	IPI00846410	AT3G63095 unknown protein	48	29490	1	1
	IPI00530150	UCH2 UCH2; ubiquitin thiolesterase/ ubiquitin-specific protease	48	37475	1	1
	IPI00527167	AT1G18070 EF-1-alpha-related GTP-binding protein, putative	48	59205	1	1
	IPI00548736	PUR7 Phosphoribosylaminoimidazole-succinocarboxamide synthase, chloroplastic	47	46035	1	1
	IPI00517047	GlcNAc1pUT1 UDP-N-acetylglucosamine pyrophosphorylase-related	47	55956	1	1
	IPI00519357	CSN6A COP9 signalosome complex subunit 6a	47	35636	2	1
	IPI00531985	AT1G09730 Probable ubiquitin-like-specific protease 2B	47	111908	1	1
	IPI00524366	PPR336 Pentatricopeptide repeat-containing protein At1g61870, mitochondrial	47	45728	1	1
	IPI00535483	AT1G05720 selenoprotein family protein	47	18561	1	1
	IPI00548616	PSBQ-2 Oxygen-evolving enhancer protein 3-2, chloroplastic	47	24628	1	1
	IPI00519295	ADNT1 ADNT1 (ADENINE NUCLEOTIDE TRANSPORTER 1); ADP transmembrane transporter/ AMP transmembrane transporter/ ATP transmembrane transporter/ binding	47	38301	1	1
	IPI00520602	ALDH12A1 Delta-1-pyrroline-5-carboxylate dehydrogenase 12A1, mitochondrial	47	61734	1	1
	IPI00522819	PEX11E Peroxisomal membrane protein 11E	47	25496	1	1
	IPI00529123	SHM3 SHM3 (SERINE HYDROXYMETHYLTRANSFERASE 3); catalytic/ glycine hydroxymethyltransferase/ pyridoxal phosphate binding	47	57946	1	1
	IPI00538166	ACD2 Red chlorophyll catabolite reductase, chloroplastic	46	36426	1	1
	IPI00540902	ARPC3 T13D8.30 protein	46	29621	1	1
	IPI00548115	AT5G05200 Uncharacterized aarF domain-containing protein kinase At5g05200, chloroplastic	46	60276	1	1
	IPI00523845	AT4G00755 F-box protein At4g00755	46	42748	1	1
	IPI00544310	AT1G70770 unknown protein	46	66823	2	2
	IPI00541524	AT5G02050 mitochondrial glycoprotein family protein / MAM33 family protein	45	29745	2	2
	IPI00541138	AT-HF Imidazole glycerol phosphate synthase hisHF, chloroplastic	45	64153	1	1
	IPI00541839	AT3G03080 NADP-dependent oxidoreductase, putative	45	38477	2	2
	IPI00524429	KCR1 YBR159; ketoreductase/ oxidoreductase	45	35739	1	1
	IPI00516677	ADSS Adenylosuccinate synthetase, chloroplastic	45	52931	2	2
	IPI00520398	ACX5 Putative peroxisomal acyl-coenzyme A oxidase 1.2	45	74251	1	1
	IPI00539788	AT4G27450 Putative uncharacterized protein F27G19.50	45	29492	1	1
	IPI00526602	ARD1 1,2-dihydroxy-3-keto-5-methylthiopentene dioxygenase 2	45	22574	1	1
	IPI00533410	AT1G79050 AT1G79050 protein	45	48784	1	1
	IPI00525264	C4H Trans-cinnamate 4-monooxygenase	45	57756	1	1
	IPI00517780	MEE40 Pentatricopeptide repeat-containing protein At3g53700, chloroplastic	45	84496	1	1
	IPI00516255	SEP3 Isoform 1 of Developmental protein SEPALLATA 3	45	29048	1	1
	IPI00544398	FLA10 Fasciclin-like arabinogalactan protein 10	45	43581	1	1
	IPI00534108	EMB1144 Chorismate synthase, chloroplastic	45	47288	1	1
	IPI00545753	CLASP CLASP (CLIP-ASSOCIATED PROTEIN); binding	45	158852	1	1
	IPI00530636	AT5G11770 NADH dehydrogenase [ubiquinone] iron-sulfur protein 7, mitochondrial	44	24028	1	1
	IPI00519310	AT2G34970 eIF4-gamma/eIF5/eIF2-epsilon domain-containing protein	44	81812	1	1
	IPI00520382	AT5G10860 CBS domain-containing protein CBSX3, mitochondrial	44	22715	3	2
	IPI00541145	AGD7 ADP-ribosylation factor GTPase-activating protein AGD7	44	49221	1	1
	IPI00543374	SBP1 Selenium-binding protein 1	44	54023	1	1
	IPI00521158	AT4G10520 subtilase family protein	44	80619	2	1
	IPI00522234	TTN1 TTN1 (TITAN 1); tubulin binding	44	139827	1	1
	IPI00528368	AT1G29880 Isoform Mitochondrial of Glycyl-tRNA synthetase 1, mitochondrial	44	81892	1	1
	IPI00517334	ISPF Isoform 1 of 2-C-methyl-D-erythritol 2,4-cyclodiphosphate synthase, chloroplastic	44	24796	2	2
	IPI00516602	ADT1 Isoform 1 of Arogenate dehydratase/prephenate dehydratase 1, chloroplastic	44	43577	1	1
	IPI00521820	TIF3B1 Eukaryotic translation initiation factor 3 subunit B	44	81824	2	2
	IPI00521561	PSAA Photosystem I P700 chlorophyll a apoprotein A1	44	83178	1	1
	IPI00527532	AT5G04740 ACT domain-containing protein	44	33221	1	1
	IPI00535590	AT3G10940 protein phosphatase-related	44	32067	1	1
	IPI00532519	AT1G11430 plastid developmental protein DAG, putative	44	26184	1	1
	IPI00533430	NCLPP7 ATP-dependent Clp protease proteolytic subunit 2, mitochondrial	44	26266	1	1
	IPI00539517	UNE5 Protein disulfide-isomerase like 2-1	43	39472	1	1
	IPI00534307	AN C-terminal binding protein AN	43	70106	1	1
	IPI00524861	AT1G36240 Putative 60S ribosomal protein L30-1	43	12310	2	2
	IPI00532326	RAD51 DNA repair protein RAD51 homolog 1	43	37281	1	1
	IPI00540212	GER1 GDP-L-fucose synthase 1	43	35547	2	2
	IPI00518706	PAA2 Proteasome subunit alpha type-6-B	43	27333	2	2
	IPI00516613	EXL4 GDSL esterase/lipase EXL4	43	37886	3	3
	IPI00540791	DL1 Isoform 1 of Dynamin-related protein 1A	43	68130	4	3
	IPI00523612	MRL1 Pentatricopeptide repeat-containing protein At4g34830, chloroplastic	43	119696	1	1
	IPI00535149	GSTF2 Glutathione S-transferase PM24	42	24114	2	2
	IPI00537302	AT2G40060 protein binding / structural molecule	42	28819	2	2
	IPI00540016	AT1G06000 UDP-glycosyltransferase 89C1	42	48092	2	2
	IPI00532091	CYP97B3 Cytochrome P450 97B3, chloroplastic	42	65134	2	2
	IPI00538298	AT3G01680 unknown protein	42	85215	1	1
	IPI00529501	AT5G08650 Translation factor GUF1 homolog, chloroplastic	41	75389	1	1
	IPI00548104	DDB1A DNA damage-binding protein 1a	41	121230	1	1
	IPI00520024	ATAN11 WD repeat-containing protein LWD1	41	39064	1	1
	IPI00548533	GUN5 Magnesium-chelatase subunit chlH	41	153478	1	1
	IPI00517464	AT4G21110 G10 family protein	41	17175	1	1
	IPI00527934	GHS1 GHS1 (GLUCOSE HYPERSENSITIVE 1); structural constituent of ribosome	41	20899	1	1
	IPI00541569	ACOS5 4-coumarate--CoA ligase-like 1	41	59131	1	1
	IPI00547257	AT1G61990 mitochondrial transcription termination factor-related / mTERF-related	41	46219	1	1
	IPI00538776	PSBG NAD(P)H-quinone oxidoreductase subunit K, chloroplastic	41	25350	1	1
	IPI00518175	NRPB7 DNA-directed RNA polymerase II subunit RPB7	40	19449	1	1
	IPI00530940	PAB4 PAB4 (POLY(A) BINDING PROTEIN 4); RNA binding / translation initiation factor	40	71607	2	2
	IPI00526067	GMI1 Emb|CAB66404.1	40	183212	3	1
	IPI00541336	AT4G34090 unknown protein	40	36886	2	2
	IPI00522693	PSI-P Thylakoid membrane phosphoprotein 14 kDa, chloroplastic	40	18471	1	1
	IPI00516532	NSP5 Nitrile-specifier protein 5	40	35830	1	1
	IPI00520951	AOC2 Allene oxide cyclase 2, chloroplastic	40	27618	2	2
	IPI00540201	RLI2 ABC transporter E family member 2	40	68346	1	1
	IPI00522498	AT1G19720 Pentatricopeptide repeat-containing protein At1g19720	40	100750	1	1
	IPI00533858	AT3G12260 NADH dehydrogenase [ubiquinone] 1 alpha subcomplex subunit 6	40	15073	1	1
	IPI00521579	AT5G66470 GTP binding / RNA binding	40	48900	2	2
	IPI00544787	AT1G64980 unknown protein	40	30197	2	1
	IPI00522272	- Putative uncharacterized protein	40	19117	1	1
	IPI00517964	AT3G07010 Probable pectate lyase 8	40	46145	1	1
	IPI00517818	RGTB1 geranylgeranyl transferase type II beta subunit, putative / RAB geranylgeranyltransferase beta subunit, putative	40	35345	1	1
	IPI00541709	AT1G27090 glycine-rich protein	40	45990	2	2
	IPI00522174	RBP47B ATRBP47B (RNA-binding protein 47B); RNA binding	39	48089	1	1
	IPI00540620	SAC9 SAC9; inositol or phosphatidylinositol phosphatase	39	179949	2	2
	IPI00541914	AT5G49210 unknown protein	39	23489	2	2
	IPI00526231	AOS Allene oxide synthase, chloroplastic	39	58160	1	1
	IPI00521743	AT4G02580 NADH dehydrogenase [ubiquinone] flavoprotein 2, mitochondrial	39	28370	1	1
	IPI00530987	TOR1 Microtubule-associated protein TORTIFOLIA1	39	93946	1	1
	IPI00537515	TPLATE F4P13.33 protein	39	132780	1	1
	IPI00533476	NIR1 Ferredoxin--nitrite reductase, chloroplastic	39	65464	1	1
	IPI00522189	FZL FZL (FZO-LIKE); GTP binding / GTPase/ thiamin-phosphate diphosphorylase	39	100668	1	1
	IPI00529853	AT3G20390 Translational inhibitor protein like	38	27783	1	1
	IPI00520567	FPS2 Farnesyl pyrophosphate synthase 2	38	39800	1	1
	IPI00656811	ARPC4 ARPC4; protein binding	38	19845	1	1
	IPI00519785	MUR1 GDP-mannose 4,6 dehydratase 2	38	41935	1	1
	IPI00543126	LHCA2 LHCA2; chlorophyll binding	38	27737	1	1
	IPI00518845	AT5G58330 Lactate/malate dehydrogenase family protein	38	48286	1	1
	IPI00531550	VPS54 protein binding	38	113794	1	1
	IPI00545781	AT3G58110 unknown protein	38	90095	1	1
	IPI00534595	U2A~ U2 small nuclear ribonucleoprotein A~	38	28024	1	1
	IPI00520881	AT1G31410 Putative uncharacterized protein T8E3.6	38	58471	1	1
	IPI00546267	GR Glutathione reductase, chloroplastic	38	60814	1	1
	IPI00541454	AT3G13350 High mobility group B protein 10	38	36273	1	1
	IPI00544306	POP2 POP2 (POLLEN-PISTIL INCOMPATIBILITY 2); 4-aminobutyrate transaminase/ 4-aminobutyrate:pyruvate transaminase	37	55152	4	3
	IPI00527044	T5I8.13	37	75159	2	2
	IPI00538845	NAP57 H/ACA ribonucleoprotein complex subunit 4	37	62987	1	1
	IPI00520399	AT5G64460 unknown protein	37	31579	1	1
	IPI00521110	CYSB Isoform 1 of Cysteine proteinase inhibitor 6	37	26278	2	2
	IPI00548131	FIB Probable plastid-lipid-associated protein 1, chloroplastic	37	34927	1	1
	IPI00547341	PETA Apocytochrome f	37	35335	1	1
	IPI00535871	AT4G37090 unknown protein	37	21494	1	1
	IPI00536970	AT2G37690 Putative phosphoribosylaminoimidazole carboxylase	37	70035	1	1
	IPI00520479	AT1G32730 unknown protein	37	36311	1	1
	IPI00536465	AT1G78060 Probable beta-D-xylosidase 7	37	83839	1	1
	IPI00540257	EXO70H7 ATEXO70H7 (EXOCYST SUBUNIT EXO70 FAMILY PROTEIN H7); protein binding	37	71181	1	1
	IPI00522229	PSAH-1 Photosystem I reaction center subunit VI-1, chloroplastic	36	15207	1	1
	IPI00519417	DXR 1-deoxy-D-xylulose 5-phosphate reductoisomerase, chloroplastic	36	51931	1	1
	IPI00545291	AT2G42910 Ribose-phosphate pyrophosphokinase 4	36	37536	1	1
	IPI00527830	UGP1 Probable UTP--glucose-1-phosphate uridylyltransferase 2	36	51706	1	1
	IPI00528930	TIC Protein TIME FOR COFFEE	36	164354	1	1
	IPI00528074	SPS1F ATSPS1F (sucrose phosphate synthase 1F); sucrose-phosphate synthase/ transferase, transferring glycosyl groups	36	117247	4	4
	IPI00528388	AT5G26630 MADS-box protein	36	25107	2	2
	IPI00523330	PUR5 Phosphoribosylformylglycinamidine cyclo-ligase, chloroplastic	36	41478	1	1
	IPI00536353	AT2G17280 phosphoglycerate/bisphosphoglycerate mutase family protein	35	29871	1	1
	IPI00525992	PUB25 U-box domain-containing protein 25	35	46027	2	1
	IPI00534390	TPS5 Alpha,alpha-trehalose-phosphate synthase [UDP-forming] 5	35	97393	2	2
	IPI00522567	ORP3B Oxysterol-binding protein-related protein 3B	35	51923	1	1
	IPI00535209	AT3G02220 unknown protein	35	25600	1	1
	IPI00516467	MSRB2 Isoform 1 of Peptide methionine sulfoxide reductase B2, chloroplastic	35	21954	1	1
	IPI00544857	NIA2 Nitrate reductase [NADH] 2	35	102778	1	1
	IPI00528760	AT5G45950 GDSL esterase/lipase At5g45950	35	39828	2	2
	IPI00532259	AT3G24090 glutamine-fructose-6-phosphate transaminase (isomerizing)/ sugar binding / transaminase	35	74558	1	1
	IPI00516833	PRP39 F20D22.14 protein	35	149856	3	2
	IPI00529542	AT5G46630 clathrin adaptor complexes medium subunit family protein	35	49291	1	1
	IPI00524642	ADF6 Actin-depolymerizing factor 6	35	16697	1	1
	IPI00543325	UPP Isoform 2 of Uracil phosphoribosyltransferase, chloroplastic	35	25145	1	1
	IPI00546886	PSAG Photosystem I reaction center subunit V, chloroplastic	35	17075	1	1
	IPI00535020	AT3G08640 alphavirus core protein family	35	35230	1	1
	IPI00546609	PEL3 BAHD acyltransferase DCR	35	53481	1	1
	IPI00522664	AT4G02425 unknown protein	35	29007	1	1
	IPI00537596	T12C24.2	34	114731	2	2
	IPI00539876	AT1G48320 thioesterase family protein	34	16702	1	1
	IPI00524601	AT1G02305 cathepsin B-like cysteine protease, putative	34	40008	1	1
	IPI00518948	CNGC14 Probable cyclic nucleotide-gated ion channel 14	34	83402	1	1
	IPI00517821	SDH2-1 Succinate dehydrogenase [ubiquinone] iron-sulfur subunit 1, mitochondrial	34	31151	1	1
	IPI00533612	AT3G52960 Peroxiredoxin-2E, chloroplastic	34	24669	1	1
	IPI00531242	BCAT3 Branched-chain-amino-acid aminotransferase 3, chloroplastic	34	44944	1	1
	IPI00535242	FAB1D phosphatidylinositol-4-phosphate 5-kinase family protein	34	164655	1	1
	IPI00526376	AT5G42390 metalloendopeptidase	34	140519	1	1
	IPI00536768	scpl29 Serine carboxypeptidase-like 29	34	53022	1	1
	IPI00533038	AT5G17380 2-hydroxyacyl-CoA lyase	34	61432	1	1
	IPI00539765	AT4G21580 oxidoreductase, zinc-binding dehydrogenase family protein	34	34443	1	1
	IPI00519624	AT5G50900 armadillo/beta-catenin repeat family protein	34	59233	1	1
	IPI00526496	AT2G31060 elongation factor family protein	34	72459	1	1
	IPI00533671	AT1G21530 Putative uncharacterized protein (Fragment)	34	60844	1	1
	IPI00521945	AT5G06120 Ran-binding protein, putative	33	121111	1	1
	IPI00523127	VTC4 Inositol-phosphate phosphatase	33	29103	1	1
	IPI00517494	GPX2 Probable glutathione peroxidase 2	33	18933	2	2
	IPI00519148	GH9B17 Putative uncharacterized protein (Fragment)	33	54714	1	1
	IPI00546531	SERAT2;2 Serine acetyltransferase 3, mitochondrial	33	42694	1	1
	IPI00525932	ABA1 Isoform 1 of Zeaxanthin epoxidase, chloroplastic	33	73795	1	1
	IPI00516537	GGPS1 Geranylgeranyl pyrophosphate synthase 1, chloroplastic	33	40149	1	1
	IPI00535094	AT3G23390;AT4G14320 60S ribosomal protein L36a	33	12118	1	1
	IPI00538213	XTH3 Putative uncharacterized protein (Fragment)	33	33295	1	1
	IPI00525743	AT2G05830 Isoform 2 of Methylthioribose-1-phosphate isomerase	33	34254	2	2
	IPI00532138	HEMC Porphobilinogen deaminase, chloroplastic	33	41017	2	2
	IPI00523512	AT5G59950 RNA and export factor-binding protein, putative	33	25740	1	1
	IPI00531589	TSM1 Probable caffeoyl-CoA O-methyltransferase At1g67990	33	26334	1	1
	IPI00533189	AT1G52510 hydrolase, alpha/beta fold family protein	33	41813	1	1
	IPI00521966	NAC045 anac045 (Arabidopsis NAC domain containing protein 45); transcription factor	32	55553	2	1
	IPI00538236	GTA2 Putative transcription elongation factor SPT5 homolog 1	32	117070	1	1
	IPI00535244	AT5G19440 cinnamyl-alcohol dehydrogenase, putative	32	35571	1	1
	IPI00539541	DCAF1 DDB1- and CUL4-associated factor homolog 1	32	205324	1	1
	IPI00524644	MAGO Protein mago nashi homolog	32	17447	1	1
	IPI00539396	MS2 Fatty acyl-CoA reductase 2	32	68372	1	1
	IPI00534812	AT5G39570 Uncharacterized protein At5g39570	32	43500	1	1
	IPI00518377	VDAC3 Mitochondrial outer membrane protein porin 2	32	29193	2	2
	IPI00537677	Helicase-like protein	32	162599	1	1
	IPI00543831	TRS120 unknown protein	31	129513	1	1
	IPI00529695	CER4 Fatty acyl-CoA reductase 3	31	55998	2	2
	IPI00525604	FUS12 COP9 signalosome complex subunit 2	31	51154	1	1
	IPI00523336	YCF37 YCF37	31	17068	1	1
	IPI00539751	AT1G68340 unknown protein	31	28123	1	1
	IPI00541069	AT5G03880 electron carrier	31	37016	1	1
	IPI00852372	- Putative uncharacterized protein T7P1.14	31	111589	2	1
	IPI00545621	RSW3 RSW3 (RADIAL SWELLING 3); glucosidase/ hydrolase, hydrolyzing O-glycosyl compounds	31	104209	1	1
	IPI00519601	AT3G25580 thioredoxin-related	31	24428	1	1
	IPI00542329	AT1G06960 small nuclear ribonucleoprotein U2B, putative / spliceosomal protein, putative	31	26107	1	1
	IPI00523245	PHV Homeobox-leucine zipper protein ATHB-9	31	92343	1	1
	IPI00545226	AIM1 Peroxisomal fatty acid beta-oxidation multifunctional protein AIM1	31	77809	1	1
	IPI00524986	AT4G28200 unknown protein	30	74616	1	1
	IPI00549006	DET3 V-type proton ATPase subunit C	30	42593	1	1
	IPI00544316	- Decarboxylase like protein	30	48660	1	1
	IPI00526951	- Putative uncharacterized protein At2g41160	30	10490	1	1
	IPI00525119	AT2G36690 oxidoreductase, 2OG-Fe(II) oxygenase family protein	30	41922	1	1
	IPI00539203	AT5G65620 peptidase M3 family protein / thimet oligopeptidase family protein	30	88701	1	1
	IPI00545790	NRPB1 DNA-directed RNA polymerase II subunit RPB1	30	204497	2	2
	IPI00532786	AT1G29670 GDSL esterase/lipase At1g29670	30	39847	1	1
	IPI00516779	FLS4 FLS4 (FLAVONOL SYNTHASE 4); flavonol synthase/ oxidoreductase	30	31880	1	1
	IPI00539629	AT5G54920 unknown protein	30	55997	1	1
	IPI00541210	CDT1B CDT1-like protein b	30	54985	1	1
	IPI00537359	REF6 Lysine-specific demethylase REF6	30	152533	1	1
	IPI00542948	AtkdsA1 2-dehydro-3-deoxyphosphooctonate aldolase	30	31636	1	1
	IPI00537037	ERF1-2 Eukaryotic peptide chain release factor subunit 1-2	30	48911	1	1
	IPI00526603	AT5G06060 tropinone reductase, putative / tropine dehydrogenase, putative	30	28275	1	1
	IPI00548548	SHM7 SHM7 (serine hydroxymethyltransferase 7); catalytic/ glycine hydroxymethyltransferase/ pyridoxal phosphate binding	30	66251	1	1
	IPI00546481	AT3G20680 unknown protein	30	37413	1	1
	IPI00538458	AT3G27960 kinesin light chain-related	30	72469	1	1
	IPI00525765	GT72B1 UDP-glycosyltransferase 72B1	30	52897	1	1
	IPI00547888	AT4G39040 RNA binding	30	31543	1	1
	IPI00518589	NRPA2 NRPA2; DNA binding / DNA-directed RNA polymerase/ ribonucleoside binding	29	132297	1	1
	IPI00547765	SCPL49 Serine carboxypeptidase-like 49	29	57265	1	1
	IPI00521465	emb1027 emb1027 (embryo defective 1027); ATP binding / aminoacyl-tRNA ligase/ arginine-tRNA ligase/ nucleotide binding	29	72341	1	1
	IPI00537494	ALP Thiol protease aleurain	29	38934	1	1
	IPI00516271	AT3G23270 Chromosome condensation regulator-like protein protein	29	116419	1	1
	IPI00523423	AT2G42700 unknown protein	29	91645	1	1
	IPI00539561	CNX1 Calnexin homolog 1	29	60448	1	1
	IPI00526252	AT5G47455 unknown protein	29	10350	1	1
	IPI00520449	CAM6 Calmodulin-6	29	16823	1	1
	IPI00545792	UBA1 Ubiquitin-activating enzyme E1 1	29	120175	1	1
	IPI00545604	CYP83A1 Cytochrome P450 83A1	28	57412	1	1
	IPI00529181	COX2 Cytochrome c oxidase subunit 2	28	29655	1	1
	IPI00527092	- T27D20.5 protein	28	126289	1	1
	IPI00527736	AT5G02740 unknown protein	28	20307	1	1
	IPI00526925	QPT QPT (QUINOLINATE PHOSHORIBOSYLTRANSFERASE); nicotinate-nucleotide diphosphorylase	28	37931	1	1
	IPI00530715	PWP2 transducin family protein / WD-40 repeat family protein	28	95844	2	2
	IPI00544870	EXO70F1 ATEXO70F1 (exocyst subunit EXO70 family protein F1); protein binding	28	76569	1	1
	IPI00522757	F10A5.22	28	29315	1	1
	IPI00526258	SIP2 Isoform 2 of Probable galactinol--sucrose galactosyltransferase 2	28	72328	1	1
	IPI00528496	BIG Auxin transport protein BIG	27	567527	1	1
	IPI00891902	- Uncharacterized protein At2g30368.1	27	6625	1	1
	IPI00542474	DHAR2 Glutathione S-transferase DHAR2	27	23392	1	1
	IPI00542856	MPPalpha Probable mitochondrial-processing peptidase subunit alpha-2	27	54019	1	1
	IPI00521707	AT3G01260 aldose 1-epimerase/ carbohydrate binding / catalytic/ isomerase	27	47710	1	1
	IPI00525365	- F11A6.10 protein	27	89333	1	1
	IPI00545810	AT1G52780 unknown protein	27	119882	1	1
	IPI00528969	LRL1 Transcription factor bHLH66	27	36499	1	1
	IPI00522273	- Putative uncharacterized protein AT4g08830	27	107863	1	1
	IPI00528681	MSH6 DNA mismatch repair protein Msh6-1	26	146706	1	1
	IPI00526264	AT5G35050 unknown protein	26	23675	1	1
	IPI00539032	AT3G47200 UPF0481 protein At3g47200	26	54085	1	1
	IPI00541508	HCD1 HCD1 (3-HYDROXYACYL-COA DEHYDRATASE 1); carnitine racemase/ catalytic/ dodecenoyl-CoA delta-isomerase	26	25579	1	1
	IPI00535925	AT1G52300 60S ribosomal protein L37-2	26	10834	1	1
	IPI00536943	AT3G07640 unknown protein	26	27011	1	1
	IPI00549148	AT3G04470 unknown protein	26	71456	1	1
	IPI00548043	COP9 COP9 signalosome complex subunit 8	26	22532	1	1
	IPI00539340	AT5G14240 unknown protein	26	28731	1	1
	IPI00526769	AT2G39340 SAC3/GANP family protein	26	111191	1	1
	IPI00544963	AT1G08110 Lactoylglutathione lyase	25	20835	1	1
	IPI00546079	AT2G07640 D2,D4-dienoyl-CoA reductase-related	25	16836	1	1
	IPI00531489	HOS15 HOS15	25	69729	1	1
	IPI00526336	ARC5 Isoform 1 of Dynamin-like protein ARC5	25	87116	1	1
	IPI00517280	RPS2 Ribosomal protein S2, mitochondrial	25	24757	1	1
	IPI00525443	ARO1 ARO1 (ARMADILLO REPEAT ONLY 1); binding	25	72922	1	1
	IPI00529995	AT4G30010 unknown protein	25	10432	1	1
	IPI00517848	AT3G13160 Pentatricopeptide repeat-containing protein At3g13160, mitochondrial	25	44899	1	1
	IPI00538620	AT3G55250 unknown protein	25	31225	1	1
	IPI00519606	AT3G28900 60S ribosomal protein L34-3	25	13642	1	1
	IPI00521398	BIGYIN BIGYIN; binding	25	18686	1	1
	IPI00519047	CSP3 cold-shock DNA-binding family protein	24	29545	1	1
	IPI00529218	AT3G53990 universal stress protein (USP) family protein	24	17782	1	1
	IPI00524548	PHYE Phytochrome E	24	122438	2	2
	IPI00532440	PSAE-1 Photosystem I reaction center subunit IV A, chloroplastic	24	14958	1	1
	IPI00524534	AT5G56940 ribosomal protein S16 family protein	24	15092	1	1
	IPI00522598	CYP97A3 Protein LUTEIN DEFICIENT 5, chloroplastic	24	66804	1	1
	IPI00529838	AT1G04985 F13M7.2 protein	24	22423	1	1
	IPI00548723	LFR LFR (LEAF AND FLOWER RELATED); binding	24	50081	1	1
	IPI00529969	MURE MURE; ATP binding / acid-amino acid ligase/ ligase	24	85533	1	1
	IPI00545525	ATGWD3 Phosphoglucan, water dikinase, chloroplastic	24	131241	1	1
	IPI00537664	AT3G57890 tubulin-specific chaperone C-related	24	62740	1	1
	IPI00527741	AT2G41250 haloacid dehalogenase-like hydrolase family protein	24	32291	1	1
	IPI00529898	MGP1 unknown protein	23	25144	1	1
	IPI00530245	HCF101 Similarity to nucleotide-binding protein	23	60176	1	1
	IPI00520048	AT1G18620 unknown protein	23	109359	2	1
	IPI00540956	MAP1C MAP1C (METHIONINE AMINOPEPTIDASE 1B); aminopeptidase/ metalloexopeptidase	23	30953	1	1
	IPI00527060	T14P8.10	23	73919	1	1
	IPI00530804	EDD1 Isoform 1 of Glycyl-tRNA synthetase 2, chloroplastic/mitochondrial	23	119698	1	1
	IPI00521358	- Cell cycle control crn (Crooked neck) protein-like	23	79967	1	1
	IPI00524149	AT3G62120 tRNA synthetase class II (G, H, P and S) family protein	23	60717	1	1
	IPI00521104	CPSF100 Cleavage and polyadenylation specificity factor subunit 2	23	82087	1	1
	IPI00529116	TOPP1 Serine/threonine-protein phosphatase PP1 isozyme 1	22	36255	1	1
	IPI00539281	AT3G25810 Beta-myrcene/(E)-beta-ocimene synthase 2, chloroplastic	22	69767	1	1
	IPI00521991	EMB1586 DEAD-box ATP-dependent RNA helicase 47, mitochondrial	22	60680	1	1
	IPI00519099	MRPL11 MRPL11 (MITOCHONDRIAL RIBOSOMAL PROTEIN L11); structural constituent of ribosome	22	16877	1	1
	IPI00524684	GCN3 ABC transporter F family member 3	22	79594	1	1
	IPI00545001	AT5G53850 haloacid dehalogenase-like hydrolase family protein	22	46933	1	1
	IPI00521809	SEC3B Exocyst complex component SEC3B	22	99858	1	1
	IPI00519791	AT5G11450 PsbP domain-containing protein 5, chloroplastic	22	33344	1	1
	IPI00542575	AT4G13010 Putative quinone-oxidoreductase homolog, chloroplastic	22	34414	1	1
	IPI00516269	PPOX ATPPOX (A. THALIANA PYRIDOXIN (PYRODOXAMINE) 5~-PHOSPHATE OXIDASE); pyridoxamine-phosphate oxidase	21	59338	1	1
	IPI00545833	AT2G01330 transducin family protein / WD-40 repeat family protein	21	66345	1	1
	IPI00522613	AT5G18475 Pentatricopeptide repeat-containing protein At5g18475	21	57251	2	1
	IPI00523731	AT4G28400 Probable protein phosphatase 2C 58	21	30999	1	1
	IPI00527647	- Putative uncharacterized protein F17J6.4	21	93773	1	1
	IPI00526218	AT1G22800 Uncharacterized protein At1g22800	21	39341	1	1
	IPI00517449	ATB BETA Isoform 1 of Serine/threonine protein phosphatase 2A 55 kDa regulatory subunit B beta isoform	20	56240	1	1
	IPI00538039	AT3G05675 BTB/POZ domain-containing protein At3g05675	20	50236	1	1
	IPI00532578	ERD9 ERD9 (EARLY-RESPONSIVE TO DEHYDRATION 9); glutathione transferase	20	25291	2	2
	IPI00517529	AT4G02450 T14P8.5	20	27925	1	1
	IPI00518843	PIR121 Isoform 2 of Protein PIR	20	145394	1	1
	IPI00539706	AT2G20340 Tyrosine decarboxylase 1	20	54389	1	1
	IPI00534700	TON1A TON1A	20	29316	1	1
	IPI00517010	CYP76C5 Putative cytochrome P450	20	56360	1	1
	IPI00517764	AT5G15750 Ribosomal protein-like	20	23337	1	1
	IPI00519813	AT5G47030 ATP synthase subunit delta~, mitochondrial	19	21534	1	1
	IPI00538294	DPE2 4-alpha-glucanotransferase DPE2	19	109707	1	1
	IPI00540742	PSBP-1 Isoform 1 of Oxygen-evolving enhancer protein 2-1, chloroplastic	19	28078	1	1
	IPI00539618	G6PD6 Glucose-6-phosphate 1-dehydrogenase, cytoplasmic isoform 2	19	59079	1	1
	IPI00522318	AT1G23230 unknown protein	19	179982	1	1
	IPI00539763	AT1G79010 NADH dehydrogenase [ubiquinone] iron-sulfur protein 8-A, mitochondrial	19	25487	1	1
	IPI00524938	IDN2 XH/XS domain-containing protein / XS zinc finger domain-containing protein	19	74778	1	1
	IPI00531202	AT2G33410 heterogeneous nuclear ribonucleoprotein, putative / hnRNP, putative	18	41303	1	1
	IPI00546650	EXO70E1 ATEXO70E1 (exocyst subunit EXO70 family protein E1); protein binding	18	75179	1	1
	IPI00533999	AT4G00560 methionine adenosyltransferase regulatory beta subunit-related	18	36129	1	1
	IPI00529546	COS1 6,7-dimethyl-8-ribityllumazine synthase, chloroplastic	18	24009	1	1
	IPI00530796	HDA18 Histone deacetylase 18	18	76586	1	1
	IPI00536598	DDB1B DNA damage-binding protein 1b	18	121103	1	1
	IPI00544012	EMB2769 EMB2769	18	27016	1	1
	IPI00520365	MFP2 Peroxisomal fatty acid beta-oxidation multifunctional protein MFP2	17	78790	1	1
	IPI00521940	ATG6 Beclin-1-like protein	17	58467	1	1
	IPI00523597	AT5G46710 zinc-binding family protein	17	25806	1	1
	IPI00522739	AT5G16450 Regulator of ribonuclease-like protein 2	17	17809	1	1
	IPI00520424	GB2 Isoform 1 of Ras-related protein RABB1b	17	23161	1	1
	IPI00530316	AT3G62430 F-box protein At3g62430	17	49867	1	1
	IPI00519891	AT3G52500 aspartyl protease family protein	17	50973	1	1
	IPI00524811	ADF4 Isoform 2 of Actin-depolymerizing factor 4	17	15422	1	1
	IPI00548560	AT3G45830 unknown protein	16	146996	1	1
	IPI00526235	CYN Cyanate hydratase	16	18580	1	1
	IPI00516688	AT1G60730 aldo/keto reductase family protein	16	37834	1	1
	IPI00545707	ERF1-1 Eukaryotic peptide chain release factor subunit 1-1	16	48693	1	1
	IPI00536556	- Putative mutator transposase	16	86101	1	1
	IPI00532517	SEC15B exocyst complex subunit Sec15-like family protein	16	88315	1	1
	IPI00548665	SYNC1 Asparaginyl-tRNA synthetase, cytoplasmic 1	16	63743	1	1
	IPI00516513	AT5G65840 unknown protein	16	29864	1	1
	IPI00525369	AT4G12960 gamma interferon responsive lysosomal thiol reductase family protein / GILT family protein	16	26065	1	1
	IPI00523761	AT5G40100 Putative uncharacterized protein	16	116694	1	1
	IPI00521258	EMB2780 DNA polymerase delta catalytic subunit	16	123157	1	1
	IPI00548009	AT1G43910 AAA-type ATPase family protein	15	54204	1	1
	IPI00529894	AT2G23370 unknown protein	15	38016	1	1
	IPI00540951	AT3G19085 Similarity to heat shock transcription factor HSF30	15	31865	1	1
	IPI00519996	PRS2 Ribose-phosphate pyrophosphokinase 2, chloroplastic	15	43306	1	1
	IPI00524133	AT4G15980 Putative pectinesterase/pectinesterase inhibitor 43	15	78523	1	1
	IPI00530372	AT3G08030 unknown protein	15	34679	1	1
	IPI00529952	AT5G25930 leucine-rich repeat family protein / protein kinase family protein	14	111894	1	1
	IPI00547701	AT2G13690 BTB/POZ domain-containing protein At2g13690	14	61347	1	1
	IPI00533460	AT5G09560 Putative uncharacterized protein F17I14_250	14	62706	1	1
	IPI00516542	AT5G41970 unknown protein	14	42272	1	1
	IPI00529735	TH1 Probable thiamin biosynthetic enzyme	14	56156	1	1
	IPI00536887	ATSIK ATSIK; ATP binding / kinase/ protein kinase/ protein tyrosine kinase	14	61023	1	1
	IPI00543328	GDI2 ATGDI2 (RAB GDP DISSOCIATION INHIBITOR 2); RAB GDP-dissociation inhibitor	14	49507	1	1

## Sheet: HDIP3-Flag
Fig 1.4A Proteins co-purified with HDIP3-Flag as detected by AP-MS.
Sample ID	Accession number	Protein description	Mascot score	MW	Matched queries	Matched peptides
1305-HDIP3-Flag	IPI00527125	ATRSP41 ATRSP41; RNA binding / nucleic acid binding / nucleotide binding	22996	41344	491	35
	IPI00520315	RSP35 Arginine/serine-rich-splicing factor RSP40	16128	40295	340	14
	IPI00992796	SNL5 SIN3-like 5	14288	132944	360	90
	IPI00520882	AT3G08590 Probable 2,3-bisphosphoglycerate-independent phosphoglycerate mutase 2	14148	60726	287	53
	IPI00545634	SNL5 SNL5	13746	132517	353	88
	IPI00536803	NIT1 Nitrilase 1	12064	38128	335	35
	IPI00536454	PSAT Phosphoserine aminotransferase, chloroplastic	11019	47329	287	30
	IPI00548138	AT2G17630 phosphoserine aminotransferase, putative	8024	46604	212	24
	IPI00522349	HD1 Histone deacetylase 19	6597	55987	140	23
	IPI01020409	SNL6 SNL6	6578	128461	153	55
	IPI00532664	AT4G10320 isoleucyl-tRNA synthetase, putative / isoleucine--tRNA ligase, putative	6552	135399	149	60
	IPI00548007	AT1G13940 unknown protein	6348	112868	164	47
	IPI00547646	AT5G08450 unknown protein	6033	104089	148	52
	IPI00535114	RBCL Ribulose bisphosphate carboxylase large chain	5780	52922	153	28
	IPI00518163	RCA Isoform Short of Ribulose bisphosphate carboxylase/oxygenase activase, chloroplastic	5438	49069	101	28
	IPI00535841	MSI1 WD-40 repeat-containing protein MSI1	4168	48164	92	18
	IPI00542919	AT1G19480 F18O14.25	4010	145435	87	19
	IPI00518637	AT5G35200 Putative clathrin assembly protein At5g35200	3890	61141	93	31
	IPI00521816	AT5G26710 F21E10.12 protein	3689	82015	96	45
	IPI00543293	HSC70-1 Heat shock cognate 70 kDa protein 1	3654	71313	87	33
	IPI00542809	NIT3 Nitrilase 3	3556	37998	66	13
	IPI00527494	GAPC1 Glyceraldehyde-3-phosphate dehydrogenase, cytosolic	3483	36891	82	24
	IPI00524611	ACT7 Actin-7	3478	41709	81	24
	IPI00518090	GAPC2 GAPC2 (GLYCERALDEHYDE-3-PHOSPHATE DEHYDROGENASE C2); NAD or NADH binding / binding / catalytic/ glyceraldehyde-3-phosphate dehydrogenase (phosphorylating)/ glyceraldehyde-3-phosphate dehydrogenase	3396	36890	80	25
	IPI00524040	ACT8 Actin-8	3362	41836	84	24
	IPI00522086	TGG1 Isoform 2 of Myrosinase 1	3303	51448	88	23
	IPI00537303	GAPA Glyceraldehyde-3-phosphate dehydrogenase A, chloroplastic	3204	42463	69	20
	IPI00544582	GAPA-2 Glyceraldehyde 3-phosphate dehydrogenase A subunit 2	2930	42820	64	18
	IPI00525001	TUB2;TUB3 Tubulin beta-2/beta-3 chain	2898	50701	78	20
	IPI00538017	ACT11 Actin-11	2836	41648	71	22
	IPI00535704	ACT12 Actin-12	2776	41768	68	19
	IPI00516615	AT1G48120 Serine/threonine-protein phosphatase 7 long form homolog	2716	149360	65	44
	IPI00535813	ACT1;ACT3 Actin-1	2649	41771	69	20
	IPI00545413	TUB7 Tubulin beta-7 chain	2635	50714	66	20
	IPI00543340	AT3G09440 Heat shock cognate 70 kDa protein 3	2626	71103	62	24
	IPI00539093	TUB8 Tubulin beta-8 chain	2606	50574	67	20
	IPI00517335	LOS1 Elongation factor EF-2	2570	94185	67	32
	IPI00523903	AT5G02490 Heat shock cognate 70 kDa protein 2	2546	71342	64	22
	IPI00540632	ATPA ATP synthase subunit alpha, chloroplastic	2510	55294	54	19
	IPI00542050	TUB4 Tubulin beta-4 chain	2380	49791	68	19
	IPI00543798	AT1G57720 Probable elongation factor 1-gamma 2	2375	46370	50	19
	IPI00525776	PB ATP synthase subunit beta, chloroplastic	2343	53900	56	25
	IPI00541680	GAPB Glyceraldehyde-3-phosphate dehydrogenase B, chloroplastic	2304	47630	55	20
	IPI00517561	TUB9 Tubulin beta-9 chain	2303	49626	68	19
	IPI00538379	AT5G11710 Clathrin interactor EPSIN 1	2243	60597	43	20
	IPI00540414	SNL3 Paired amphipathic helix protein Sin3-like 3	2175	151106	60	43
	IPI00538733	AT2G40660 tRNA-binding region domain-containing protein	2104	42062	40	19
	IPI00525561	TGG2 Isoform 1 of Myrosinase 2	2061	62692	51	22
	IPI00548618	AT1G07930;AT1G07940;AT5G60390;AT1G07920 Elongation factor 1-alpha	1846	107107	49	15
	IPI00539020	RBCS1A Ribulose bisphosphate carboxylase small chain 1A, chloroplastic	1818	20203	49	12
	IPI00518034	TUB1 Tubulin beta-1 chain	1793	50185	52	17
	IPI00545934	TUB6 Tubulin beta-6 chain	1751	50553	48	17
	IPI00517861	AT3G52930 fructose-bisphosphate aldolase, putative	1739	38516	35	22
	IPI00520226	TUA6 Tubulin alpha-6 chain	1730	49506	39	14
	IPI00547933	TUA4;TUA2 Tubulin alpha-2/alpha-4 chain	1725	49509	39	14
	IPI00530767	EIF4A1 Eukaryotic initiation factor 4A-1	1724	46675	46	21
	IPI00516743	TUB5 Tubulin beta-5 chain	1678	50310	51	17
	IPI00525420	AT1G64880 ribosomal protein S5 family protein	1656	60199	55	24
	IPI00516284	AT1G09640 Probable elongation factor 1-gamma 1	1630	46631	39	17
	IPI00534087	HSP81-3 Heat shock protein 90-3	1575	80002	44	30
	IPI00528882	NPC5 NPC5 (NON-SPECIFIC PHOSPHOLIPASE C5); hydrolase, acting on ester bonds / phospholipase C	1554	59034	44	21
	IPI00530545	AT3G10760 myb family transcription factor	1520	36092	39	13
	IPI00522023	EIF4A-2 Eukaryotic initiation factor 4A-2	1492	46733	40	17
	IPI00544292	CPN60B RuBisCO large subunit-binding protein subunit beta, chloroplastic	1463	63770	33	24
	IPI00527903	AT3G44690 unknown protein	1427	137875	42	27
	IPI00529143	TUA3;TUA5 Tubulin alpha-3/alpha-5 chain	1420	49622	33	12
	IPI00535150	PAC1 Proteasome subunit alpha type-4	1415	27458	26	11
	IPI00516246	UGE2 UDP-glucose 4-epimerase 3	1389	38358	33	13
	IPI00545756	NAGK Acetylglutamate kinase, chloroplastic	1378	36572	28	12
	IPI00521292	AT5G02870 60S ribosomal protein L4-2	1371	44694	41	22
	IPI00517960	NIT2 Nitrilase 2	1369	37130	61	19
	IPI00520888	OVA5 OVA5 (OVULE ABORTION 5); ATP binding / aminoacyl-tRNA ligase/ lysine-tRNA ligase/ nucleic acid binding / nucleotide binding	1336	67545	27	18
	IPI00524195	PPa6 Soluble inorganic pyrophosphatase 1, chloroplastic	1317	33359	30	16
	IPI00523477	AT5G38420 Ribulose bisphosphate carboxylase small chain 2B, chloroplastic	1309	20337	42	10
	IPI00517716	ATB~ ALPHA Serine/threonine protein phosphatase 2A 57 kDa regulatory subunit B~ alpha isoform	1300	57499	34	19
	IPI00522440	ATMS1 5-methyltetrahydropteroyltriglutamate--homocysteine methyltransferase	1270	84304	39	28
	IPI00542248	AT3G09630 60S ribosomal protein L4-1	1267	44674	39	20
	IPI00540778	RP1 Putative uncharacterized protein At1g43170	1249	63315	36	19
	IPI00538077	AT4G29270 acid phosphatase class B family protein	1248	28728	27	14
	IPI00520474	RABE1b Elongation factor Tu, chloroplastic	1200	51598	32	14
	IPI00519855	AT1G71080 unknown protein	1197	34811	22	10
	IPI00534241	IMPA-2 IMPA-2 (IMPORTIN ALPHA ISOFORM 2); binding / protein transporter	1180	58870	26	17
	IPI00546097	ATB~ BETA Serine/threonine protein phosphatase 2A 57 kDa regulatory subunit B~ beta isoform	1161	57436	34	22
	IPI00537782	AT3G60750 Transketolase-like protein	1158	81424	27	18
	IPI00523587	CA2 Carbonic anhydrase 2, chloroplastic	1131	28326	25	13
	IPI00524207	ENOC Cytosolic enolase 3	1124	51567	28	17
	IPI00527713	MEE58 Adenosylhomocysteinase 1	1119	53344	32	22
	IPI00533005	FNR2 Isoform 1 of Ferredoxin--NADP reductase, leaf isozyme 2, chloroplastic	1112	41142	23	12
	IPI00547812	XTH7 Probable xyloglucan endotransglucosylase/hydrolase protein 7	1097	33659	27	13
	IPI00518769	GF14 PHI 14-3-3-like protein GF14 phi	1079	30175	24	13
	IPI00529641	ATIM ATIM	1075	128822	62	1
	IPI00536966	MTO3 S-adenosylmethionine synthase 4	1073	42769	24	13
	IPI00533295	GRF1 14-3-3-like protein GF14 chi	1024	29913	25	14
	IPI00533075	AT2G23390 unknown protein	1017	54275	32	16
	IPI00543019	RHM1 Probable rhamnose biosynthetic enzyme 1	1015	75324	25	16
	IPI00549013	PORB Protochlorophyllide reductase B, chloroplastic	1002	43332	23	13
	IPI00526310	LOS2 Bifunctional enolase 2/transcriptional activator	979	47689	24	16
	IPI00528129	NPC4 NPC4 (NONSPECIFIC PHOSPHOLIPASE C4); hydrolase, acting on ester bonds / phospholipase C	976	60685	31	17
	IPI00535490	PGK1 Phosphoglycerate kinase 1, chloroplastic	972	50081	25	17
	IPI00545250	AT1G33120;PGY2 60S ribosomal protein L9-1	960	22004	19	11
	IPI00548522	LOX2 Lipoxygenase 2, chloroplastic	957	101982	24	20
	IPI00516234	AT5G08690 ATP synthase subunit beta-2, mitochondrial	956	59676	23	15
	IPI00657126	CAT3 CAT3 (CATALASE 3); catalase	955	55932	27	16
	IPI00537564	RPT3 26S protease regulatory subunit 6B homolog	950	45723	22	15
	IPI00532889	MS2 AtMS2; 5-methyltetrahydropteroyltriglutamate-homocysteine S-methyltransferase/ methionine synthase	935	84531	27	19
	IPI00529314	RPN1A 26S proteasome non-ATPase regulatory subunit 2 1A	935	98082	22	19
	IPI00545323	ADK1 Isoform 1 of Adenosine kinase 1	931	37812	21	12
	IPI00528612	AT4G31480 Coatomer subunit beta-1	920	106077	18	14
	IPI00522684	BIP1 Luminal-binding protein 1	918	73584	24	16
	IPI00527972	MAT3 S-adenosylmethionine synthase 3	896	42471	20	14
	IPI00529348	SAM-2 S-adenosylmethionine synthase 2	871	43228	21	12
	IPI00525237	CPN60A RuBisCO large subunit-binding protein subunit alpha, chloroplastic	865	62034	23	20
	IPI00525922	VHA-A V-type proton ATPase catalytic subunit A	855	68769	24	21
	IPI00536892	AT2G36460 fructose-bisphosphate aldolase, putative	849	38363	16	11
	IPI00531336	AT1G45000 26S protease regulatory subunit S10B homolog B	834	44727	23	15
	IPI00535063	SUVR2 SUVR2; histone-lysine N-methyltransferase/ zinc ion binding	823	81927	17	13
	IPI00529620	P5CS1 Delta-1-pyrroline-5-carboxylate synthase A	823	77654	23	20
	IPI00517953	EMB2296 60S ribosomal protein L8-1	823	27842	19	10
	IPI00931032	- AT1G56070 protein	818	23607	27	11
	IPI00534852	GS2 Glutamine synthetase, chloroplastic/mitochondrial	814	47381	27	13
	IPI00534598	AT2G21390 Coatomer subunit alpha-2	806	136381	24	22
	IPI00534033	RPL5B 60S ribosomal protein L5-2	800	34416	16	10
	IPI00524577	AT5G20290 40S ribosomal protein S8-1	795	24978	14	8
	IPI00521495	AT5G07090 40S ribosomal protein S4-2	790	29855	20	13
	IPI00785805	ATP1 ATP synthase subunit alpha, mitochondrial	789	55011	23	16
	IPI00542662	RPT6A 26S protease regulatory subunit 8 homolog A	785	47218	23	16
	IPI00525302	ATPC1 ATP synthase gamma chain 1, chloroplastic	785	40886	17	11
	IPI00545903	SAM1 S-adenosylmethionine synthase 1	782	43131	18	11
	IPI00537691	AT4G34450 Coatomer subunit gamma	779	98429	22	19
	IPI00542059	AT2G31610 40S ribosomal protein S3-1	776	27502	26	16
	IPI00521186	AT5G38430 Ribulose bisphosphate carboxylase small chain 1B, chloroplastic	768	20273	32	9
	IPI00538666	RPT2a 26S proteasome regulatory subunit 4 homolog A	762	49339	20	16
	IPI00539595	AT1G74060 60S ribosomal protein L6-2	758	25992	20	16
	IPI00522138	MUM4 Probable rhamnose biosynthetic enzyme 2	754	75178	14	9
	IPI00537614	GRP2 GRP2 (GLYCINE RICH PROTEIN 2); double-stranded DNA binding / mRNA binding / nucleic acid binding / single-stranded DNA binding	747	19141	9	4
	IPI00534136	AT5G20890 chaperonin, putative	746	57250	18	13
	IPI00526535	AT3G11630 2-Cys peroxiredoxin BAS1, chloroplastic	740	29074	14	9
	IPI00549121	TPI Triosephosphate isomerase, cytosolic	738	27152	12	7
	IPI00541557	KAS I Isoform 1 of 3-oxoacyl-[acyl-carrier-protein] synthase I, chloroplastic	738	50381	16	9
	IPI00992404	AT1G61850 Phospholipases	737	145129	21	21
	IPI00548063	ATL5 60S ribosomal protein L5-1	726	34337	15	9
	IPI00657073	AT5G56500 ATP binding / protein binding	723	63285	17	14
	IPI00536287	APX1 L-ascorbate peroxidase 1, cytosolic	719	27544	20	10
	IPI00518464	CA1 Isoform 3 of Carbonic anhydrase, chloroplastic	716	29485	18	9
	IPI00517524	GRF2 14-3-3-like protein GF14 omega	712	29144	21	11
	IPI00532781	AT5G27850 60S ribosomal protein L18-3	709	20954	21	13
	IPI00538915	AT3G13930 Dihydrolipoyllysine-residue acetyltransferase component 2 of pyruvate dehydrogenase complex, mitochondrial	707	58431	18	12
	IPI00523871	AT5G05090 myb family transcription factor	705	29423	23	8
	IPI00525100	RHM3 Probable rhamnose biosynthetic enzyme 3	705	74867	15	10
	IPI00538191	AT2G32730 26S proteasome regulatory subunit, putative	698	108909	16	13
	IPI00538115	GRF3 14-3-3-like protein GF14 psi	693	28588	21	12
	IPI00544242	ELF4-L4 Protein ELF4-LIKE 4	693	12655	10	7
	IPI00536725	XTH6 Probable xyloglucan endotransglucosylase/hydrolase protein 6	687	33670	13	7
	IPI00541448	FBA2 Probable fructose-bisphosphate aldolase 2, chloroplastic	684	42961	16	12
	IPI00532111	P40 40S ribosomal protein Sa-1	683	32271	20	9
	IPI00527953	AT3G53870 40S ribosomal protein S3-2	683	27332	21	14
	IPI00541856	FNR1 Ferredoxin--NADP reductase, leaf isozyme 1, chloroplastic	682	40301	20	12
	IPI00657532	CAT3 CAT3 (CATALASE 3); catalase	675	43921	20	13
	IPI00530035	AT3G03960 chaperonin, putative	673	58902	15	13
	IPI00522202	AT1G18540 60S ribosomal protein L6-1	653	26136	21	18
	IPI00539202	AT5G35530 40S ribosomal protein S3-3	652	27441	24	15
	IPI00522851	AT3G63490 50S ribosomal protein L1, chloroplastic	645	37609	17	11
	IPI00532609	AT1G34030;PFL;RPS18C 40S ribosomal protein S18	644	17534	14	8
	IPI00533566	HSP60 Chaperonin CPN60, mitochondrial	641	61242	18	17
	IPI00517001	RPT5A 26S protease regulatory subunit 6A homolog A	640	47450	17	12
	IPI00523164	ADK2 Adenosine kinase 2	638	37822	13	9
	IPI00524816	ATARCA Isoform 1 of Guanine nucleotide-binding protein subunit beta-like protein A	632	35725	15	13
	IPI00539263	2-Cys Prx B 2-Cys peroxiredoxin BAS1-like, chloroplastic	630	29761	13	9
	IPI00525835	GRF8 Isoform 1 of 14-3-3-like protein GF14 kappa	629	28011	16	8
	IPI00533598	AT2G41840 40S ribosomal protein S2-3	620	30859	19	14
	IPI00543693	scpl25 Serine carboxypeptidase-like 25	619	53367	20	14
	IPI00519969	GRF10 GRF10 (GENERAL REGULATORY FACTOR 10); ATP binding / protein binding / protein phosphorylated amino acid binding	613	28550	17	8
	IPI00517027	GRF6 Isoform 1 of 14-3-3-like protein GF14 lambda	612	27958	17	9
	IPI00548766	RPT1A 26S protease regulatory subunit 7 homolog A	606	47773	15	11
	IPI00516217	AT2G19730 60S ribosomal protein L28-1	595	15886	10	5
	IPI00521681	XW6 40S ribosomal protein S2-1	595	30722	19	13
	IPI00544214	AT2G01250 60S ribosomal protein L7-2	592	28153	21	18
	IPI00518864	AT1G04410 Malate dehydrogenase, cytoplasmic 1	587	35548	16	10
	IPI00518081	CR88 CR88; ATP binding	581	88202	21	17
	IPI00528095	AT1G62020 Coatomer subunit alpha-1	580	136480	20	18
	IPI00517961	AT3G09200 60S acidic ribosomal protein P0-2	578	34112	17	11
	IPI00536399	GRF7 14-3-3-like protein GF14 nu	572	29806	17	10
	IPI00548350	AT4G26530 fructose-bisphosphate aldolase, putative	571	38270	9	5
	IPI00527924	emb2394 50S ribosomal protein L6, chloroplastic	570	24690	11	9
	IPI00542391	ADG1 Glucose-1-phosphate adenylyltransferase small subunit, chloroplastic	568	56615	20	13
	IPI00520784	AT1G23410 Ubiquitin-40S ribosomal protein S27a-1	564	17660	18	7
	IPI00532980	TPS1 Alpha,alpha-trehalose-phosphate synthase [UDP-forming] 1	564	105910	13	10
	IPI00525727	SHM1 Serine hydroxymethyltransferase, mitochondrial	561	57364	18	15
	IPI00539364	ELF4-L2 Protein ELF4-LIKE 2	555	13401	10	6
	IPI00547367	BBC1 60S ribosomal protein L13-1	552	23752	16	10
	IPI00531287	cpHsc70-1 cpHsc70-1 (chloroplast heat shock protein 70-1); ATP binding	548	76461	18	13
	IPI00524653	GGT1 GGT1 (GLUTAMATE:GLYOXYLATE AMINOTRANSFERASE); L-alanine:2-oxoglutarate aminotransferase/ glycine:2-oxoglutarate aminotransferase	546	53267	11	8
	IPI00524792	RPS1 RPS1 (RIBOSOMAL PROTEIN S1); RNA binding / structural constituent of ribosome	541	45082	15	13
	IPI00528026	AT2G44120 60S ribosomal protein L7	540	28502	21	18
	IPI00520641	CAT2 Catalase-2	534	56895	19	13
	IPI00536025	GLDP1 Glycine dehydrogenase [decarboxylating] 2, mitochondrial	530	112853	16	14
	IPI00531026	AT1G30230 Elongation factor 1-delta 1	519	25117	12	10
	IPI00524723	DRP3B Isoform 1 of Dynamin-related protein 3B	517	86590	20	18
	IPI00516913	AT2G43030 50S ribosomal protein L3-1, chloroplastic	515	29345	15	10
	IPI00528143	RPL18 60S ribosomal protein L18-2	513	20913	18	12
	IPI00539225	GLU1 Isoform 1 of Ferredoxin-dependent glutamate synthase 1, chloroplastic	512	179807	15	13
	IPI00543846	AT4G27090 60S ribosomal protein L14-2	512	15496	12	9
	IPI00533300	emb2386 60S ribosomal protein L19-1	511	24591	18	8
	IPI00540464	EMB3003 F12K21.24	508	48490	14	10
	IPI00528647	AT5G19510 Elongation factor 1-beta 2	507	24186	11	8
	IPI00520908	CAT1 Catalase-1	504	56726	14	9
	IPI00534572	PKP-ALPHA PKP-ALPHA; pyruvate kinase	502	65090	11	9
	IPI00549111	FBA1 Probable fructose-bisphosphate aldolase 1, chloroplastic	497	42904	15	10
	IPI00535216	LHCB5 Chlorophyll a-b binding protein CP26, chloroplastic	493	30138	12	11
	IPI00546269	RPS5A 40S ribosomal protein S5-2	493	22907	15	8
	IPI00530001	GRF5 14-3-3-like protein GF14 upsilon	491	30163	15	9
	IPI00542675	CCR2 Isoform 1 of Glycine-rich RNA-binding protein 7	487	16880	10	8
	IPI00539206	cICDH Cytosolic NADP+-dependent isocitrate dehydrogenase	486	45717	12	8
	IPI00520108	TPL Protein TOPLESS	485	124220	16	11
	IPI00540940	UBP12 Isoform 2 of Ubiquitin carboxyl-terminal hydrolase 12	483	130397	14	14
	IPI00538615	RPS5B 40S ribosomal protein S5-1	483	22976	15	8
	IPI00549147	LTA2 LTA2; dihydrolipoyllysine-residue acetyltransferase	482	50049	11	8
	IPI00518373	ARFA1F ADP-ribosylation factor A1F	481	20610	12	9
	IPI00520505	HSP60-2 Chaperonin CPN60-like 1, mitochondrial	480	61939	13	13
	IPI00523226	AT3G52150 Putative uncharacterized protein F4F15.260	480	59745	15	7
	IPI00517979	UBP13 Ubiquitin carboxyl-terminal hydrolase 13	480	130567	15	15
	IPI00530807	ACCD Acetyl-coenzyme A carboxylase carboxyl transferase subunit beta, chloroplastic	475	55600	13	10
	IPI00540967	RPS3 30S ribosomal protein S3, chloroplastic	475	25173	15	11
	IPI00520982	AT4G24820 Probable 26S proteasome non-ATPase regulatory subunit 6	471	44254	13	10
	IPI00540216	CAC3 Acetyl-coenzyme A carboxylase carboxyl transferase subunit alpha, chloroplastic	470	85253	12	12
	IPI00537053	AT2G27710 60S acidic ribosomal protein P2-2	468	11437	10	7
	IPI00523369	- Putative UDP-glucose:glycoprotein glucosyltransferase	468	188696	18	17
	IPI00533630	AT3G58610 Ketol-acid reductoisomerase, chloroplastic	457	63772	10	7
	IPI00534843	AT3G62530 Putative uncharacterized protein T12C14_230	457	38146	12	11
	IPI00528285	EMB2719 Probable 26S proteasome non-ATPase regulatory subunit 3a	450	55548	12	12
	IPI00523172	emb1138 Isoform 2 of DEAD-box ATP-dependent RNA helicase 3, chloroplastic	449	80951	13	12
	IPI00527690	AT3G11130 clathrin heavy chain, putative	449	193122	16	15
	IPI00544923	EMB3010 40S ribosomal protein S6-2	442	28144	10	7
	IPI00520872	AT3G04840 40S ribosomal protein S3a-1	442	29832	12	9
	IPI00534480	CARB CARB (CARBAMOYL PHOSPHATE SYNTHETASE B); ATP binding / carbamoyl-phosphate synthase/ catalytic	441	129874	15	13
	IPI00538864	RPS6 40S ribosomal protein S6-1	440	28350	11	9
	IPI00547533	CDC48 Cell division control protein 48 homolog A	438	89337	16	15
	IPI00537995	ANNAT1 Annexin D1	437	36182	12	9
	IPI00521658	IMPA-1 Importin subunit alpha-1	435	58608	13	9
	IPI00528761	AT3G07110 60S ribosomal protein L13a-1	434	23451	11	8
	IPI00546454	AT4G16720 60S ribosomal protein L15-1	431	24224	11	5
	IPI00541079	EMB2753 EMB2753 (EMBRYO DEFECTIVE 2753); binding	431	102082	15	13
	IPI00529975	PSBB Photosystem II CP47 chlorophyll apoprotein	430	56001	9	8
	IPI00538502	MAB1 Pyruvate dehydrogenase E1 component subunit beta, mitochondrial	428	39151	9	6
	IPI00528249	RIN1 RIN1 (RESISTANCE TO PSEUDOMONAS SYRINGAE PV MACULICOLA INTERACTOR 1); protein binding	428	50292	13	11
	IPI00541368	AT1G52360 Coatomer subunit beta~-2	424	104401	11	11
	IPI00532971	SHM4 SHM4 (serine hydroxymethyltransferase 4); catalytic/ glycine hydroxymethyltransferase/ pyridoxal phosphate binding	421	51685	8	8
	IPI00527600	PSBC photosystem II 44 kDa protein	421	51835	12	8
	IPI00530288	AT5G06850 C2 domain-containing protein	418	90945	9	7
	IPI00533712	AT1G24510 T-complex protein 1 subunit epsilon	418	59347	12	10
	IPI00531379	RPOB DNA-directed RNA polymerase subunit beta	417	120983	10	9
	IPI00534442	GAD2 Glutamate decarboxylase 2	416	56105	11	10
	IPI00544105	AT1G67430 60S ribosomal protein L17-2	414	19842	11	7
	IPI00535564	AT3G62870 60S ribosomal protein L7a-2	413	29016	14	11
	IPI00529643	RPL23AB 60S ribosomal protein L23a-2	411	17385	14	8
	IPI00524384	AT3G49910 60S ribosomal protein L26-1	411	16934	11	9
	IPI00545262	AT3G29360 Probable UDP-glucose 6-dehydrogenase 1	408	53139	9	8
	IPI00520632	CSD2 Superoxide dismutase [Cu-Zn], chloroplastic	405	22230	5	3
	IPI00542179	FBR12 Eukaryotic translation initiation factor 5A-2	402	17129	7	4
	IPI00538427	AT5G23540 26S proteasome non-ATPase regulatory subunit 14	401	34332	8	7
	IPI00532008	AT3G11510 40S ribosomal protein S14-2	397	16263	10	6
	IPI00518961	CPHSC70-2EAT SHOCK PROTEIN 70-2 CPHSC70-2EAT SHOCK PROTEIN 70-2 (CHLOROPLAST HEAT SHOCK PROTEIN 70-2); ATP binding / unfolded protein binding	395	76950	17	12
	IPI00518946	AT3G60770 40S ribosomal protein S13-1	395	17085	10	7
	IPI00547002	POR C Protochlorophyllide reductase C, chloroplastic	394	43856	12	9
	IPI00528096	AT2G27720 60S acidic ribosomal protein P2-1	393	11445	8	7
	IPI00531671	SAG24 60S ribosomal protein L10-3	392	24913	14	11
	IPI00549123	AT2G47610 60S ribosomal protein L7a-1	391	29111	13	10
	IPI00516350	PRK Phosphoribulokinase, chloroplastic	389	44436	15	7
	IPI00547629	AT3G52580 40S ribosomal protein S14-3	387	16228	10	6
	IPI00517126	CRD1 Magnesium-protoporphyrin IX monomethyl ester [oxidative] cyclase, chloroplastic	381	47600	10	7
	IPI00527080	AT3G04920 40S ribosomal protein S24-1	380	15363	9	4
	IPI00538721	AT1G27400 60S ribosomal protein L17-1	379	19885	9	6
	IPI00519014	EMB2107 EMB2107	378	50805	9	7
	IPI00547010	AT3G24830 60S ribosomal protein L13a-2	377	23444	8	5
	IPI00548124	AT2G18110 Elongation factor 1-delta 2	377	25251	9	7
	IPI00528534	AT3G14420 Isoform 1 of Peroxisomal (S)-2-hydroxy-acid oxidase GLO1	376	40316	14	10
	IPI00546691	AAC1 ADP,ATP carrier protein 1, mitochondrial	376	41449	9	6
	IPI00526383	AT2G33800 30S ribosomal protein S5, chloroplastic	374	32625	10	7
	IPI00538015	SAC52 60S ribosomal protein L10-1	373	24901	13	10
	IPI00537926	AT4G13170 60S ribosomal protein L13a-3	370	23614	8	5
	IPI00522150	AT3G13580 60S ribosomal protein L7-4	367	28415	12	12
	IPI00542361	mtHsc70-1 mtHsc70-1 (mitochondrial heat shock protein 70-1); ATP binding	367	73030	11	9
	IPI00537168	AT5G45775;RPL16B;AT3G58700 Isoform 1 of 60S ribosomal protein L11-2	367	20848	14	8
	IPI00520181	emb1473 50S ribosomal protein L13, chloroplastic	355	26772	9	5
	IPI00525540	PTAC17 PTAC17	353	49457	8	6
	IPI00548475	AT2G34480 60S ribosomal protein L18a-2	351	21293	16	9
	IPI00531944	AT5G48760 60S ribosomal protein L13a-4	349	23575	8	5
	IPI00526971	AT1G75990 Probable 26S proteasome non-ATPase regulatory subunit 3b	347	55557	9	9
	IPI00540051	RPL12-C 50S ribosomal protein L12-3, chloroplastic	347	19671	7	5
	IPI00538278	AT1G11860 Aminomethyltransferase, mitochondrial	345	44417	13	9
	IPI00542080	AT2G05120 unknown protein	345	144507	13	13
	IPI00521413	AT4G01310 50S ribosomal protein L5, chloroplastic	344	28326	10	7
	IPI00524343	MDH Malate dehydrogenase, chloroplastic	344	42379	10	8
	IPI00536091	AT1G22410 2-dehydro-3-deoxyphosphoheptonate aldolase, putative / 3-deoxy-D-arabino-heptulosonate 7-phosphate synthase, putative / DAHP synthetase, putative	343	58290	9	8
	IPI00532735	AT5G26360 chaperonin, putative	342	60301	10	8
	IPI00520995	AT1G79920 ATP binding	340	91622	12	12
	IPI00529344	rpl2;RPL2.2;RPL2.1 50S ribosomal protein L2, chloroplastic	340	29846	7	6
	IPI00521885	AT3G11830 chaperonin, putative	338	59739	9	8
	IPI00516738	RPS9 30S ribosomal protein S9, chloroplastic	338	22563	8	7
	IPI00532772	GSR2 Glutamine synthetase cytosolic isozyme 1-2	337	39183	14	6
	IPI00522986	EIF4A-III DEAD-box ATP-dependent RNA helicase 2	336	45815	11	8
	IPI00543772	FLR1 FLR1; enzyme inhibitor/ transcription factor binding	335	35785	12	10
	IPI00534338	AT5G15200 40S ribosomal protein S9-1	335	23022	17	11
	IPI00538754	ACS acetyl-CoA synthetase, putative / acetate-CoA ligase, putative	335	76684	11	9
	IPI00547111	AT3G63460 WD-40 repeat family protein	333	119799	6	6
	IPI00542582	UXS3 UXS3 (UDP-GLUCURONIC ACID DECARBOXYLASE 3); UDP-glucuronate decarboxylase/ catalytic	333	38545	9	8
	IPI00527081	AT2G01140 Probable fructose-bisphosphate aldolase 3, chloroplastic	332	42301	8	7
	IPI00547255	AGD2 LL-diaminopimelate aminotransferase, chloroplastic	332	50364	9	8
	IPI00516239	HSP91 HSP91; ATP binding	331	91692	12	12
	IPI00518504	AT3G15980 Isoform 1 of Coatomer subunit beta~-3	331	102412	10	10
	IPI00545568	AT3G54930 Serine/threonine protein phosphatase 2A 57 kDa regulatory subunit B~ epsilon isoform	327	57508	12	8
	IPI00529157	MAC3B Pre-mRNA-processing factor 19 homolog 2	326	56693	7	7
	IPI00548101	CRB Uncharacterized protein At1g09340, chloroplastic	326	42593	10	7
	IPI00527705	CAB3;CAB2 Chlorophyll a-b binding protein 2, chloroplastic	325	28209	10	7
	IPI00541866	mMDH2 Malate dehydrogenase 2, mitochondrial	321	35853	7	7
	IPI00539339	AT3G04790 ribose 5-phosphate isomerase-related	320	29287	8	5
	IPI00538961	RGP1 UDP-arabinopyranose mutase 1	314	40602	10	7
	IPI00532845	AT1G35680 50S ribosomal protein L21, chloroplastic	313	24024	7	5
	IPI00538901	AMY3 AMY3 (ALPHA-AMYLASE-LIKE 3); alpha-amylase	313	99780	9	9
	IPI00537155	HEMB1 Delta-aminolevulinic acid dehydratase, chloroplastic	312	46661	7	7
	IPI00538817	AT5G65220 50S ribosomal protein L29, chloroplastic	311	19365	5	4
	IPI00535976	CLPC1 Chaperone protein ClpC1, chloroplastic	311	103388	11	10
	IPI00548920	CLPP4 ATP-dependent Clp protease proteolytic subunit 4, chloroplastic	307	31478	7	6
	IPI00523081	AT1G20260 V-type proton ATPase subunit B3	306	54278	9	8
	IPI00534845	ATPE ATP synthase epsilon chain, chloroplastic	306	14490	7	5
	IPI00521338	ATS9 19S proteosome subunit 9	306	47144	12	9
	IPI00518426	AT3G14415 Peroxisomal (S)-2-hydroxy-acid oxidase GLO2	305	40281	12	8
	IPI00534404	AT3G15190 30S ribosomal protein S20, chloroplastic	300	21813	6	4
	IPI00546896	PKT3 3-ketoacyl-CoA thiolase 2, peroxisomal	300	48548	7	6
	IPI00538047	RPN8A Probable 26S proteasome non-ATPase regulatory subunit 7	299	34706	8	7
	IPI00518859	AT5G05010 Coatomer subunit delta	299	57682	13	9
	IPI00529697	AT5G59850;RPS15A 40S ribosomal protein S15a-1	299	14795	18	8
	IPI00520838	AT1G07660;AT3G45930;AT1G07820;AT5G59690;AT5G59970;AT3G46320;AT3G53730;HIS4 Histone H4	298	11402	7	6
	IPI00538194	AT2G44060 late embryogenesis abundant family protein / LEA family protein	296	36014	9	8
	IPI00516311	RPS4 30S ribosomal protein S4, chloroplastic	296	23226	9	8
	IPI00534336	AT5G18380 40S ribosomal protein S16-3	294	16607	8	6
	IPI00516681	AT2G37190 60S ribosomal protein L12-1	292	17931	5	4
	IPI00536776	RPN12a 26S proteasome non-ATPase regulatory subunit RPN12A	292	30687	9	9
	IPI00541952	PGY1 60S ribosomal protein L10a-2	291	24409	10	8
	IPI00546934	PSBA Photosystem Q(B) protein	288	38911	7	5
	IPI00537215	IMPA-4 IMPA-4 (IMPORTIN ALPHA ISOFORM 4); binding / protein transporter	287	59409	7	6
	IPI00533374	WSIP2 Isoform 1 of Topless-related protein 4	287	124026	13	8
	IPI00535973	AT2G05920 subtilase family protein	286	79965	8	6
	IPI00535440	GSTL3 In2-1 protein, putative	285	27073	9	8
	IPI00524965	AT4G39200 40S ribosomal protein S25-4	285	12046	8	4
	IPI00523295	SUS1 Sucrose synthase 1	283	92939	12	9
	IPI00530201	IDH-V Isocitrate dehydrogenase [NAD] catalytic subunit 5, mitochondrial	281	40599	6	5
	IPI00524027	SHD Endoplasmin homolog	280	94146	9	7
	IPI00523281	TPR2 Topless-related protein 2	279	124681	12	8
	IPI00517438	AT1G74470 Geranylgeranyl diphosphate reductase, chloroplastic	278	51805	7	7
	IPI00532114	AT3G09500 60S ribosomal protein L35-1	278	14276	11	7
	IPI00535199	HSP93-III Chaperone protein ClpC2, chloroplastic	277	105674	10	10
	IPI00529251	MAC3A Pre-mRNA-processing factor 19 homolog 1	275	56831	5	5
	IPI00527514	HOT5 Alcohol dehydrogenase class-3	274	40673	7	5
	IPI00517305	AT3G55870 anthranilate synthase, alpha subunit, putative	272	55332	7	7
	IPI00524898	AT3G14120 unknown protein	272	125247	6	6
	IPI00524234	AT5G28060 40S ribosomal protein S24-2	271	15410	6	3
	IPI00521033	MEE5 MEE5 (MATERNAL EFFECT EMBRYO ARREST 5); GTP binding / GTPase/ translation elongation factor/ translation factor, nucleic acid binding	271	110372	12	11
	IPI00536616	emb1507 emb1507 (embryo defective 1507); ATP binding / ATP-dependent helicase/ helicase/ nucleic acid binding / nucleoside-triphosphatase/ nucleotide binding	270	246950	8	8
	IPI00536778	PIP1B Aquaporin PIP1-2	270	30578	9	4
	IPI00547942	TRIP-1 Eukaryotic translation initiation factor 3 subunit I	270	36365	8	8
	IPI00538173	TPX1 Peroxiredoxin-2B	270	17417	4	3
	IPI00542443	RPN10 26S proteasome non-ATPase regulatory subunit 4	268	40732	7	4
	IPI00534999	PDX1.1 Pyridoxal biosynthesis protein PDX1.1	266	32841	5	5
	IPI00523179	ASP5 Aspartate aminotransferase, chloroplastic	266	49799	10	8
	IPI00530094	RD21 Cysteine proteinase RD21a	265	50933	5	4
	IPI00535943	AT5G14320 30S ribosomal protein S13, chloroplastic	264	19084	8	7
	IPI00655448	AT5G16070 chaperonin, putative	263	58891	10	9
	IPI00546862	RPS8 30S ribosomal protein S8, chloroplastic	263	15470	8	6
	IPI00526884	AT5G67630 DNA helicase, putative	259	52081	9	9
	IPI00546577	AT3G05560 60S ribosomal protein L22-2	259	14009	9	6
	IPI00520967	RGP2 UDP-arabinopyranose mutase 2	259	40864	11	6
	IPI00544271	AT5G54600 50S ribosomal protein L24, chloroplastic	258	21963	7	5
	IPI00531713	AT5G55070 Dihydrolipoyllysine-residue succinyltransferase component of 2-oxoglutarate dehydrogenase complex 1, mitochondrial	258	50102	7	7
	IPI00521214	NDPK1 NDPK1; ATP binding / nucleoside diphosphate kinase	258	18802	7	5
	IPI00531702	TCTP Translationally-controlled tumor protein homolog	256	18898	7	6
	IPI00525678	AT1G57660;AT1G57860 60S ribosomal protein L21-2	256	18697	14	9
	IPI00535542	RAN2 GTP-binding nuclear protein Ran-2	256	25047	7	7
	IPI00535929	LHCB2.1 Photosystem II light harvesting complex gene 2.1	255	28631	9	5
	IPI00540850	CER2 CER2 (ECERIFERUM 2); transferase/ transferase, transferring acyl groups other than amino-acyl groups	255	47208	7	5
	IPI00521273	AT5G13780 GCN5-related N-acetyltransferase, putative	254	21701	4	3
	IPI00530621	DHAR1 Isoform 1 of Glutathione S-transferase DHAR1, mitochondrial	254	23626	8	7
	IPI00547132	AT5G40270 metal-dependent phosphohydrolase HD domain-containing protein	253	54639	8	7
	IPI00520638	AT1G32470 Probable glycine cleavage system H protein 2, mitochondrial	252	17886	5	3
	IPI00544081	ATJ3 Chaperone protein dnaJ 3	252	46415	7	4
	IPI00521974	BGLU18 Beta-glucosidase 18	252	60421	8	7
	IPI00543169	GLYR1 GLYR1 (GLYOXYLATE REDUCTASE 1); 3-hydroxybutyrate dehydrogenase/ phosphogluconate dehydrogenase	251	30672	7	6
	IPI00527199	AT3G45030;AT5G62300 40S ribosomal protein S20-1	250	13870	8	3
	IPI00516728	GAPCP-1 GAPCP-1 (GLYCERALDEHYDE-3-PHOSPHATE DEHYDROGENASE OF PLASTID 1); NAD or NADH binding / binding / catalytic/ glyceraldehyde-3-phosphate dehydrogenase (phosphorylating)/ glyceraldehyde-3-phosphate dehydrogenase	249	44803	6	5
	IPI00528492	PIP3 Aquaporin PIP2-7	248	29723	3	2
	IPI00543912	AT4G34670 40S ribosomal protein S3a-2	248	29785	8	8
	IPI00543463	AT5G43330 Malate dehydrogenase, cytoplasmic 2	247	35652	6	5
	IPI00546467	VAR2 ATP-dependent zinc metalloprotease FTSH 2, chloroplastic	246	74111	6	5
	IPI00526682	GLDP2 Glycine dehydrogenase [decarboxylating] 1, mitochondrial	246	113703	9	8
	IPI00540742	PSBP-1 Isoform 1 of Oxygen-evolving enhancer protein 2-1, chloroplastic	245	28078	4	3
	IPI00540225	ROC1 Peptidyl-prolyl cis-trans isomerase CYP18-3	243	18361	7	5
	IPI00540246	AT2G37220 Ribonucleoprotein At2g37220, chloroplastic	242	30699	6	5
	IPI00542715	LHCB4.1 Chlorophyll a-b binding protein CP29.1, chloroplastic	242	31120	6	5
	IPI00545691	AT2G09990 40S ribosomal protein S16-1	240	16621	6	5
	IPI00518170	AT1G30630 Coatomer subunit epsilon-1	240	32581	7	6
	IPI00527602	TCP-1 T-complex protein 1 subunit alpha	240	59192	8	8
	IPI00533552	SDH1-1 Succinate dehydrogenase [ubiquinone] flavoprotein subunit 1, mitochondrial	239	69612	5	5
	IPI00521845	MTHSC70-2 MTHSC70-2 (MITOCHONDRIAL HSP70 2); ATP binding	238	72946	7	6
	IPI00516758	RPL14 50S ribosomal protein L14, chloroplastic	237	13573	6	5
	IPI00530877	AT5G02240 Uncharacterized protein At5g02240	237	27086	6	6
	IPI00539516	MYBC1 myb family transcription factor	237	27537	11	5
	IPI00535269	AT5G57290 60S acidic ribosomal protein P3-2	237	11856	2	1
	IPI00530126	AT3G18190 chaperonin, putative	235	57739	9	8
	IPI00548998	RPL16 50S ribosomal protein L16, chloroplastic	234	15284	7	5
	IPI00540594	AT5G27770 60S ribosomal protein L22-3	234	14038	8	6
	IPI00523493	AT5G43960 nuclear transport factor 2 (NTF2) family protein / RNA recognition motif (RRM)-containing protein	233	50091	4	3
	IPI00528597	AT2G45810 DEAD-box ATP-dependent RNA helicase 6	232	60383	6	5
	IPI00547139	AT4G35250 vestitone reductase-related	232	43696	7	7
	IPI00520061	AT3G42170 DNA binding	231	78764	5	4
	IPI00525551	PAF1 Proteasome subunit alpha type-1-A	230	30457	6	6
	IPI00524325	PCLPP ATP-dependent Clp protease proteolytic subunit 1	228	22109	3	3
	IPI00542532	MLP423 MLP-like protein 423	228	17044	7	7
	IPI00543927	TPR3 Topless-related protein 3	226	122579	11	7
	IPI00536157	GDCH Glycine cleavage system H protein 1, mitochondrial	225	17936	5	3
	IPI00546563	FIB2 rRNA 2~-O-methyltransferase fibrillarin 2	225	33632	6	6
	IPI00546034	NRS/ER NRS/ER (NUCLEOTIDE-RHAMNOSE SYNTHASE/EPIMERASE-REDUCTASE); UDP-4-keto-6-deoxy-glucose-3,5-epimerase/ UDP-4-keto-rhamnose-4-keto-reductase/ dTDP-4-dehydrorhamnose 3,5-epimerase/ dTDP-4-dehydrorhamnose reductase	224	33576	8	6
	IPI00519475	ACLB-1 ATP-citrate synthase beta chain protein 1	224	65772	6	6
	IPI00535368	ARP4 Actin-related protein 4	223	48905	8	7
	IPI00522326	AT2G05220 40S ribosomal protein S17-2	223	15941	8	5
	IPI00525904	FIB1 rRNA 2~-O-methyltransferase fibrillarin 1	223	32809	6	6
	IPI00530497	HTB2 Histone H2B.10	223	15723	6	5
	IPI00546532	AT5G09510 40S ribosomal protein S15-4	223	17061	5	4
	IPI00531983	AT4G23670 major latex protein-related / MLP-related	222	17507	6	5
	IPI00519853	RPL4 50S ribosomal protein L4, chloroplastic	219	30540	7	6
	IPI00544908	RSR4 Pyridoxal biosynthesis protein PDX1.3	219	33195	5	4
	IPI00528946	AT4G15000 60S ribosomal protein L27-3	218	15598	7	5
	IPI00529233	NQR NQR; binding / catalytic/ oxidoreductase/ zinc ion binding	217	67901	5	5
	IPI00523994	HPR HPR; glycerate dehydrogenase/ poly(U) binding	216	42221	7	7
	IPI00541353	AT5G13510 50S ribosomal protein L10, chloroplastic	216	24720	6	5
	IPI00521485	AT3G58510 DEAD-box ATP-dependent RNA helicase 11	216	65985	6	5
	IPI00538689	CAD9 Isoform 2 of Probable cinnamyl alcohol dehydrogenase 9	215	33232	4	3
	IPI00545955	AT5G41670 6-phosphogluconate dehydrogenase family protein	214	53284	7	7
	IPI00532725	SUS2 SUS2	213	275251	10	10
	IPI00524453	REN1 REN1 (ROP1 ENHANCER 1); Rho GTPase activator/ Rho GTPase binding / phosphoinositide binding	212	101909	5	4
	IPI00525722	GRF9 14-3-3-like protein GF14 mu	212	29502	4	3
	IPI00760344	AT5G11200;AT5G11170 Isoform 1 of DEAD-box ATP-dependent RNA helicase 15	210	48307	9	7
	IPI00542976	U1A U1A (SPLICEOSOMAL PROTEIN U1A); RNA binding / nucleic acid binding / nucleotide binding	209	28056	6	5
	IPI00540997	PIP1A Aquaporin PIP1-1	209	30669	8	3
	IPI00531991	RACK1B_AT Guanine nucleotide-binding protein subunit beta-like protein B	209	35778	10	9
	IPI00537748	AL4 PHD finger protein ALFIN-LIKE 4	208	28761	5	2
	IPI00532441	AT3G26340 Proteasome subunit beta type-5-B	208	29466	6	4
	IPI00542509	AT5G61170 40S ribosomal protein S19-3	207	15687	7	7
	IPI00537093	ACLB-2 ATP-citrate synthase beta chain protein 2	207	65786	5	5
	IPI00526162	VSP1 Vegetative storage protein 1	206	30243	9	8
	IPI00536932	GME GDP-mannose 3,5-epimerase	205	42731	5	4
	IPI00544942	LPD1 LPD1 (LIPOAMIDE DEHYDROGENASE 1); dihydrolipoyl dehydrogenase	205	60719	7	7
	IPI00539771	AT4G29410 60S ribosomal protein L28-2	204	15901	7	5
	IPI00785879	AT3G08947 binding / protein transporter	204	96543	3	1
	IPI00534812	AT5G39570 Uncharacterized protein At5g39570	204	43500	9	5
	IPI00516766	PHT3;1 mitochondrial phosphate transporter	203	40064	7	7
	IPI00526642	AT3G54470 Uridine 5~-monophosphate synthase	203	51817	4	3
	IPI00518009	AT4G26910 Isoform 2 of Dihydrolipoyllysine-residue succinyltransferase component of 2-oxoglutarate dehydrogenase complex 2, mitochondrial	203	49957	7	7
	IPI00539872	KAS III 3-oxoacyl-[acyl-carrier-protein] synthase III, chloroplastic	202	42820	4	3
	IPI00519549	FER1 Ferritin-1, chloroplastic	201	28160	4	4
	IPI00519008	rps7;RPS7.2;RPS7.1 30S ribosomal protein S7, chloroplastic	201	17347	6	6
	IPI00519555	AT1G08360 60S ribosomal protein L10a-1	200	24453	7	6
	IPI00530995	PETC Isoform 2 of Cytochrome b6-f complex iron-sulfur subunit, chloroplastic	200	22518	4	4
	IPI00537286	RPS15 40S ribosomal protein S15-1	199	17118	7	5
	IPI00533995	PBA1 Proteasome subunit beta type-6	199	25136	5	5
	IPI00525874	AT3G02080 40S ribosomal protein S19-1	199	15818	6	5
	IPI00539905	AT1G20950 Phosphofructokinase family protein	198	67076	6	6
	IPI00526318	AT5G52650 40S ribosomal protein S10-3	197	19539	8	6
	IPI00530828	AT4G21650 subtilase family protein	197	81429	5	5
	IPI00530130	HCEF1 Fructose-1,6-bisphosphatase, chloroplastic	196	45134	3	3
	IPI00535189	AT5G02960 40S ribosomal protein S23-2	196	15726	7	4
	IPI00523129	PSAD-1 Photosystem I reaction center subunit II-1, chloroplastic	196	22584	6	5
	IPI00527395	PAD1 Proteasome subunit alpha type-7-A	196	27320	3	3
	IPI00520920	SAR2 GTP-binding protein SAR1A	195	22016	4	4
	IPI00540333	GCN1 ABC transporter F family member 1	194	66843	6	6
	IPI00527838	EIF2 Eukaryotic translation initiation factor 3 subunit F	194	31842	3	3
	IPI00544876	SBPASE Sedoheptulose-1,7-bisphosphatase, chloroplastic	194	42388	7	7
	IPI00532243	- Putative uncharacterized protein T22K18.21	194	19445	9	7
	IPI00545547	TT4 Chalcone synthase	194	43088	4	3
	IPI00545883	PSBO1 Oxygen-evolving enhancer protein 1-1, chloroplastic	193	35121	7	6
	IPI00538679	ECT2 ECT2; protein binding	191	72431	4	4
	IPI00547336	AT2G44530 Ribose-phosphate pyrophosphokinase 5, chloroplastic	191	42598	4	4
	IPI00542017	AER NADP-dependent alkenal double bond reductase P1	191	38109	4	4
	IPI00528817	F5M15.9	190	22779	5	3
	IPI00527702	AT4G24830 Argininosuccinate synthase, chloroplastic	190	53812	4	3
	IPI00540620	SAC9 SAC9; inositol or phosphatidylinositol phosphatase	190	179949	8	8
	IPI00526629	AT2G39390 60S ribosomal protein L35-2	189	14222	8	6
	IPI00527538	AT5G15490 UDP-glucose 6-dehydrogenase, putative	189	53083	6	5
	IPI00536753	PUR ALPHA-1 Isoform 2 of Transcription factor Pur-alpha 1	188	32082	3	3
	IPI00526113	HA1 ATPase 1, plasma membrane-type	188	104158	5	5
	IPI00516677	ADSS Adenylosuccinate synthetase, chloroplastic	187	52931	3	3
	IPI00523591	AT2G36580 pyruvate kinase, putative	186	57472	5	5
	IPI00520057	CCR1 Isoform 1 of Glycine-rich RNA-binding protein 8	186	16569	5	4
	IPI00542068	PAA1 Proteasome subunit alpha type-6-A	186	27277	4	4
	IPI00539739	PMEAMT Phosphoethanolamine N-methyltransferase 2	185	53984	4	4
	IPI00538374	AT2G24200 Leucine aminopeptidase 1	184	54475	4	4
	IPI00543325	UPP Isoform 2 of Uracil phosphoribosyltransferase, chloroplastic	183	25145	4	3
	IPI00541524	AT5G02050 mitochondrial glycoprotein family protein / MAM33 family protein	182	29745	4	3
	IPI00530988	EDA9 EDA9 (embryo sac development arrest 9); ATP binding	182	63286	7	6
	IPI00520891	AT5G04280 glycine-rich RNA-binding protein	181	33466	7	6
	IPI00520566	CHLI2 Magnesium chelatase subunit of protochlorophyllide reductase	181	46545	5	3
	IPI00528468	AT3G28715 V-type proton ATPase subunit d2	181	40761	3	3
	IPI00516381	AT3G29410 Terpenoid synthase 25	180	70180	3	3
	IPI00532975	AT4G16155 dihydrolipoyl dehydrogenase	179	67048	7	7
	IPI00536631	LINC4 Putative nuclear matrix constituent protein 1-like protein	178	121148	5	5
	IPI00526151	- Putative uncharacterized protein T13K14.10	178	154079	7	7
	IPI00525357	AT5G44500 small nuclear ribonucleoprotein associated protein B, putative / snRNP-B, putative / Sm protein B, putative	177	26982	5	3
	IPI00543884	IIL1 3-isopropylmalate dehydratase	177	54979	4	4
	IPI00537921	RPL15 50S ribosomal protein L15, chloroplastic	177	29689	6	5
	IPI00655471	GSTU19 ATGSTU19 (GLUTATHIONE S-TRANSFERASE TAU 19); glutathione binding / glutathione transferase	177	25634	4	3
	IPI00544503	PBG1 Proteasome subunit beta type-4	176	27634	4	4
	IPI00542269	LHCB4.2 Isoform 1 of Chlorophyll a-b binding protein CP29.2, chloroplastic	176	31174	5	4
	IPI00522443	RPL24A 60S ribosomal protein L24-1	175	18838	3	3
	IPI00529076	AT1G12000 F12F1.13 protein	175	62390	4	4
	IPI00516966	AT5G41520 40S ribosomal protein S10-2	173	19721	7	6
	IPI00546092	DRP3A Isoform 1 of Dynamin-related protein 3A	173	89571	7	7
	IPI00519030	ALB1 Magnesium-chelatase subunit chlD, chloroplastic	173	83232	5	5
	IPI00526133	PAE1 Proteasome subunit alpha type-5-A	172	25931	4	4
	IPI00538963	AT5G16130 40S ribosomal protein S7-3	172	22047	6	5
	IPI00526050	HIT3 zinc-binding protein, putative / protein kinase C inhibitor, putative	171	15990	5	5
	IPI00541286	EMB1080 40S ribosomal protein S11-1	170	17946	9	8
	IPI00519790	J2 Chaperone protein dnaJ 2	169	46409	6	4
	IPI00540205	SKP1 SKP1-like protein 1A	169	17846	4	3
	IPI00526859	BIO1 BIO1 (biotin auxotroph 1); adenosylmethionine-8-amino-7-oxononanoate transaminase	169	91877	44	2
	IPI00532189	LHCA3 Photosystem I light harvesting complex gene 3	169	29163	3	2
	IPI00541920	AT4G04950 Monothiol glutaredoxin-S17	169	53082	4	4
	IPI00520007	FUM1 Fumarate hydratase 1, mitochondrial	168	52966	4	4
	IPI00541423	SUMO2 Small ubiquitin-related modifier 2	168	11647	4	3
	IPI00531108	RH8 DEAD-box ATP-dependent RNA helicase 8	168	57651	4	3
	IPI00540016	AT1G06000 UDP-glycosyltransferase 89C1	167	48092	5	5
	IPI00524054	AL3 PHD finger protein ALFIN-LIKE 3	167	28197	6	4
	IPI00521242	NDPK3 Nucleoside diphosphate kinase III, chloroplastic/mitochondrial	166	25718	7	6
	IPI00534551	AT1G09310 unknown protein	164	19935	3	3
	IPI00518049	APA1 aspartyl protease family protein	164	54579	3	3
	IPI00537413	AT1G71500 Rieske (2Fe-2S) domain-containing protein	163	31708	4	3
	IPI00534156	AT4G18100 60S ribosomal protein L32-1	163	15493	4	4
	IPI00518308	AT5G02450 60S ribosomal protein L36-3	162	12182	5	4
	IPI00533390	GLU2 Ferredoxin-dependent glutamate synthase 2, chloroplastic	162	177640	5	3
	IPI00517617	AT5G46430 60S ribosomal protein L32-2	161	15465	4	4
	IPI00538921	AT1G76550 Phosphofructokinase family protein	160	67516	5	5
	IPI00531489	HOS15 HOS15	160	69729	5	5
	IPI00534849	PMDH2 Malate dehydrogenase, glyoxysomal	158	37346	5	5
	IPI00530007	ATU2AF35A Splicing factor U2af small subunit A	158	34551	4	4
	IPI00542822	PP2AA2 Serine/threonine-protein phosphatase 2A 65 kDa regulatory subunit A beta isoform	158	65556	3	3
	IPI00517332	Tudor2 tudor domain-containing protein / nuclease family protein	158	107675	2	2
	IPI00523104	TRX3 Thioredoxin H3	157	13101	6	6
	IPI00545953	CXIP2 Monothiol glutaredoxin-S16, chloroplastic	157	32186	4	3
	IPI00524652	AT3G14990 4-methyl-5(b-hydroxyethyl)-thiazole monophosphate biosynthesis protein, putative	156	41831	4	3
	IPI00523358	AT2G18740 small nuclear ribonucleoprotein E, putative / snRNP-E, putative / Sm protein E, putative	156	10292	4	3
	IPI00522228	SUMO1 Small ubiquitin-related modifier 1	156	10969	6	4
	IPI00540201	RLI2 ABC transporter E family member 2	156	68346	2	2
	IPI00532410	AT3G15000 Uncharacterized protein At3g15000, mitochondrial	155	42843	3	2
	IPI00534589	ERMO2 Protein transport protein Sec24-like At3g07100	154	113887	7	6
	IPI00523822	Serine/threonine-protein phosphatase	154	33885	4	4
	IPI00518152	PKT2 Isoform 1 of 3-ketoacyl-CoA thiolase 5, peroxisomal	154	47925	5	5
	IPI00529601	AT4G19006 26S proteasome regulatory subunit, putative	153	43993	7	6
	IPI00516448	AT4G11380 Beta-adaptin-like protein B	152	99309	6	4
	IPI00532808	ATB~ DELTA Serine/threonine protein phosphatase 2A 55 kDa regulatory subunit B~ delta isoform	152	55205	7	4
	IPI00534510	ILA binding	151	284599	4	4
	IPI00521678	AT5G66420 unknown protein	150	69989	5	4
	IPI00540073	PBC1 Isoform 2 of Proteasome subunit beta type-3-A	150	22825	4	3
	IPI00519439	LIN2 Coproporphyrinogen-III oxidase, chloroplastic	150	43769	4	4
	IPI00531318	E1 ALPHA Pyruvate dehydrogenase E1 component subunit alpha-1, mitochondrial	150	43032	3	2
	IPI00536297	PKP-BETA1 PKP-BETA1 (PLASTIDIC PYRUVATE KINASE BETA SUBUNIT 1); pyruvate kinase	149	63481	5	4
	IPI00533843	AT2G34730 WPP domain-associated protein	149	94546	4	4
	IPI00538987	AT5G53480 importin beta-2, putative	148	96197	3	2
	IPI00529246	SSR16 SSR16 (SMALL SUBUNIT RIBOSOMAL PROTEIN 16); structural constituent of ribosome	148	12691	4	4
	IPI00517835	AT5G16990 NADP-dependent alkenal double bond reductase P2	147	37964	2	2
	IPI00520773	ROC3 Peptidyl-prolyl cis-trans isomerase CYP19-1	146	18480	3	3
	IPI00536065	AT5G22440 60S ribosomal protein L10a-3	146	24516	4	4
	IPI00525994	AT5G47190 50S ribosomal protein L19-2, chloroplastic	145	25453	5	4
	IPI00546882	AT3G56340 40S ribosomal protein S26-3	145	14619	5	4
	IPI00543036	AT3G05060 Probable nucleolar protein 5-2	145	58966	5	3
	IPI00520131	U1-70K Isoform Long of U1 small nuclear ribonucleoprotein 70 kDa	144	50358	7	7
	IPI00545769	AT3G21650 Serine/threonine protein phosphatase 2A 59 kDa regulatory subunit B~ zeta isoform	144	61692	8	7
	IPI00533497	PYK10 Beta-glucosidase 23	143	59683	3	3
	IPI00523107	AT3G60245 60S ribosomal protein L37a-2	141	10234	3	2
	IPI00543619	AT1G24360 3-oxoacyl-[acyl-carrier-protein] reductase, chloroplastic	141	33527	2	1
	IPI00533612	AT3G52960 Peroxiredoxin-2E, chloroplastic	140	24669	4	4
	IPI00546975	AT4G34360 protease-related	139	28694	3	2
	IPI00538125	GSTF9 ATGSTF9 (GLUTATHIONE S-TRANSFERASE PHI 9); copper ion binding / glutathione binding / glutathione peroxidase/ glutathione transferase	139	24131	4	4
	IPI00531132	PSRP5 50S ribosomal protein 5, chloroplastic	139	16351	3	2
	IPI00529858	AT1G30580 GTP binding	139	44443	3	2
	IPI00530233	ALDH11A3 NADP-dependent glyceraldehyde-3-phosphate dehydrogenase	139	53026	4	4
	IPI00539838	PSB29 Protein THYLAKOID FORMATION 1, chloroplastic	139	33775	3	2
	IPI00526815	AT5G12110 Elongation factor 1-beta 1	139	24773	4	4
	IPI00541997	LBA1 Regulator of nonsense transcripts 1 homolog	138	136783	4	4
	IPI00539668	PBD2 Proteasome subunit beta type-2-B	138	21970	5	4
	IPI00546026	AT4G32260 ATP synthase family	137	23903	5	4
	IPI00524559	CHLM CHLM (magnesium-protoporphyrin IX methyltransferase); magnesium protoporphyrin IX methyltransferase	135	33775	3	3
	IPI00547879	HSBP unknown protein	135	9341	3	2
	IPI00548788	AT3G14600 60S ribosomal protein L18a-3	135	21295	6	3
	IPI00517449	ATB BETA Isoform 1 of Serine/threonine protein phosphatase 2A 55 kDa regulatory subunit B beta isoform	134	56240	5	5
	IPI00520433	AT3G23600 dienelactone hydrolase family protein	134	25845	4	3
	IPI00540173	GSTU20 Glutathione S-transferase TAU20	133	24991	3	2
	IPI00543565	PMSR4 Peptide methionine sulfoxide reductase A4, chloroplastic	133	28626	3	3
	IPI00535376	AT3G53740 Isoform 1 of 60S ribosomal protein L36-2	133	12668	5	4
	IPI00543486	AT1G09620 ATP binding / aminoacyl-tRNA ligase/ leucine-tRNA ligase/ nucleotide binding	132	123372	4	4
	IPI00541147	AT3G58140 Phenylalanyl-tRNA synthetase, chloroplastic/mitochondrial	132	49221	2	2
	IPI00536907	RPS11-BETA 40S ribosomal protein S11-3	132	17738	6	5
	IPI00524837	PRPL11 50S ribosomal protein L11, chloroplastic	132	23134	4	3
	IPI00527415	VMA10 V-type proton ATPase subunit G1	132	12389	4	4
	IPI00543137	MDAR1 Probable monodehydroascorbate reductase, cytoplasmic isoform 3	131	46458	3	3
	IPI00540396	AGT Serine--glyoxylate aminotransferase	131	44180	4	3
	IPI00519660	AAT Isoform 2 of Bifunctional aspartate aminotransferase and glutamate/aspartate-prephenate aminotransferase	130	46010	4	4
	IPI00527574	AT3G21140 FMN binding	130	42825	3	3
	IPI00535877	PSAF Photosystem I reaction center subunit III, chloroplastic	130	24158	5	5
	IPI00541065	UXS4 UXS4 (UDP-XYLOSE SYNTHASE 4); UDP-glucuronate decarboxylase/ catalytic	130	49914	3	3
	IPI00539157	AT4G25550 protein binding	130	22815	3	3
	IPI00524294	ASN2 ASN2 (ASPARAGINE SYNTHETASE 2); asparagine synthase	129	65117	5	5
	IPI00523187	LHCA4 Chlorophyll a-b binding protein 4, chloroplastic	129	27716	4	4
	IPI00525582	PDH-E1 ALPHA T25K16.8	128	75232	4	4
	IPI00527008	GYRB2 Isoform 2 of DNA gyrase subunit B, mitochondrial	128	56838	4	4
	IPI00535530	KAB1 KAB1 (POTASSIUM CHANNEL BETA SUBUNIT); oxidoreductase/ potassium channel	127	36516	3	3
	IPI00545907	AT3G12290 tetrahydrofolate dehydrogenase/cyclohydrolase, putative	126	31570	3	3
	IPI00535863	RPL9 50S ribosomal protein L9, chloroplastic	126	22120	4	4
	IPI00523017	RBP45B RNA-binding protein 45 (RBP45), putative	126	33409	3	2
	IPI00519731	OASA1 Cysteine synthase	126	52980	4	4
	IPI00541725	emb2726 emb2726 (embryo defective 2726); RNA binding / translation elongation factor	126	103718	4	4
	IPI00544667	AT4G30920 Leucine aminopeptidase 3, chloroplastic	126	61268	3	3
	IPI00528981	AT1G12310 Probable calcium-binding protein CML13	125	16506	3	3
	IPI00545939	AT2G42520 DEAD-box ATP-dependent RNA helicase 37	125	67585	3	3
	IPI00528368	AT1G29880 Isoform Mitochondrial of Glycyl-tRNA synthetase 1, mitochondrial	125	81892	5	5
	IPI00537282	PSBD Photosystem II D2 protein	124	39522	5	3
	IPI00531622	CINV2 Neutral invertase like protein	124	65140	3	3
	IPI00526030	AT4G14160 Sec23/Sec24 protein transport family protein	124	85224	4	4
	IPI00534944	AT2G24590 splicing factor, putative	123	21902	5	3
	IPI00526274	AT3G12130 Zinc finger CCCH domain-containing protein 36	123	25936	2	2
	IPI00516646	CSP41A Uncharacterized protein At3g63140, chloroplastic	123	43903	6	6
	IPI00516341	UBP1A oligouridylate-binding protein, putative	122	47773	3	2
	IPI00528480	AT2G34590 transketolase family protein	122	43987	3	3
	IPI00545825	ALDH10A9 Betaine aldehyde dehydrogenase 2, mitochondrial	122	54883	5	2
	IPI00529037	AT3G42050 V-type proton ATPase subunit H	122	50253	3	3
	IPI00522535	EIF3C Eukaryotic translation initiation factor 3 subunit C	121	102884	3	3
	IPI00536129	GRH1 GRR1-like protein 1	121	65606	2	2
	IPI00518816	AT4G08520 Coatomer subunit zeta-3	121	19864	2	2
	IPI00547060	AT1G17745 D-3-phosphoglycerate dehydrogenase, chloroplastic	121	66413	5	5
	IPI00529546	COS1 6,7-dimethyl-8-ribityllumazine synthase, chloroplastic	121	24009	2	2
	IPI00520010	ELF4-L3 Protein ELF4-LIKE 3	120	12303	3	3
	IPI00548609	RPL27 50S ribosomal protein L27, chloroplastic	119	21724	5	5
	IPI00523743	AT1G41880 60S ribosomal protein L35a-2	119	12791	6	5
	IPI00530940	PAB4 PAB4 (POLY(A) BINDING PROTEIN 4); RNA binding / translation initiation factor	119	71607	6	6
	IPI00545223	CSD1 Superoxide dismutase [Cu-Zn]	119	15088	3	1
	IPI00531742	Hsp89.1 Putative heat-shock protein	119	90900	4	3
	IPI00548978	ATPRX Q Peroxiredoxin Q, chloroplastic	119	23663	3	2
	IPI00521743	AT4G02580 NADH dehydrogenase [ubiquinone] flavoprotein 2, mitochondrial	119	28370	4	4
	IPI00544409	NTF2B Nuclear transport factor 2	118	13993	5	3
	IPI00546372	AT5G14910 heavy-metal-associated domain-containing protein	118	18945	3	3
	IPI00542071	SRZ-22 SRZ-22; protein binding	118	22444	4	3
	IPI00529380	GSA1 Glutamate-1-semialdehyde 2,1-aminomutase 1, chloroplastic	118	50337	3	3
	IPI00526422	ACLA-1 ATP-citrate synthase alpha chain protein 1	117	46649	3	3
	IPI00532989	AT5G42310 Pentatricopeptide repeat-containing protein At5g42310, mitochondrial	117	79951	2	1
	IPI00516568	ROF1 70 kDa peptidyl-prolyl isomerase	117	61414	5	3
	IPI00521110	CYSB Isoform 1 of Cysteine proteinase inhibitor 6	116	26278	2	2
	IPI00541863	XYL1 Alpha-xylosidase	115	102333	4	4
	IPI00522176	AT1G63660 GMP synthase (glutamine-hydrolyzing), putative / glutamine amidotransferase, putative	115	59278	2	2
	IPI00548421	AT3G28500 60S acidic ribosomal protein P2-3	115	11728	3	2
	IPI00517864	APT1 Isoform 2 of Adenine phosphoribosyltransferase 1, chloroplastic	114	19727	2	2
	IPI00532169	AT5G25754;AT5G25757 unknown protein	114	60144	6	6
	IPI00548457	RCN1 Serine/threonine-protein phosphatase 2A 65 kDa regulatory subunit A alpha isoform	114	65452	4	3
	IPI00544413	PETB Cytochrome b6	114	24137	3	2
	IPI00532016	AT2G03750 sulfotransferase family protein	114	40812	4	4
	IPI00522781	AT1G04530 binding	114	34531	2	2
	IPI00534977	GLN1.3 Glutamine synthetase cytosolic isozyme 1-3	114	38570	5	4
	IPI00541963	AXS1 AXS1 (UDP-D-apiose/UDP-D-xylose synthase 1); NAD or NADH binding / UDP-glucuronate decarboxylase	114	43610	3	3
	IPI00517174	SBT5.4 SBT5.4; identical protein binding / serine-type endopeptidase	114	83403	4	3
	IPI00541412	FSD3 FSD3 (FE SUPEROXIDE DISMUTASE 3); superoxide dismutase	114	30341	1	1
	IPI00547025	RPS2 30S ribosomal protein S2, chloroplastic	113	26887	7	6
	IPI00535478	GSTF10 Glutathione S-transferase ERD13	113	24215	4	4
	IPI00533416	SRPK4 SRPK4 (Ser/Arg-rich protein kinase 4); kinase/ protein kinase	113	59356	4	3
	IPI00530221	LACS4 Long chain acyl-CoA synthetase 4	113	74460	1	1
	IPI00531072	HCF164 Thioredoxin-like protein HCF164, chloroplastic	113	28727	2	2
	IPI00519512	PAL1 Phenylalanine ammonia-lyase 1	113	78676	2	2
	IPI00541880	PTAC2 Pentatricopeptide repeat-containing protein At1g74850, chloroplastic	113	96264	2	2
	IPI00526492	LysoPL2 esterase/lipase/thioesterase family protein	112	36951	3	3
	IPI00542357	XPL1 Phosphoethanolamine N-methyltransferase 1	112	56067	2	2
	IPI00545039	PHS2 Alpha-glucan phosphorylase, H isozyme	112	95100	3	3
	IPI00526671	IDH-III Isocitrate dehydrogenase [NAD] regulatory subunit 3, mitochondrial	112	39932	4	1
	IPI00525248	PIP2;4 Probable aquaporin PIP2-4	111	30932	3	2
	IPI00534676	CYSC1 CYSC1 (CYSTEINE SYNTHASE C1); L-3-cyanoalanine synthase/ cysteine synthase	111	39902	5	5
	IPI00544566	RPL27AB 60S ribosomal protein L27a-2	111	16282	5	4
	IPI00518845	AT5G58330 Lactate/malate dehydrogenase family protein	111	48286	3	3
	IPI00516802	CAC2 Biotin carboxylase, chloroplastic	111	58350	5	5
	IPI00518253	KEG E3 ubiquitin-protein ligase KEG	111	178102	5	4
	IPI00538113	UGT88A1 Isoform 1 of UDP-glycosyltransferase 88A1	110	51172	4	4
	IPI00532440	PSAE-1 Photosystem I reaction center subunit IV A, chloroplastic	110	14958	2	2
	IPI00519047	CSP3 cold-shock DNA-binding family protein	110	29545	2	2
	IPI00517676	ECT1 protein binding	110	47782	2	1
	IPI00526529	ATP3 ATP synthase subunit gamma, mitochondrial	110	35426	2	2
	IPI00516486	TIP2 Aquaporin TIP1-2	110	25832	1	1
	IPI00533632	AT5G47870 unknown protein	109	21396	2	2
	IPI00535578	AT3G61200 thioesterase family protein	109	20461	3	2
	IPI00528047	B ALPHA Isoform 1 of Serine/threonine protein phosphatase 2A 55 kDa regulatory subunit B alpha isoform	109	56899	5	4
	IPI00524194	LHCB6 Light harvesting complex photosystem II subunit 6	108	27505	4	4
	IPI00530457	TRX z Isoform 1 of Thioredoxin-like protein CITRX, chloroplastic	108	20657	1	1
	IPI00532109	PAB2 Polyadenylate-binding protein 2	107	68629	3	3
	IPI00545195	THO2 unknown protein	106	205596	2	2
	IPI00536062	GSTF8 Glutathione S-transferase 6, chloroplastic	106	29213	5	4
	IPI00531735	RPS11 30S ribosomal protein S11, chloroplastic	106	15014	3	2
	IPI00521134	PRXIIF Peroxiredoxin-2F, mitochondrial	106	21432	2	2
	IPI00548463	AT1G70600 60S ribosomal protein L27a-3	106	16445	5	4
	IPI00520624	AT1G09750 chloroplast nucleoid DNA-binding protein-related	106	47631	4	4
	IPI00540904	THFS Formate--tetrahydrofolate ligase	106	67759	3	3
	IPI00539458	CHC1 SWI/SNF complex component SNF12 homolog	106	59233	4	4
	IPI00530401	PPC2 Phosphoenolpyruvate carboxylase 2	105	109684	4	4
	IPI00518706	PAA2 Proteasome subunit alpha type-6-B	105	27333	3	3
	IPI00542524	ERD14 Dehydrin ERD14	105	20774	2	2
	IPI00535397	AT5G23900 60S ribosomal protein L13-3	105	23471	6	5
	IPI00518094	AT3G58570 DEAD-box ATP-dependent RNA helicase 52	105	69199	3	3
	IPI00517480	AT5G13650 elongation factor family protein	105	74367	3	3
	IPI00533679	HTA7 Probable histone H2A.5	105	15899	2	2
	IPI00548815	AT5G51110 4-alpha-hydroxytetrahydrobiopterin dehydratase	104	23882	2	2
	IPI00520971	AT5G43060 cysteine proteinase, putative / thiol protease, putative	104	51171	4	3
	IPI00535850	PAB8 PAB8 (POLY(A) BINDING PROTEIN 8); RNA binding / translation initiation factor	104	72733	3	3
	IPI00518742	AT1G15930 40S ribosomal protein S12-1	104	15367	2	2
	IPI00521831	DHS1 Phospho-2-dehydro-3-deoxyheptonate aldolase 1, chloroplastic	103	57942	3	3
	IPI00526726	AT3G02560 40S ribosomal protein S7-2	103	22182	5	5
	IPI00529692	APX4 Thylakoid lumenal 29 kDa protein, chloroplastic	103	37911	2	2
	IPI00543013	WHY1 WHY1 (WHIRLY 1); DNA binding / telomeric DNA binding	103	29040	3	3
	IPI00519417	DXR 1-deoxy-D-xylulose 5-phosphate reductoisomerase, chloroplastic	102	51931	4	4
	IPI00533639	AT3G53890 40S ribosomal protein S21-1	102	9068	1	1
	IPI00546240	ASP2 Aspartate aminotransferase, cytoplasmic isozyme 1	102	44239	5	5
	IPI00518866	RAB8A Ras-related protein RABE1c	102	23820	4	4
	IPI00516684	CLA1 Probable 1-deoxy-D-xylulose-5-phosphate synthase, chloroplastic	102	76784	3	3
	IPI00524237	AT3G47370 40S ribosomal protein S20-2	102	13684	3	3
	IPI00516279	PPR596 Pentatricopeptide repeat-containing protein At1g80270, mitochondrial	101	67240	2	2
	IPI00545781	AT3G58110 unknown protein	101	90095	5	5
	IPI00538064	ATP5 ATP synthase subunit O, mitochondrial	100	26305	3	3
	IPI00525982	AT1G01320 tetratricopeptide repeat (TPR)-containing protein	100	198651	1	1
	IPI00545108	AT4G17560 50S ribosomal protein L19-1, chloroplastic	100	25503	4	3
	IPI00517021	AT5G28050 cytidine/deoxycytidylate deaminase family protein	99	19989	1	1
	IPI00541332	Tudor1 tudor domain-containing protein / nuclease family protein	99	108168	2	2
	IPI00548698	SKIP chromatin protein family	99	69380	4	3
	IPI00533310	AT1G48830 40S ribosomal protein S7-1	99	21909	3	3
	IPI00542959	AL2 PHD finger protein ALFIN-LIKE 2	99	27814	3	3
	IPI00532701	OEP16-1 ATOEP16-1 (OUTER PLASTID ENVELOPE PROTEIN 16-1); P-P-bond-hydrolysis-driven protein transmembrane transporter/ protein transporter	99	15472	3	3
	IPI00517952	AT4G08900 Arginase	99	37321	3	3
	IPI00540928	IAR4 Pyruvate dehydrogenase E1 component subunit alpha-2, mitochondrial	98	43331	4	3
	IPI00529567	VPS35A VPS35A	98	89436	1	1
	IPI00527641	ACP1 Acyl carrier protein 1, chloroplastic	98	15046	1	1
	IPI00544143	PTB3 Polypyrimidine tract-binding protein homolog 3	97	48203	2	2
	IPI00516457	GRP2B Glycine-rich protein 2b	97	19065	2	2
	IPI00524372	NRPB2 DNA-directed RNA polymerase II subunit RPB2	97	134933	2	2
	IPI00525202	MC4 Metacaspase-4	97	45455	4	2
	IPI00547429	NAP6 Protein ABCI7, chloroplastic	96	52792	2	2
	IPI00532482	PIP2A Aquaporin PIP2-1	95	30455	5	4
	IPI00528499	AT2G31810 acetolactate synthase small subunit, putative	95	51381	1	1
	IPI00522460	TROL Uncharacterized protein At4g01050, chloroplastic	94	49357	3	3
	IPI00546700	emb2184 50S ribosomal protein L31, chloroplastic	94	16022	2	2
	IPI00538665	PGK PGK (PHOSPHOGLYCERATE KINASE); phosphoglycerate kinase	94	42105	3	3
	IPI00539210	FLN2 kinase	94	69215	2	1
	IPI00530746	AT3G14067 subtilase family protein	93	81766	5	4
	IPI00546571	PME3 Pectinesterase/pectinesterase inhibitor 3	93	64216	2	2
	IPI00532236	PPOX PPOX; protoporphyrinogen oxidase	93	54094	2	2
	IPI00539517	UNE5 Protein disulfide-isomerase like 2-1	93	39472	3	3
	IPI00523176	PBD1 Proteasome subunit beta type-2-A	93	22526	4	4
	IPI00524759	GER3 Germin-like protein subfamily 3 member 3	92	21822	2	2
	IPI00992557	JR1 Mannose-binding lectin superfamily protein	92	32070	4	4
	IPI00530350	ATRZ-1A ATRZ-1A; RNA binding / nucleotide binding	91	26907	3	3
	IPI00529654	BRM Isoform 1 of ATP-dependent helicase BRM	91	245317	2	2
	IPI00522268	AT2G27730 Uncharacterized protein At2g27730, mitochondrial	91	11940	1	1
	IPI00534014	AT1G44835 YbaK/prolyl-tRNA synthetase family protein	91	33690	2	1
	IPI00532176	LACS2 Long chain acyl-CoA synthetase 2	91	74341	1	1
	IPI00525048	HOL1 Isoform 2 of Thiocyanate methyltransferase 1	90	25273	1	1
	IPI00518012	CAC1 CAC1 (CHLOROPLASTIC ACETYLCOENZYME A CARBOXYLASE 1); acetyl-CoA carboxylase/ biotin binding	90	26911	3	3
	IPI00522423	AT1G09130 ATP-dependent Clp protease proteolytic subunit-related protein 3, chloroplastic	89	36284	5	5
	IPI00524378	YAK1 protein kinase family protein	89	105457	3	3
	IPI00517482	AT3G15180 proteasome-related	89	56656	1	1
	IPI00541324	THI1 Thiazole biosynthetic enzyme, chloroplastic	89	36641	2	2
	IPI00530627	MPPBETA Isoform 2 of Probable mitochondrial-processing peptidase subunit beta	89	59575	3	3
	IPI00528839	XTH4 Xyloglucan endotransglucosylase/hydrolase protein 4	89	34269	3	3
	IPI00536436	ATPF ATP synthase subunit b, chloroplastic	88	21044	2	2
	IPI00517879	ROC4 Peptidyl-prolyl cis-trans isomerase CYP20-3, chloroplastic	88	28190	3	3
	IPI00519537	AT2G35390 Isoform 1 of Ribose-phosphate pyrophosphokinase 1, chloroplastic	88	43667	2	2
	IPI00518990	AT3G02200 proteasome family protein	88	46755	1	1
	IPI00539662	AT4G23690 disease resistance-responsive family protein / dirigent family protein	88	21398	1	1
	IPI00538500	AL7 PHD finger protein ALFIN-LIKE 7	88	28268	3	3
	IPI00534732	TT5 Chalcone--flavonone isomerase 1	87	26579	1	1
	IPI00530283	MVA1 Isoform 2 of Hydroxymethylglutaryl-CoA synthase	87	45177	3	3
	IPI00521685	AT5G18400 unknown protein	87	29084	1	1
	IPI00527830	UGP1 Probable UTP--glucose-1-phosphate uridylyltransferase 2	87	51706	2	2
	IPI00520863	AT2G19490 DNA repair protein recA homolog 3, mitochondrial	86	46131	1	1
	IPI00536718	AT2G40290 eukaryotic translation initiation factor 2 subunit 1, putative / eIF-2A, putative / eIF-2-alpha, putative	86	38723	2	2
	IPI00521649	CDC2 Cyclin-dependent kinase A-1	86	34009	4	4
	IPI00523656	AT5G55220 trigger factor type chaperone family protein	86	61695	2	2
	IPI00543358	AT1G68590 30S ribosomal protein 3-1, chloroplastic	86	18461	3	3
	IPI00517461	EIF3K Eukaryotic translation initiation factor 3 subunit K	86	25712	3	3
	IPI00516885	PSAB Photosystem I P700 chlorophyll a apoprotein A2	86	82423	2	1
	IPI00539196	AT1G63770 peptidase M1 family protein	86	103401	1	1
	IPI00537243	ALATS Isoform Mitochondrial of Alanyl-tRNA synthetase	86	110420	2	2
	IPI00524177	RPS19 30S ribosomal protein S19, chloroplastic	85	10602	1	1
	IPI00518644	APS1 ATP sulfurylase 1, chloroplastic	85	51427	3	3
	IPI00547640	AT5G64270 splicing factor, putative	85	141361	3	2
	IPI00543558	AT2G35490 Probable plastid-lipid-associated protein 3, chloroplastic	85	40481	1	1
	IPI00547056	ALDH10A8 Betaine aldehyde dehydrogenase 1, chloroplastic	85	54397	3	3
	IPI00537998	AT1G26880 60S ribosomal protein L34-1	84	13697	2	2
	IPI00519564	AT3G02360 6-phosphogluconate dehydrogenase family protein	84	53544	3	3
	IPI00536047	AT1G15470 transducin family protein / WD-40 repeat family protein	84	36322	1	1
	IPI00544391	AT1G73380 unknown protein	84	47312	4	4
	IPI00544795	AT2G21580 40S ribosomal protein S25-2	84	12062	4	3
	IPI00516411	AT4G26870 aspartyl-tRNA synthetase, putative / aspartate--tRNA ligase, putative	84	60295	2	2
	IPI00519265	PBB1 Isoform 1 of Proteasome subunit beta type-7-A	84	29536	4	4
	IPI00530400	CaS Calcium sensing receptor, chloroplastic	83	41260	3	3
	IPI00520787	AT5G46580 Pentatricopeptide repeat-containing protein At5g46580, chloroplastic	83	80828	2	2
	IPI00539108	PDIL2-3 Protein disulfide-isomerase 2-3	83	47724	2	2
	IPI00526684	AT3G14240 subtilase family protein	83	82532	3	2
	IPI00516909	- Tropinone reductase homologue (Fragment)	83	11882	2	2
	IPI00518329	SFGH S-formylglutathione hydrolase	83	31635	4	4
	IPI00537473	PTAC4 Probable membrane-associated 30 kDa protein, chloroplastic	83	36370	3	3
	IPI00526898	AT1G14810 semialdehyde dehydrogenase family protein	83	40720	1	1
	IPI00529551	AT3G14390 Diaminopimelate decarboxylase 1, chloroplastic	83	53524	1	1
	IPI00546779	AT3G20820 leucine-rich repeat family protein	82	39837	3	3
	IPI00546407	CLPP5 ATP-dependent Clp protease proteolytic subunit 5, chloroplastic	82	32335	3	3
	IPI00524079	AT1G02150 Pentatricopeptide repeat-containing protein At1g02150	82	59845	2	2
	IPI00532023	ASP3 Aspartate aminotransferase, chloroplastic	82	48923	2	2
	IPI00531013	AT1G76010 nucleic acid binding	82	37360	3	3
	IPI00536508	AT4G28990 RNA-binding protein-related	82	39759	3	2
	IPI00523489	AT1G21440 mutase family protein	81	36284	2	2
	IPI00544875	MTHFR1 Isoform 1 of Methylenetetrahydrofolate reductase 1	81	66246	2	2
	IPI00523699	RBP31 Isoform 1 of 31 kDa ribonucleoprotein, chloroplastic	81	35766	2	2
	IPI00525573	FAB1 3-oxoacyl-[acyl-carrier-protein] synthase II, chloroplastic	81	57562	3	3
	IPI00537354	CPN20 20 kDa chaperonin, chloroplastic	81	26785	2	2
	IPI00536030	EMB2761 EMB2761 (EMBRYO DEFECTIVE 2761); ATP binding / aminoacyl-tRNA ligase/ ligase, forming aminoacyl-tRNA and related compounds / nucleotide binding / threonine-tRNA ligase	80	74737	2	2
	IPI00522358	AT2G01970 endomembrane protein 70, putative	80	68005	2	2
	IPI00524684	GCN3 ABC transporter F family member 3	80	79594	1	1
	IPI00528982	AT5G25460 unknown protein	80	39953	1	1
	IPI00536574	RPOA DNA-directed RNA polymerase subunit alpha	80	38113	2	2
	IPI00528965	EXPB3 Expansin-B3	80	28406	2	2
	IPI00519631	AT5G03850;AT3G10090 40S ribosomal protein S28-1	79	7366	2	1
	IPI00535689	RPL22 50S ribosomal protein L22, chloroplastic	79	18575	3	2
	IPI00533725	LOS4 DEAD-box ATP-dependent RNA helicase 38	79	55349	1	1
	IPI00540937	AT5G47690 binding	79	181097	1	1
	IPI00547391	AT5G43830 unknown protein	79	27492	2	2
	IPI00518460	AT1G01100 60S acidic ribosomal protein P1-1	79	11154	3	3
	IPI00545655	NFS1 Cysteine desulfurase 1, mitochondrial	78	50263	2	2
	IPI00520382	AT5G10860 CBS domain-containing protein CBSX3, mitochondrial	78	22715	3	2
	IPI00541951	TUF V-type proton ATPase subunit E1	78	26044	3	2
	IPI00535925	AT1G52300 60S ribosomal protein L37-2	78	10834	2	2
	IPI00548733	RPS17 30S ribosomal protein S17, chloroplastic	77	16272	3	3
	IPI00524597	AL6 Isoform 1 of PHD finger protein ALFIN-LIKE 6	77	28829	2	2
	IPI00516649	- Translation initiation factor 3-like protein	77	48615	3	3
	IPI00534146	CLPP6 ATP-dependent Clp protease proteolytic subunit 6, chloroplastic	77	29363	2	2
	IPI00542397	DEGP2 Protease Do-like 2, chloroplastic	77	66760	1	1
	IPI00517629	APE1 APE1	77	31417	1	1
	IPI00534882	AT5G52840 Probable NADH dehydrogenase [ubiquinone] 1 alpha subcomplex subunit 5, mitochondrial	76	19167	4	3
	IPI00540033	AT2G47250 Probable pre-mRNA-splicing factor ATP-dependent RNA helicase	76	82601	1	1
	IPI00548685	MOS4 Pre-mRNA-splicing factor SPF27 homolog	76	29661	2	2
	IPI00524861	AT1G36240 Putative 60S ribosomal protein L30-1	76	12310	3	2
	IPI00529886	TRX-M4 Thioredoxin M4, chloroplastic	75	21159	1	1
	IPI00548134	ARA12 Subtilisin-like protease	75	79365	2	2
	IPI00534382	ROC5 Peptidyl-prolyl cis-trans isomerase CYP18-4	75	18366	2	2
	IPI00518670	UK/UPRT1 Uridine kinase-like protein 1, chloroplastic	75	54396	2	2
	IPI00528293	F20B24.16	75	47028	1	1
	IPI00526887	PFN2 Profilin-2	75	13989	2	1
	IPI00526634	ACLA-3 ATP-citrate synthase alpha chain protein 3	75	46916	2	2
	IPI00526224	RPS18 30S ribosomal protein S18, chloroplastic	75	12053	3	3
	IPI00534110	AKR2 AKR2 (ANKYRIN REPEAT-CONTAINING PROTEIN 2); protein binding	74	33053	1	1
	IPI00547262	AT1G18210 Probable calcium-binding protein CML27	74	18339	2	1
	IPI00527352	MOD1 MOD1 (MOSAIC DEATH 1); enoyl-[acyl-carrier-protein] reductase (NADH)/ enoyl-[acyl-carrier-protein] reductase/ oxidoreductase	74	41188	2	2
	IPI00527854	PLDALPHA1 Phospholipase D alpha 1	74	91790	5	5
	IPI00548755	GTB1 GTB1; RNA binding / hydrolase, acting on ester bonds / transcription elongation regulator	74	185735	2	2
	IPI00547030	PREP1 Presequence protease 1, chloroplastic/mitochondrial	73	120939	3	3
	IPI00521587	AT5G28500 unknown protein	73	48207	1	1
	IPI00517103	NDPK2 Nucleoside diphosphate kinase II, chloroplastic	73	25534	2	2
	IPI00525984	AT2G22230 beta-hydroxyacyl-ACP dehydratase, putative	73	24226	2	2
	IPI00516553	EIF2 BETA Eukaryotic translation initiation factor 2 subunit beta	73	30644	2	2
	IPI00523052	PMDH1 Probable malate dehydrogenase, glyoxysomal	72	37442	3	3
	IPI00531985	AT1G09730 Probable ubiquitin-like-specific protease 2B	72	111908	2	2
	IPI00537664	AT3G57890 tubulin-specific chaperone C-related	72	62740	3	3
	IPI00544310	AT1G70770 unknown protein	72	66823	2	2
	IPI00529873	EIF4E Eukaryotic translation initiation factor 4E-1	72	26503	1	1
	IPI00522536	CSR1 Acetolactate synthase, chloroplastic	72	72539	3	3
	IPI00547519	EMB2024 Probable 6-phosphogluconolactonase 5, chloroplastic	71	35622	2	2
	IPI00538538	NDHH NAD(P)H-quinone oxidoreductase subunit H, chloroplastic	71	45473	4	4
	IPI00546191	ATHM2 Thioredoxin M2, chloroplastic	71	20300	1	1
	IPI00521803	AT3G59890 Isoform 2 of Dihydrodipicolinate reductase 2, chloroplastic	71	37288	2	2
	IPI00546385	RPE RPE; catalytic/ ribulose-phosphate 3-epimerase	71	29990	2	2
	IPI00544335	AT5G47930 40S ribosomal protein S27-3	71	9484	2	2
	IPI00544749	VPS26B Vacuolar protein sorting-associated protein 26	70	35182	1	1
	IPI00539618	G6PD6 Glucose-6-phosphate 1-dehydrogenase, cytoplasmic isoform 2	70	59079	1	1
	IPI00536756	AT2G47710 universal stress protein (USP) family protein	70	17290	2	2
	IPI00517340	AT5G54750 transport protein particle (TRAPP) component Bet3, putative	70	20746	1	1
	IPI00531614	MDAR6 Isoform 1 of Monodehydroascorbate reductase, chloroplastic	70	53269	3	3
	IPI00534593	FTSZ1-1 Cell division protein ftsZ homolog 1, chloroplastic	70	45536	1	1
	IPI00534123	BGAL8 Beta-galactosidase 8	70	93151	2	2
	IPI00532399	PUB12 binding / structural constituent of ribosome / ubiquitin-protein ligase	69	106851	3	2
	IPI00545926	- Putative uncharacterized protein At3g05850	69	87581	1	1
	IPI00541477	ATMIN7 ATMIN7 (ARABIDOPSIS THALIANA HOPM INTERACTOR 7); guanyl-nucleotide exchange factor/ protein binding	69	194932	2	2
	IPI00520957	AT1G32900 Probable granule-bound starch synthase 1, chloroplastic/amyloplastic	69	66836	3	3
	IPI00518514	TRXF1 Thioredoxin F1, chloroplastic	69	19313	1	1
	IPI00541694	PPC1 Phosphoenolpyruvate carboxylase 1	69	110217	4	4
	IPI00517458	UCH1 UCH1; ubiquitin thiolesterase	68	38515	3	3
	IPI00541119	RPL34 60S ribosomal protein L34-2	68	13642	3	3
	IPI00533281	PTAC3 T6K12.12 protein	68	103054	2	2
	IPI00546267	GR Glutathione reductase, chloroplastic	68	60814	2	2
	IPI00548843	FPS1 Isoform Mitochondrial of Farnesyl pyrophosphate synthase 1, mitochondrial	68	44233	4	3
	IPI00532556	BTR1L BTR1L (BINDING TO TOMV RNA 1L (LONG FORM)); nucleic acid binding / single-stranded RNA binding	68	33800	2	2
	IPI00542474	DHAR2 Glutathione S-transferase DHAR2	67	23392	2	2
	IPI00523011	NSP4 Nitrile-specifier protein 4	67	67562	2	2
	IPI00545671	WHY3 WHY3 (WHIRLY 3); DNA binding	67	29709	2	2
	IPI00540999	CSI1 binding	67	230562	2	2
	IPI00542876	OMT1 Quercetin 3-O-methyltransferase 1	67	39592	1	1
	IPI00524268	DELTA-TIP Aquaporin TIP2-1	67	25011	1	1
	IPI00525579	CXIP1 Monothiol glutaredoxin-S14, chloroplastic	66	19297	1	1
	IPI00528626	alpha-ADR Isoform 1 of AP-2 complex subunit alpha-1	66	112078	2	2
	IPI00532099	AT1G73110 P-loop containing nucleoside triphosphate hydrolases superfamily protein	66	48295	2	2
	IPI00519846	- Putative uncharacterized protein At3g57410	66	68590	1	1
	IPI00545696	NAP1;2 NAP1;2 (NUCLEOSOME ASSEMBLY PROTEIN 1;2); DNA binding	66	43516	2	2
	IPI00534995	AT5G55210 unknown protein	66	18516	1	1
	IPI00517047	GlcNAc1pUT1 UDP-N-acetylglucosamine pyrophosphorylase-related	65	55956	1	1
	IPI00544202	AT3G52140 tetratricopeptide repeat (TPR)-containing protein	65	153170	2	2
	IPI00541671	NAD-ME2 malate oxidoreductase, putative	64	66598	2	2
	IPI00529501	AT5G08650 Translation factor GUF1 homolog, chloroplastic	64	75389	1	1
	IPI00521883	SDE3 Probable RNA helicase SDE3	64	113292	1	1
	IPI00517324	CDSP32 Thioredoxin-like protein CDSP32, chloroplastic	64	33663	2	2
	IPI00530209	HDS HDS (4-HYDROXY-3-METHYLBUT-2-ENYL DIPHOSPHATE SYNTHASE); 4 iron, 4 sulfur cluster binding / 4-hydroxy-3-methylbut-2-en-1-yl diphosphate synthase	64	82204	1	1
	IPI00539247	FVE WD-40 repeat-containing protein MSI4	64	55725	2	2
	IPI00539115	ACO2 1-aminocyclopropane-1-carboxylate oxidase 2	64	36160	2	2
	IPI00529020	AT4G02930 Elongation factor Tu, mitochondrial	64	49379	1	1
	IPI00523322	- Putative uncharacterized protein T29H11_270	64	59150	2	2
	IPI00520449	CAM6 Calmodulin-6	64	16823	1	1
	IPI00531568	AT2G10940 protease inhibitor/seed storage/lipid transfer protein (LTP) family protein	64	29629	1	1
	IPI00531595	RPS15 30S ribosomal protein S15, chloroplastic	64	10712	3	3
	IPI00524919	AT5G28850 calcium-binding EF hand family protein	63	61938	2	2
	IPI00530498	TPS7 Probable alpha,alpha-trehalose-phosphate synthase [UDP-forming] 7	63	96626	1	1
	IPI00541194	PSAC Photosystem I iron-sulfur center	63	9032	3	1
	IPI00535013	ILP1 zinc ion binding	63	103026	1	1
	IPI00521820	TIF3B1 Eukaryotic translation initiation factor 3 subunit B	62	81824	1	1
	IPI00528496	BIG Auxin transport protein BIG	62	567527	1	1
	IPI00546322	SPDS2 Spermidine synthase 2	62	37116	1	1
	IPI00526071	LAP6 chalcone and stilbene synthase family protein	62	43590	2	2
	IPI00528623	UPL1 UPL1 (UBIQUITIN-PROTEIN LIGASE 1); ubiquitin-protein ligase	62	432343	3	3
	IPI00517541	AT5G40370 Glutaredoxin-C2	62	11749	1	1
	IPI00521106	PAG1 Proteasome subunit alpha type-3	62	27360	1	1
	IPI00534569	ACX1 Peroxisomal acyl-coenzyme A oxidase 1	62	74255	2	2
	IPI00518160	AT1G64510 30S ribosomal protein S6 alpha, chloroplastic	61	22746	2	2
	IPI00542975	PPa2 Soluble inorganic pyrophosphatase 2	61	24656	2	2
	IPI00533044	PGM2 Probable phosphoglucomutase, cytoplasmic 2	61	63442	1	1
	IPI00521382	AT4G00810 60S acidic ribosomal protein P1-2	61	11300	2	2
	IPI00547131	PSBH Photosystem II reaction center protein H	61	7697	1	1
	IPI00532582	PSBQA Isoform 2 of Oxygen-evolving enhancer protein 3-1, chloroplastic	61	23781	1	1
	IPI00547045	ESM1 GDSL esterase/lipase ESM1	61	44032	1	1
	IPI00532757	UEV1D-4 Isoform 2 of Ubiquitin-conjugating enzyme E2 variant 1D	61	16621	1	1
	IPI00549006	DET3 V-type proton ATPase subunit C	61	42593	1	1
	IPI00543380	SVR7 unknown protein	60	78192	2	2
	IPI00547308	ARF3 Isoform 1 of ADP-ribosylation factor 3	60	20229	1	1
	IPI00544466	NRPB3 DNA-directed RNA polymerase II subunit RPB3-A	60	35439	1	1
	IPI00532729	PSAL Photosystem I reaction center subunit XI, chloroplastic	60	23037	1	1
	IPI00528276	ATPD ATPD (ATP SYNTHASE DELTA-SUBUNIT GENE); hydrogen ion transporting ATP synthase, rotational mechanism / proton-transporting ATPase, rotational mechanism	60	25653	2	2
	IPI00543446	AT5G08050 unknown protein	60	16570	1	1
	IPI00539833	FTSZ2-1 Cell division protein ftsZ homolog 2-1, chloroplastic	60	50690	1	1
	IPI00530258	GSTF7 Glutathione S-transferase 11	59	23583	2	1
	IPI00533189	AT1G52510 hydrolase, alpha/beta fold family protein	59	41813	1	1
	IPI00530419	ACO1 Aconitate hydratase 1	59	98090	3	3
	IPI00544672	EIF3A Eukaryotic translation initiation factor 3 subunit A	59	114229	4	4
	IPI00541125	NAP1;1 NAP1;1 (NUCLEOSOME ASSEMBLY PROTEIN1;1); DNA binding	59	42971	1	1
	IPI00524936	PRL1 Protein pleiotropic regulatory locus 1	59	53975	2	2
	IPI00532626	LHCB3 Light-harvesting chlorophyll B-binding protein 3	59	28688	1	1
	IPI00538431	AT1G51560 FMN binding	59	43555	2	2
	IPI00539059	ATCS Isoform 1 of Citrate synthase 4, mitochondrial	59	52749	1	1
	IPI00520790	AT3G55770 LIM domain-containing protein	59	21650	4	3
	IPI00532089	AT1G29350;AT1G29370 kinase-related	59	90833	2	2
	IPI00532480	AT1G70820 phosphoglucomutase, putative / glucose phosphomutase, putative	59	67270	1	1
	IPI00538740	RPL20 50S ribosomal protein L20, chloroplastic	58	14154	2	2
	IPI00526044	IMS1 2-isopropylmalate synthase 2, chloroplastic	58	68094	2	2
	IPI00526256	AT3G55410 2-oxoglutarate dehydrogenase E1 component, putative / oxoglutarate decarboxylase, putative / alpha-ketoglutaric dehydrogenase, putative	58	115091	3	3
	IPI00516316	RAP RAP	57	75632	1	1
	IPI00524641	TIM Triosephosphate isomerase, chloroplastic	57	33325	3	2
	IPI00534358	FSD1 Superoxide dismutase [Fe], chloroplastic	57	23776	3	2
	IPI00530372	AT3G08030 unknown protein	57	34679	2	2
	IPI00542534	SIR SIR; sulfite reductase (ferredoxin)/ sulfite reductase	57	71905	2	2
	IPI00517681	AT1G17100 SOUL heme-binding family protein	57	25372	2	2
	IPI00656913	NDH-M NAD(P)H-quinone oxidoreductase subunit M, chloroplastic	57	24779	1	1
	IPI00535824	FLA1 Fasciclin-like arabinogalactan protein 1	57	44821	1	1
	IPI00529374	OASB Cysteine synthase, chloroplastic/chromoplastic	56	41630	2	2
	IPI00523748	AT5G07030 aspartic-type endopeptidase	56	48663	2	2
	IPI00529254	RPS14 30S ribosomal protein S14, chloroplastic	56	11778	1	1
	IPI00520251	VLN2 Villin-2	56	107776	3	3
	IPI00545035	COP8 COP9 signalosome complex subunit 4	56	44929	1	1
	IPI00526124	AT5G51970 sorbitol dehydrogenase, putative / L-iditol 2-dehydrogenase, putative	56	39230	2	2
	IPI00542856	MPPalpha Probable mitochondrial-processing peptidase subunit alpha-2	56	54019	1	1
	IPI00531932	AT1G50370 Phytochrome-associated serine/threonine protein phosphatase 1	55	34797	3	2
	IPI00525254	GLX1 ATGLX1 (GLYOXALASE I HOMOLOG); lactoylglutathione lyase/ metal ion binding	55	31908	3	3
	IPI00519558	ADT4 Arogenate dehydratase 4, chloroplastic	55	45896	1	1
	IPI00525932	ABA1 Isoform 1 of Zeaxanthin epoxidase, chloroplastic	55	73795	2	2
	IPI00518189	sks5 sks5 (SKU5 Similar 5); copper ion binding / oxidoreductase	55	60003	1	1
	IPI00524538	AT1G32220 Uncharacterized protein At1g32220, chloroplastic	55	31959	1	1
	IPI00520738	GPX1 Phospholipid hydroperoxide glutathione peroxidase 1, chloroplastic	55	25999	1	1
	IPI00540623	- F14M2.18 protein	55	42081	1	1
	IPI00537506	GRX4 Monothiol glutaredoxin-S15, mitochondrial	55	18722	1	1
	IPI00538977	CPSRP54 Signal recognition particle 54 kDa protein, chloroplastic	55	61193	2	2
	IPI00521890	MPK4 Mitogen-activated protein kinase 4	54	42825	1	1
	IPI00539340	AT5G14240 unknown protein	54	28731	2	2
	IPI00531199	NPQ4 Photosystem II 22 kDa protein, chloroplastic	54	27990	2	2
	IPI00534820	AT3G17020 universal stress protein (USP) family protein	54	17764	2	1
	IPI00532433	AILP1 AILP1	54	25000	1	1
	IPI00537023	APL1 Glucose-1-phosphate adenylyltransferase large subunit 1, chloroplastic	54	57638	2	2
	IPI00539131	TUBG1 Tubulin gamma-1 chain	54	53213	1	1
	IPI00536021	HIP1 FAM10 family protein At4g22670	54	46591	1	1
	IPI00544432	emb2746 emb2746 (embryo defective 2746); DNA binding / catalytic/ hydrolase	53	100490	1	1
	IPI00538947	- Putative uncharacterized protein AT4g30490	53	50805	1	1
	IPI00526554	AT4G29390;AT5G56670;AT2G19750 40S ribosomal protein S30	53	6883	1	1
	IPI00545622	PEX5 Peroxisome biogenesis protein 5	53	80861	3	3
	IPI00545914	AT2G28790 osmotin-like protein, putative	53	27000	1	1
	IPI00531830	INO80 DNA helicase INO80	53	172064	1	1
	IPI00533814	MBP2 Myrosinase-binding protein-like protein	53	69623	1	1
	IPI00536688	XPO1B XPO1B; binding / protein transporter	53	123115	1	1
	IPI00539608	LPA3 unknown protein	53	40004	1	1
	IPI00534006	PPX1 Serine/threonine-protein phosphatase PP-X isozyme 1	52	34715	2	2
	IPI00532651	SDH5 Uncharacterized protein At1g47420, mitochondrial	52	28088	1	1
	IPI00544160	NAP7 ABC transporter I family member 6, chloroplastic	52	36908	1	1
	IPI00522693	PSI-P Thylakoid membrane phosphoprotein 14 kDa, chloroplastic	52	18471	1	1
	IPI00531589	TSM1 Probable caffeoyl-CoA O-methyltransferase At1g67990	52	26334	1	1
	IPI00549091	MAP1C Methionine aminopeptidase 1B, chloroplastic	52	40398	2	2
	IPI00549138	FLA8 Fasciclin-like arabinogalactan protein 8	52	43048	2	2
	IPI00522792	RPS28 40S ribosomal protein S28-2	52	7336	1	1
	IPI00541371	ATE1 ATE1; nucleic acid binding / nucleotide binding	51	19797	2	2
	IPI00517494	GPX2 Probable glutathione peroxidase 2	51	18933	3	2
	IPI00525404	AT5G18420 unknown protein	51	50042	1	1
	IPI00518439	AT1G21780 BTB/POZ domain-containing protein At1g21780	51	37654	1	1
	IPI00535483	AT1G05720 selenoprotein family protein	51	18561	1	1
	IPI00528478	AT1G07750 cupin family protein	51	38287	2	2
	IPI00536244	AT5G19940 Probable plastid-lipid-associated protein 8, chloroplastic	51	26466	1	1
	IPI00530722	AT3G20790 oxidoreductase family protein	51	38554	3	2
	IPI00539231	AT2G37660 Uncharacterized protein At2g37660, chloroplastic	51	34858	3	3
	IPI00532945	GSTF3 Glutathione S-transferase 16	50	24106	1	1
	IPI00521035	AL5 PHD finger protein ALFIN-LIKE 5	50	29573	1	1
	IPI00522721	IMD2 3-isopropylmalate dehydrogenase 2, chloroplastic	50	43344	1	1
	IPI00526463	CHR17 CHR17 (CHROMATIN REMODELING FACTOR17); ATP binding / DNA binding / DNA-dependent ATPase/ helicase/ hydrolase, acting on acid anhydrides, in phosphorus-containing anhydrides / nucleic acid binding / nucleosome binding	50	123811	2	2
	IPI01020372	OFP4 F4H5.2 protein	50	54984	2	1
	IPI00518871	PCNA2 Proliferating cell nuclear antigen 2	50	29203	1	1
	IPI00544857	NIA2 Nitrate reductase [NADH] 2	50	102778	1	1
	IPI00532154	ADF10 Actin-depolymerizing factor 12	50	15874	1	1
	IPI00521801	emb1624 Eukaryotic translation initiation factor 6-2	50	26465	1	1
	IPI00536498	PIP1;5 Probable aquaporin PIP1-5	49	30627	1	1
	IPI00536710	SPK1 SPK1 (SPIKE1); GTP binding / GTPase binding / guanyl-nucleotide exchange factor	49	206698	2	2
	IPI00534595	U2A~ U2 small nuclear ribonucleoprotein A~	49	28024	2	2
	IPI00522163	PDIL1-1 Protein disulfide isomerase-like 1-1	49	55567	1	1
	IPI00525999	AT4G25890 60S acidic ribosomal protein P3-1	49	11842	1	1
	IPI00525321	SNRK2.5 Serine/threonine-protein kinase SRK2H	49	41528	1	1
	IPI00938833	AT4G16180 unknown protein	49	92311	2	2
	IPI00520557	AT2G19740 60S ribosomal protein L31-1	49	13693	2	1
	IPI00547481	AT3G18490 aspartyl protease family protein	49	53201	2	2
	IPI00525274	GAMMA CAL2 Uncharacterized protein At3g48680, mitochondrial	49	27939	2	2
	IPI00523957	PSRP4 30S ribosomal protein S31, chloroplastic	48	12776	2	1
	IPI00542991	CDC5 Cell division cycle 5-like protein	48	95707	2	2
	IPI00520072	AT2G39900 LIM domain-containing protein	48	21887	4	3
	IPI00523335	AT2G47640;AT3G62840 unknown protein	48	12498	2	2
	IPI00516871	AT2G27680 aldo/keto reductase family protein	48	43127	2	2
	IPI00518907	UREG UREG (UREASE ACCESSORY PROTEIN G); ATP binding / metal ion binding / nickel ion binding / nucleotide binding	48	30064	1	1
	IPI00544284	AT4G04460 aspartyl protease family protein	48	55536	1	1
	IPI00519977	WLIM1 WLIM1; transcription factor/ zinc ion binding	48	21026	3	3
	IPI00547034	EIF2 GAMMA EIF2 GAMMA; translation factor, nucleic acid binding / translation initiation factor	48	50821	3	3
	IPI00522947	AT2G45710 40S ribosomal protein S27-1	47	9399	2	2
	IPI00529850	GALK Galactokinase	47	54307	1	1
	IPI00521762	AT1G60650 glycine-rich RNA-binding protein, putative	47	34376	2	2
	IPI00539425	PATL1 Patellin-1	47	64007	1	1
	IPI00541765	AT5G02280 synbindin, putative	47	16001	1	1
	IPI00530150	UCH2 UCH2; ubiquitin thiolesterase/ ubiquitin-specific protease	47	37475	1	1
	IPI00545677	FTSZ2-2 Cell division protein ftsZ homolog 2-2, chloroplastic	47	50286	1	1
	IPI00533372	AT4G16500 Cysteine proteinase inhibitor 4	47	12548	2	2
	IPI00523831	ERF1-3 Eukaryotic peptide chain release factor subunit 1-3	47	48977	1	1
	IPI00542209	GAMMA-ADAPTIN 1 AP-1 complex subunit gamma-1	47	96408	1	1
	IPI00540258	AT5G15810 N2,N2-dimethylguanosine tRNA methyltransferase family protein	47	76951	1	1
	IPI00540143	PTAC6 PTAC6	47	37353	1	1
	IPI01018460	AT3G63500 Isoform 1 of Protein OBERON 4	46	130650	1	1
	IPI00516767	ACP3 Acyl carrier protein 3, chloroplastic	46	14641	1	1
	IPI00519675	AT1G20220 T20H2.2 protein	46	58537	1	1
	IPI00522487	CSTF64 cleavage stimulation factor, putative	46	50106	1	1
	IPI00531506	ACHT2 Isoform 2 of Thioredoxin-like 2-2, chloroplastic	46	25827	1	1
	IPI00520522	EMB1968 emb1968 (embryo defective 1968); ATP binding / ATPase/ DNA binding / DNA clamp loader/ nucleoside-triphosphatase/ nucleotide binding	46	37484	1	1
	IPI00528802	AT3G07590 small nuclear ribonucleoprotein D1, putative / snRNP core protein D1, putative / Sm protein D1, putative	46	12592	1	1
	IPI00518754	AT3G54760 dentin sialophosphoprotein-related	46	86082	1	1
	IPI00535457	THM1 Thioredoxin M1, chloroplastic	45	19652	1	1
	IPI00517420	VAR1 ATP-dependent zinc metalloprotease FTSH 5, chloroplastic	45	75185	3	2
	IPI00521011	AT1G71310 unknown protein	45	19472	1	1
[truncated: 318 more rows]

## Sheet: HDC1-Flag
Fig 1.5A Proteins co-purified with HDC1-Flag as detected by AP-MS.
[truncated: 1,455 more rows]

[truncated: 6 more sheets: MSI1-Flag, SNL3-Myc, SNL4-Flag, SNL5-Flag, SNL6-Flag, HDA6-Flag]
