# Supplementary material for: Essential angiosperm-specific subunits of HDA19 histone deacetylase complexes in Arabidopsis
Source: EMBO J. 2025 Apr 28;44(12):3521–46. doi: 10.1038/s44318-025-00445-w (PMC12170880; doi:10.1038/s44318-025-00445-w)
Supplement: Supplementary file 8 — Source data Fig. 1 [file 44318_2025_445_MOESM8_ESM.zip › Fig_1F Source Data.xlsx]

## Sheet: HDIP1-Flag
Sample ID	Accession number	Protein description	Mascot score	MW	Matched queries	Matched peptides
1305-HDIP1-Flag	IPI00536803	NIT1 Nitrilase 1	16551	38128	446	45
	IPI00520882	AT3G08590 Probable 2,3-bisphosphoglycerate-independent phosphoglycerate mutase 2	10681	60726	199	53
	IPI00992796	SNL5 SIN3-like 5	7966	132944	182	82
	IPI00536454	PSAT Phosphoserine aminotransferase, chloroplastic	7724	47329	174	32
	IPI00535114	RBCL Ribulose bisphosphate carboxylase large chain	7078	52922	187	36
	IPI01020409	SNL6 SNL6	6384	128461	139	58
	IPI00548138	AT2G17630 phosphoserine aminotransferase, putative	6300	46604	140	31
	IPI00523795	AT1G69360 Putative uncharacterized protein F23O10.6	6075	100536	118	37
	IPI00547646	AT5G08450 unknown protein	5982	104089	136	57
	IPI00992296	SNL3 SIN3-like 3	5207	150730	117	57
	IPI00525776	PB ATP synthase subunit beta, chloroplastic	4774	53900	94	29
	IPI00522349	HD1 Histone deacetylase 19	4706	55987	87	22
	IPI00518163	RCA Isoform Short of Ribulose bisphosphate carboxylase/oxygenase activase, chloroplastic	4549	49069	80	25
	IPI00527125	ATRSP41 ATRSP41; RNA binding / nucleic acid binding / nucleotide binding	4501	41344	109	28
	IPI00542809	NIT3 Nitrilase 3	4127	37998	92	15
	IPI00531081	AT1G09780 2,3-bisphosphoglycerate-independent phosphoglycerate mutase 1	4119	60542	66	18
	IPI00518090	GAPC2 GAPC2 (GLYCERALDEHYDE-3-PHOSPHATE DEHYDROGENASE C2); NAD or NADH binding / binding / catalytic/ glyceraldehyde-3-phosphate dehydrogenase (phosphorylating)/ glyceraldehyde-3-phosphate dehydrogenase	4098	36890	88	28
	IPI00527494	GAPC1 Glyceraldehyde-3-phosphate dehydrogenase, cytosolic	4062	36891	89	28
	IPI00522086	TGG1 Isoform 2 of Myrosinase 1	3749	51448	79	26
	IPI00543293	HSC70-1 Heat shock cognate 70 kDa protein 1	3720	71313	75	33
	IPI00529975	PSBB Photosystem II CP47 chlorophyll apoprotein	3336	56001	74	24
	IPI00542919	AT1G19480 F18O14.25	3207	145435	62	21
	IPI00522440	ATMS1 5-methyltetrahydropteroyltriglutamate--homocysteine methyltransferase	3023	84304	71	34
	IPI00535841	MSI1 WD-40 repeat-containing protein MSI1	2971	48164	63	20
	IPI00540632	ATPA ATP synthase subunit alpha, chloroplastic	2879	55294	66	25
	IPI00537303	GAPA Glyceraldehyde-3-phosphate dehydrogenase A, chloroplastic	2849	42463	51	19
	IPI00544582	GAPA-2 Glyceraldehyde 3-phosphate dehydrogenase A subunit 2	2739	42820	47	17
	IPI00524040	ACT8 Actin-8	2624	41836	63	26
	IPI00535216	LHCB5 Chlorophyll a-b binding protein CP26, chloroplastic	2607	30138	55	18
	IPI00544292	CPN60B RuBisCO large subunit-binding protein subunit beta, chloroplastic	2559	63770	51	34
	IPI00516615	AT1G48120 Serine/threonine-protein phosphatase 7 long form homolog	2556	149360	65	44
	IPI00527600	PSBC photosystem II 44 kDa protein	2528	51835	57	18
	IPI00519410	AT3G13470 chaperonin, putative	2506	63302	50	32
	IPI00538379	AT5G11710 Clathrin interactor EPSIN 1	2448	60597	42	18
	IPI00523903	AT5G02490 Heat shock cognate 70 kDa protein 2	2401	71342	46	19
	IPI00524611	ACT7 Actin-7	2345	41709	55	25
	IPI00543340	AT3G09440 Heat shock cognate 70 kDa protein 3	2287	71103	47	25
	IPI00525001	TUB2;TUB3 Tubulin beta-2/beta-3 chain	2285	50701	53	19
	IPI00545413	TUB7 Tubulin beta-7 chain	2274	50714	48	20
	IPI00541680	GAPB Glyceraldehyde-3-phosphate dehydrogenase B, chloroplastic	2251	47630	48	19
	IPI00532664	AT4G10320 isoleucyl-tRNA synthetase, putative / isoleucine--tRNA ligase, putative	2243	135399	57	40
	IPI00517335	LOS1 Elongation factor EF-2	2241	94185	55	30
	IPI00517960	NIT2 Nitrilase 2	2186	37130	79	20
	IPI00545756	NAGK Acetylglutamate kinase, chloroplastic	2141	36572	46	17
	IPI00517861	AT3G52930 fructose-bisphosphate aldolase, putative	2138	38516	39	16
	IPI00525302	ATPC1 ATP synthase gamma chain 1, chloroplastic	2089	40886	42	14
	IPI00535490	PGK1 Phosphoglycerate kinase 1, chloroplastic	2078	50081	42	23
	IPI00542050	TUB4 Tubulin beta-4 chain	2047	49791	50	18
	IPI00517561	TUB9 Tubulin beta-9 chain	2031	49626	49	18
	IPI00524195	PPa6 Soluble inorganic pyrophosphatase 1, chloroplastic	2026	33359	35	19
	IPI00542248	AT3G09630 60S ribosomal protein L4-1	2024	44674	43	20
	IPI00548618	AT1G07930;AT1G07940;AT5G60390;AT1G07920 Elongation factor 1-alpha	1994	107107	51	17
	IPI00537782	AT3G60750 Transketolase-like protein	1988	81424	41	23
	IPI00516234	AT5G08690 ATP synthase subunit beta-2, mitochondrial	1962	59676	36	18
	IPI00520474	RABE1b Elongation factor Tu, chloroplastic	1931	51598	43	18
	IPI00535976	CLPC1 Chaperone protein ClpC1, chloroplastic	1906	103388	45	34
	IPI00533497	PYK10 Beta-glucosidase 23	1897	59683	33	20
	IPI00525561	TGG2 Isoform 1 of Myrosinase 2	1879	62692	51	21
	IPI00532889	MS2 AtMS2; 5-methyltetrahydropteroyltriglutamate-homocysteine S-methyltransferase/ methionine synthase	1866	84531	41	22
	IPI00547812	XTH7 Probable xyloglucan endotransglucosylase/hydrolase protein 7	1863	33659	37	13
	IPI00523587	CA2 Carbonic anhydrase 2, chloroplastic	1854	28326	35	12
	IPI00538017	ACT11 Actin-11	1841	41648	47	21
	IPI00525237	CPN60A RuBisCO large subunit-binding protein subunit alpha, chloroplastic	1827	62034	31	23
	IPI00546691	AAC1 ADP,ATP carrier protein 1, mitochondrial	1786	41449	37	24
	IPI00535704	ACT12 Actin-12	1761	41768	43	19
	IPI00785805	ATP1 ATP synthase subunit alpha, mitochondrial	1739	55011	40	23
	IPI00516743	TUB5 Tubulin beta-5 chain	1730	50310	44	18
	IPI00521816	AT5G26710 F21E10.12 protein	1705	82015	39	27
	IPI00521292	AT5G02870 60S ribosomal protein L4-2	1685	44694	43	21
	IPI00528534	AT3G14420 Isoform 1 of Peroxisomal (S)-2-hydroxy-acid oxidase GLO1	1681	40316	44	21
	IPI00538077	AT4G29270 acid phosphatase class B family protein	1655	28728	32	16
	IPI00524207	ENOC Cytosolic enolase 3	1640	51567	36	18
	IPI00523129	PSAD-1 Photosystem I reaction center subunit II-1, chloroplastic	1563	22584	31	15
	IPI00548522	LOX2 Lipoxygenase 2, chloroplastic	1559	101982	35	23
	IPI00518426	AT3G14415 Peroxisomal (S)-2-hydroxy-acid oxidase GLO2	1553	40281	43	18
	IPI00545934	TUB6 Tubulin beta-6 chain	1550	50553	38	15
	IPI00533075	AT2G23390 unknown protein	1533	54275	38	19
	IPI00541856	FNR1 Ferredoxin--NADP reductase, leaf isozyme 1, chloroplastic	1533	40301	30	17
	IPI00519855	AT1G71080 unknown protein	1518	34811	25	9
	IPI00547631	CAB1 Chlorophyll a-b binding protein 1, chloroplastic	1510	28223	53	11
	IPI00526310	LOS2 Bifunctional enolase 2/transcriptional activator	1494	47689	33	19
	IPI00530545	AT3G10760 myb family transcription factor	1480	36092	33	11
	IPI00539225	GLU1 Isoform 1 of Ferredoxin-dependent glutamate synthase 1, chloroplastic	1475	179807	36	30
	IPI00540778	RP1 Putative uncharacterized protein At1g43170	1465	63315	39	17
	IPI00535199	HSP93-III Chaperone protein ClpC2, chloroplastic	1462	105674	30	22
	IPI00523172	emb1138 Isoform 2 of DEAD-box ATP-dependent RNA helicase 3, chloroplastic	1420	80951	40	27
	IPI00538278	AT1G11860 Aminomethyltransferase, mitochondrial	1417	44417	29	16
	IPI00543798	AT1G57720 Probable elongation factor 1-gamma 2	1410	46370	27	12
	IPI00546934	PSBA Photosystem Q(B) protein	1410	38911	30	9
	IPI00533005	FNR2 Isoform 1 of Ferredoxin--NADP reductase, leaf isozyme 2, chloroplastic	1399	41142	35	15
	IPI00992404	AT1G61850 Phospholipases	1388	145129	31	26
	IPI00519030	ALB1 Magnesium-chelatase subunit chlD, chloroplastic	1380	83232	26	17
	IPI00542715	LHCB4.1 Chlorophyll a-b binding protein CP29.1, chloroplastic	1366	31120	25	11
	IPI00530785	LHB1B2 LHB1B2; chlorophyll binding	1363	28036	48	9
	IPI00518637	AT5G35200 Putative clathrin assembly protein At5g35200	1362	61141	25	13
	IPI00517420	VAR1 ATP-dependent zinc metalloprotease FTSH 5, chloroplastic	1360	75185	28	21
	IPI00519769	PSBO2 Oxygen-evolving enhancer protein 1-2, chloroplastic	1333	34998	26	17
	IPI00530767	EIF4A1 Eukaryotic initiation factor 4A-1	1322	46675	33	20
	IPI00535697	LHB1B1 LHB1B1; chlorophyll binding	1318	28152	46	8
	IPI00543838	PBP1 PBP1 (PYK10-BINDING PROTEIN 1); copper ion binding	1317	32138	28	17
	IPI00518864	AT1G04410 Malate dehydrogenase, cytoplasmic 1	1293	35548	27	12
	IPI00527713	MEE58 Adenosylhomocysteinase 1	1281	53344	44	21
	IPI00537282	PSBD Photosystem II D2 protein	1255	39522	18	8
	IPI00539020	RBCS1A Ribulose bisphosphate carboxylase small chain 1A, chloroplastic	1253	20203	31	12
	IPI00516885	PSAB Photosystem I P700 chlorophyll a apoprotein A2	1219	82423	27	15
	IPI00540034	AT4G37210 tetratricopeptide repeat (TPR)-containing protein	1212	52243	24	16
	IPI00542269	LHCB4.2 Isoform 1 of Chlorophyll a-b binding protein CP29.2, chloroplastic	1192	31174	27	13
	IPI00518805	FTSH1 ATP-dependent zinc metalloprotease FTSH 1, chloroplastic	1191	76712	24	17
	IPI00531287	cpHsc70-1 cpHsc70-1 (chloroplast heat shock protein 70-1); ATP binding	1191	76461	28	23
	IPI00522023	EIF4A-2 Eukaryotic initiation factor 4A-2	1190	46733	29	17
	IPI00890975	AT1G56190 phosphoglycerate kinase, putative	1186	42589	26	14
	IPI00525420	AT1G64880 ribosomal protein S5 family protein	1172	60199	35	22
	IPI00534087	HSP81-3 Heat shock protein 90-3	1170	80002	25	16
	IPI00931032	- AT1G56070 protein	1169	23607	28	10
	IPI00545250	AT1G33120;PGY2 60S ribosomal protein L9-1	1138	22004	21	13
	IPI00524194	LHCB6 Light harvesting complex photosystem II subunit 6	1135	27505	27	14
	IPI00516284	AT1G09640 Probable elongation factor 1-gamma 1	1133	46631	27	13
	IPI00518464	CA1 Isoform 3 of Carbonic anhydrase, chloroplastic	1125	29485	26	12
	IPI01019547	SNL4 SNL4	1119	150698	34	26
	IPI00529348	SAM-2 S-adenosylmethionine synthase 2	1104	43228	22	12
	IPI00547341	PETA Apocytochrome f	1101	35335	23	14
	IPI00657126	CAT3 CAT3 (CATALASE 3); catalase	1098	55932	28	13
	IPI00521495	AT5G07090 40S ribosomal protein S4-2	1088	29855	29	14
	IPI00541448	FBA2 Probable fructose-bisphosphate aldolase 2, chloroplastic	1086	42961	26	11
	IPI00534852	GS2 Glutamine synthetase, chloroplastic/mitochondrial	1080	47381	27	17
	IPI00536966	MTO3 S-adenosylmethionine synthase 4	1076	42769	24	14
	IPI00529620	P5CS1 Delta-1-pyrroline-5-carboxylate synthase A	1067	77654	23	18
	IPI00523477	AT5G38420 Ribulose bisphosphate carboxylase small chain 2B, chloroplastic	1054	20337	28	8
	IPI00548063	ATL5 60S ribosomal protein L5-1	1040	34337	22	11
	IPI00542797	PTAC16 PTAC16 (PLASTID TRANSCRIPTIONALLY ACTIVE 16); binding / catalytic	1029	54325	23	17
	IPI00525922	VHA-A V-type proton ATPase catalytic subunit A	1027	68769	23	19
	IPI00520226	TUA6 Tubulin alpha-6 chain	1016	49506	22	11
	IPI00538665	PGK PGK (PHOSPHOGLYCERATE KINASE); phosphoglycerate kinase	1012	42105	26	15
	IPI00542059	AT2G31610 40S ribosomal protein S3-1	1006	27502	29	19
	IPI00534033	RPL5B 60S ribosomal protein L5-2	1002	34416	22	11
	IPI00517953	EMB2296 60S ribosomal protein L8-1	1000	27842	19	7
	IPI00545883	PSBO1 Oxygen-evolving enhancer protein 1-1, chloroplastic	998	35121	21	15
	IPI00522202	AT1G18540 60S ribosomal protein L6-1	987	26136	23	16
	IPI00543566	mMDH1 Malate dehydrogenase 1, mitochondrial	977	35782	17	9
	IPI00547933	TUA4;TUA2 Tubulin alpha-2/alpha-4 chain	977	49509	21	11
	IPI00533295	GRF1 14-3-3-like protein GF14 chi	976	29913	23	16
	IPI00523369	- Putative UDP-glucose:glycoprotein glucosyltransferase	973	188696	26	24
	IPI00548101	CRB Uncharacterized protein At1g09340, chloroplastic	973	42593	25	16
	IPI00527972	MAT3 S-adenosylmethionine synthase 3	968	42471	18	12
	IPI00541557	KAS I Isoform 1 of 3-oxoacyl-[acyl-carrier-protein] synthase I, chloroplastic	965	50381	16	11
	IPI00539206	cICDH Cytosolic NADP+-dependent isocitrate dehydrogenase	965	45717	18	12
	IPI00535929	LHCB2.1 Photosystem II light harvesting complex gene 2.1	964	28631	39	7
	IPI00522684	BIP1 Luminal-binding protein 1	962	73584	23	14
	IPI00536892	AT2G36460 fructose-bisphosphate aldolase, putative	957	38363	18	10
	IPI00523994	HPR HPR; glycerate dehydrogenase/ poly(U) binding	948	42221	17	12
	IPI00539775	MPPBETA Isoform 1 of Probable mitochondrial-processing peptidase subunit beta	941	59123	26	18
	IPI00524723	DRP3B Isoform 1 of Dynamin-related protein 3B	936	86590	27	21
	IPI00524653	GGT1 GGT1 (GLUTAMATE:GLYOXYLATE AMINOTRANSFERASE); L-alanine:2-oxoglutarate aminotransferase/ glycine:2-oxoglutarate aminotransferase	932	53267	18	15
	IPI00538864	RPS6 40S ribosomal protein S6-1	930	28350	16	7
	IPI00518961	CPHSC70-2EAT SHOCK PROTEIN 70-2 CPHSC70-2EAT SHOCK PROTEIN 70-2 (CHLOROPLAST HEAT SHOCK PROTEIN 70-2); ATP binding / unfolded protein binding	920	76950	23	19
	IPI00536436	ATPF ATP synthase subunit b, chloroplastic	919	21044	20	15
	IPI00548409	GSTF6 Glutathione S-transferase 1	915	23471	24	11
	IPI00546467	VAR2 ATP-dependent zinc metalloprotease FTSH 2, chloroplastic	914	74111	20	15
	IPI00527953	AT3G53870 40S ribosomal protein S3-2	908	27332	27	18
	IPI00521186	AT5G38430 Ribulose bisphosphate carboxylase small chain 1B, chloroplastic	904	20273	27	9
	IPI00525727	SHM1 Serine hydroxymethyltransferase, mitochondrial	902	57364	24	18
	IPI00532111	P40 40S ribosomal protein Sa-1	902	32271	19	8
	IPI00657532	CAT3 CAT3 (CATALASE 3); catalase	902	43921	23	11
	IPI00516350	PRK Phosphoribulokinase, chloroplastic	900	44436	24	10
	IPI00536025	GLDP1 Glycine dehydrogenase [decarboxylating] 2, mitochondrial	899	112853	19	15
	IPI00527089	SAHH2 Adenosylhomocysteinase 2	897	53125	29	14
	IPI00539364	ELF4-L2 Protein ELF4-LIKE 2	896	13401	12	7
	IPI00538125	GSTF9 ATGSTF9 (GLUTATHIONE S-TRANSFERASE PHI 9); copper ion binding / glutathione binding / glutathione peroxidase/ glutathione transferase	895	24131	26	15
	IPI00545903	SAM1 S-adenosylmethionine synthase 1	891	43131	19	10
	IPI00549111	FBA1 Probable fructose-bisphosphate aldolase 1, chloroplastic	891	42904	22	10
	IPI00546267	GR Glutathione reductase, chloroplastic	885	60814	19	15
	IPI00536287	APX1 L-ascorbate peroxidase 1, cytosolic	875	27544	15	8
	IPI00517961	AT3G09200 60S acidic ribosomal protein P0-2	871	34112	19	12
	IPI00537995	ANNAT1 Annexin D1	865	36182	23	13
	IPI00657073	AT5G56500 ATP binding / protein binding	860	63285	19	16
	IPI00530258	GSTF7 Glutathione S-transferase 11	849	23583	23	11
	IPI00539595	AT1G74060 60S ribosomal protein L6-2	848	25992	18	13
	IPI00547971	VDAC1 Mitochondrial outer membrane protein porin 1	837	29407	16	8
	IPI00549013	PORB Protochlorophyllide reductase B, chloroplastic	836	43332	18	10
	IPI00516246	UGE2 UDP-glucose 4-epimerase 3	834	38358	22	10
	IPI00523186	AT4G36130 60S ribosomal protein L8-3	830	27931	20	9
	IPI00537564	RPT3 26S protease regulatory subunit 6B homolog	827	45723	20	14
	IPI00521561	PSAA Photosystem I P700 chlorophyll a apoprotein A1	825	83178	22	15
	IPI00523187	LHCA4 Chlorophyll a-b binding protein 4, chloroplastic	824	27716	19	10
	IPI00520641	CAT2 Catalase-2	817	56895	21	12
	IPI00544923	EMB3010 40S ribosomal protein S6-2	813	28144	15	7
	IPI00545955	AT5G41670 6-phosphogluconate dehydrogenase family protein	809	53284	20	14
	IPI00529143	TUA3;TUA5 Tubulin alpha-3/alpha-5 chain	808	49622	18	9
	IPI00546092	DRP3A Isoform 1 of Dynamin-related protein 3A	807	89571	23	21
	IPI00546705	AT1G51980 Probable mitochondrial-processing peptidase subunit alpha-1	793	54368	20	12
	IPI00539202	AT5G35530 40S ribosomal protein S3-3	788	27441	24	17
	IPI00524577	AT5G20290 40S ribosomal protein S8-1	788	24978	12	9
	IPI00533566	HSP60 Chaperonin CPN60, mitochondrial	775	61242	21	19
	IPI00524816	ATARCA Isoform 1 of Guanine nucleotide-binding protein subunit beta-like protein A	773	35725	17	12
	IPI00540967	RPS3 30S ribosomal protein S3, chloroplastic	758	25173	18	11
	IPI00526535	AT3G11630 2-Cys peroxiredoxin BAS1, chloroplastic	757	29074	14	9
	IPI00531199	NPQ4 Photosystem II 22 kDa protein, chloroplastic	753	27990	14	8
	IPI00523081	AT1G20260 V-type proton ATPase subunit B3	737	54278	15	13
	IPI00547255	AGD2 LL-diaminopimelate aminotransferase, chloroplastic	736	50364	15	10
	IPI00547045	ESM1 GDSL esterase/lipase ESM1	732	44032	15	9
	IPI00538733	AT2G40660 tRNA-binding region domain-containing protein	730	42062	14	10
	IPI00532189	LHCA3 Photosystem I light harvesting complex gene 3	728	29163	17	5
	IPI00520108	TPL Protein TOPLESS	727	124220	24	21
	IPI00549121	TPI Triosephosphate isomerase, cytosolic	726	27152	12	7
	IPI00535149	GSTF2 Glutathione S-transferase PM24	723	24114	25	14
	IPI00532971	SHM4 SHM4 (serine hydroxymethyltransferase 4); catalytic/ glycine hydroxymethyltransferase/ pyridoxal phosphate binding	719	51685	14	11
	IPI00532781	AT5G27850 60S ribosomal protein L18-3	717	20954	17	12
	IPI00532582	PSBQA Isoform 2 of Oxygen-evolving enhancer protein 3-1, chloroplastic	704	23781	18	13
	IPI00516481	AT1G64190 6-phosphogluconate dehydrogenase family protein	701	53344	21	14
	IPI00549123	AT2G47610 60S ribosomal protein L7a-1	693	29111	18	12
	IPI00546240	ASP2 Aspartate aminotransferase, cytoplasmic isozyme 1	691	44239	17	14
	IPI00536725	XTH6 Probable xyloglucan endotransglucosylase/hydrolase protein 6	690	33670	14	8
	IPI00537792	AAC2 ADP,ATP carrier protein 2, mitochondrial	688	41720	18	14
	IPI00546026	AT4G32260 ATP synthase family	686	23903	11	7
	IPI00546571	PME3 Pectinesterase/pectinesterase inhibitor 3	684	64216	10	8
	IPI00536616	emb1507 emb1507 (embryo defective 1507); ATP binding / ATP-dependent helicase/ helicase/ nucleic acid binding / nucleoside-triphosphatase/ nucleotide binding	683	246950	20	16
	IPI00547584	AIG1 Disease resistance protein AIG1	682	40901	16	10
	IPI00531614	MDAR6 Isoform 1 of Monodehydroascorbate reductase, chloroplastic	682	53269	14	12
	IPI00535564	AT3G62870 60S ribosomal protein L7a-2	681	29016	18	12
	IPI00534849	PMDH2 Malate dehydrogenase, glyoxysomal	679	37346	16	10
	IPI00516813	LHCA1 Chlorophyll a-b binding protein 6, chloroplastic	676	25979	17	9
	IPI00531983	AT4G23670 major latex protein-related / MLP-related	673	17507	15	11
	IPI00518644	APS1 ATP sulfurylase 1, chloroplastic	672	51427	15	12
	IPI00533598	AT2G41840 40S ribosomal protein S2-3	671	30859	20	12
	IPI00531379	RPOB DNA-directed RNA polymerase subunit beta	653	120983	16	12
	IPI00532008	AT3G11510 40S ribosomal protein S14-2	645	16263	14	8
	IPI00538615	RPS5B 40S ribosomal protein S5-1	643	22976	15	8
	IPI00517438	AT1G74470 Geranylgeranyl diphosphate reductase, chloroplastic	641	51805	16	12
	IPI00546269	RPS5A 40S ribosomal protein S5-2	640	22907	15	8
	IPI00547629	AT3G52580 40S ribosomal protein S14-3	638	16228	14	8
	IPI00539263	2-Cys Prx B 2-Cys peroxiredoxin BAS1-like, chloroplastic	635	29761	11	8
	IPI00528026	AT2G44120 60S ribosomal protein L7	629	28502	23	19
	IPI00528143	RPL18 60S ribosomal protein L18-2	628	20913	15	10
	IPI00530400	CaS Calcium sensing receptor, chloroplastic	626	41260	15	11
	IPI00533962	AT4G38510 V-type proton ATPase subunit B2	623	54271	12	10
	IPI00533630	AT3G58610 Ketol-acid reductoisomerase, chloroplastic	617	63772	13	10
	IPI00540742	PSBP-1 Isoform 1 of Oxygen-evolving enhancer protein 2-1, chloroplastic	610	28078	9	6
	IPI00532807	PSAE-2 Photosystem I reaction center subunit IV B, chloroplastic	607	15180	13	9
	IPI00540396	AGT Serine--glyoxylate aminotransferase	605	44180	16	12
	IPI00517001	RPT5A 26S protease regulatory subunit 6A homolog A	602	47450	17	13
	IPI00517524	GRF2 14-3-3-like protein GF14 omega	599	29144	16	12
	IPI00534845	ATPE ATP synthase epsilon chain, chloroplastic	596	14490	14	6
	IPI00528647	AT5G19510 Elongation factor 1-beta 2	593	24186	12	7
	IPI00536062	GSTF8 Glutathione S-transferase 6, chloroplastic	593	29213	16	10
	IPI00543126	LHCA2 LHCA2; chlorophyll binding	590	27737	12	5
	IPI00518377	VDAC3 Mitochondrial outer membrane protein porin 2	590	29193	12	8
	IPI00543846	AT4G27090 60S ribosomal protein L14-2	590	15496	15	11
	IPI00546563	FIB2 rRNA 2~-O-methyltransferase fibrillarin 2	588	33632	14	11
	IPI00518769	GF14 PHI 14-3-3-like protein GF14 phi	587	30175	15	11
	IPI00532609	AT1G34030;PFL;RPS18C 40S ribosomal protein S18	585	17534	13	6
	IPI00521681	XW6 40S ribosomal protein S2-1	581	30722	17	9
	IPI00542045	TPR1 Isoform 1 of Topless-related protein 1	580	123939	20	17
	IPI00520505	HSP60-2 Chaperonin CPN60-like 1, mitochondrial	576	61939	16	15
	IPI00537910	BGLU44 Beta-glucosidase 44	574	58946	12	12
	IPI00536631	LINC4 Putative nuclear matrix constituent protein 1-like protein	572	121148	13	11
	IPI00548616	PSBQ-2 Oxygen-evolving enhancer protein 3-2, chloroplastic	571	24628	12	10
	IPI00538015	SAC52 60S ribosomal protein L10-1	571	24901	18	11
	IPI00542391	ADG1 Glucose-1-phosphate adenylyltransferase small subunit, chloroplastic	569	56615	16	12
	IPI00540246	AT2G37220 Ribonucleoprotein At2g37220, chloroplastic	569	30699	16	7
	IPI00535877	PSAF Photosystem I reaction center subunit III, chloroplastic	566	24158	15	10
	IPI00547367	BBC1 60S ribosomal protein L13-1	565	23752	16	10
	IPI00527690	AT3G11130 clathrin heavy chain, putative	559	193122	15	14
	IPI00540051	RPL12-C 50S ribosomal protein L12-3, chloroplastic	545	19671	12	7
	IPI00523547	AT1G78850 curculin-like (mannose-binding) lectin family protein	545	49020	12	9
	IPI00518373	ARFA1F ADP-ribosylation factor A1F	545	20610	12	7
	IPI00532729	PSAL Photosystem I reaction center subunit XI, chloroplastic	539	23037	9	5
	IPI00529374	OASB Cysteine synthase, chloroplastic/chromoplastic	535	41630	11	9
	IPI00538502	MAB1 Pyruvate dehydrogenase E1 component subunit beta, mitochondrial	528	39151	9	6
	IPI00531336	AT1G45000 26S protease regulatory subunit S10B homolog B	524	44727	13	10
	IPI00544214	AT2G01250 60S ribosomal protein L7-2	524	28153	23	18
	IPI00655471	GSTU19 ATGSTU19 (GLUTATHIONE S-TRANSFERASE TAU 19); glutathione binding / glutathione transferase	522	25634	18	14
	IPI00517879	ROC4 Peptidyl-prolyl cis-trans isomerase CYP20-3, chloroplastic	521	28190	14	9
	IPI00540685	TIC110 TIC110	519	112051	11	10
	IPI00520838	AT1G07660;AT3G45930;AT1G07820;AT5G59690;AT5G59970;AT3G46320;AT3G53730;HIS4 Histone H4	517	11402	14	8
	IPI00543137	MDAR1 Probable monodehydroascorbate reductase, cytoplasmic isoform 3	515	46458	12	9
	IPI00527080	AT3G04920 40S ribosomal protein S24-1	511	15363	10	4
	IPI00530233	ALDH11A3 NADP-dependent glyceraldehyde-3-phosphate dehydrogenase	509	53026	12	8
	IPI00526529	ATP3 ATP synthase subunit gamma, mitochondrial	507	35426	12	10
	IPI00529641	ATIM ATIM	505	128822	33	1
	IPI00546779	AT3G20820 leucine-rich repeat family protein	504	39837	12	10
	IPI00537354	CPN20 20 kDa chaperonin, chloroplastic	502	26785	10	8
	IPI00524343	MDH Malate dehydrogenase, chloroplastic	502	42379	10	8
	IPI00535150	PAC1 Proteasome subunit alpha type-4	501	27458	12	8
	IPI00520784	AT1G23410 Ubiquitin-40S ribosomal protein S27a-1	500	17660	13	5
	IPI00530401	PPC2 Phosphoenolpyruvate carboxylase 2	496	109684	18	16
	IPI00528249	RIN1 RIN1 (RESISTANCE TO PSEUDOMONAS SYRINGAE PV MACULICOLA INTERACTOR 1); protein binding	495	50292	13	10
	IPI00520433	AT3G23600 dienelactone hydrolase family protein	493	25845	14	8
	IPI00527924	emb2394 50S ribosomal protein L6, chloroplastic	491	24690	10	8
	IPI00542239	P5CS2 Delta-1-pyrroline-5-carboxylate synthase B	491	78822	10	9
	IPI00543773	AT2G20450 60S ribosomal protein L14-1	490	15497	10	8
	IPI00543912	AT4G34670 40S ribosomal protein S3a-2	490	29785	12	6
	IPI00525874	AT3G02080 40S ribosomal protein S19-1	488	15818	10	7
	IPI00546577	AT3G05560 60S ribosomal protein L22-2	481	14009	12	8
	IPI00531671	SAG24 60S ribosomal protein L10-3	480	24913	15	10
	IPI00532440	PSAE-1 Photosystem I reaction center subunit IV A, chloroplastic	479	14958	11	8
	IPI00542973	PHB3 ATPHB3	478	30381	11	9
	IPI00529314	RPN1A 26S proteasome non-ATPase regulatory subunit 2 1A	478	98082	10	9
	IPI00540225	ROC1 Peptidyl-prolyl cis-trans isomerase CYP18-3	471	18361	11	6
	IPI00549147	LTA2 LTA2; dihydrolipoyllysine-residue acetyltransferase	470	50049	7	6
	IPI00538963	AT5G16130 40S ribosomal protein S7-3	467	22047	13	7
	IPI00545483	AT5G19760 dicarboxylate/tricarboxylate carrier	464	31891	10	7
	IPI00548475	AT2G34480 60S ribosomal protein L18a-2	464	21293	19	11
	IPI00524792	RPS1 RPS1 (RIBOSOMAL PROTEIN S1); RNA binding / structural constituent of ribosome	463	45082	14	12
	IPI00541694	PPC1 Phosphoenolpyruvate carboxylase 1	462	110217	16	14
	IPI00520872	AT3G04840 40S ribosomal protein S3a-1	461	29832	11	8
	IPI00526682	GLDP2 Glycine dehydrogenase [decarboxylating] 1, mitochondrial	461	113703	10	7
	IPI00518946	AT3G60770 40S ribosomal protein S13-1	460	17085	12	9
	IPI00538754	ACS acetyl-CoA synthetase, putative / acetate-CoA ligase, putative	459	76684	14	12
	IPI00523179	ASP5 Aspartate aminotransferase, chloroplastic	459	49799	13	11
	IPI00516217	AT2G19730 60S ribosomal protein L28-1	453	15886	7	5
	IPI00521413	AT4G01310 50S ribosomal protein L5, chloroplastic	453	28326	13	9
	IPI00542509	AT5G61170 40S ribosomal protein S19-3	453	15687	10	7
	IPI00530621	DHAR1 Isoform 1 of Glutathione S-transferase DHAR1, mitochondrial	453	23626	10	7
	IPI00538191	AT2G32730 26S proteasome regulatory subunit, putative	450	108909	9	8
	IPI00536399	GRF7 14-3-3-like protein GF14 nu	450	29806	14	11
	IPI00529948	NAD9 NADH dehydrogenase [ubiquinone] iron-sulfur protein 3	445	22865	7	5
	IPI00529643	RPL23AB 60S ribosomal protein L23a-2	445	17385	10	7
	IPI00524384	AT3G49910 60S ribosomal protein L26-1	444	16934	14	9
	IPI00530995	PETC Isoform 2 of Cytochrome b6-f complex iron-sulfur subunit, chloroplastic	441	22518	6	5
	IPI00525158	VHA-A3 VHA-A3 (VACUOLAR PROTON ATPASE A3); ATPase	441	92774	9	7
	IPI00532806	mtLPD1 Dihydrolipoyl dehydrogenase 1, mitochondrial	440	53954	11	9
	IPI00530130	HCEF1 Fructose-1,6-bisphosphatase, chloroplastic	437	45134	8	6
	IPI00545949	AT3G48990 AMP-dependent synthetase and ligase family protein	436	55510	12	9
	IPI00529697	AT5G59850;RPS15A 40S ribosomal protein S15a-1	435	14795	12	9
	IPI00526884	AT5G67630 DNA helicase, putative	433	52081	13	13
	IPI00545323	ADK1 Isoform 1 of Adenosine kinase 1	432	37812	9	7
	IPI00547030	PREP1 Presequence protease 1, chloroplastic/mitochondrial	431	120939	10	10
	IPI00526383	AT2G33800 30S ribosomal protein S5, chloroplastic	430	32625	13	9
	IPI00542361	mtHsc70-1 mtHsc70-1 (mitochondrial heat shock protein 70-1); ATP binding	429	73030	12	10
	IPI00546385	RPE RPE; catalytic/ ribulose-phosphate 3-epimerase	425	29990	8	6
	IPI00517027	GRF6 Isoform 1 of 14-3-3-like protein GF14 lambda	424	27958	12	9
	IPI00547002	POR C Protochlorophyllide reductase C, chloroplastic	418	43856	11	5
	IPI00534598	AT2G21390 Coatomer subunit alpha-2	417	136381	15	13
	IPI00530497	HTB2 Histone H2B.10	414	15723	8	5
	IPI00525835	GRF8 Isoform 1 of 14-3-3-like protein GF14 kappa	413	28011	13	10
	IPI00519731	OASA1 Cysteine synthase	412	52980	10	8
	IPI00523104	TRX3 Thioredoxin H3	411	13101	10	8
	IPI00538115	GRF3 14-3-3-like protein GF14 psi	410	28588	13	11
	IPI00528095	AT1G62020 Coatomer subunit alpha-1	410	136480	15	13
	IPI00517126	CRD1 Magnesium-protoporphyrin IX monomethyl ester [oxidative] cyclase, chloroplastic	405	47600	7	6
	IPI00545279	BOU Mitochondrial carnitine/acylcarnitine carrier-like protein	404	31003	11	8
	IPI00532701	OEP16-1 ATOEP16-1 (OUTER PLASTID ENVELOPE PROTEIN 16-1); P-P-bond-hydrolysis-driven protein transmembrane transporter/ protein transporter	400	15472	6	4
	IPI00521876	AVP1 Pyrophosphate-energized vacuolar membrane proton pump 1	399	80768	9	7
	IPI00548978	ATPRX Q Peroxiredoxin Q, chloroplastic	398	23663	8	5
	IPI00531702	TCTP Translationally-controlled tumor protein homolog	397	18898	12	7
	IPI00543884	IIL1 3-isopropylmalate dehydratase	396	54979	8	7
	IPI00547533	CDC48 Cell division control protein 48 homolog A	394	89337	10	10
	IPI00520987	PSBE Cytochrome b559 subunit alpha	394	9381	8	5
	IPI00539833	FTSZ2-1 Cell division protein ftsZ homolog 2-1, chloroplastic	393	50690	6	6
	IPI00529020	AT4G02930 Elongation factor Tu, mitochondrial	393	49379	9	7
	IPI00521970	GLT1 Glutamate synthase 1 [NADH], chloroplastic	391	241745	8	6
	IPI00531026	AT1G30230 Elongation factor 1-delta 1	391	25117	9	6
	IPI00528276	ATPD ATPD (ATP SYNTHASE DELTA-SUBUNIT GENE); hydrogen ion transporting ATP synthase, rotational mechanism / proton-transporting ATPase, rotational mechanism	390	25653	11	8
	IPI00533658	CP29 Isoform 2 of 29 kDa ribonucleoprotein, chloroplastic	389	35222	12	5
	IPI00516913	AT2G43030 50S ribosomal protein L3-1, chloroplastic	387	29345	12	10
	IPI00541826	AT3G16460 jacalin lectin family protein	385	72430	9	7
	IPI00530035	AT3G03960 chaperonin, putative	385	58902	7	7
	IPI00530001	GRF5 14-3-3-like protein GF14 upsilon	385	30163	14	12
	IPI00540904	THFS Formate--tetrahydrofolate ligase	383	67759	9	7
	IPI00521214	NDPK1 NDPK1; ATP binding / nucleoside diphosphate kinase	383	18802	9	5
	IPI00992280	SNL2 SIN3-like 2	383	153722	10	10
	IPI00528189	EMB1467 EMB1467 (embryo defective 1467); NADH dehydrogenase (ubiquinone)/ NADH dehydrogenase/ electron carrier/ iron-sulfur cluster binding / oxidoreductase/ oxidoreductase, acting on NADH or NADPH	383	81130	9	9
	IPI00523988	AT1G54010 GDSL esterase/lipase At1g54010	382	43116	7	5
	IPI00516728	GAPCP-1 GAPCP-1 (GLYCERALDEHYDE-3-PHOSPHATE DEHYDROGENASE OF PLASTID 1); NAD or NADH binding / binding / catalytic/ glyceraldehyde-3-phosphate dehydrogenase (phosphorylating)/ glyceraldehyde-3-phosphate dehydrogenase	382	44803	10	4
	IPI00544242	ELF4-L4 Protein ELF4-LIKE 4	381	12655	5	4
	IPI00530817	CHLI1 Magnesium-chelatase subunit chlI, chloroplastic	379	46241	8	5
	IPI00534480	CARB CARB (CARBAMOYL PHOSPHATE SYNTHETASE B); ATP binding / carbamoyl-phosphate synthase/ catalytic	376	129874	10	8
	IPI00521242	NDPK3 Nucleoside diphosphate kinase III, chloroplastic/mitochondrial	375	25718	10	7
	IPI00543036	AT3G05060 Probable nucleolar protein 5-2	374	58966	8	6
	IPI00546454	AT4G16720 60S ribosomal protein L15-1	373	24224	10	7
	IPI00520920	SAR2 GTP-binding protein SAR1A	372	22016	6	4
	IPI00527081	AT2G01140 Probable fructose-bisphosphate aldolase 3, chloroplastic	371	42301	8	6
	IPI00538977	CPSRP54 Signal recognition particle 54 kDa protein, chloroplastic	371	61193	10	8
	IPI00517192	PIP1;4 PIP1;4 (PLASMA MEMBRANE INTRINSIC PROTEIN 1;4); water channel	371	23313	9	3
	IPI00523164	ADK2 Adenosine kinase 2	370	37822	6	6
	IPI00529785	APE2 APE2 (ACCLIMATION OF PHOTOSYNTHESIS TO ENVIRONMENT 2); antiporter/ triose-phosphate transmembrane transporter	367	45208	9	4
	IPI00516681	AT2G37190 60S ribosomal protein L12-1	366	17931	6	5
	IPI00531946	ENH1 ENH1 (enhancer of sos3-1); electron carrier/ metal ion binding / protein binding	363	28441	6	5
	IPI00518049	APA1 aspartyl protease family protein	360	54579	8	7
	IPI00545680	RACK1C_AT Guanine nucleotide-binding protein subunit beta-like protein C	360	35805	11	10
	IPI00516802	CAC2 Biotin carboxylase, chloroplastic	360	58350	10	10
	IPI00539339	AT3G04790 ribose 5-phosphate isomerase-related	359	29287	7	5
	IPI00529344	rpl2;RPL2.2;RPL2.1 50S ribosomal protein L2, chloroplastic	358	29846	8	5
	IPI00548766	RPT1A 26S protease regulatory subunit 7 homolog A	358	47773	7	6
	IPI00536187	AT5G10160 beta-hydroxyacyl-ACP dehydratase, putative	357	24108	11	9
	IPI00528492	PIP3 Aquaporin PIP2-7	356	29723	4	3
	IPI00542953	HXK1 Hexokinase-1	355	53673	9	9
	IPI00522163	PDIL1-1 Protein disulfide isomerase-like 1-1	353	55567	8	4
	IPI00534999	PDX1.1 Pyridoxal biosynthesis protein PDX1.1	352	32841	6	5
	IPI00519439	LIN2 Coproporphyrinogen-III oxidase, chloroplastic	351	43769	11	7
	IPI00522326	AT2G05220 40S ribosomal protein S17-2	350	15941	8	4
	IPI00538374	AT2G24200 Leucine aminopeptidase 1	349	54475	9	8
	IPI00527830	UGP1 Probable UTP--glucose-1-phosphate uridylyltransferase 2	348	51706	9	8
	IPI00537942	GSA2 Glutamate-1-semialdehyde 2,1-aminomutase 2, chloroplastic	347	50109	7	6
	IPI00537286	RPS15 40S ribosomal protein S15-1	344	17118	11	5
	IPI00541353	AT5G13510 50S ribosomal protein L10, chloroplastic	344	24720	8	5
	IPI00518081	CR88 CR88; ATP binding	344	88202	11	11
	IPI00539157	AT4G25550 protein binding	343	22815	7	3
	IPI00518390	NAD7 NADH dehydrogenase [ubiquinone] iron-sulfur protein 2	342	44933	7	6
	IPI00523011	NSP4 Nitrile-specifier protein 4	342	67562	8	6
	IPI00520284	AT1G04810 26S proteasome regulatory subunit, putative	342	108798	7	6
	IPI00535542	RAN2 GTP-binding nuclear protein Ran-2	341	25047	6	5
	IPI00547010	AT3G24830 60S ribosomal protein L13a-2	341	23444	6	4
	IPI00540173	GSTU20 Glutathione S-transferase TAU20	341	24991	14	10
	IPI00523226	AT3G52150 Putative uncharacterized protein F4F15.260	340	59745	7	7
	IPI00520435	AT5G27120 Probable nucleolar protein 5-1	340	58719	6	4
	IPI00521974	BGLU18 Beta-glucosidase 18	338	60421	8	6
	IPI00546532	AT5G09510 40S ribosomal protein S15-4	337	17061	11	5
	IPI00534338	AT5G15200 40S ribosomal protein S9-1	337	23022	14	9
	IPI00530877	AT5G02240 Uncharacterized protein At5g02240	336	27086	6	5
	IPI00535943	AT5G14320 30S ribosomal protein S13, chloroplastic	335	19084	10	7
	IPI00539516	MYBC1 myb family transcription factor	333	27537	13	5
	IPI00524294	ASN2 ASN2 (ASPARAGINE SYNTHETASE 2); asparagine synthase	333	65117	11	10
	IPI00938681	AT3G08943 binding / protein transporter	331	96339	5	3
	IPI00534336	AT5G18380 40S ribosomal protein S16-3	331	16607	12	7
	IPI00543169	GLYR1 GLYR1 (GLYOXYLATE REDUCTASE 1); 3-hydroxybutyrate dehydrogenase/ phosphogluconate dehydrogenase	330	30672	8	6
	IPI00522851	AT3G63490 50S ribosomal protein L1, chloroplastic	330	37609	9	7
	IPI00522703	SAPX L-ascorbate peroxidase S, chloroplastic/mitochondrial	328	40383	5	4
	IPI00535863	RPL9 50S ribosomal protein L9, chloroplastic	327	22120	9	7
	IPI00539771	AT4G29410 60S ribosomal protein L28-2	327	15901	6	5
	IPI00535478	GSTF10 Glutathione S-transferase ERD13	327	24215	9	8
	IPI00524759	GER3 Germin-like protein subfamily 3 member 3	326	21822	11	4
	IPI00537691	AT4G34450 Coatomer subunit gamma	325	98429	8	8
	IPI00548989	NOP56 NOP56	325	58636	11	7
	IPI00516966	AT5G41520 40S ribosomal protein S10-2	324	19721	8	7
	IPI00530209	HDS HDS (4-HYDROXY-3-METHYLBUT-2-ENYL DIPHOSPHATE SYNTHASE); 4 iron, 4 sulfur cluster binding / 4-hydroxy-3-methylbut-2-en-1-yl diphosphate synthase	323	82204	6	5
	IPI00547637	STV1 60S ribosomal protein L24-2	323	18620	7	4
	IPI00546896	PKT3 3-ketoacyl-CoA thiolase 2, peroxisomal	322	48548	9	5
	IPI00525445	AT2G40590 40S ribosomal protein S26-1	321	14720	7	4
	IPI00519307	AT5G59840 Ras-related GTP-binding family protein	320	23819	8	7
	IPI00534358	FSD1 Superoxide dismutase [Fe], chloroplastic	319	23776	9	4
	IPI00528761	AT3G07110 60S ribosomal protein L13a-1	319	23451	5	3
	IPI00938881	AT1G63770 peptidase M1 family protein	317	100503	5	5
	IPI00521033	MEE5 MEE5 (MATERNAL EFFECT EMBRYO ARREST 5); GTP binding / GTPase/ translation elongation factor/ translation factor, nucleic acid binding	317	110372	13	12
	IPI00529380	GSA1 Glutamate-1-semialdehyde 2,1-aminomutase 1, chloroplastic	316	50337	5	4
	IPI00524234	AT5G28060 40S ribosomal protein S24-2	316	15410	6	3
	IPI00541286	EMB1080 40S ribosomal protein S11-1	315	17946	11	8
	IPI00544413	PETB Cytochrome b6	315	24137	6	4
	IPI00532975	AT4G16155 dihydrolipoyl dehydrogenase	314	67048	8	7
	IPI00538915	AT3G13930 Dihydrolipoyllysine-residue acetyltransferase component 2 of pyruvate dehydrogenase complex, mitochondrial	313	58431	7	6
	IPI00542591	TLP18.3 UPF0603 protein At1g54780, chloroplastic	311	31120	7	6
	IPI00549006	DET3 V-type proton ATPase subunit C	311	42593	8	6
	IPI00529157	MAC3B Pre-mRNA-processing factor 19 homolog 2	311	56693	7	7
	IPI00516758	RPL14 50S ribosomal protein L14, chloroplastic	309	13573	9	7
	IPI00533374	WSIP2 Isoform 1 of Topless-related protein 4	309	124026	13	11
	IPI00538721	AT1G27400 60S ribosomal protein L17-1	309	19885	10	7
	IPI00523281	TPR2 Topless-related protein 2	308	124681	13	11
	IPI00529898	MGP1 unknown protein	307	25144	5	5
	IPI00528285	EMB2719 Probable 26S proteasome non-ATPase regulatory subunit 3a	306	55548	6	6
	IPI00548350	AT4G26530 fructose-bisphosphate aldolase, putative	305	38270	5	4
	IPI00544942	LPD1 LPD1 (LIPOAMIDE DEHYDROGENASE 1); dihydrolipoyl dehydrogenase	304	60719	8	7
	IPI00544396	PBE1 Proteasome subunit beta type-5-A	304	29648	6	5
	IPI00520982	AT4G24820 Probable 26S proteasome non-ATPase regulatory subunit 6	304	44254	7	7
	IPI00536157	GDCH Glycine cleavage system H protein 1, mitochondrial	301	17936	6	3
	IPI00529692	APX4 Thylakoid lumenal 29 kDa protein, chloroplastic	301	37911	6	6
	IPI00536778	PIP1B Aquaporin PIP1-2	300	30578	8	3
	IPI00543693	scpl25 Serine carboxypeptidase-like 25	300	53367	7	5
	IPI00533552	SDH1-1 Succinate dehydrogenase [ubiquinone] flavoprotein subunit 1, mitochondrial	300	69612	6	5
	IPI00543019	RHM1 Probable rhamnose biosynthetic enzyme 1	299	75324	6	5
	IPI00531214	PHB2 ATPHB2	299	31791	6	5
	IPI00760320	RBP31 Isoform 2 of 31 kDa ribonucleoprotein, chloroplastic	299	34380	8	6
	IPI00524837	PRPL11 50S ribosomal protein L11, chloroplastic	299	23134	7	6
	IPI00534136	AT5G20890 chaperonin, putative	295	57250	8	6
	IPI00516486	TIP2 Aquaporin TIP1-2	295	25832	3	1
	IPI00542315	AT4G23680 major latex protein-related / MLP-related	293	17463	5	4
	IPI00655443	RAB1A Ras-related protein RABD2b	292	22299	7	5
	IPI00516766	PHT3;1 mitochondrial phosphate transporter	291	40064	9	8
	IPI00544271	AT5G54600 50S ribosomal protein L24, chloroplastic	290	21963	7	4
	IPI00525678	AT1G57660;AT1G57860 60S ribosomal protein L21-2	288	18697	16	10
	IPI00533390	GLU2 Ferredoxin-dependent glutamate synthase 2, chloroplastic	287	177640	8	5
	IPI00521093	AT2G20140 26S proteasome regulatory subunit 4 homolog B	287	49316	7	7
	IPI00527854	PLDALPHA1 Phospholipase D alpha 1	287	91790	7	6
	IPI00521144	SNL1 Paired amphipathic helix protein Sin3-like 1	286	156112	7	7
	IPI00518866	RAB8A Ras-related protein RABE1c	286	23820	8	7
	IPI00520181	emb1473 50S ribosomal protein L13, chloroplastic	286	26772	6	4
	IPI00545622	PEX5 Peroxisome biogenesis protein 5	285	80861	7	6
	IPI00531735	RPS11 30S ribosomal protein S11, chloroplastic	285	15014	8	4
	IPI00544566	RPL27AB 60S ribosomal protein L27a-2	285	16282	10	5
	IPI00544081	ATJ3 Chaperone protein dnaJ 3	284	46415	7	5
	IPI00545635	PGM3 Probable phosphoglucomutase, cytoplasmic 1	284	63131	6	6
	IPI00529610	CLPR1 ATP-dependent Clp protease proteolytic subunit-related protein 1, chloroplastic	283	42600	7	6
	IPI00537155	HEMB1 Delta-aminolevulinic acid dehydratase, chloroplastic	283	46661	5	4
	IPI00528227	AT3G27240 cytochrome c1, putative	282	33629	7	5
	IPI00519014	EMB2107 EMB2107	281	50805	6	6
	IPI00543470	MLP328 MLP-like protein 328	281	17502	6	5
	IPI00522229	PSAH-1 Photosystem I reaction center subunit VI-1, chloroplastic	281	15207	7	5
	IPI00535269	AT5G57290 60S acidic ribosomal protein P3-2	281	11856	3	1
	IPI00530988	EDA9 EDA9 (embryo sac development arrest 9); ATP binding	279	63286	9	8
	IPI00527199	AT3G45030;AT5G62300 40S ribosomal protein S20-1	279	13870	8	5
	IPI00544889	GAMMA CA2 GAMMA CA2 (GAMMA CARBONIC ANHYDRASE 2); carbonate dehydratase	279	30047	6	5
	IPI00541878	AT3G09980 unknown protein	278	20575	12	9
	IPI00523359	MTO2 Threonine synthase 1, chloroplastic	278	57740	10	8
	IPI00534404	AT3G15190 30S ribosomal protein S20, chloroplastic	277	21813	6	6
	IPI00546886	PSAG Photosystem I reaction center subunit V, chloroplastic	277	17075	8	6
	IPI00530138	AT5G20000 26S protease regulatory subunit 8 homolog B	274	47127	8	5
	IPI00539118	AT5G14030 translocon-associated protein beta (TRAPB) family protein	273	21091	3	2
	IPI00516311	RPS4 30S ribosomal protein S4, chloroplastic	272	23226	7	5
	IPI00546700	emb2184 50S ribosomal protein L31, chloroplastic	272	16022	6	4
	IPI00537168	AT5G45775;RPL16B;AT3G58700 Isoform 1 of 60S ribosomal protein L11-2	271	20848	9	7
	IPI00537075	PTAC5 PTAC5 (PLASTID TRANSCRIPTIONALLY ACTIVE5); heat shock protein binding / unfolded protein binding	271	43992	5	5
	IPI00533612	AT3G52960 Peroxiredoxin-2E, chloroplastic	271	24669	9	7
	IPI00538294	DPE2 4-alpha-glucanotransferase DPE2	271	109707	8	7
	IPI00543926	MFP1 MAR-binding filament-like protein 1	271	81923	5	5
	IPI00541863	XYL1 Alpha-xylosidase	270	102333	8	7
	IPI00536091	AT1G22410 2-dehydro-3-deoxyphosphoheptonate aldolase, putative / 3-deoxy-D-arabino-heptulosonate 7-phosphate synthase, putative / DAHP synthetase, putative	270	58290	4	4
	IPI00525540	PTAC17 PTAC17	270	49457	5	5
	IPI00532725	SUS2 SUS2	269	275251	10	10
	IPI00539905	AT1G20950 Phosphofructokinase family protein	269	67076	5	5
	IPI00538769	JAL22 Myrosinase-binding protein-like At2g39310	269	50431	5	4
	IPI00538961	RGP1 UDP-arabinopyranose mutase 1	268	40602	10	7
	IPI00524027	SHD Endoplasmin homolog	268	94146	7	5
	IPI00524079	AT1G02150 Pentatricopeptide repeat-containing protein At1g02150	266	59845	4	4
	IPI00525982	AT1G01320 tetratricopeptide repeat (TPR)-containing protein	266	198651	5	5
	IPI00541933	CCR2 CCR2 (COLD, CIRCADIAN RHYTHM, AND RNA BINDING 2); RNA binding / double-stranded DNA binding / single-stranded DNA binding	266	15539	4	3
	IPI00537053	AT2G27710 60S acidic ribosomal protein P2-2	264	11437	7	4
	IPI00527395	PAD1 Proteasome subunit alpha type-7-A	264	27320	5	5
	IPI00524268	DELTA-TIP Aquaporin TIP2-1	264	25011	4	1
	IPI00527702	AT4G24830 Argininosuccinate synthase, chloroplastic	263	53812	6	4
	IPI00539231	AT2G37660 Uncharacterized protein At2g37660, chloroplastic	263	34858	7	6
	IPI00530094	RD21 Cysteine proteinase RD21a	263	50933	5	3
	IPI00525254	GLX1 ATGLX1 (GLYOXALASE I HOMOLOG); lactoylglutathione lyase/ metal ion binding	262	31908	6	5
	IPI00535192	PHB1 ATPHB1	261	31687	4	3
	IPI00545691	AT2G09990 40S ribosomal protein S16-1	260	16621	11	7
	IPI00540037	HEME2 Uroporphyrinogen decarboxylase 2, chloroplastic	259	43553	6	5
	IPI00529037	AT3G42050 V-type proton ATPase subunit H	259	50253	6	5
	IPI00528352	AT4G31490 Coatomer subunit beta-2	259	106010	8	6
	IPI00538906	GAMMA CAL1 Uncharacterized protein At5g63510, mitochondrial	259	27552	4	4
	IPI00540464	EMB3003 F12K21.24	259	48490	7	5
	IPI00532482	PIP2A Aquaporin PIP2-1	259	30455	10	5
	IPI00534241	IMPA-2 IMPA-2 (IMPORTIN ALPHA ISOFORM 2); binding / protein transporter	259	58870	5	3
	IPI00533300	emb2386 60S ribosomal protein L19-1	258	24591	7	3
	IPI00530622	AT2G19940 Probable N-acetyl-gamma-glutamyl-phosphate reductase, chloroplastic	257	44108	6	5
	IPI00525994	AT5G47190 50S ribosomal protein L19-2, chloroplastic	257	25453	5	4
	IPI00546407	CLPP5 ATP-dependent Clp protease proteolytic subunit 5, chloroplastic	256	32335	8	4
	IPI00524965	AT4G39200 40S ribosomal protein S25-4	256	12046	4	3
	IPI00518009	AT4G26910 Isoform 2 of Dihydrolipoyllysine-residue succinyltransferase component of 2-oxoglutarate dehydrogenase complex 2, mitochondrial	255	49957	6	4
	IPI00534146	CLPP6 ATP-dependent Clp protease proteolytic subunit 6, chloroplastic	254	29363	4	3
	IPI00517776	RPOC1 DNA-directed RNA polymerase subunit beta~	253	78533	8	8
	IPI00538817	AT5G65220 50S ribosomal protein L29, chloroplastic	252	19365	5	4
	IPI00538064	ATP5 ATP synthase subunit O, mitochondrial	251	26305	9	8
	IPI00516646	CSP41A Uncharacterized protein At3g63140, chloroplastic	250	43903	5	4
	IPI00520415	APX3 L-ascorbate peroxidase 3, peroxisomal	249	31552	4	4
	IPI00542443	RPN10 26S proteasome non-ATPase regulatory subunit 4	248	40732	6	5
	IPI00532114	AT3G09500 60S ribosomal protein L35-1	248	14276	6	4
	IPI00542810	TAPX L-ascorbate peroxidase T, chloroplastic	248	46064	4	4
	IPI00541324	THI1 Thiazole biosynthetic enzyme, chloroplastic	247	36641	5	4
	IPI00519564	AT3G02360 6-phosphogluconate dehydrogenase family protein	247	53544	8	4
	IPI00529112	FQR1 FQR1 (FLAVODOXIN-LIKE QUINONE REDUCTASE 1); FMN binding / oxidoreductase, acting on NADH or NADPH, quinone or similar compound as acceptor	245	21782	5	5
	IPI00545784	AT5G19370 rhodanese-like domain-containing protein / PPIC-type PPIASE domain-containing protein	244	32959	7	6
	IPI00530201	IDH-V Isocitrate dehydrogenase [NAD] catalytic subunit 5, mitochondrial	242	40599	5	4
	IPI00528981	AT1G12310 Probable calcium-binding protein CML13	242	16506	5	5
	IPI00548998	RPL16 50S ribosomal protein L16, chloroplastic	242	15284	8	4
	IPI00535189	AT5G02960 40S ribosomal protein S23-2	241	15726	7	5
	IPI00540073	PBC1 Isoform 2 of Proteasome subunit beta type-3-A	241	22825	4	2
	IPI00548301	IMD1 3-isopropylmalate dehydrogenase 3, chloroplastic	241	44134	5	3
	IPI00522358	AT2G01970 endomembrane protein 70, putative	241	68005	7	5
	IPI00528468	AT3G28715 V-type proton ATPase subunit d2	239	40761	4	4
	IPI00547477	AT5G35170 adenylate kinase family protein	238	65697	6	5
	IPI00522460	TROL Uncharacterized protein At4g01050, chloroplastic	238	49357	3	2
	IPI00532023	ASP3 Aspartate aminotransferase, chloroplastic	237	48923	7	5
	IPI00542179	FBR12 Eukaryotic translation initiation factor 5A-2	237	17129	4	3
	IPI00520773	ROC3 Peptidyl-prolyl cis-trans isomerase CYP19-1	237	18480	7	5
	IPI00518845	AT5G58330 Lactate/malate dehydrogenase family protein	237	48286	5	4
	IPI00545086	AT5G40810 cytochrome c1, putative	235	33669	6	4
	IPI00544447	IMD3 3-isopropylmalate dehydrogenase 1, chloroplastic	235	43820	5	3
	IPI00517955	RAB8 Ras-related protein RABE1a	234	23924	7	5
	IPI00517825	AT1G16880 uridylyltransferase-related	233	31275	7	5
	IPI00519778	AT3G52990 pyruvate kinase, putative	233	57459	5	4
	IPI00539817	AGP31 AGP31	232	38464	7	5
	IPI00522721	IMD2 3-isopropylmalate dehydrogenase 2, chloroplastic	232	43344	5	3
	IPI00521150	CI51 NADH dehydrogenase [ubiquinone] flavoprotein 1, mitochondrial	232	53415	6	5
	IPI00538047	RPN8A Probable 26S proteasome non-ATPase regulatory subunit 7	231	34706	6	4
	IPI00541725	emb2726 emb2726 (embryo defective 2726); RNA binding / translation elongation factor	230	103718	5	5
	IPI00543565	PMSR4 Peptide methionine sulfoxide reductase A4, chloroplastic	230	28626	6	5
	IPI00530126	AT3G18190 chaperonin, putative	229	57739	6	5
	IPI00532845	AT1G35680 50S ribosomal protein L21, chloroplastic	228	24024	5	4
	IPI00517911	AT4G25740 40S ribosomal protein S10-1	228	19435	7	5
	IPI00533633	SCO1 SCO1 (SNOWY COTYLEDON 1); ATP binding / translation elongation factor/ translation factor, nucleic acid binding	226	86003	6	6
	IPI00532772	GSR2 Glutamine synthetase cytosolic isozyme 1-2	226	39183	9	7
	IPI00539527	HCF136 Photosystem II stability/assembly factor HCF136, chloroplastic	225	44076	5	3
	IPI00545598	PHB4 ATPHB4	225	30619	5	5
	IPI00544105	AT1G67430 60S ribosomal protein L17-2	224	19842	9	6
	IPI00536776	RPN12a 26S proteasome non-ATPase regulatory subunit RPN12A	224	30687	3	3
	IPI00518863	AT5G44020 acid phosphatase class B family protein	222	31037	4	4
	IPI00518983	AT3G63490 ribosomal protein L1 family protein	222	31627	7	6
	IPI00539059	ATCS Isoform 1 of Citrate synthase 4, mitochondrial	222	52749	5	4
	IPI00537614	GRP2 GRP2 (GLYCINE RICH PROTEIN 2); double-stranded DNA binding / mRNA binding / nucleic acid binding / single-stranded DNA binding	221	19141	2	1
	IPI00537473	PTAC4 Probable membrane-associated 30 kDa protein, chloroplastic	221	36370	5	4
	IPI00526482	AT1G03230 extracellular dermal glycoprotein, putative / EDGP, putative	220	46119	5	5
	IPI00527514	HOT5 Alcohol dehydrogenase class-3	220	40673	5	4
	IPI00518869	RPOC2 DNA-directed RNA polymerase subunit beta~~	219	156268	5	5
	IPI00526113	HA1 ATPase 1, plasma membrane-type	218	104158	6	6
	IPI00531316	ADK1 Adenylate kinase 1	217	26915	4	3
	IPI00519969	GRF10 GRF10 (GENERAL REGULATORY FACTOR 10); ATP binding / protein binding / protein phosphorylated amino acid binding	216	28550	7	6
	IPI00530651	AT4G39730 lipid-associated family protein	216	20123	4	3
	IPI00529487	HA2 ATPase 2, plasma membrane-type	215	104335	6	6
	IPI00525202	MC4 Metacaspase-4	215	45455	5	4
	IPI00518439	AT1G21780 BTB/POZ domain-containing protein At1g21780	215	37654	5	4
	IPI00518504	AT3G15980 Isoform 1 of Coatomer subunit beta~-3	215	102412	7	7
	IPI00542532	MLP423 MLP-like protein 423	215	17044	5	5
	IPI00546302	AT3G54400 aspartyl protease family protein	214	45446	4	4
	IPI00534572	PKP-ALPHA PKP-ALPHA; pyruvate kinase	213	65090	5	4
	IPI00531555	AT5G13420 transaldolase, putative	213	47670	4	3
	IPI00538194	AT2G44060 late embryogenesis abundant family protein / LEA family protein	212	36014	6	4
	IPI00517389	AT4G10450 60S ribosomal protein L9-2	212	21960	5	4
	IPI00528839	XTH4 Xyloglucan endotransglucosylase/hydrolase protein 4	212	34269	5	4
	IPI00528669	AT5G20950 glycosyl hydrolase family 3 protein	210	67883	7	7
	IPI00520061	AT3G42170 DNA binding	210	78764	4	4
	IPI00525582	PDH-E1 ALPHA T25K16.8	210	75232	6	6
	IPI00547025	RPS2 30S ribosomal protein S2, chloroplastic	210	26887	7	7
	IPI00534551	AT1G09310 unknown protein	210	19935	5	5
	IPI00533044	PGM2 Probable phosphoglucomutase, cytoplasmic 2	210	63442	4	4
	IPI00529246	SSR16 SSR16 (SMALL SUBUNIT RIBOSOMAL PROTEIN 16); structural constituent of ribosome	210	12691	6	5
	IPI00530288	AT5G06850 C2 domain-containing protein	208	90945	6	5
	IPI00528096	AT2G27720 60S acidic ribosomal protein P2-1	207	11445	5	4
	IPI00524641	TIM Triosephosphate isomerase, chloroplastic	207	33325	4	4
	IPI00538762	VDAC2 VDAC2 (VOLTAGE DEPENDENT ANION CHANNEL 2); voltage-gated anion channel	207	29576	4	4
	IPI00518308	AT5G02450 60S ribosomal protein L36-3	204	12182	6	5
	IPI00538427	AT5G23540 26S proteasome non-ATPase regulatory subunit 14	202	34332	4	4
	IPI00528982	AT5G25460 unknown protein	200	39953	6	5
	IPI00544908	RSR4 Pyridoxal biosynthesis protein PDX1.3	200	33195	4	3
	IPI00534977	GLN1.3 Glutamine synthetase cytosolic isozyme 1-3	200	38570	6	5
	IPI00545108	AT4G17560 50S ribosomal protein L19-1, chloroplastic	199	25503	4	4
	IPI00531713	AT5G55070 Dihydrolipoyllysine-residue succinyltransferase component of 2-oxoglutarate dehydrogenase complex 1, mitochondrial	199	50102	6	5
	IPI00521845	MTHSC70-2 MTHSC70-2 (MITOCHONDRIAL HSP70 2); ATP binding	199	72946	7	7
	IPI00532412	NUC-L1 ATNUC-L1; nucleic acid binding / nucleotide binding	198	58739	6	6
	IPI00526054	BGLU21 Isoform 1 of Beta-glucosidase 21	197	59626	7	4
	IPI00531013	AT1G76010 nucleic acid binding	196	37360	4	3
	IPI00532138	HEMC Porphobilinogen deaminase, chloroplastic	196	41017	6	6
	IPI00516738	RPS9 30S ribosomal protein S9, chloroplastic	196	22563	4	4
	IPI00527877	AT3G47800 aldose 1-epimerase family protein	196	39689	5	4
	IPI00519475	ACLB-1 ATP-citrate synthase beta chain protein 1	195	65772	3	3
	IPI00544876	SBPASE Sedoheptulose-1,7-bisphosphatase, chloroplastic	194	42388	7	7
	IPI00534558	RABA1c Ras-related protein RABA1c	193	23855	4	4
	IPI00535689	RPL22 50S ribosomal protein L22, chloroplastic	193	18575	5	4
	IPI00516649	- Translation initiation factor 3-like protein	193	48615	5	4
	IPI00524559	CHLM CHLM (magnesium-protoporphyrin IX methyltransferase); magnesium protoporphyrin IX methyltransferase	192	33775	5	4
	IPI00533476	NIR1 Ferredoxin--nitrite reductase, chloroplastic	191	65464	7	6
	IPI00529189	NAI2 NAI2	190	84965	3	3
	IPI00543325	UPP Isoform 2 of Uracil phosphoribosyltransferase, chloroplastic	190	25145	3	3
	IPI00518620	AT3G32980 Peroxidase 32	190	38822	6	5
	IPI00533995	PBA1 Proteasome subunit beta type-6	189	25136	3	3
	IPI00548788	AT3G14600 60S ribosomal protein L18a-3	189	21295	8	5
	IPI00530804	EDD1 Isoform 1 of Glycyl-tRNA synthetase 2, chloroplastic/mitochondrial	188	119698	7	6
	IPI00519790	J2 Chaperone protein dnaJ 2	187	46409	5	4
	IPI00520057	CCR1 Isoform 1 of Glycine-rich RNA-binding protein 8	187	16569	3	2
	IPI00541951	TUF V-type proton ATPase subunit E1	186	26044	7	7
	IPI00544875	MTHFR1 Isoform 1 of Methylenetetrahydrofolate reductase 1	186	66246	6	6
	IPI00530807	ACCD Acetyl-coenzyme A carboxylase carboxyl transferase subunit beta, chloroplastic	185	55600	6	5
	IPI00534676	CYSC1 CYSC1 (CYSTEINE SYNTHASE C1); L-3-cyanoalanine synthase/ cysteine synthase	185	39902	5	4
	IPI00528207	NADP-ME2 ATNADP-ME2 (NADP-malic enzyme 2); malate dehydrogenase (oxaloacetate-decarboxylating) (NADP+)/ malic enzyme/ oxidoreductase, acting on NADH or NADPH, NAD or NADP as acceptor	184	64372	4	4
	IPI00520967	RGP2 UDP-arabinopyranose mutase 2	184	40864	7	5
	IPI00523107	AT3G60245 60S ribosomal protein L37a-2	184	10234	3	2
	IPI00530291	RAB6A Ras-related protein RABH1b	183	23116	5	4
	IPI00539872	KAS III 3-oxoacyl-[acyl-carrier-protein] synthase III, chloroplastic	183	42820	4	3
	IPI00533304	HDA6 Histone deacetylase 6	183	52618	7	4
	IPI00536856	AT3G61820 aspartyl protease family protein	183	51429	5	4
	IPI00517529	AT4G02450 T14P8.5	182	27925	3	2
	IPI00539203	AT5G65620 peptidase M3 family protein / thimet oligopeptidase family protein	181	88701	5	4
	IPI00529251	MAC3A Pre-mRNA-processing factor 19 homolog 1	179	56831	5	5
	IPI00519549	FER1 Ferritin-1, chloroplastic	179	28160	4	4
	IPI00529853	AT3G20390 Translational inhibitor protein like	179	27783	3	3
	IPI00544503	PBG1 Proteasome subunit beta type-4	179	27634	4	4
	IPI00523345	ATPQ ATP synthase subunit d, mitochondrial	178	19574	6	5
	IPI00537413	AT1G71500 Rieske (2Fe-2S) domain-containing protein	178	31708	3	3
	IPI00541079	EMB2753 EMB2753 (EMBRYO DEFECTIVE 2753); binding	177	102082	8	5
	IPI00537921	RPL15 50S ribosomal protein L15, chloroplastic	175	29689	5	5
	IPI00522535	EIF3C Eukaryotic translation initiation factor 3 subunit C	175	102884	6	5
	IPI00518334	sks4 sks4 (SKU5 Similar 4); copper ion binding / oxidoreductase	174	60418	3	3
	IPI00536188	GSH1 Glutamate--cysteine ligase, chloroplastic	174	58525	6	5
	IPI00544667	AT4G30920 Leucine aminopeptidase 3, chloroplastic	174	61268	5	5
	IPI00525984	AT2G22230 beta-hydroxyacyl-ACP dehydratase, putative	173	24226	6	5
	IPI00536753	PUR ALPHA-1 Isoform 2 of Transcription factor Pur-alpha 1	173	32082	5	5
	IPI00516381	AT3G29410 Terpenoid synthase 25	171	70180	6	5
	IPI00530795	AT3G29320 glucan phosphorylase, putative	171	108517	4	3
	IPI00532626	LHCB3 Light-harvesting chlorophyll B-binding protein 3	170	28688	5	3
	IPI00519853	RPL4 50S ribosomal protein L4, chloroplastic	170	30540	4	4
	IPI00544795	AT2G21580 40S ribosomal protein S25-2	170	12062	4	2
	IPI00541952	PGY1 60S ribosomal protein L10a-2	169	24409	5	3
	IPI00531595	RPS15 30S ribosomal protein S15, chloroplastic	169	10712	6	5
	IPI00538987	AT5G53480 importin beta-2, putative	168	96197	3	2
	IPI00527964	AT3G02530 TCP-1 chaperonin-like protein	168	59372	4	4
	IPI00539210	FLN2 kinase	168	69215	4	3
	IPI00547100	AT5G11420 unknown protein	168	39615	5	5
	IPI00542534	SIR SIR; sulfite reductase (ferredoxin)/ sulfite reductase	168	71905	6	6
	IPI00524549	SQD1 UDP-sulfoquinovose synthase, chloroplastic	168	53080	3	2
	IPI00543354	SBP2 Selenium-binding protein 2	168	53903	3	2
	IPI00534697	AT3G01190 Peroxidase 27	167	34928	5	4
	IPI00527838	EIF2 Eukaryotic translation initiation factor 3 subunit F	167	31842	4	4
	IPI00527903	AT3G44690 unknown protein	166	137875	7	6
	IPI00535134	AT1G60095 jacalin lectin family protein	166	59095	4	4
	IPI00526629	AT2G39390 60S ribosomal protein L35-2	166	14222	4	3
	IPI00547640	AT5G64270 splicing factor, putative	165	141361	4	3
	IPI00554418	RPS12A;RPS12B;RPS12C 30S ribosomal protein S12, chloroplastic	164	13756	5	4
	IPI00524237	AT3G47370 40S ribosomal protein S20-2	162	13684	6	5
	IPI00548920	CLPP4 ATP-dependent Clp protease proteolytic subunit 4, chloroplastic	162	31478	4	3
	IPI00534882	AT5G52840 Probable NADH dehydrogenase [ubiquinone] 1 alpha subcomplex subunit 5, mitochondrial	161	19167	6	6
	IPI00531132	PSRP5 50S ribosomal protein 5, chloroplastic	161	16351	3	2
	IPI00543013	WHY1 WHY1 (WHIRLY 1); DNA binding / telomeric DNA binding	160	29040	2	2
	IPI00523748	AT5G07030 aspartic-type endopeptidase	159	48663	6	5
	IPI00530558	DHS2 Phospho-2-dehydro-3-deoxyheptonate aldolase 2, chloroplastic	159	56114	3	3
	IPI00534382	ROC5 Peptidyl-prolyl cis-trans isomerase CYP18-4	159	18366	6	5
	IPI00536297	PKP-BETA1 PKP-BETA1 (PLASTIDIC PYRUVATE KINASE BETA SUBUNIT 1); pyruvate kinase	159	63481	4	3
	IPI00542017	AER NADP-dependent alkenal double bond reductase P1	158	38109	5	4
	IPI00535824	FLA1 Fasciclin-like arabinogalactan protein 1	158	44821	2	2
	IPI00540937	AT5G47690 binding	158	181097	4	4
	IPI00532236	PPOX PPOX; protoporphyrinogen oxidase	157	54094	4	3
	IPI00539517	UNE5 Protein disulfide-isomerase like 2-1	157	39472	5	4
	IPI00529234	AT4G01150 Uncharacterized protein At4g01150, chloroplastic	156	17686	5	3
	IPI00524652	AT3G14990 4-methyl-5(b-hydroxyethyl)-thiazole monophosphate biosynthesis protein, putative	156	41831	4	4
	IPI00522918	MSBP1 Membrane steroid-binding protein 1	156	24390	4	3
	IPI00539437	AT4G40040;AT4G40030;AT5G10980 Histone H3.3	155	15397	6	5
	IPI00538901	AMY3 AMY3 (ALPHA-AMYLASE-LIKE 3); alpha-amylase	155	99780	3	3
	IPI00542876	OMT1 Quercetin 3-O-methyltransferase 1	154	39592	4	3
	IPI00533679	HTA7 Probable histone H2A.5	154	15899	4	3
	IPI00526642	AT3G54470 Uridine 5~-monophosphate synthase	153	51817	2	2
	IPI00533310	AT1G48830 40S ribosomal protein S7-1	153	21909	4	4
	IPI00548457	RCN1 Serine/threonine-protein phosphatase 2A 65 kDa regulatory subunit A alpha isoform	153	65452	6	4
	IPI00540791	DL1 Isoform 1 of Dynamin-related protein 1A	152	68130	8	4
	IPI00518189	sks5 sks5 (SKU5 Similar 5); copper ion binding / oxidoreductase	152	60003	4	4
	IPI00518170	AT1G30630 Coatomer subunit epsilon-1	151	32581	5	4
	IPI00530457	TRX z Isoform 1 of Thioredoxin-like protein CITRX, chloroplastic	151	20657	3	2
	IPI00538173	TPX1 Peroxiredoxin-2B	151	17417	3	3
	IPI00524372	NRPB2 DNA-directed RNA polymerase II subunit RPB2	151	134933	2	2
	IPI00516239	HSP91 HSP91; ATP binding	151	91692	6	5
	IPI00534156	AT4G18100 60S ribosomal protein L32-1	151	15493	6	6
	IPI00547391	AT5G43830 unknown protein	151	27492	3	3
	IPI00549138	FLA8 Fasciclin-like arabinogalactan protein 8	151	43048	2	2
	IPI00536932	GME GDP-mannose 3,5-epimerase	150	42731	3	3
	IPI00536746	RBP45B RNA-binding protein 45 (RBP45), putative	149	44087	4	3
	IPI00522423	AT1G09130 ATP-dependent Clp protease proteolytic subunit-related protein 3, chloroplastic	149	36284	4	4
	IPI00522986	EIF4A-III DEAD-box ATP-dependent RNA helicase 2	147	45815	3	3
	IPI00517864	APT1 Isoform 2 of Adenine phosphoribosyltransferase 1, chloroplastic	147	19727	3	3
	IPI00529858	AT1G30580 GTP binding	147	44443	3	1
	IPI00541147	AT3G58140 Phenylalanyl-tRNA synthetase, chloroplastic/mitochondrial	146	49221	3	2
	IPI00533639	AT3G53890 40S ribosomal protein S21-1	146	9068	2	2
	IPI00518744	SKS6 SKS6 (SKU5-SIMILAR 6); pectinesterase	145	60540	3	3
	IPI00520624	AT1G09750 chloroplast nucleoid DNA-binding protein-related	145	47631	5	4
	IPI00526124	AT5G51970 sorbitol dehydrogenase, putative / L-iditol 2-dehydrogenase, putative	145	39230	4	4
	IPI00521587	AT5G28500 unknown protein	144	48207	3	3
	IPI00544734	AT5G17820 Peroxidase 57	144	34076	2	2
	IPI00525048	HOL1 Isoform 2 of Thiocyanate methyltransferase 1	143	25273	3	2
	IPI00533712	AT1G24510 T-complex protein 1 subunit epsilon	143	59347	6	4
	IPI00523656	AT5G55220 trigger factor type chaperone family protein	143	61695	3	3
	IPI00525722	GRF9 14-3-3-like protein GF14 mu	143	29502	4	4
	IPI00517184	AT5G10400;AT5G65360;AT5G10390;AT1G09200;AT3G27360 Histone H3.2	143	15259	7	5
	IPI00540380	PETD Cytochrome b6-f complex subunit 4	142	17419	3	2
	IPI00539251	ASP1 Aspartate aminotransferase, mitochondrial	142	47727	3	3
	IPI00519386	AT3G61870 unknown protein	142	29567	3	2
	IPI00543642	AT3G13670 protein kinase family protein	142	78590	4	4
	IPI00525846	NDHA NAD(P)H-quinone oxidoreductase subunit 1, chloroplastic	141	39996	2	1
	IPI00547610	PSAN Isoform 1 of Photosystem I reaction center subunit N, chloroplastic	141	18417	2	1
	IPI00528946	AT4G15000 60S ribosomal protein L27-3	141	15598	4	3
	IPI00527602	TCP-1 T-complex protein 1 subunit alpha	141	59192	3	3
	IPI00538828	AT1G22520 unknown protein	141	10351	1	1
	IPI00546097	ATB~ BETA Serine/threonine protein phosphatase 2A 57 kDa regulatory subunit B~ beta isoform	140	57436	3	3
	IPI00520188	AT2G42220 rhodanese-like domain-containing protein	140	25494	5	3
	IPI00523158	EGY2 EGY2; metalloendopeptidase	139	60026	1	1
	IPI00528817	F5M15.9	139	22779	4	3
	IPI00519555	AT1G08360 60S ribosomal protein L10a-1	138	24453	4	3
	IPI00525190	CYS1 Cysteine proteinase inhibitor 1	138	11249	3	3
	IPI00548609	RPL27 50S ribosomal protein L27, chloroplastic	137	21724	5	5
	IPI00524325	PCLPP ATP-dependent Clp protease proteolytic subunit 1	137	22109	1	1
	IPI00537177	CB5-E Cytochrome b5 isoform 1	137	15075	2	2
	IPI00538538	NDHH NAD(P)H-quinone oxidoreductase subunit H, chloroplastic	137	45473	7	7
	IPI00524217	ANNAT4 Annexin D4	137	36199	1	1
	IPI00528499	AT2G31810 acetolactate synthase small subunit, putative	136	51381	5	5
	IPI00542121	- Glutamate dehydrogenase 2	136	24748	3	3
	IPI00543619	AT1G24360 3-oxoacyl-[acyl-carrier-protein] reductase, chloroplastic	136	33527	4	4
	IPI00539763	AT1G79010 NADH dehydrogenase [ubiquinone] iron-sulfur protein 8-A, mitochondrial	136	25487	2	2
	IPI00546372	AT5G14910 heavy-metal-associated domain-containing protein	136	18945	2	2
	IPI00538790	AT5G02530 RNA and export factor-binding protein, putative	136	30761	3	3
	IPI00516596	AT3G16450 jacalin lectin family protein	135	32003	3	2
	IPI00528480	AT2G34590 transketolase family protein	135	43987	2	2
	IPI00538921	AT1G76550 Phosphofructokinase family protein	135	67516	4	4
	IPI00535973	AT2G05920 subtilase family protein	135	79965	5	4
	IPI00526151	- Putative uncharacterized protein T13K14.10	135	154079	4	4
	IPI00529181	COX2 Cytochrome c oxidase subunit 2	134	29655	3	3
	IPI00536907	RPS11-BETA 40S ribosomal protein S11-3	134	17738	6	5
	IPI00522866	BCA4 carbonic anhydrase, putative / carbonate dehydratase, putative	134	28394	4	3
	IPI00524788	AT1G04480;emb2171;AT2G33370 F19P19.5 protein	134	16987	3	3
	IPI00526376	AT5G42390 metalloendopeptidase	134	140519	4	3
	IPI00519748	GSR 1 Glutamine synthetase cytosolic isozyme 1-1	133	39090	5	4
	IPI00517617	AT5G46430 60S ribosomal protein L32-2	133	15465	5	5
	IPI00532187	AT4G32470 ubiquinol-cytochrome C reductase complex 14 kDa protein, putative	132	14518	2	2
	IPI00539521	AT5G26280 meprin and TRAF homology domain-containing protein / MATH domain-containing protein	132	39421	3	3
	IPI00542639	ORF25 ATP synthase protein MI25	132	21679	2	2
	IPI00547429	NAP6 Protein ABCI7, chloroplastic	132	52792	5	5
	IPI00532309	AT5G42960 Putative uncharacterized protein (Fragment)	132	23453	3	2
	IPI00539561	CNX1 Calnexin homolog 1	132	60448	4	3
	IPI00546280	GPX6 Probable phospholipid hydroperoxide glutathione peroxidase 6, mitochondrial	131	25568	2	2
	IPI00539739	PMEAMT Phosphoethanolamine N-methyltransferase 2	131	53984	4	4
	IPI00546191	ATHM2 Thioredoxin M2, chloroplastic	131	20300	2	2
	IPI00528660	FLU Tetratricopeptide repeat (TPR)-like superfamily protein	131	34664	3	3
	IPI00531888	AK-HSDH I Bifunctional aspartokinase/homoserine dehydrogenase 1, chloroplastic	130	99341	2	2
	IPI00535798	AT5G13430 ubiquinol-cytochrome C reductase iron-sulfur subunit, mitochondrial, putative / Rieske iron-sulfur protein, putative	129	29589	3	3
	IPI00529170	PBF1 Proteasome subunit beta type-1	129	24628	3	3
	IPI00524952	AT1G67700 unknown protein	129	26065	5	4
	IPI00547948	DWF1 Delta(24)-sterol reductase	128	65352	5	5
	IPI00533218	AT1G29250 nucleic acid binding	128	14564	2	2
	IPI00526781	AT2G25450 Probable 2-oxoacid dependent dioxygenase	128	40325	4	3
	IPI00520560	AT1G43670 Fructose-1,6-bisphosphatase, cytosolic	128	37264	1	1
	IPI00538958	DGL1 Dolichyl-di-phosphooligosaccharide-protein glycotransferase (Oligosaccharyltransferase)-like	127	49203	2	2
	IPI00528119	SIRANBP Ran-binding protein 1 homolog a	127	25586	2	1
	IPI00517222	TOC64-III atToc64-III (Arabidopsis thaliana translocon at the outer membrane of chloroplasts 64-III); binding / carbon-nitrogen ligase, with glutamine as amido-N-donor	126	63985	3	3
	IPI00539838	PSB29 Protein THYLAKOID FORMATION 1, chloroplastic	126	33775	2	2
	IPI00545696	NAP1;2 NAP1;2 (NUCLEOSOME ASSEMBLY PROTEIN 1;2); DNA binding	126	43516	2	1
	IPI00521685	AT5G18400 unknown protein	124	29084	1	1
	IPI00543679	CP33 CP33; RNA binding	124	35722	2	2
	IPI00521134	PRXIIF Peroxiredoxin-2F, mitochondrial	123	21432	3	3
	IPI00521545	CCoAOMT1 Probable caffeoyl-CoA O-methyltransferase At4g34050	123	29137	3	2
	IPI00520007	FUM1 Fumarate hydratase 1, mitochondrial	122	52966	2	2
	IPI00545039	PHS2 Alpha-glucan phosphorylase, H isozyme	122	95100	2	2
	IPI00524861	AT1G36240 Putative 60S ribosomal protein L30-1	122	12310	5	4
	IPI00530419	ACO1 Aconitate hydratase 1	122	98090	5	5
	IPI00527825	AVA-P4 V-type proton ATPase 16 kDa proteolipid subunit c4	122	16675	4	1
	IPI00521273	AT5G13780 GCN5-related N-acetyltransferase, putative	121	21701	3	3
	IPI00537687	AT4G27700 Putative uncharacterized protein AT4g27700	120	26298	3	3
	IPI00548891	AT4G16450 unknown protein	120	11338	2	2
	IPI00544886	PGI1 PGI1 (PHOSPHOGLUCOSE ISOMERASE 1); glucose-6-phosphate isomerase	120	67006	4	2
	IPI00517374	ENO1 Enolase 1, chloroplastic	120	51442	4	2
	IPI00525451	HAP6 HAP6 (HAPLESS 6); dolichyl-diphosphooligosaccharide-protein glycotransferase	119	74622	2	2
	IPI00540016	AT1G06000 UDP-glycosyltransferase 89C1	119	48092	3	3
	IPI00532099	AT1G73110 P-loop containing nucleoside triphosphate hydrolases superfamily protein	119	48295	2	2
	IPI00539119	ADH1 Alcohol dehydrogenase class-P	119	41152	2	2
	IPI00526256	AT3G55410 2-oxoglutarate dehydrogenase E1 component, putative / oxoglutarate decarboxylase, putative / alpha-ketoglutaric dehydrogenase, putative	119	115091	4	4
	IPI00522076	ATP-PRT1 ATATP-PRT1 (ATP PHOSPHORIBOSYL TRANSFERASE 1); ATP phosphoribosyltransferase	118	44528	4	2
	IPI00525573	FAB1 3-oxoacyl-[acyl-carrier-protein] synthase II, chloroplastic	117	57562	4	4
	IPI00532989	AT5G42310 Pentatricopeptide repeat-containing protein At5g42310, mitochondrial	117	79951	2	1
	IPI00547929	AT5G66120 3-dehydroquinate synthase, putative	117	48034	2	2
	IPI00521820	TIF3B1 Eukaryotic translation initiation factor 3 subunit B	116	81824	4	4
	IPI00992557	JR1 Mannose-binding lectin superfamily protein	116	32070	2	2
	IPI00522927	AT3G06670 binding	116	97229	2	2
	IPI00539726	TOC159 Translocase of chloroplast 159, chloroplastic	115	160721	2	2
	IPI00538679	ECT2 ECT2; protein binding	115	72431	3	3
	IPI00528572	PSBR Photosystem II 10 kDa polypeptide, chloroplastic	115	14577	3	1
	IPI00530722	AT3G20790 oxidoreductase family protein	115	38554	2	2
	IPI00527415	VMA10 V-type proton ATPase subunit G1	115	12389	1	1
	IPI00540216	CAC3 Acetyl-coenzyme A carboxylase carboxyl transferase subunit alpha, chloroplastic	115	85253	5	4
	IPI00519675	AT1G20220 T20H2.2 protein	115	58537	2	2
	IPI00543374	SBP1 Selenium-binding protein 1	115	54023	2	1
	IPI00531568	AT2G10940 protease inhibitor/seed storage/lipid transfer protein (LTP) family protein	114	29629	2	1
	IPI00535530	KAB1 KAB1 (POTASSIUM CHANNEL BETA SUBUNIT); oxidoreductase/ potassium channel	114	36516	3	3
	IPI00523052	PMDH1 Probable malate dehydrogenase, glyoxysomal	114	37442	2	2
	IPI00542636	MIND Putative septum site-determining protein minD homolog, chloroplastic	113	35668	2	2
	IPI00521831	DHS1 Phospho-2-dehydro-3-deoxyheptonate aldolase 1, chloroplastic	112	57942	3	3
	IPI00525806	CLPR4 ATP-dependent Clp protease proteolytic subunit-related protein 4, chloroplastic	112	33419	4	4
	IPI00527352	MOD1 MOD1 (MOSAIC DEATH 1); enoyl-[acyl-carrier-protein] reductase (NADH)/ enoyl-[acyl-carrier-protein] reductase/ oxidoreductase	112	41188	2	2
	IPI00538298	AT3G01680 unknown protein	112	85215	2	1
	IPI00517629	APE1 APE1	111	31417	3	3
	IPI00532980	TPS1 Alpha,alpha-trehalose-phosphate synthase [UDP-forming] 1	111	105910	2	2
	IPI00533281	PTAC3 T6K12.12 protein	111	103054	3	3
	IPI00521539	CRU3 Isoform 1 of 12S seed storage protein CRU1	111	58199	3	3
	IPI00529076	AT1G12000 F12F1.13 protein	110	62390	2	2
	IPI00521197	AT3G63160 unknown protein	110	7252	3	3
	IPI00538895	APM1 APM1 (AMINOPEPTIDASE M1); aminopeptidase	110	98117	3	3
	IPI00760344	AT5G11200;AT5G11170 Isoform 1 of DEAD-box ATP-dependent RNA helicase 15	110	48307	4	3
	IPI00538035	AT2G47840 tic20 protein-related	110	22897	3	3
	IPI00547942	TRIP-1 Eukaryotic translation initiation factor 3 subunit I	110	36365	2	2
	IPI00529546	COS1 6,7-dimethyl-8-ribityllumazine synthase, chloroplastic	109	24009	3	2
	IPI00519891	AT3G52500 aspartyl protease family protein	109	50973	3	3
	IPI00527885	CRT1b Calreticulin-2	109	48127	3	2
	IPI00532786	AT1G29670 GDSL esterase/lipase At1g29670	109	39847	3	3
	IPI00522027	NQR NADPH:quinone oxidoreductase	108	21543	2	1
	IPI00546862	RPS8 30S ribosomal protein S8, chloroplastic	108	15470	4	4
	IPI00531318	E1 ALPHA Pyruvate dehydrogenase E1 component subunit alpha-1, mitochondrial	108	43032	1	1
	IPI00526917	TIF3H1 Eukaryotic translation initiation factor 3 subunit H	108	38348	1	1
	IPI00535440	GSTL3 In2-1 protein, putative	107	27073	3	3
	IPI00534595	U2A~ U2 small nuclear ribonucleoprotein A~	107	28024	2	2
	IPI00540580	PSBL Photosystem II reaction center protein L	107	4467	1	1
	IPI00526726	AT3G02560 40S ribosomal protein S7-2	107	22182	5	5
	IPI00548907	AT3G13120 30S ribosomal protein S10, chloroplastic	106	20824	4	3
	IPI00543699	IAGLU UDP-glycosyltransferase 75D1	106	53833	2	2
	IPI00520863	AT2G19490 DNA repair protein recA homolog 3, mitochondrial	106	46131	4	4
	IPI00519008	rps7;RPS7.2;RPS7.1 30S ribosomal protein S7, chloroplastic	106	17347	3	3
	IPI00525222	PSAK Photosystem I reaction center subunit psaK, chloroplastic	105	13198	3	2
	IPI00544672	EIF3A Eukaryotic translation initiation factor 3 subunit A	105	114229	4	4
	IPI00517026	AT3G55200;AT3G55220 splicing factor, putative	105	134881	2	2
	IPI00540014	CYP20-2 Peptidyl-prolyl cis-trans isomerase CYP20-2, chloroplastic	105	28288	4	2
	IPI00517458	UCH1 UCH1; ubiquitin thiolesterase	104	38515	2	2
	IPI00542743	GLP5 Germin-like protein subfamily 2 member 1	104	21598	3	3
	IPI00539247	FVE WD-40 repeat-containing protein MSI4	104	55725	2	2
	IPI00516979	AT1G79210 Proteasome subunit alpha type-2-B	103	25717	4	3
	IPI00540928	IAR4 Pyruvate dehydrogenase E1 component subunit alpha-2, mitochondrial	103	43331	1	1
	IPI00542212	AT2G21250 mannose 6-phosphate reductase (NADPH-dependent), putative	103	26440	3	2
	IPI00521975	AT5G27700 40S ribosomal protein S21-2	103	9462	2	2
	IPI00531992	ACAT2 Isoform 1 of Acetyl-CoA acetyltransferase, cytosolic 1	103	41385	2	2
	IPI00545327	FLN1 pfkB-type carbohydrate kinase family protein	103	53747	1	1
	IPI00516677	ADSS Adenylosuccinate synthetase, chloroplastic	103	52931	2	2
	IPI00523358	AT2G18740 small nuclear ribonucleoprotein E, putative / snRNP-E, putative / Sm protein E, putative	103	10292	3	2
	IPI00544378	OVA6 OVA6 (OVULE ABORTION 6); ATP binding / aminoacyl-tRNA ligase/ nucleotide binding / proline-tRNA ligase	103	60709	3	3
	IPI00544394	EMB2765 EMB2765	103	172913	3	3
	IPI00530221	LACS4 Long chain acyl-CoA synthetase 4	102	74460	1	1
	IPI00520756	PP2A-3 PP2A-4; hydrolase/ protein serine/threonine phosphatase	102	30634	1	1
	IPI00547034	EIF2 GAMMA EIF2 GAMMA; translation factor, nucleic acid binding / translation initiation factor	102	50821	5	4
	IPI00542068	PAA1 Proteasome subunit alpha type-6-A	101	27277	3	3
	IPI00540392	AT5G08060 unknown protein	100	15029	2	2
	IPI00541880	PTAC2 Pentatricopeptide repeat-containing protein At1g74850, chloroplastic	100	96264	3	2
	IPI00537998	AT1G26880 60S ribosomal protein L34-1	100	13697	5	3
	IPI00530350	ATRZ-1A ATRZ-1A; RNA binding / nucleotide binding	100	26907	3	2
	IPI00532399	PUB12 binding / structural constituent of ribosome / ubiquitin-protein ligase	100	106851	6	2
	IPI00529886	TRX-M4 Thioredoxin M4, chloroplastic	99	21159	2	2
	IPI00526898	AT1G14810 semialdehyde dehydrogenase family protein	99	40720	3	2
	IPI00530636	AT5G11770 NADH dehydrogenase [ubiquinone] iron-sulfur protein 7, mitochondrial	99	24028	4	3
	IPI00538968	CLPP3 ATP-dependent Clp protease proteolytic subunit 3, chloroplastic	99	33903	2	2
	IPI00516535	AT5G45620 26S proteasome regulatory subunit, putative	99	44140	4	3
	IPI00526494	CB5-D CB5-D (CYTOCHROME B5 ISOFORM D); heme binding	99	15088	2	1
	IPI00532377	PCAP1 DREPP plasma membrane polypeptide family protein	99	24569	2	2
	IPI00517828	AT5G47700 60S acidic ribosomal protein P1-3	99	11240	2	1
	IPI00516448	AT4G11380 Beta-adaptin-like protein B	99	99309	2	2
	IPI00517916	AT1G14345 oxidoreductase	98	21210	2	1
	IPI00534442	GAD2 Glutamate decarboxylase 2	98	56105	2	2
	IPI00524342	RFNR1 Ferredoxin--NADP reductase, root isozyme 1, chloroplastic	98	42369	3	2
	IPI00519070	- Putative chloroplast protein CP12	98	8496	1	1
	IPI00541883	AT5G63680 pyruvate kinase, putative	98	54982	3	3
	IPI00529130	AT2G36410 unknown protein	98	21945	2	2
	IPI00519907	NRPB5 NRPB5; DNA binding / DNA-directed RNA polymerase	97	24286	2	2
	IPI00540033	AT2G47250 Probable pre-mRNA-splicing factor ATP-dependent RNA helicase	97	82601	1	1
	IPI00519265	PBB1 Isoform 1 of Proteasome subunit beta type-7-A	97	29536	4	3
	IPI00543086	ALDH2C4 Aldehyde dehydrogenase family 2 member C4	97	54325	3	3
	IPI00534402	RABG3B Ras-related protein RABG3b	96	22930	2	2
	IPI00517653	AT2G30200 binding / catalytic/ transferase	96	38956	3	3
	IPI00524128	AT1G51100 unknown protein	96	24146	2	1
	IPI00534631	MTO1 Cystathionine gamma-synthase, chloroplastic	96	59881	2	2
	IPI00520177	DRT112 Plastocyanin major isoform, chloroplastic	96	16974	1	1
	IPI00531640	AT1G72170 unknown protein	96	10745	1	1
	IPI00530539	DIT2.1 DIT2.1 (DICARBOXYLATE TRANSPORT 2.1); oxoglutarate:malate antiporter	96	59953	3	2
	IPI00525823	AT4G02530 Thylakoid lumenal 16.5 kDa protein, chloroplastic	96	23648	2	2
	IPI00533858	AT3G12260 NADH dehydrogenase [ubiquinone] 1 alpha subcomplex subunit 6	95	15073	4	4
	IPI00522016	BOP2 Regulatory protein NPR5	95	53967	2	2
	IPI00525743	AT2G05830 Isoform 2 of Methylthioribose-1-phosphate isomerase	95	34254	2	2
	IPI00547359	GAMMA-H2AX Probable histone H2AXb	95	14774	5	4
	IPI00538845	NAP57 H/ACA ribonucleoprotein complex subunit 4	95	62987	4	4
	IPI00531242	BCAT3 Branched-chain-amino-acid aminotransferase 3, chloroplastic	94	44944	2	2
	IPI00523176	PBD1 Proteasome subunit beta type-2-A	94	22526	3	3
	IPI00541119	RPL34 60S ribosomal protein L34-2	94	13642	5	3
	IPI00535397	AT5G23900 60S ribosomal protein L13-3	94	23471	5	4
	IPI00523743	AT1G41880 60S ribosomal protein L35a-2	94	12791	3	3
	IPI00545500	SBT1.3 ATSBT1.3 (ARABIDOPSIS THALIANA SUBTILASE 1.3); identical protein binding / serine-type endopeptidase	93	84897	3	3
	IPI00517346	SAR1 Vesicle-associated membrane protein 722	93	24912	2	2
	IPI00548533	GUN5 Magnesium-chelatase subunit chlH	93	153478	2	2
	IPI00540521	CAD9 Isoform 1 of Probable cinnamyl alcohol dehydrogenase 9	93	38909	2	2
	IPI00517840	NAP8 Isoform 1 of ABC transporter B family member 28	93	77877	1	1
	IPI00524394	- Putative uncharacterized protein	92	19360	1	1
	IPI00524684	GCN3 ABC transporter F family member 3	92	79594	1	1
	IPI00519607	HTA8 Probable histone H2A variant 2	92	14361	3	2
	IPI00534108	EMB1144 Chorismate synthase, chloroplastic	92	47288	1	1
	IPI00517159	AT2G14880 SWIB complex BAF60b domain-containing protein	92	15892	3	3
	IPI00528726	RABG3d Ras-related protein RABG3d	91	23054	2	2
	IPI00517944	AT1G18270 ketose-bisphosphate aldolase class-II family protein	91	146950	4	2
	IPI00537664	AT3G57890 tubulin-specific chaperone C-related	91	62740	1	1
	IPI00520957	AT1G32900 Probable granule-bound starch synthase 1, chloroplastic/amyloplastic	91	66836	4	3
	IPI00516669	CLP2 ATP-dependent Clp protease proteolytic subunit-related protein 2, chloroplastic	91	31189	4	4
	IPI00539668	PBD2 Proteasome subunit beta type-2-B	90	21970	3	3
	IPI00529218	AT3G53990 universal stress protein (USP) family protein	90	17782	5	4
	IPI00530007	ATU2AF35A Splicing factor U2af small subunit A	90	34551	1	1
	IPI00537665	MAML-4 2-isopropylmalate synthase 1, chloroplastic	90	68633	4	4
	IPI00517326	ARP9 Isoform 1 of Actin-related protein 9	90	66428	1	1
	IPI00534791	AT1G26850 Isoform 2 of Probable methyltransferase PMT2	89	66466	2	2
	IPI00538321	APG1 APG1 (ALBINO OR PALE GREEN MUTANT 1); 2-methyl-6-phytyl-1,4-benzoquinone methyltransferase/ S-adenosylmethionine-dependent methyltransferase/ methyltransferase	89	37903	1	1
	IPI00535154	AT5G11560 catalytic	89	108801	1	1
	IPI00517249	HTA10 Probable histone H2A.1	89	13926	6	4
	IPI00526554	AT4G29390;AT5G56670;AT2G19750 40S ribosomal protein S30	88	6883	2	2
	IPI00525551	PAF1 Proteasome subunit alpha type-1-A	88	30457	3	3
	IPI00519417	DXR 1-deoxy-D-xylulose 5-phosphate reductoisomerase, chloroplastic	88	51931	3	3
	IPI00529981	AT4G17520 nuclear RNA-binding protein, putative	88	38882	2	1
	IPI00526224	RPS18 30S ribosomal protein S18, chloroplastic	88	12053	2	2
	IPI00542397	DEGP2 Protease Do-like 2, chloroplastic	87	66760	1	1
	IPI00532410	AT3G15000 Uncharacterized protein At3g15000, mitochondrial	87	42843	2	1
	IPI00531663	AT2G07785 NADH-ubiquinone oxidoreductase chain 1	87	35976	1	1
	IPI00529995	AT4G30010 unknown protein	86	10432	2	2
	IPI00884609	PUR4 PUR4 (purine biosynthesis 4); ATP binding / catalytic/ phosphoribosylformylglycinamidine synthase	86	153856	1	1
	IPI00542948	AtkdsA1 2-dehydro-3-deoxyphosphooctonate aldolase	86	31636	2	2
	IPI00527934	GHS1 GHS1 (GLUCOSE HYPERSENSITIVE 1); structural constituent of ribosome	86	20899	2	1
	IPI00520971	AT5G43060 cysteine proteinase, putative / thiol protease, putative	86	51171	1	1
	IPI00526512	AT3G63460 WD-40 repeat family protein	85	119641	1	1
	IPI00545939	AT2G42520 DEAD-box ATP-dependent RNA helicase 37	85	67585	2	2
	IPI00537712	PTAC12 Putative uncharacterized protein At2g34640	85	62262	1	1
	IPI00524687	AT2G31670 unknown protein	85	28847	2	1
	IPI00534642	FDH Formate dehydrogenase, mitochondrial	85	42383	3	3
	IPI00545926	- Putative uncharacterized protein At3g05850	85	87581	1	1
	IPI00536971	AT1G03220 extracellular dermal glycoprotein, putative / EDGP, putative	85	45688	3	3
	IPI00517541	AT5G40370 Glutaredoxin-C2	85	11749	1	1
	IPI00546242	AT3G49720 Uncharacterized protein At3g49720	84	28514	2	2
	IPI00533428	OEP16-3 mitochondrial import inner membrane translocase subunit Tim17/Tim22/Tim23 family protein	84	16989	2	2
	IPI00523302	AT1G32080 membrane protein, putative	84	53982	1	1
	IPI00536244	AT5G19940 Probable plastid-lipid-associated protein 8, chloroplastic	84	26466	1	1
	IPI00530218	AT3G11770 nucleic acid binding	84	22942	2	2
	IPI00534515	AT1G17860 trypsin and protease inhibitor family protein / Kunitz family protein	84	22067	1	1
	IPI00524673	CID12 CID12; RNA binding	84	36757	2	1
	IPI00525732	MKK4 Mitogen-activated protein kinase kinase 4	83	40091	2	2
	IPI00520449	CAM6 Calmodulin-6	83	16823	2	1
	IPI00521110	CYSB Isoform 1 of Cysteine proteinase inhibitor 6	83	26278	2	1
	IPI00530910	- Putative uncharacterized protein	83	35177	2	2
	IPI00541336	AT4G34090 unknown protein	83	36886	3	3
	IPI00527538	AT5G15490 UDP-glucose 6-dehydrogenase, putative	83	53083	2	2
	IPI00530237	MIRO1 MIRO1 (Miro-related GTP-ase 1); GTP binding	83	72277	1	1
	IPI00534732	TT5 Chalcone--flavonone isomerase 1	82	26579	1	1
	IPI00546866	AT4G39960 DNAJ heat shock family protein	82	48001	5	5
	IPI00544024	AT5G07020 proline-rich family protein	82	24380	1	1
	IPI00544229	AT3G26450 major latex protein-related / MLP-related	82	17780	3	3
	IPI00536722	AT2G42690 Isoform 1 of Phospholipase A1-IIdelta	82	46028	1	1
	IPI00517324	CDSP32 Thioredoxin-like protein CDSP32, chloroplastic	82	33663	2	2
	IPI00543486	AT1G09620 ATP binding / aminoacyl-tRNA ligase/ leucine-tRNA ligase/ nucleotide binding	82	123372	2	2
	IPI00538445	LHCB4.3 Chlorophyll a-b binding protein CP29.3, chloroplastic	82	30193	2	2
	IPI00516457	GRP2B Glycine-rich protein 2b	82	19065	1	1
	IPI00545195	THO2 unknown protein	82	205596	2	2
	IPI00543328	GDI2 ATGDI2 (RAB GDP DISSOCIATION INHIBITOR 2); RAB GDP-dissociation inhibitor	82	49507	2	2
	IPI00547316	AT1G16080 unknown protein	81	34108	1	1
	IPI00527583	GR-RBP2 Glycine-rich RNA-binding protein 2, mitochondrial	81	15693	1	1
	IPI00533913	CPSF160 Cleavage and polyadenylation specificity factor subunit 1	81	157976	1	1
	IPI00542655	AT3G55750 60S ribosomal protein L35a-4	81	12777	3	3
	IPI00522157	PGR5-LIKE A Isoform 1 of PGR5-like protein 1A, chloroplastic	81	35698	2	2
	IPI00538314	EXO EXO	81	33578	1	1
	IPI00522693	PSI-P Thylakoid membrane phosphoprotein 14 kDa, chloroplastic	81	18471	2	1
	IPI00546975	AT4G34360 protease-related	81	28694	1	1
	IPI00518706	PAA2 Proteasome subunit alpha type-6-B	81	27333	2	2
	IPI00517801	AT1G42960 unknown protein	80	17818	1	1
	IPI00547186	AT1G48350 50S ribosomal protein L18, chloroplastic	80	18715	2	2
	IPI00540456	AT4G28440 Uncharacterized protein At4g28440	80	16449	1	1
	IPI00520593	HSP60-3A Chaperonin CPN60-like 2, mitochondrial	80	60429	1	1
	IPI00518427	ATBFRUCT1 Beta-fructofuranosidase, insoluble isoenzyme CWINV1	80	66239	1	1
	IPI00518742	AT1G15930 40S ribosomal protein S12-1	80	15367	1	1
	IPI00524177	RPS19 30S ribosomal protein S19, chloroplastic	80	10602	1	1
	IPI00524185	AT2G43620 chitinase, putative	79	30358	2	2
	IPI00516285	SYD SYD (SPLAYED); ATPase/ chromatin binding	79	389625	3	2
	IPI00517681	AT1G17100 SOUL heme-binding family protein	79	25372	3	2
	IPI00530027	APS2 Isoform 1 of ATP sulfurylase 2	79	53604	2	2
	IPI00526887	PFN2 Profilin-2	79	13989	2	2
	IPI00535457	THM1 Thioredoxin M1, chloroplastic	79	19652	1	1
	IPI00539425	PATL1 Patellin-1	78	64007	3	3
	IPI00534104	AT5G36790;PGLP1 4-nitrophenylphosphatase-like	78	43103	2	2
	IPI00545001	AT5G53850 haloacid dehalogenase-like hydrolase family protein	78	46933	1	1
	IPI00534051	NTMC2T4 NTMC2T4; lipid binding	78	55060	1	1
	IPI00519363	CAP1 ATCAP1 (ARABIDOPSIS THALIANA CYCLASE ASSOCIATED PROTEIN 1); actin binding	78	50938	1	1
	IPI00520224	AT2G24020 unknown protein	78	19799	1	1
	IPI00543001	NDHI NAD(P)H-quinone oxidoreductase subunit I, chloroplastic	78	20073	1	1
	IPI00540940	UBP12 Isoform 2 of Ubiquitin carboxyl-terminal hydrolase 12	77	130397	3	3
	IPI00539419	AT4G34180 cyclase family protein	77	28367	1	1
	IPI00521860	DiT1 DiT1 (dicarboxylate transporter 1); oxoglutarate:malate antiporter	77	59175	5	3
	IPI00528129	NPC4 NPC4 (NONSPECIFIC PHOSPHOLIPASE C4); hydrolase, acting on ester bonds / phospholipase C	77	60685	2	2
	IPI00521658	IMPA-1 Importin subunit alpha-1	77	58608	2	2
	IPI00518559	AT2G46610 arginine/serine-rich splicing factor, putative	77	26424	3	2
	IPI00529337	HSK HSK (HOMOSERINE KINASE); homoserine kinase	77	38504	1	1
	IPI00524936	PRL1 Protein pleiotropic regulatory locus 1	76	53975	1	1
	IPI00516952	GDI1 ATGDI1 (ARABIDOPSIS THALIANA GUANOSINE NUCLEOTIDE DIPHOSPHATE DISSOCIATION INHIBITOR 1); RAB GDP-dissociation inhibitor	76	49787	2	2
	IPI00523493	AT5G43960 nuclear transport factor 2 (NTF2) family protein / RNA recognition motif (RRM)-containing protein	76	50091	4	4
	IPI00522616	AT1G18660 zinc finger (C3HC4-type RING finger) family protein	76	55889	1	1
	IPI00544511	AT2G04280 unknown protein	76	64519	1	1
	IPI00545671	WHY3 WHY3 (WHIRLY 3); DNA binding	76	29709	2	2
	IPI00534820	AT3G17020 universal stress protein (USP) family protein	75	17764	2	1
	IPI00536065	AT5G22440 60S ribosomal protein L10a-3	75	24516	2	2
	IPI00548665	SYNC1 Asparaginyl-tRNA synthetase, cytoplasmic 1	75	63743	2	2
	IPI00541396	AT5G24490 Similarity to ribosomal protein 30S subunit	75	41490	3	3
	IPI00518012	CAC1 CAC1 (CHLOROPLASTIC ACETYLCOENZYME A CARBOXYLASE 1); acetyl-CoA carboxylase/ biotin binding	75	26911	2	2
	IPI00521950	GLB1 Nitrogen regulatory protein P-II homolog	75	21262	1	1
	IPI00533062	RAB18 Ras-related protein RABC1	75	23516	2	2
	IPI00537246	AT1G08480 unknown protein	75	15803	2	2
	IPI00524670	TOC33 Translocase of chloroplast 33, chloroplastic	75	32904	2	2
	IPI00520888	OVA5 OVA5 (OVULE ABORTION 5); ATP binding / aminoacyl-tRNA ligase/ lysine-tRNA ligase/ nucleic acid binding / nucleotide binding	75	67545	1	1
	IPI00537274	AT2G22170 lipid-associated family protein	74	20117	1	1
	IPI00539712	AT1G04420 aldo/keto reductase family protein	74	46398	2	2
	IPI00546678	GSTT1 ATGSTT1 (GLUTATHIONE S-TRANSFERASE THETA 1); glutathione transferase	74	27636	2	2
	IPI00534282	CDEF1 GDSL esterase/lipase At4g30140	74	37447	1	1
	IPI00545344	AT1G74070 peptidyl-prolyl cis-trans isomerase cyclophilin-type family protein	74	34353	1	1
	IPI00536947	PUMP1 PUMP1 (PLANT UNCOUPLING MITOCHONDRIAL PROTEIN 1); binding / oxidative phosphorylation uncoupler	74	32641	3	3
	IPI00540901	AT2G43610 glycoside hydrolase family 19 protein	73	29980	2	2
	IPI00525784	AT1G73230 nascent polypeptide-associated complex (NAC) domain-containing protein	73	17993	2	2
	IPI00521595	ATG2 ATG2; aminopeptidase/ metalloexopeptidase	73	42952	2	2
	IPI00525926	AT5G47890 NADH dehydrogenase [ubiquinone] 1 alpha subcomplex subunit 2	73	10844	2	2
	IPI00518514	TRXF1 Thioredoxin F1, chloroplastic	73	19313	1	1
	IPI00517103	NDPK2 Nucleoside diphosphate kinase II, chloroplastic	73	25534	2	2
	IPI00519278	YKT61 VAMP-like protein YKT61	73	22529	1	1
	IPI00521485	AT3G58510 DEAD-box ATP-dependent RNA helicase 11	72	65985	2	2
	IPI00542822	PP2AA2 Serine/threonine-protein phosphatase 2A 65 kDa regulatory subunit A beta isoform	72	65556	3	2
	IPI00528921	F23N19.15	72	21394	1	1
	IPI00534151	UXS5 UXS5; UDP-glucuronate decarboxylase/ catalytic	72	38365	2	2
	IPI00538176	AT1G71695 Peroxidase 12	72	39534	1	1
	IPI00548427	FIB4 Probable plastid-lipid-associated protein 6, chloroplastic	72	30436	1	1
	IPI00535733	AT1G72810 Threonine synthase 2, chloroplastic	72	56889	3	2
	IPI00518160	AT1G64510 30S ribosomal protein S6 alpha, chloroplastic	72	22746	1	1
	IPI00521885	AT3G11830 chaperonin, putative	72	59739	3	3
	IPI00536695	AGY1 Protein translocase subunit SecA, chloroplastic	72	115112	2	2
	IPI00517295	- Putative pectinacetylesterase protein	71	38810	2	2
	IPI00530372	AT3G08030 unknown protein	71	34679	1	1
	IPI00518094	AT3G58570 DEAD-box ATP-dependent RNA helicase 52	71	69199	2	2
	IPI00542069	- Putative uncharacterized protein	71	24630	1	1
	IPI00536876	AT2G20360 NADH dehydrogenase [ubiquinone] 1 alpha subcomplex subunit 9, mitochondrial	71	43908	3	3
	IPI00520129	KEA1 K(+) efflux antiporter 1, chloroplastic	71	127954	1	1
	IPI00534510	ILA binding	71	284599	2	2
	IPI00517300	CJD1 unknown protein	70	32881	1	1
	IPI00540420	LACS9 Long chain acyl-CoA synthetase 9, chloroplastic	70	76127	1	1
	IPI00524841	AT1G13930 unknown protein	70	16154	1	1
	IPI00525457	AT3G20800 rcd1-like cell differentiation protein, putative	70	34689	1	1
	IPI00517088	CCH CCH (COPPER CHAPERONE); copper chaperone	70	12963	2	2
	IPI00657311	- 54 kDa cell wall protein (Fragment)	69	2244	1	1
	IPI00528881	TOM20-3 Mitochondrial import receptor subunit TOM20-3	69	22551	1	1
	IPI00537023	APL1 Glucose-1-phosphate adenylyltransferase large subunit 1, chloroplastic	69	57638	2	2
	IPI00517607	AT4G27585 Putative uncharacterized protein AT4g27580	69	55889	2	2
	IPI00534843	AT3G62530 Putative uncharacterized protein T12C14_230	69	38146	4	3
	IPI00544026	ALPHA-SNAP2 Alpha-soluble NSF attachment protein 2	68	32734	2	2
	IPI00529735	TH1 Probable thiamin biosynthetic enzyme	68	56156	1	1
	IPI00540333	GCN1 ABC transporter F family member 1	68	66843	3	3
	IPI00519604	NTRA Thioredoxin reductase 2	68	40610	1	1
	IPI00846997	AT4G22485 unknown protein	68	68157	2	1
	IPI00530272	RD2 RD2	67	20575	1	1
	IPI00543640	AT3G54210 50S ribosomal protein L17, chloroplastic	67	23467	2	2
	IPI00532307	AT2G30620 Histone H1.2	67	28470	2	2
	IPI00534664	AT4G39520 GTP-binding protein, putative	67	41118	1	1
	IPI00525314	AT1G56050 GTP-binding protein-related	66	45600	1	1
	IPI00524715	AT1G23740 Quinone oxidoreductase-like protein At1g23740, chloroplastic	66	40961	1	1
	IPI00543739	AT3G23940 dehydratase family	66	64872	2	2
	IPI00524985	TRP1 Anthranilate phosphoribosyltransferase, chloroplastic	66	46491	1	1
	IPI00528274	ACO2 Aconitate hydratase 3, mitochondrial	66	108413	3	2
	IPI00518329	SFGH S-formylglutathione hydrolase	66	31635	1	1
	IPI00521801	emb1624 Eukaryotic translation initiation factor 6-2	66	26465	1	1
	IPI00548104	DDB1A DNA damage-binding protein 1a	66	121230	1	1
	IPI00541860	FdC1 ferredoxin family protein	65	20364	1	1
	IPI00534569	ACX1 Peroxisomal acyl-coenzyme A oxidase 1	65	74255	2	2
	IPI00527708	AT3G58730 V-type proton ATPase subunit D	65	29041	3	3
	IPI00535419	HEMA1 Glutamyl-tRNA reductase 1, chloroplastic	64	59478	1	1
	IPI00518723	AT5G11340 GCN5-related N-acetyltransferase (GNAT) family protein	64	18541	1	1
	IPI00535368	ARP4 Actin-related protein 4	64	48905	1	1
	IPI00539444	AIR3 AIR3; serine-type endopeptidase	64	82822	2	1
	IPI00535210	ANNAT2 Annexin D2	64	36244	2	1
	IPI00535514	AT5G57655 Xylose isomerase	64	53686	1	1
	IPI00548733	RPS17 30S ribosomal protein S17, chloroplastic	64	16272	3	3
	IPI00536465	AT1G78060 Probable beta-D-xylosidase 7	64	83839	2	2
	IPI00528368	AT1G29880 Isoform Mitochondrial of Glycyl-tRNA synthetase 1, mitochondrial	63	81892	2	2
	IPI00544857	NIA2 Nitrate reductase [NADH] 2	63	102778	1	1
	IPI00528597	AT2G45810 DEAD-box ATP-dependent RNA helicase 6	63	60383	1	1
	IPI00536030	EMB2761 EMB2761 (EMBRYO DEFECTIVE 2761); ATP binding / aminoacyl-tRNA ligase/ ligase, forming aminoacyl-tRNA and related compounds / nucleotide binding / threonine-tRNA ligase	63	74737	2	2
	IPI00527890	TRX5 Thioredoxin H5	63	13114	1	1
	IPI00522050	PRXCB Peroxidase 34	63	38808	3	3
	IPI00545790	NRPB1 DNA-directed RNA polymerase II subunit RPB1	63	204497	2	2
	IPI00536365	AT4G32285 Probable clathrin assembly protein At4g32285	62	70510	1	1
	IPI00526123	SVL2 Probable glycerophosphoryl diester phosphodiesterase 3	62	83736	1	1
	IPI00522285	AT1G36390 co-chaperone grpE family protein	62	31204	2	2
	IPI00544306	POP2 POP2 (POLLEN-PISTIL INCOMPATIBILITY 2); 4-aminobutyrate transaminase/ 4-aminobutyrate:pyruvate transaminase	62	55152	1	1
	IPI00657332	TLL1 TLL1 (TRIACYLGLYCEROL LIPASE-LIKE 1); triacylglycerol lipase	62	54741	3	3
	IPI00534344	AT2G43460;AT3G59540 60S ribosomal protein L38	62	8116	3	2
	IPI00539947	AT3G61260 Uncharacterized protein At3g61260	62	23130	1	1
	IPI00521527	ALDH7B4 Aldehyde dehydrogenase family 7 member B4	62	54174	1	1
	IPI00535734	AT5G66530 aldose 1-epimerase family protein	62	33671	1	1
	IPI00516480	PDC2 PDC2 (pyruvate decarboxylase-2); carboxy-lyase/ catalytic/ magnesium ion binding / pyruvate decarboxylase/ thiamin pyrophosphate binding	62	65776	1	1
	IPI00544194	AT1G10490 UPF0202 protein At1g10490	62	115546	1	1
	IPI00545226	AIM1 Peroxisomal fatty acid beta-oxidation multifunctional protein AIM1	61	77809	3	3
	IPI00544432	emb2746 emb2746 (embryo defective 2746); DNA binding / catalytic/ hydrolase	61	100490	1	1
	IPI00539458	CHC1 SWI/SNF complex component SNF12 homolog	61	59233	1	1
	IPI00521743	AT4G02580 NADH dehydrogenase [ubiquinone] flavoprotein 2, mitochondrial	61	28370	2	2
	IPI00523400	ATB2 ATB2; oxidoreductase	61	37901	2	2
	IPI00529236	GLYR2 GLYR2 (GLYOXYLATE REDUCTASE 2); glyoxylate reductase (NADP)/ phosphogluconate dehydrogenase	61	37756	2	2
	IPI00542818	AT3G04550 unknown protein	61	50168	1	1
	IPI00548545	AT4G34700 NADH dehydrogenase [ubiquinone] 1 beta subcomplex subunit 9	61	13608	2	2
	IPI00548661	AMI1 AMI1 (AMIDASE 1); amidase/ hydrolase, acting on carbon-nitrogen (but not peptide) bonds / indoleacetamide hydrolase	61	45028	1	1
	IPI00532433	AILP1 AILP1	61	25000	2	1
	IPI00539374	PCB2 PCB2 (PALE-GREEN AND CHLOROPHYLL B REDUCED 2); 3,8-divinyl protochlorophyllide a 8-vinyl reductase	61	45864	1	1
	IPI00529405	IBR3 IBR3 (IBA-RESPONSE 3); acyl-CoA dehydrogenase/ oxidoreductase	60	91655	2	2
	IPI00533430	NCLPP7 ATP-dependent Clp protease proteolytic subunit 2, mitochondrial	60	26266	1	1
	IPI00544723	NDHJ NAD(P)H-quinone oxidoreductase subunit J, chloroplastic	60	18546	1	1
	IPI00525090	AT1G09010 Mannosylglycoprotein endo-beta-mannosidase	60	107592	1	1
	IPI00543288	AT1G54000 GDSL esterase/lipase At1g54000	60	43166	2	2
	IPI00516583	ALDH3F1 Aldehyde dehydrogenase family 3 member F1	60	53581	1	1
	IPI00523287	AT5G27470 Seryl-tRNA synthetase	59	51596	1	1
	IPI00525951	GER1 Germin-like protein subfamily 3 member 1	59	21545	1	1
	IPI00532480	AT1G70820 phosphoglucomutase, putative / glucose phosphomutase, putative	59	67270	3	2
	IPI00530283	MVA1 Isoform 2 of Hydroxymethylglutaryl-CoA synthase	59	45177	2	2
	IPI00538067	NDF1 NDF1	59	50990	2	2
	IPI00543544	AT1G33810 unknown protein	59	15688	1	1
	IPI00538544	AT5G37360 unknown protein	59	33418	1	1
	IPI00532169	AT5G25754;AT5G25757 unknown protein	59	60144	3	3
	IPI00543135	CXE12 Probable carboxylesterase 12	58	35545	1	1
	IPI00543380	SVR7 unknown protein	58	78192	1	1
	IPI00517716	ATB~ ALPHA Serine/threonine protein phosphatase 2A 57 kDa regulatory subunit B~ alpha isoform	58	57499	1	1
	IPI00516684	CLA1 Probable 1-deoxy-D-xylulose-5-phosphate synthase, chloroplastic	58	76784	1	1
	IPI00535244	AT5G19440 cinnamyl-alcohol dehydrogenase, putative	58	35571	3	3
	IPI00521971	AT2G07707;ORFB ATP synthase protein YMF19	58	18199	2	2
	IPI00540229	TOM40 Mitochondrial import receptor subunit TOM40 homolog 1	58	34228	4	3
	IPI00536327	ATPI ATP synthase subunit a, chloroplastic	58	27333	2	2
	IPI00522621	NAD-ME1 malate oxidoreductase, putative	57	69611	1	1
	IPI00542959	AL2 PHD finger protein ALFIN-LIKE 2	57	27814	1	1
	IPI00528259	AT4G24750 unknown protein	57	32094	2	1
	IPI00533722	FSD2 FSD2 (FE SUPEROXIDE DISMUTASE 2); superoxide dismutase	57	34642	2	2
	IPI00529675	AT1G02080 transcriptional regulator-related	57	269717	1	1
	IPI00539659	AT5G58260 unknown protein	57	23383	1	1
	IPI00541332	Tudor1 tudor domain-containing protein / nuclease family protein	57	108168	1	1
	IPI00520615	AT4G37560 formamidase, putative / formamide amidohydrolase, putative	57	49666	1	1
	IPI00540687	AT1G06190 ATP binding / ATPase, coupled to transmembrane movement of ions, phosphorylative mechanism	57	44503	1	1
	IPI00525264	C4H Trans-cinnamate 4-monooxygenase	57	57756	1	1
	IPI00543636	AIR12 AIR12; extracellular matrix structural constituent	57	27909	1	1
	IPI00544143	PTB3 Polypyrimidine tract-binding protein homolog 3	57	48203	1	1
	IPI00524146	LACS6 Long chain acyl-CoA synthetase 6, peroxisomal	57	76555	1	1
	IPI00532519	AT1G11430 plastid developmental protein DAG, putative	57	26184	1	1
	IPI00520711	ROC2 Peptidyl-prolyl cis-trans isomerase CYP19-3	56	18908	1	1
	IPI00545799	FUS6 COP9 signalosome complex subunit 1	56	50547	1	1
	IPI00518859	AT5G05010 Coatomer subunit delta	56	57682	4	2
	IPI00533372	AT4G16500 Cysteine proteinase inhibitor 4	56	12548	2	2
	IPI00522536	CSR1 Acetolactate synthase, chloroplastic	56	72539	3	3
	IPI00529830	AT5G13980 Alpha-mannosidase	56	116519	2	2
	IPI00544466	NRPB3 DNA-directed RNA polymerase II subunit RPB3-A	56	35439	2	2
	IPI00546869	ENODL2 Early nodulin-like protein 2	56	35042	1	1
	IPI00541346	ERS Glutamyl-tRNA synthetase, chloroplastic/mitochondrial	56	63426	1	1
	IPI00517476	PMH1 DEAD-box ATP-dependent RNA helicase 9	55	63570	1	1
	IPI00525357	AT5G44500 small nuclear ribonucleoprotein associated protein B, putative / snRNP-B, putative / Sm protein B, putative	55	26982	1	1
	IPI00519310	AT2G34970 eIF4-gamma/eIF5/eIF2-epsilon domain-containing protein	55	81812	1	1
	IPI00529861	ATMDAR2 Probable monodehydroascorbate reductase, cytoplasmic isoform 4	55	47450	1	1
	IPI00524378	YAK1 protein kinase family protein	55	105457	2	2
	IPI00537703	AT2G33220 NADH dehydrogenase [ubiquinone] 1 alpha subcomplex subunit 13-B	55	16111	2	1
	IPI00536740	AT1G44920 F27F5.3	55	27910	1	1
	IPI00519631	AT5G03850;AT3G10090 40S ribosomal protein S28-1	55	7366	1	1
	IPI00535294	AT2G32650 unknown protein	55	16260	1	1
	IPI00536578	AT3G52230 unknown protein	55	16115	1	1
	IPI00539713	UGT74B1 Isoform 1 of UDP-glycosyltransferase 74B1	55	50970	1	1
	IPI00526671	IDH-III Isocitrate dehydrogenase [NAD] regulatory subunit 3, mitochondrial	55	39932	2	1
	IPI00530747	SCPL34 Isoform 1 of Serine carboxypeptidase-like 34	55	56293	2	2
	IPI00543712	ADF2 Actin-depolymerizing factor 2	55	15735	1	1
	IPI00518821	AT5G20090 unknown protein	55	12430	1	1
	IPI00530058	AT4G12060 Clp protease-related protein At4g12060, chloroplastic	54	26544	1	1
	IPI00536835	NCED4 Probable carotenoid cleavage dioxygenase 4, chloroplastic	54	65560	1	1
	IPI00523487	SPDS1 Spermidine synthase 1	54	41653	3	2
	IPI00537809	AT4G31180 aspartyl-tRNA synthetase, putative / aspartate--tRNA ligase, putative	54	62878	2	2
	IPI00523756	AT4G33640 Costars family protein At4g33640	54	10413	1	1
	IPI00548801	AT1G55210 disease resistance response	54	20605	1	1
	IPI00525921	AT2G44640 unknown protein	53	49800	1	1
	IPI00518264	VAMP713 Vesicle-associated membrane protein 713	53	25304	1	1
	IPI00528132	AT5G52820 Notchless protein homolog	53	52864	1	1
	IPI00544799	AT5G28740 transcription-coupled DNA repair protein-related	53	106984	2	2
	IPI00519056	AT5G56350 pyruvate kinase, putative	52	54376	1	1
	IPI00521106	PAG1 Proteasome subunit alpha type-3	52	27360	2	2
	IPI00545907	AT3G12290 tetrahydrofolate dehydrogenase/cyclohydrolase, putative	52	31570	2	1
	IPI00533462	CPSF73-I Cleavage and polyadenylation specificity factor subunit 3-I	52	77316	1	1
	IPI00520738	GPX1 Phospholipid hydroperoxide glutathione peroxidase 1, chloroplastic	52	25999	1	1
	IPI00520951	AOC2 Allene oxide cyclase 2, chloroplastic	52	27618	2	2
	IPI00532524	AT2G20420 Succinyl-CoA ligase [ADP-forming] subunit beta, mitochondrial	51	45317	2	2
	IPI00541194	PSAC Photosystem I iron-sulfur center	51	9032	2	2
	IPI00546704	PIP2E Probable aquaporin PIP2-6	51	31030	1	1
	IPI00527749	SUR1 Isoform 2 of S-alkyl-thiohydroximate lyase SUR1	51	48033	2	1
	IPI00542180	AT3G02770 Regulator of ribonuclease-like protein 1	51	17825	1	1
	IPI00542474	DHAR2 Glutathione S-transferase DHAR2	51	23392	1	1
	IPI00520602	ALDH12A1 Delta-1-pyrroline-5-carboxylate dehydrogenase 12A1, mitochondrial	51	61734	1	1
	IPI00525584	G6PD3 Glucose-6-phosphate 1-dehydrogenase 3, chloroplastic	51	67316	2	2
	IPI00522405	ARP7 Actin-related protein 7	51	39879	1	1
	IPI00538325	MRP4 ABC transporter C family member 4	50	168972	2	2
	IPI00536302	emb2768 emb2768 (EMBRYO DEFECTIVE 2768); ATP binding / RNA binding / aminoacyl-tRNA ligase/ nucleotide binding / tyrosine-tRNA ligase	50	56583	2	1
	IPI00526843	PGM Phosphoglucomutase, chloroplastic	50	67946	2	2
	IPI00543858	AHP2 Isoform 1 of Histidine-containing phosphotransfer protein 2	50	17465	1	1
	IPI00531020	AT5G10560 Probable beta-D-xylosidase 6	50	87130	1	1
	IPI00518050	AT2G43090 Aconitase/3-isopropylmalate dehydratase protein	50	26773	1	1
	IPI00548876	LTP2 Non-specific lipid-transfer protein 2	50	11930	1	1
	IPI00541477	ATMIN7 ATMIN7 (ARABIDOPSIS THALIANA HOPM INTERACTOR 7); guanyl-nucleotide exchange factor/ protein binding	50	194932	1	1
	IPI00534944	AT2G24590 splicing factor, putative	49	21902	1	1
	IPI00529095	CDPK6 Calcium-dependent protein kinase 3	49	59299	2	1
	IPI00529850	GALK Galactokinase	49	54307	2	2
	IPI00537479	GYRB2 Isoform 1 of DNA gyrase subunit B, mitochondrial	49	81003	1	1
	IPI00524167	AT5G58250 unknown protein	49	24089	1	1
	IPI00524718	PTAC14 PTAC14	49	55575	1	1
	IPI00545604	CYP83A1 Cytochrome P450 83A1	49	57412	2	2
	IPI00547139	AT4G35250 vestitone reductase-related	49	43696	1	1
	IPI00521338	ATS9 19S proteosome subunit 9	49	47144	2	2
	IPI00528004	PPL1 PsbP-like protein 1, chloroplastic	49	25607	1	1
	IPI00518152	PKT2 Isoform 1 of 3-ketoacyl-CoA thiolase 5, peroxisomal	49	47925	1	1
	IPI00542995	AT5G49140 disease resistance protein (TIR-NBS-LRR class), putative	49	111726	2	1
	IPI00520371	ATKRS-1 Lysyl-tRNA synthetase	49	70843	1	1
	IPI00517498	- Putative uncharacterized protein F24M12.180	48	27969	1	1
	IPI01020372	OFP4 F4H5.2 protein	48	54984	2	1
	IPI00530552	AT3G08920 rhodanese-like domain-containing protein	48	23765	1	1
	IPI00536832	EIF3G1 eukaryotic translation initiation factor 3G / eIF3g	48	32694	1	1
	IPI00525932	ABA1 Isoform 1 of Zeaxanthin epoxidase, chloroplastic	48	73795	1	1
	IPI00529056	AT4G26860 Putative Proline synthetase associated protein	48	28971	1	1
	IPI00531723	AT3G49560 mitochondrial import inner membrane translocase subunit Tim17/Tim22/Tim23 family protein	48	27964	2	2
	IPI00520123	- F5I14.1 protein	48	17269	2	2
	IPI00534589	ERMO2 Protein transport protein Sec24-like At3g07100	48	113887	1	1
	IPI00522664	AT4G02425 unknown protein	47	29007	1	1
	IPI00528049	AT4G33350 chloroplast inner membrane import protein Tic22, putative	47	30087	1	1
	IPI00544335	AT5G47930 40S ribosomal protein S27-3	47	9484	1	1
	IPI00523295	SUS1 Sucrose synthase 1	47	92939	1	1
	IPI00528293	F20B24.16	47	47028	1	1
	IPI00536809	AT4G05160 4-coumarate--CoA ligase-like 7	46	59812	1	1
	IPI00536341	RPL23.2;RPL23.1;rpl23 50S ribosomal protein L23, chloroplastic	46	10782	1	1
	IPI00517051	PSL4 calmodulin-binding protein	46	73169	1	1
	IPI00537761	AT3G10350 anion-transporting ATPase family protein	46	44725	2	2
	IPI00540141	TOM20-4 Mitochondrial import receptor subunit TOM20-4	46	20960	1	1
	IPI00518625	PGR5 Protein PROTON GRADIENT REGULATION 5, chloroplastic	46	14284	1	1
	IPI00539431	AT3G03305 Putative metallophosphoesterase At3g03305	46	84693	2	1
	IPI00526736	FAD6 Omega-6 fatty acid desaturase, chloroplastic	46	51192	1	1
	IPI00544310	AT1G70770 unknown protein	46	66823	1	1
	IPI00538024	LPA1 LPA1 (LOW PSII ACCUMULATION1); binding	46	50708	2	2
	IPI00541098	CEF Protein transport protein Sec24-like CEF	45	117721	1	1
	IPI00529508	WIN1 Acetylornithine aminotransferase, chloroplastic/mitochondrial	45	48797	1	1
	IPI00536515	AT5G19250 Uncharacterized GPI-anchored protein At5g19250	45	21014	1	1
	IPI00542529	EMB2016 EMB2016	45	234077	1	1
	IPI00538821	PGR7 unknown protein	45	35441	1	1
	IPI00525848	GSTU6 ATGSTU6 (ARABIDOPSIS THALIANA GLUTATHIONE S-TRANSFERASE TAU 6); glutathione transferase	45	25602	1	1
	IPI00543892	LTA3 Dihydrolipoyllysine-residue acetyltransferase component 1 of pyruvate dehydrogenase complex, mitochondrial	45	68820	1	1
	IPI00520382	AT5G10860 CBS domain-containing protein CBSX3, mitochondrial	45	22715	2	1
	IPI00544183	COB Cytochrome b	44	44262	1	1
	IPI00531102	AT5G42740 Glucose-6-phosphate isomerase, cytosolic	44	61679	1	1
	IPI00546447	MSD1 Superoxide dismutase [Mn], mitochondrial	44	25428	2	2
	IPI00529551	AT3G14390 Diaminopimelate decarboxylase 1, chloroplastic	44	53524	1	1
	IPI00532285	emb2734 emb2734 (embryo defective 2734); binding / lyase	44	123746	1	1
	IPI00527840	CPSF30 Isoform 1 of Cleavage and polyadenylation specificity factor CPSF30	44	69970	2	1
	IPI00518549	AT3G03100 Probable NADH dehydrogenase [ubiquinone] 1 alpha subcomplex subunit 12	44	18305	1	1
	IPI00538857	AT4G24920;AT5G50460 Protein transport protein Sec61 subunit gamma-1	44	7732	1	1
	IPI00543705	AXS2 AXS2 (UDP-D-APIOSE/UDP-D-XYLOSE SYNTHASE 2); UDP-glucuronate decarboxylase	44	43762	1	1
	IPI00537243	ALATS Isoform Mitochondrial of Alanyl-tRNA synthetase	44	110420	2	2
	IPI00538260	AT1G51650 ATP synthase subunit epsilon, mitochondrial	44	7827	2	2
	IPI00546281	SHV3 Probable glycerophosphoryl diester phosphodiesterase 2	43	82510	2	2
	IPI00526326	GR1 Glutathione reductase, cytosolic	43	53837	1	1
	IPI00536516	AT1G52670 biotin/lipoyl attachment domain-containing protein	43	29556	2	2
	IPI00538500	AL7 PHD finger protein ALFIN-LIKE 7	43	28268	1	1
	IPI00545914	AT2G28790 osmotin-like protein, putative	43	27000	1	1
	IPI00533038	AT5G17380 2-hydroxyacyl-CoA lyase	43	61432	1	1
	IPI00524802	FRO1 NADH dehydrogenase [ubiquinone] iron-sulfur protein 4, mitochondrial	43	17124	2	2
	IPI00534070	SDF2 Stromal cell-derived factor 2-like protein	43	23920	1	1
	IPI00534675	RIF10 Putative polynucleotide phosphorylase	43	102384	2	2
	IPI00524714	CPSUFE SufE-like protein, chloroplastic	43	40808	1	1
	IPI00525057	TO1 Thioredoxin O1, mitochondrial	43	21178	1	1
	IPI00529257	AT3G08740 elongation factor P (EF-P) family protein	43	26211	3	3
	IPI00535764	CYP38 Peptidyl-prolyl cis-trans isomerase CYP38, chloroplastic	43	47952	1	1
	IPI00517163	BTI1 Reticulon-like protein B1	42	30509	2	2
	IPI00541765	AT5G02280 synbindin, putative	42	16001	1	1
	IPI00527471	AT4G29480 mitochondrial ATP synthase g subunit family protein	42	13931	2	2
	IPI00527875	AT4G38220 Putative uncharacterized protein F20D10.340	42	83385	2	2
	IPI00534812	AT5G39570 Uncharacterized protein At5g39570	42	43500	2	2
	IPI00529254	RPS14 30S ribosomal protein S14, chloroplastic	42	11778	1	1
	IPI00525992	PUB25 U-box domain-containing protein 25	42	46027	2	1
	IPI00516341	UBP1A oligouridylate-binding protein, putative	42	47773	1	1
	IPI00531720	AT2G43560 Probable FKBP-type peptidyl-prolyl cis-trans isomerase 2, chloroplastic	42	23549	1	1
	IPI00542658	UCC2 Uclacyanin-2	41	20341	1	1
	IPI00538669	AT4G10840 kinesin light chain-related	41	66239	1	1
	IPI00529680	emb1644 emb1644	41	14314	1	1
	IPI00536801	OVA1 OVA1 (OVULE ABORTION 1); ATP binding / aminoacyl-tRNA ligase/ methionine-tRNA ligase/ nucleotide binding	41	69230	1	1
	IPI00517021	AT5G28050 cytidine/deoxycytidylate deaminase family protein	41	19989	1	1
	IPI00524102	ABH1 Nuclear cap-binding protein subunit 1	41	96487	1	1
	IPI00547289	SVL1 Probable glycerophosphoryl diester phosphodiesterase 1	41	84112	1	1
	IPI00547243	AT3G63540 Thylakoid lumenal 19 kDa protein, chloroplastic	41	24964	1	1
	IPI00528409	AT5G46070 GTP binding / GTPase	41	122702	1	1
	IPI00532218	GLY2 Hydroxyacylglutathione hydrolase cytoplasmic	41	28773	1	1
	IPI00536574	RPOA DNA-directed RNA polymerase subunit alpha	40	38113	2	1
	IPI00531328	GAMMA-TIP Aquaporin TIP1-1	40	25603	2	1
	IPI00526050	HIT3 zinc-binding protein, putative / protein kinase C inhibitor, putative	40	15990	2	2
	IPI00525557	RFNR2 Isoform 3 of Ferredoxin--NADP reductase, root isozyme 2, chloroplastic	40	35649	3	2
	IPI00517362	GMD1 GDP-mannose 4,6 dehydratase 1	40	40825	1	1
	IPI00542699	RDR1 RNA-dependent RNA polymerase 1	40	126134	2	2
	IPI00544012	EMB2769 EMB2769	40	27016	1	1
	IPI00524614	CUL1 Cullin-1	40	86247	1	1
	IPI00547648	AT4G02620 V-type proton ATPase subunit F	40	14250	1	1
	IPI00549091	MAP1C Methionine aminopeptidase 1B, chloroplastic	40	40398	2	2
	IPI00523512	AT5G59950 RNA and export factor-binding protein, putative	40	25740	1	1
	IPI00537390	SEC6 SEC6	40	85619	1	1
	IPI00525856	AT4G24330 unknown protein	40	53913	1	1
	IPI00542260	PFK5 6-phosphofructokinase 5, chloroplastic	40	58578	1	1
	IPI00532548	TIC21 TIC21 (TRANSLOCON AT INNER MEMBRANE OF CHLOROPLASTS 21); copper uptake transmembrane transporter/ iron ion transmembrane transporter/ protein homodimerization	39	31257	1	1
	IPI00535075	PQL2 oxygen evolving enhancer 3 (PsbQ) family protein	39	22143	2	2
	IPI00535925	AT1G52300 60S ribosomal protein L37-2	39	10834	2	1
	IPI00541065	UXS4 UXS4 (UDP-XYLOSE SYNTHASE 4); UDP-glucuronate decarboxylase/ catalytic	39	49914	2	2
	IPI00529816	- Putative uncharacterized protein F17N18.10 (Fragment)	39	87868	1	1
	IPI00527150	AT5G18180 H/ACA ribonucleoprotein complex subunit 1-like protein 2	39	20301	1	1
	IPI00518477	AT5G62720 integral membrane HPP family protein	39	20999	1	1
	IPI00527056	PUM5 Isoform 1 of Pumilio homolog 5	39	106928	1	1
	IPI00532813	- Putative calmodulin-domain protein kinase, 5~ partial (Fragment)	39	27774	1	1
	IPI00541963	AXS1 AXS1 (UDP-D-apiose/UDP-D-xylose synthase 1); NAD or NADH binding / UDP-glucuronate decarboxylase	39	43610	2	2
	IPI00520365	MFP2 Peroxisomal fatty acid beta-oxidation multifunctional protein MFP2	39	78790	1	1
	IPI00531533	SS2 AtSS2 (starch synthase 2); transferase, transferring glycosyl groups	39	87538	1	1
	IPI00528107	CAD1 Glutathione gamma-glutamylcysteinyltransferase 1	38	54439	1	1
	IPI00519816	AT2G25310 carbohydrate binding	38	23413	1	1
	IPI00525407	LON1 Lon protease homolog 1, mitochondrial	38	103866	1	1
	IPI00519673	AGT2 Alanine--glyoxylate aminotransferase 2 homolog 1, mitochondrial	38	51920	1	1
	IPI00522567	ORP3B Oxysterol-binding protein-related protein 3B	38	51923	1	1
	IPI00529738	SD1-29 G-type lectin S-receptor-like serine/threonine-protein kinase SD1-29	38	89839	2	1
	IPI00526850	BSL1 Serine/threonine-protein phosphatase BSL1	38	96085	2	2
	IPI00522819	PEX11E Peroxisomal membrane protein 11E	37	25496	1	1
	IPI00528569	PHOT2 Isoform 1 of Phototropin-2	37	102408	1	1
	IPI00520379	VDAC4 VDAC4 (VOLTAGE DEPENDENT ANION CHANNEL 4); voltage-gated anion channel	37	29487	1	1
	IPI00525608	AT5G27970 binding	37	180370	1	1
	IPI00523445	- Wall-associated receptor kinase-like 3	37	81875	2	2
	IPI00516801	AT3G09800 Isoform 2 of Coatomer subunit zeta-2	37	15484	1	1
	IPI00518948	CNGC14 Probable cyclic nucleotide-gated ion channel 14	37	83402	1	1
	IPI00545037	AT4G37830 Cytochrome c oxidase subunit 6a, mitochondrial	37	11228	1	1
	IPI00537970	AT4G21105 cytochrome-c oxidase/ electron carrier	36	7679	1	1
	IPI00532808	ATB~ DELTA Serine/threonine protein phosphatase 2A 55 kDa regulatory subunit B~ delta isoform	36	55205	1	1
	IPI00545953	CXIP2 Monothiol glutaredoxin-S16, chloroplastic	36	32186	1	1
	IPI00518610	AT3G59480 Probable fructokinase-4	36	35022	1	1
	IPI00547522	LPR2 Spore coat protein-like protein	36	67316	1	1
	IPI00537700	AT1G32050 Secretory carrier-associated membrane protein 4	35	30041	2	1
	IPI00516496	emb2731 UPF0172 protein At5g55940	35	22965	1	1
	IPI00534539	CHL apolipoprotein D-related	35	39090	1	1
	IPI00537876	AT1G10580 T10O24.21	35	70022	1	1
	IPI00540932	DHAR3 Glutathione S-transferase DHAR3, chloroplastic	35	28496	1	1
	IPI00518990	AT3G02200 proteasome family protein	35	46755	1	1
	IPI00538421	AT2G38550 unknown protein	35	36678	1	1
	IPI00523322	- Putative uncharacterized protein T29H11_270	35	59150	1	1
	IPI00532636	HMGB2 Isoform 1 of High mobility group B protein 2	35	15972	1	1
	IPI00541405	SVB unknown protein	35	18395	1	1
	IPI00521579	AT5G66470 GTP binding / RNA binding	35	48900	1	1
	IPI00519271	GSTU27 ATGSTU27 (GLUTATHIONE S-TRANSFERASE TAU 27); glutathione transferase	35	26744	1	1
	IPI00522141	VLN4 Villin-4	35	109259	1	1
	IPI00522409	CBR ATCBR (ARABIDOPSIS THALIANA NADH:CYTOCHROME B5 REDUCTASE 1); cytochrome-b5 reductase	35	31470	2	2
	IPI00538166	ACD2 Red chlorophyll catabolite reductase, chloroplastic	35	36426	1	1
	IPI00546256	AT5G45420 Putative uncharacterized protein	34	39477	1	1
	IPI00545948	RRF Ribosome-recycling factor, chloroplastic	34	30403	2	2
	IPI00526980	- Mitochondrial carrier-like protein	34	35641	1	1
	IPI00516838	EXPA1 ATEXPA1	34	29261	1	1
	IPI00517480	AT5G13650 elongation factor family protein	34	74367	1	1
	IPI00522985	AGO1 Isoform 1 of Protein argonaute 1	34	116118	1	1
	IPI00518758	CHL-CPN10 CHL-CPN10 (CHLOROPLAST CHAPERONIN 10); chaperone binding	34	15040	1	1
	IPI00523349	UGT88A1 Isoform 2 of UDP-glycosyltransferase 88A1	34	49968	1	1
	IPI00526065	AT5G49990 Nucleobase-ascorbate transporter 5	34	57284	1	1
	IPI00527198	AT2G02050 NADH dehydrogenase [ubiquinone] 1 beta subcomplex subunit 7	34	11732	1	1
	IPI00543044	EXPA6 Expansin-A6	33	27800	2	2
	IPI00531284	CYP89A6 CYP89A6; electron carrier/ heme binding / iron ion binding / monooxygenase/ oxygen binding	33	59240	2	1
	IPI00533323	DegP7 Protease Do-like 7	33	119802	1	1
	IPI00523211	FUS5 Isoform 1 of COP9 signalosome complex subunit 7	33	29450	2	1
	IPI00542590	AT2G35040 AICARFT/IMPCHase bienzyme family protein	33	64866	2	2
	IPI00546247	AT3G12345 unknown protein	33	20137	1	1
	IPI00539541	DCAF1 DDB1- and CUL4-associated factor homolog 1	33	205324	1	1
	IPI00537976	MLP43 MLP-like protein 43	32	17878	1	1
	IPI00538027	AT5G12240 unknown protein	32	19383	1	1
	IPI00524632	AT5G23890 unknown protein	32	103863	1	1
	IPI00537605	AT1G12050 fumarylacetoacetase, putative	32	46066	1	1
	IPI00544613	AT4G10480 Nascent polypeptide-associated complex subunit alpha-like protein 4	32	23157	1	1
	IPI00519803	AT1G73650 oxidoreductase, acting on the CH-CH group of donors	32	23715	1	1
	IPI00539788	AT4G27450 Putative uncharacterized protein F27G19.50	32	29492	1	1
	IPI00529843	CYP71B29 Cytochrome P450 71B29	32	55970	1	1
	IPI00536604	TMN7 endomembrane protein 70, putative	32	74185	1	1
	IPI00527370	ASE1 ATASE1 (GLN PHOSPHORIBOSYL PYROPHOSPHATE AMIDOTRANSFERASE 1); amidophosphoribosyltransferase	32	61803	1	1
	IPI00520160	AT3G13180 Similarity to SUN and FMU proteins	32	59149	1	1
	IPI00548632	ZKT binding / protein binding	32	37387	1	1
	IPI00538581	AT5G04020 calmodulin binding	32	169190	1	1
	IPI00529445	PIN1AT Peptidyl-prolyl cis-trans isomerase Pin1	32	13007	1	1
	IPI00542118	AT5G59400 unknown protein	31	33028	1	1
	IPI00526538	AT3G62400 Cytochrome c oxidase subunit 5C-2	31	7048	1	1
	IPI00537244	LTP5 Non-specific lipid-transfer protein 5	31	12486	1	1
	IPI00523319	BG_PPAP Isoform 1 of Glucan endo-1,3-beta-glucosidase 10	31	45329	1	1
	IPI00530771	NS1 Asparaginyl-tRNA synthetase, chloroplastic/mitochondrial	31	63658	1	1
	IPI00533457	AT3G60580 Zinc finger protein ZAT9	31	32712	1	1
	IPI00536688	XPO1B XPO1B; binding / protein transporter	31	123115	2	2
	IPI00516730	AT1G68680 unknown protein	31	8346	1	1
	IPI00522947	AT2G45710 40S ribosomal protein S27-1	31	9399	1	1
	IPI00520891	AT5G04280 glycine-rich RNA-binding protein	31	33466	1	1
	IPI00524881	DL1C Dynamin-related protein 1C	31	68680	1	1
	IPI00533660	AT4G10790 UBX domain-containing protein	31	52770	1	1
	IPI00535625	AAE7 AMP-binding protein	31	63162	1	1
	IPI00539579	PUB14 U-box domain-containing protein 14	31	69354	2	1
	IPI00517829	SYTA SYTA	30	61704	2	2
	IPI00542975	PPa2 Soluble inorganic pyrophosphatase 2	30	24656	1	1
	IPI00541788	AT5G51010 rubredoxin family protein	30	17219	1	1
	IPI00516909	- Tropinone reductase homologue (Fragment)	30	11882	1	1
	IPI00534470	TOC34 Translocase of chloroplast 34, chloroplastic	29	34686	1	1
	IPI00524661	YCF3 Photosystem I assembly protein ycf3	29	19524	1	1
	IPI00548670	ACA9 Calcium-transporting ATPase 9, plasma membrane-type	29	118693	1	1
	IPI00523230	PDIL1-4 Protein disulfide isomerase-like 1-4	29	66316	2	2
	IPI00539564	AT2G41620 Uncharacterized protein At2g41620	29	96554	6	1
	IPI00532091	CYP97B3 Cytochrome P450 97B3, chloroplastic	29	65134	1	1
	IPI00539942	ADL6 Dynamin-2A	29	99106	1	1
	IPI00547672	mtACP2 Acyl carrier protein 2, mitochondrial	29	14158	1	1
	IPI00517883	AT3G55920 Peptidyl-prolyl cis-trans isomerase	29	25089	1	1
	IPI00523840	SYP71 Syntaxin-71	29	29964	1	1
	IPI00524599	FIP1[V] ATFIP1[V] (Arabidopsis homolog of yeast Fip1 [V]); RNA binding / protein binding	29	133358	1	1
	IPI00542984	PDF1B Peptide deformylase 1B, chloroplastic	29	30591	1	1
	IPI00524681	AT1G10340 ankyrin repeat family protein	28	63882	2	2
	IPI00546450	FRS12 Protein FAR1-RELATED SEQUENCE 12	28	90440	1	1
	IPI00522174	RBP47B ATRBP47B (RNA-binding protein 47B); RNA binding	28	48089	2	2
	IPI00531778	AT1G06240 unknown protein	28	42243	1	1
	IPI00536970	AT2G37690 Putative phosphoribosylaminoimidazole carboxylase	28	70035	1	1
	IPI00545212	- Putative uncharacterized protein	28	9870	1	1
	IPI00544761	AT4G15790 unknown protein	28	16520	1	1
	IPI00516569	AT3G07320 glycosyl hydrolase family 17 protein	28	50572	1	1
	IPI00548261	PAE2 Proteasome subunit alpha type-5-B	28	25961	1	1
	IPI00542575	AT4G13010 Putative quinone-oxidoreductase homolog, chloroplastic	28	34414	1	1
	IPI00522341	AT3G23300 Probable methyltransferase PMT1	28	69312	1	1
	IPI00545659	PHOS34 universal stress protein (USP) family protein	28	28089	1	1
	IPI00522970	FAD7 Omega-3 fatty acid desaturase, chloroplastic	28	51142	1	1
	IPI00528318	HB2 Non-symbiotic hemoglobin 2	28	17860	1	1
	IPI00517461	EIF3K Eukaryotic translation initiation factor 3 subunit K	28	25712	1	1
	IPI00525021	- Gb|AAD55417.1	28	24196	1	1
	IPI00520407	P5CR Pyrroline-5-carboxylate reductase	28	28606	1	1
	IPI00535067	AT1G78820 curculin-like (mannose-binding) lectin family protein / PAN domain-containing protein	27	50562	1	1
	IPI00546083	AT1G79870 oxidoreductase family protein	27	34140	1	1
	IPI00543446	AT5G08050 unknown protein	27	16570	1	1
	IPI00545505	- Putative uncharacterized protein F13M23.200	27	45799	1	1
	IPI00523489	AT1G21440 mutase family protein	27	36284	1	1
	IPI00536648	DRT102 DNA-damage-repair/toleration protein DRT102	27	33212	1	1
	IPI00545792	UBA1 Ubiquitin-activating enzyme E1 1	27	120175	1	1
	IPI00517835	AT5G16990 NADP-dependent alkenal double bond reductase P2	26	37964	1	1
	IPI00521871	AT2G20710 Isoform 2 of Pentatricopeptide repeat-containing protein At2g20710, mitochondrial	26	45847	1	1
	IPI00531047	AT5G26830 Isoform Mitochondrial of Threonyl-tRNA synthetase, mitochondrial	26	80885	1	1
	IPI00521782	COPT5 Copper transporter 5	26	15774	1	1
	IPI00519965	FHY3 Protein FAR-RED ELONGATED HYPOCOTYL 3	26	95935	1	1
	IPI00524429	KCR1 YBR159; ketoreductase/ oxidoreductase	26	35739	1	1
	IPI00535020	AT3G08640 alphavirus core protein family	26	35230	1	1
	IPI00530848	NUA Nuclear-pore anchor	26	236896	1	1
	IPI00542524	ERD14 Dehydrin ERD14	26	20774	1	1
	IPI00545568	AT3G54930 Serine/threonine protein phosphatase 2A 57 kDa regulatory subunit B~ epsilon isoform	26	57508	1	1
	IPI00523091	ICME-LIKE2 Isoform 1 of Probable isoprenylcysteine alpha-carbonyl methylesterase ICMEL2	25	46980	1	1
	IPI00529336	AT2G43770 transducin family protein / WD-40 repeat family protein	25	37862	1	1
	IPI00532500	AT1G02475 unknown protein	25	25021	1	1
	IPI00520790	AT3G55770 LIM domain-containing protein	25	21650	1	1
	IPI00530496	TIL TIL (TEMPERATURE-INDUCED LIPOCALIN); binding / transporter	25	21421	1	1
	IPI00522601	- Putative non-LTR retroelement reverse transcriptase	25	146982	1	1
	IPI00517466	AT5G11250 disease resistance protein (TIR-NBS-LRR class), putative	25	134134	1	1
	IPI00542670	AT5G25265 unknown protein	25	40947	1	1
	IPI00524827	At2g26740/F18A8.11	25	23672	1	1
	IPI00525028	AT3G20170 armadillo/beta-catenin repeat family protein	24	52110	1	1
	IPI00533221	AT5G48790 unknown protein	24	35837	1	1
	IPI00656913	NDH-M NAD(P)H-quinone oxidoreductase subunit M, chloroplastic	24	24779	1	1
	IPI00538776	PSBG NAD(P)H-quinone oxidoreductase subunit K, chloroplastic	24	25350	1	1
	IPI00520428	AT1G50140 ATP binding / ATPase/ nucleoside-triphosphatase/ nucleotide binding	24	113214	2	1
	IPI00518875	AT4G22350 ubiquitin carboxyl-terminal hydrolase family protein	24	59389	1	1
	IPI00526336	ARC5 Isoform 1 of Dynamin-like protein ARC5	24	87116	1	1
	IPI00517964	AT3G07010 Probable pectate lyase 8	24	46145	1	1
	IPI00526564	AT1G67350 unknown protein	23	11784	1	1
	IPI00526374	UP6 unknown protein	23	21673	2	1
	IPI00530238	SFR2 Isoform 1 of Beta-glucosidase-like SFR2, chloroplastic	23	70733	1	1
	IPI00516568	ROF1 70 kDa peptidyl-prolyl isomerase	23	61414	1	1
	IPI00540165	GGR Geranylgeranyl pyrophosphate synthase-related protein, chloroplastic	23	35166	1	1
	IPI00521649	CDC2 Cyclin-dependent kinase A-1	23	34009	1	1
	IPI00545521	ELI3-1 Isoform 1 of Cinnamyl alcohol dehydrogenase 7	23	38220	1	1
	IPI00529407	AT2G47390 Isoform 2 of Probable glutamyl endopeptidase, chloroplastic	23	106200	2	2
	IPI00524938	IDN2 XH/XS domain-containing protein / XS zinc finger domain-containing protein	23	74778	1	1
	IPI00525266	TAF15 TAF15 (TBP-associated factor 15); RNA binding / nucleic acid binding / nucleotide binding / zinc ion binding	23	41251	1	1
	IPI00532392	VAP Isoform 1 of Vesicle-associated protein 1-1	23	28455	1	1
	IPI00524601	AT1G02305 cathepsin B-like cysteine protease, putative	23	40008	1	1
	IPI00527139	AT4G01610 cathepsin B-like cysteine protease, putative	23	39319	1	1
	IPI00520076	TAF6B TAF6B4 (TBP-ASSOCIATED FACTOR 6B4); RNA polymerase II transcription factor/ transcription initiation factor	22	56461	1	1
	IPI00521449	AT3G20810 transcription factor jumonji (jmjC) domain-containing protein	22	46787	1	1
	IPI00536718	AT2G40290 eukaryotic translation initiation factor 2 subunit 1, putative / eIF-2A, putative / eIF-2-alpha, putative	22	38723	1	1
	IPI00541892	EXPA11 Expansin-A11	22	26744	1	1
	IPI00518512	AT3G08820 Putative pentatricopeptide repeat-containing protein At3g08820	22	77275	1	1
	IPI00518977	AT2G44210 unknown protein	22	46498	1	1
	IPI00522747	AT2G35410 33 kDa ribonucleoprotein, chloroplast, putative / RNA-binding protein cp33, putative	22	33765	1	1
	IPI00529197	APG3 APG3 (ALBINO AND PALE GREEN); translation release factor/ translation release factor, codon specific	22	47499	1	1
	IPI00528074	SPS1F ATSPS1F (sucrose phosphate synthase 1F); sucrose-phosphate synthase/ transferase, transferring glycosyl groups	21	117247	2	1
	IPI00519859	AT3G12390 Nascent polypeptide-associated complex subunit alpha-like protein 1	21	21969	1	1
	IPI00541412	FSD3 FSD3 (FE SUPEROXIDE DISMUTASE 3); superoxide dismutase	21	30341	1	1
	IPI00524292	ENODL19 plastocyanin-like domain-containing protein	21	16122	1	1
	IPI00524666	AT1G54220 Dihydrolipoyllysine-residue acetyltransferase component 3 of pyruvate dehydrogenase complex, mitochondrial	21	58431	1	1
	IPI00530746	AT3G14067 subtilase family protein	21	81766	1	1
	IPI00521045	AT5G45990 crooked neck protein, putative / cell cycle protein, putative	21	80845	1	1
	IPI00548621	PDX2 Pyridoxal biosynthesis protein PDX2	21	27421	1	1
	IPI00521145	AT3G28200 Peroxidase 31	21	35280	1	1
	IPI00521409	AT1G58110 Putative uncharacterized protein T18I24.3	21	45625	1	1
	IPI00530940	PAB4 PAB4 (POLY(A) BINDING PROTEIN 4); RNA binding / translation initiation factor	21	71607	1	1
	IPI00534160	FER4 Ferritin-4, chloroplastic	21	29011	1	1
	IPI00541757	AT5G23820 MD-2-related lipid recognition domain-containing protein / ML domain-containing protein	21	17896	1	1
	IPI00519742	Gypsy/#REF! element polyprotein,putative	21	166222	1	1
	IPI00539765	AT4G21580 oxidoreductase, zinc-binding dehydrogenase family protein	20	34443	1	1
	IPI00516250	CYP705A21 Cytochrome P450-like protein	20	57906	1	1
	IPI00542845	RPL32 50S ribosomal protein L32, chloroplastic	20	6057	1	1
	IPI00852372	- Putative uncharacterized protein T7P1.14	20	111589	1	1
	IPI00523841	AT5G48650 RNA-binding protein-like	20	50313	1	1
	IPI00548728	AT4G06634 Isoform 1 of Uncharacterized zinc finger protein At4g06634	20	44675	1	1
	IPI00527071	- F3H7.3 protein	20	81077	1	1
	IPI00546650	EXO70E1 ATEXO70E1 (exocyst subunit EXO70 family protein E1); protein binding	20	75179	1	1
	IPI00539627	BTF3 nascent polypeptide-associated complex (NAC) domain-containing protein / BTF3b-like transcription factor, putative	20	17935	1	1
	IPI00540253	HINT4 Putative uncharacterized protein	20	24255	1	1
	IPI00529048	AT4G27130 Protein translation factor SUI1 homolog 1	20	12584	1	1
	IPI00520048	AT1G18620 unknown protein	19	109359	2	2
	IPI00541138	AT-HF Imidazole glycerol phosphate synthase hisHF, chloroplastic	19	64153	1	1
	IPI00528031	AT3G28220 meprin and TRAF homology domain-containing protein / MATH domain-containing protein	19	42860	1	1
	IPI00549148	AT3G04470 unknown protein	19	71456	1	1
	IPI00536129	GRH1 GRR1-like protein 1	19	65606	1	1
	IPI00531830	INO80 DNA helicase INO80	19	172064	1	1
	IPI00547131	PSBH Photosystem II reaction center protein H	19	7697	1	1
	IPI00537392	AT5G19920 transducin family protein / WD-40 repeat family protein	19	74010	1	1
	IPI00546743	XTH32 Probable xyloglucan endotransglucosylase/hydrolase protein 32	19	34460	1	1
	IPI00523115	AT5G64420 DNA polymerase V family	19	146024	1	1
	IPI00547262	AT1G18210 Probable calcium-binding protein CML27	19	18339	1	1
	IPI00545183	NOP10 H/ACA ribonucleoprotein complex subunit 3-like protein	18	7387	1	1
	IPI00516444	IPP2 Isopentenyl-diphosphate Delta-isomerase II, chloroplastic	18	32587	1	1
	IPI00921692	- Disease resistance protein RPP1-like protein R8	18	137706	1	1
	IPI00524133	AT4G15980 Putative pectinesterase/pectinesterase inhibitor 43	18	78523	1	1
	IPI00521991	EMB1586 DEAD-box ATP-dependent RNA helicase 47, mitochondrial	18	60680	1	1
	IPI00526231	AOS Allene oxide synthase, chloroplastic	18	58160	1	1
	IPI00529924	EXL4 EXL4	18	29455	1	1
	IPI01019338	- T6H22.11 protein	18	16972	1	1
	IPI00535173	AT2G44920 Isoform 1 of Thylakoid lumenal 15 kDa protein 1, chloroplastic	18	23764	1	1
	IPI00548299	UGT75B1 UDP-glycosyltransferase 75B1	17	52780	1	1
	IPI00521678	AT5G66420 unknown protein	17	69989	1	1
	IPI00545652	FUG1 Translation initiation factor IF-2, chloroplastic	17	109679	1	1
	IPI00547056	ALDH10A8 Betaine aldehyde dehydrogenase 1, chloroplastic	17	54397	1	1
	IPI00523957	PSRP4 30S ribosomal protein S31, chloroplastic	17	12776	1	1
	IPI00542638	LACS8 Long chain acyl-CoA synthetase 8	17	78294	1	1
	IPI00540147	AT1G76110 High mobility group B protein 9	17	38750	1	1
	IPI00543831	TRS120 unknown protein	17	129513	1	1
	IPI00536956	AT3G52730 ubiquinol-cytochrome C reductase UQCRX/QCR9-like family protein	17	8443	1	1
	IPI00548784	Non-LTR retroelement reverse transcriptase-like protein	17	141463	1	1
	IPI00517482	AT3G15180 proteasome-related	17	56656	1	1
	IPI00518087	AT5G25770 unknown protein	17	40780	1	1
	IPI00520264	Copia-like retroelement pol polyprotein	16	129693	1	1
	IPI00542444	STI STI (STICHEL); ATP binding / DNA binding / DNA-directed DNA polymerase	16	135219	2	2
	IPI00545862	ATZIP4 ATZIP4; binding	16	103677	1	1
	IPI00543392	SBE2.1 SBE2.1 (starch branching enzyme 2.1); 1,4-alpha-glucan branching enzyme	16	97598	1	1
	IPI00517511	ATK5 ATK5 (ARABIDOPSIS THALIANA KINESIN 5); microtubule motor	16	89139	1	1
	IPI00539169	TRN1 TRN1 (TRANSPORTIN 1); protein transporter	16	99572	1	1
	IPI00545940	- A_TM018A10.12 protein	16	30645	1	1
	IPI00530301	ACL ACL (ACETONE-CYANOHYDRIN LYASE); hydrolase/ hydrolase, acting on ester bonds / methyl indole-3-acetate esterase/ methyl jasmonate esterase/ methyl salicylate esterase	16	29647	1	1
	IPI00528432	AT1G30755 unknown protein	16	69352	1	1
	IPI00526697	SEU Transcriptional corepressor SEUSS	16	96172	1	1
	IPI00517517	PMM Phosphomannomutase	16	27744	1	1
	IPI00520322	VSP2 Vegetative storage protein 2	16	29824	1	1
	IPI00522268	AT2G27730 Uncharacterized protein At2g27730, mitochondrial	16	11940	1	1
	IPI00539486	ORF275 Uncharacterized mitochondrial protein AtMg00670	15	30192	1	1
	IPI00537134	AT4G38900 bZIP protein	15	60376	1	1
	IPI00548190	AT4G02030 unknown protein	15	88461	1	1
	IPI00544963	AT1G08110 Lactoylglutathione lyase	15	20835	1	1
	IPI00527532	AT5G04740 ACT domain-containing protein	15	33221	1	1
	IPI00548548	SHM7 SHM7 (serine hydroxymethyltransferase 7); catalytic/ glycine hydroxymethyltransferase/ pyridoxal phosphate binding	15	66251	1	1
	IPI00533812	NRP1 nodulin-related	14	19689	1	1
	IPI00530828	AT4G21650 subtilase family protein	14	81429	1	1
	IPI01020493	- Putative uncharacterized protein At2g20320	14	109611	1	1
	IPI00541978	EFR LRR receptor-like serine/threonine-protein kinase EFR	14	113281	1	1

## Sheet: HDIP1-△α2-3Flag
Sample ID	Accession number	Protein description	Mascot score	MW	Matched queries	Matched peptides
1305-HDIP1-rα2/3-Flag	IPI00536803	NIT1 Nitrilase 1	15060	38128	392	40
	IPI00520882	AT3G08590 Probable 2,3-bisphosphoglycerate-independent phosphoglycerate mutase 2	10895	60726	198	52
	IPI00535114	RBCL Ribulose bisphosphate carboxylase large chain	8069	52922	219	36
	IPI00536454	PSAT Phosphoserine aminotransferase, chloroplastic	7507	47329	158	33
	IPI00548138	AT2G17630 phosphoserine aminotransferase, putative	6249	46604	131	31
	IPI00525776	PB ATP synthase subunit beta, chloroplastic	5168	53900	94	33
	IPI00518163	RCA Isoform Short of Ribulose bisphosphate carboxylase/oxygenase activase, chloroplastic	4861	49069	89	26
	IPI00518090	GAPC2 GAPC2 (GLYCERALDEHYDE-3-PHOSPHATE DEHYDROGENASE C2); NAD or NADH binding / binding / catalytic/ glyceraldehyde-3-phosphate dehydrogenase (phosphorylating)/ glyceraldehyde-3-phosphate dehydrogenase	4577	36890	90	29
	IPI00527494	GAPC1 Glyceraldehyde-3-phosphate dehydrogenase, cytosolic	4558	36891	89	28
	IPI00527125	ATRSP41 ATRSP41; RNA binding / nucleic acid binding / nucleotide binding	4286	41344	115	26
	IPI00992796	SNL5 SIN3-like 5	4197	132944	102	52
	IPI00522086	TGG1 Isoform 2 of Myrosinase 1	3832	51448	78	26
	IPI00542809	NIT3 Nitrilase 3	3822	37998	76	14
	IPI00531081	AT1G09780 2,3-bisphosphoglycerate-independent phosphoglycerate mutase 1	3810	60542	60	19
	IPI00523795	AT1G69360 Putative uncharacterized protein F23O10.6	3791	100536	81	34
	IPI00522440	ATMS1 5-methyltetrahydropteroyltriglutamate--homocysteine methyltransferase	3675	84304	77	39
	IPI00540632	ATPA ATP synthase subunit alpha, chloroplastic	3093	55294	63	27
	IPI00517335	LOS1 Elongation factor EF-2	2986	94185	60	32
	IPI00537303	GAPA Glyceraldehyde-3-phosphate dehydrogenase A, chloroplastic	2942	42463	56	23
	IPI00545756	NAGK Acetylglutamate kinase, chloroplastic	2940	36572	49	19
	IPI00543293	HSC70-1 Heat shock cognate 70 kDa protein 1	2932	71313	62	35
	IPI00529975	PSBB Photosystem II CP47 chlorophyll apoprotein	2906	56001	66	21
	IPI00525561	TGG2 Isoform 1 of Myrosinase 2	2901	62692	71	28
	IPI00535216	LHCB5 Chlorophyll a-b binding protein CP26, chloroplastic	2774	30138	57	20
	IPI00544582	GAPA-2 Glyceraldehyde 3-phosphate dehydrogenase A subunit 2	2681	42820	50	20
	IPI00542919	AT1G19480 F18O14.25	2672	145435	61	21
	IPI00525001	TUB2;TUB3 Tubulin beta-2/beta-3 chain	2467	50701	53	19
	IPI00546691	AAC1 ADP,ATP carrier protein 1, mitochondrial	2410	41449	45	25
	IPI01020409	SNL6 SNL6	2285	128461	53	34
	IPI00537782	AT3G60750 Transketolase-like protein	2280	81424	41	24
	IPI00525302	ATPC1 ATP synthase gamma chain 1, chloroplastic	2228	40886	38	13
	IPI00539093	TUB8 Tubulin beta-8 chain	2223	50574	45	16
	IPI00547646	AT5G08450 unknown protein	2210	104089	49	25
	IPI00516615	AT1G48120 Serine/threonine-protein phosphatase 7 long form homolog	2203	149360	58	40
	IPI00538379	AT5G11710 Clathrin interactor EPSIN 1	2189	60597	35	18
	IPI00523587	CA2 Carbonic anhydrase 2, chloroplastic	2176	28326	41	15
	IPI00545413	TUB7 Tubulin beta-7 chain	2175	50714	44	17
	IPI00524040	ACT8 Actin-8	2174	41836	54	21
	IPI00524611	ACT7 Actin-7	2162	41709	50	19
	IPI00517561	TUB9 Tubulin beta-9 chain	2087	49626	45	17
	IPI00548618	AT1G07930;AT1G07940;AT5G60390;AT1G07920 Elongation factor 1-alpha	2084	107107	48	15
	IPI00516234	AT5G08690 ATP synthase subunit beta-2, mitochondrial	2038	59676	34	20
	IPI00527600	PSBC photosystem II 44 kDa protein	1996	51835	39	16
	IPI00541680	GAPB Glyceraldehyde-3-phosphate dehydrogenase B, chloroplastic	1993	47630	41	22
	IPI00532889	MS2 AtMS2; 5-methyltetrahydropteroyltriglutamate-homocysteine S-methyltransferase/ methionine synthase	1977	84531	43	25
	IPI00528534	AT3G14420 Isoform 1 of Peroxisomal (S)-2-hydroxy-acid oxidase GLO1	1967	40316	49	19
	IPI00533497	PYK10 Beta-glucosidase 23	1964	59683	36	21
	IPI00532664	AT4G10320 isoleucyl-tRNA synthetase, putative / isoleucine--tRNA ligase, putative	1955	135399	52	40
	IPI00524195	PPa6 Soluble inorganic pyrophosphatase 1, chloroplastic	1951	33359	35	19
	IPI00535490	PGK1 Phosphoglycerate kinase 1, chloroplastic	1928	50081	39	19
	IPI00535976	CLPC1 Chaperone protein ClpC1, chloroplastic	1902	103388	43	34
	IPI00517188	CA2 CA2 (CARBONIC ANHYDRASE 2); carbonate dehydratase/ zinc ion binding	1899	36592	38	15
	IPI00543340	AT3G09440 Heat shock cognate 70 kDa protein 3	1880	71103	40	24
	IPI00519410	AT3G13470 chaperonin, putative	1854	63302	38	28
	IPI00520474	RABE1b Elongation factor Tu, chloroplastic	1840	51598	37	19
	IPI00545934	TUB6 Tubulin beta-6 chain	1840	50553	38	15
	IPI00547584	AIG1 Disease resistance protein AIG1	1823	40901	40	17
	IPI00516743	TUB5 Tubulin beta-5 chain	1809	50310	41	17
	IPI00539225	GLU1 Isoform 1 of Ferredoxin-dependent glutamate synthase 1, chloroplastic	1808	179807	46	35
	IPI00544292	CPN60B RuBisCO large subunit-binding protein subunit beta, chloroplastic	1793	63770	41	30
	IPI00523903	AT5G02490 Heat shock cognate 70 kDa protein 2	1785	71342	34	19
	IPI00518426	AT3G14415 Peroxisomal (S)-2-hydroxy-acid oxidase GLO2	1743	40281	45	18
	IPI00525237	CPN60A RuBisCO large subunit-binding protein subunit alpha, chloroplastic	1741	62034	32	22
	IPI00785805	ATP1 ATP synthase subunit alpha, mitochondrial	1713	55011	39	23
	IPI00517861	AT3G52930 fructose-bisphosphate aldolase, putative	1701	38516	32	15
	IPI00535704	ACT12 Actin-12	1669	41768	41	16
	IPI00539020	RBCS1A Ribulose bisphosphate carboxylase small chain 1A, chloroplastic	1665	20203	34	10
	IPI00519030	ALB1 Magnesium-chelatase subunit chlD, chloroplastic	1663	83232	33	22
	IPI00522349	HD1 Histone deacetylase 19	1642	55987	30	14
	IPI00542248	AT3G09630 60S ribosomal protein L4-1	1635	44674	33	20
	IPI00517960	NIT2 Nitrilase 2	1597	37130	57	19
	IPI00524207	ENOC Cytosolic enolase 3	1596	51567	31	19
	IPI00548522	LOX2 Lipoxygenase 2, chloroplastic	1584	101982	37	28
	IPI00542715	LHCB4.1 Chlorophyll a-b binding protein CP29.1, chloroplastic	1578	31120	32	12
	IPI00527705	CAB3;CAB2 Chlorophyll a-b binding protein 2, chloroplastic	1570	28209	48	13
	IPI00538077	AT4G29270 acid phosphatase class B family protein	1520	28728	29	17
	IPI00547812	XTH7 Probable xyloglucan endotransglucosylase/hydrolase protein 7	1512	33659	30	12
	IPI00521292	AT5G02870 60S ribosomal protein L4-2	1491	44694	33	21
	IPI00535199	HSP93-III Chaperone protein ClpC2, chloroplastic	1458	105674	32	24
	IPI00527713	MEE58 Adenosylhomocysteinase 1	1455	53344	37	19
	IPI00546934	PSBA Photosystem Q(B) protein	1448	38911	31	9
	IPI00537282	PSBD Photosystem II D2 protein	1435	39522	21	8
	IPI00529620	P5CS1 Delta-1-pyrroline-5-carboxylate synthase A	1393	77654	30	24
	IPI00931032	- AT1G56070 protein	1393	23607	32	13
	IPI00533075	AT2G23390 unknown protein	1382	54275	33	17
	IPI00529641	ATIM ATIM	1368	128822	83	1
	IPI00523129	PSAD-1 Photosystem I reaction center subunit II-1, chloroplastic	1365	22584	27	14
	IPI00519855	AT1G71080 unknown protein	1344	34811	23	11
	IPI00890975	AT1G56190 phosphoglycerate kinase, putative	1311	42589	28	13
	IPI00518464	CA1 Isoform 3 of Carbonic anhydrase, chloroplastic	1279	29485	29	12
	IPI00523477	AT5G38420 Ribulose bisphosphate carboxylase small chain 2B, chloroplastic	1275	20337	28	11
	IPI00542059	AT2G31610 40S ribosomal protein S3-1	1272	27502	30	16
	IPI00542269	LHCB4.2 Isoform 1 of Chlorophyll a-b binding protein CP29.2, chloroplastic	1266	31174	29	13
	IPI00530785	LHB1B2 LHB1B2; chlorophyll binding	1265	28036	42	11
	IPI00992404	AT1G61850 Phospholipases	1264	145129	32	26
	IPI00527690	AT3G11130 clathrin heavy chain, putative	1256	193122	29	26
	IPI00526310	LOS2 Bifunctional enolase 2/transcriptional activator	1247	47689	25	15
	IPI00541448	FBA2 Probable fructose-bisphosphate aldolase 2, chloroplastic	1247	42961	28	14
	IPI00527953	AT3G53870 40S ribosomal protein S3-2	1231	27332	29	15
	IPI00523994	HPR HPR; glycerate dehydrogenase/ poly(U) binding	1231	42221	21	13
	IPI00525420	AT1G64880 ribosomal protein S5 family protein	1225	60199	37	21
	IPI00525922	VHA-A V-type proton ATPase catalytic subunit A	1222	68769	26	20
	IPI00517420	VAR1 ATP-dependent zinc metalloprotease FTSH 5, chloroplastic	1217	75185	21	17
	IPI00523172	emb1138 Isoform 2 of DEAD-box ATP-dependent RNA helicase 3, chloroplastic	1210	80951	30	25
	IPI00519769	PSBO2 Oxygen-evolving enhancer protein 1-2, chloroplastic	1199	34998	25	14
	IPI00540778	RP1 Putative uncharacterized protein At1g43170	1194	63315	32	17
	IPI00535697	LHB1B1 LHB1B1; chlorophyll binding	1189	28152	39	9
	IPI00520226	TUA6 Tubulin alpha-6 chain	1183	49506	23	12
	IPI00534087	HSP81-3 Heat shock protein 90-3	1168	80002	25	17
	IPI00531287	cpHsc70-1 cpHsc70-1 (chloroplast heat shock protein 70-1); ATP binding	1165	76461	24	17
	IPI00533005	FNR2 Isoform 1 of Ferredoxin--NADP reductase, leaf isozyme 2, chloroplastic	1149	41142	26	14
	IPI00524194	LHCB6 Light harvesting complex photosystem II subunit 6	1144	27505	26	15
	IPI00547933	TUA4;TUA2 Tubulin alpha-2/alpha-4 chain	1118	49509	22	12
	IPI00525727	SHM1 Serine hydroxymethyltransferase, mitochondrial	1114	57364	30	20
	IPI00538278	AT1G11860 Aminomethyltransferase, mitochondrial	1113	44417	27	14
	IPI00542481	LHCB2.2 Photosystem II light harvesting complex gene 2.2	1095	28602	38	11
	IPI00516885	PSAB Photosystem I P700 chlorophyll a apoprotein A2	1094	82423	23	12
	IPI00538665	PGK PGK (PHOSPHOGLYCERATE KINASE); phosphoglycerate kinase	1091	42105	21	14
	IPI00543838	PBP1 PBP1 (PYK10-BINDING PROTEIN 1); copper ion binding	1089	32138	17	11
	IPI00530545	AT3G10760 myb family transcription factor	1085	36092	21	11
	IPI00549121	TPI Triosephosphate isomerase, cytosolic	1078	27152	15	8
	IPI00548101	CRB Uncharacterized protein At1g09340, chloroplastic	1067	42593	27	17
	IPI00539202	AT5G35530 40S ribosomal protein S3-3	1065	27441	27	15
	IPI00657126	CAT3 CAT3 (CATALASE 3); catalase	1064	55932	25	14
	IPI00549108	LHCB2.3 Photosystem II light harvesting complex gene 2.3	1060	28784	38	11
	IPI00534852	GS2 Glutamine synthetase, chloroplastic/mitochondrial	1060	47381	25	16
	IPI00535929	LHCB2.1 Photosystem II light harvesting complex gene 2.1	1053	28631	38	11
	IPI00521495	AT5G07090 40S ribosomal protein S4-2	1025	29855	25	14
	IPI00524723	DRP3B Isoform 1 of Dynamin-related protein 3B	1017	86590	33	26
	IPI00523081	AT1G20260 V-type proton ATPase subunit B3	1014	54278	26	16
	IPI00537995	ANNAT1 Annexin D1	1009	36182	22	13
	IPI00545250	AT1G33120;PGY2 60S ribosomal protein L9-1	1000	22004	22	15
	IPI00518637	AT5G35200 Putative clathrin assembly protein At5g35200	997	61141	18	15
	IPI00543798	AT1G57720 Probable elongation factor 1-gamma 2	994	46370	20	12
	IPI00518864	AT1G04410 Malate dehydrogenase, cytoplasmic 1	988	35548	21	11
	IPI00530627	MPPBETA Isoform 2 of Probable mitochondrial-processing peptidase subunit beta	986	59575	20	16
	IPI00536892	AT2G36460 fructose-bisphosphate aldolase, putative	981	38363	17	10
	IPI00541856	FNR1 Ferredoxin--NADP reductase, leaf isozyme 1, chloroplastic	972	40301	22	14
	IPI00521816	AT5G26710 F21E10.12 protein	966	82015	26	19
	IPI00535841	MSI1 WD-40 repeat-containing protein MSI1	961	48164	24	16
	IPI00546092	DRP3A Isoform 1 of Dynamin-related protein 3A	951	89571	27	23
	IPI00546467	VAR2 ATP-dependent zinc metalloprotease FTSH 2, chloroplastic	949	74111	19	15
	IPI00539206	cICDH Cytosolic NADP+-dependent isocitrate dehydrogenase	946	45717	20	13
	IPI00526535	AT3G11630 2-Cys peroxiredoxin BAS1, chloroplastic	943	29074	11	6
	IPI00533566	HSP60 Chaperonin CPN60, mitochondrial	926	61242	20	17
	IPI00530767	EIF4A1 Eukaryotic initiation factor 4A-1	926	46675	26	17
	IPI00518961	CPHSC70-2EAT SHOCK PROTEIN 70-2 CPHSC70-2EAT SHOCK PROTEIN 70-2 (CHLOROPLAST HEAT SHOCK PROTEIN 70-2); ATP binding / unfolded protein binding	923	76950	19	14
	IPI00538125	GSTF9 ATGSTF9 (GLUTATHIONE S-TRANSFERASE PHI 9); copper ion binding / glutathione binding / glutathione peroxidase/ glutathione transferase	915	24131	23	13
	IPI00533295	GRF1 14-3-3-like protein GF14 chi	914	29913	22	13
	IPI00540396	AGT Serine--glyoxylate aminotransferase	914	44180	19	11
	IPI00546705	AT1G51980 Probable mitochondrial-processing peptidase subunit alpha-1	913	54368	21	14
	IPI00517953	EMB2296 60S ribosomal protein L8-1	903	27842	17	7
	IPI00545883	PSBO1 Oxygen-evolving enhancer protein 1-1, chloroplastic	897	35121	18	11
	IPI00541557	KAS I Isoform 1 of 3-oxoacyl-[acyl-carrier-protein] synthase I, chloroplastic	886	50381	13	7
	IPI00547045	ESM1 GDSL esterase/lipase ESM1	883	44032	16	9
	IPI00534845	ATPE ATP synthase epsilon chain, chloroplastic	881	14490	17	8
	IPI00548063	ATL5 60S ribosomal protein L5-1	872	34337	19	9
	IPI00546026	AT4G32260 ATP synthase family	871	23903	13	7
	IPI00520641	CAT2 Catalase-2	864	56895	24	15
	IPI00522023	EIF4A-2 Eukaryotic initiation factor 4A-2	861	46733	22	14
	IPI00521561	PSAA Photosystem I P700 chlorophyll a apoprotein A1	859	83178	26	18
	IPI00526247	BIP2 Luminal-binding protein 2	855	73516	22	15
	IPI00537564	RPT3 26S protease regulatory subunit 6B homolog	853	45723	19	12
	IPI00539263	2-Cys Prx B 2-Cys peroxiredoxin BAS1-like, chloroplastic	849	29761	10	6
	IPI00527089	SAHH2 Adenosylhomocysteinase 2	847	53125	23	13
	IPI00529143	TUA3;TUA5 Tubulin alpha-3/alpha-5 chain	845	49622	18	10
	IPI00520108	TPL Protein TOPLESS	836	124220	25	21
	IPI00534033	RPL5B 60S ribosomal protein L5-2	833	34416	19	9
	IPI00547255	AGD2 LL-diaminopimelate aminotransferase, chloroplastic	830	50364	15	9
	IPI00516284	AT1G09640 Probable elongation factor 1-gamma 1	818	46631	21	13
	IPI00542797	PTAC16 PTAC16 (PLASTID TRANSCRIPTIONALLY ACTIVE 16); binding / catalytic	814	54325	16	13
	IPI00532729	PSAL Photosystem I reaction center subunit XI, chloroplastic	813	23037	13	7
	IPI00521186	AT5G38430 Ribulose bisphosphate carboxylase small chain 1B, chloroplastic	812	20273	24	10
	IPI00657532	CAT3 CAT3 (CATALASE 3); catalase	812	43921	20	11
	IPI00533962	AT4G38510 V-type proton ATPase subunit B2	810	54271	20	12
	IPI00538733	AT2G40660 tRNA-binding region domain-containing protein	809	42062	16	9
	IPI00547341	PETA Apocytochrome f	808	35335	16	12
	IPI00516350	PRK Phosphoribulokinase, chloroplastic	806	44436	18	9
	IPI00536025	GLDP1 Glycine dehydrogenase [decarboxylating] 2, mitochondrial	802	112853	17	14
	IPI00523187	LHCA4 Chlorophyll a-b binding protein 4, chloroplastic	800	27716	16	10
	IPI00522202	AT1G18540 60S ribosomal protein L6-1	798	26136	22	16
	IPI00529314	RPN1A 26S proteasome non-ATPase regulatory subunit 2 1A	777	98082	16	14
	IPI00533630	AT3G58610 Ketol-acid reductoisomerase, chloroplastic	769	63772	14	12
	IPI00536287	APX1 L-ascorbate peroxidase 1, cytosolic	758	27544	12	7
	IPI00540967	RPS3 30S ribosomal protein S3, chloroplastic	757	25173	20	9
	IPI00538864	RPS6 40S ribosomal protein S6-1	748	28350	14	7
	IPI00539364	ELF4-L2 Protein ELF4-LIKE 2	744	13401	11	6
	IPI00536725	XTH6 Probable xyloglucan endotransglucosylase/hydrolase protein 6	736	33670	13	7
	IPI00531199	NPQ4 Photosystem II 22 kDa protein, chloroplastic	732	27990	13	9
	IPI00532189	LHCA3 Photosystem I light harvesting complex gene 3	729	29163	16	8
	IPI00544923	EMB3010 40S ribosomal protein S6-2	723	28144	12	6
	IPI00531379	RPOB DNA-directed RNA polymerase subunit beta	719	120983	17	13
	IPI00545903	SAM1 S-adenosylmethionine synthase 1	716	43131	16	11
	IPI00536062	GSTF8 Glutathione S-transferase 6, chloroplastic	713	29213	16	9
	IPI00532111	P40 40S ribosomal protein Sa-1	709	32271	15	8
	IPI00529348	SAM-2 S-adenosylmethionine synthase 2	706	43228	14	10
	IPI00547971	VDAC1 Mitochondrial outer membrane protein porin 1	705	29407	12	7
	IPI00549111	FBA1 Probable fructose-bisphosphate aldolase 1, chloroplastic	692	42904	15	7
	IPI00539595	AT1G74060 60S ribosomal protein L6-2	692	25992	20	13
	IPI00526113	HA1 ATPase 1, plasma membrane-type	690	104158	18	15
	IPI00657073	AT5G56500 ATP binding / protein binding	690	63285	18	14
	IPI00517438	AT1G74470 Geranylgeranyl diphosphate reductase, chloroplastic	689	51805	18	13
	IPI00523186	AT4G36130 60S ribosomal protein L8-3	688	27931	16	8
	IPI00535149	GSTF2 Glutathione S-transferase PM24	686	24114	20	12
	IPI00523369	- Putative UDP-glucose:glycoprotein glucosyltransferase	681	188696	24	23
	IPI00546267	GR Glutathione reductase, chloroplastic	679	60814	13	10
	IPI00537910	BGLU44 Beta-glucosidase 44	678	58946	17	16
	IPI00536616	emb1507 emb1507 (embryo defective 1507); ATP binding / ATP-dependent helicase/ helicase/ nucleic acid binding / nucleoside-triphosphatase/ nucleotide binding	675	246950	17	17
	IPI00540414	SNL3 Paired amphipathic helix protein Sin3-like 3	667	151106	19	18
	IPI00529487	HA2 ATPase 2, plasma membrane-type	663	104335	16	13
	IPI00540685	TIC110 TIC110	646	112051	13	10
	IPI00536966	MTO3 S-adenosylmethionine synthase 4	641	42769	15	11
	IPI00535150	PAC1 Proteasome subunit alpha type-4	639	27458	13	8
	IPI00543137	MDAR1 Probable monodehydroascorbate reductase, cytoplasmic isoform 3	638	46458	17	13
	IPI00516481	AT1G64190 6-phosphogluconate dehydrogenase family protein	636	53344	17	13
	IPI00543566	mMDH1 Malate dehydrogenase 1, mitochondrial	633	35782	10	7
	IPI00525874	AT3G02080 40S ribosomal protein S19-1	629	15818	14	8
	IPI00549013	PORB Protochlorophyllide reductase B, chloroplastic	621	43332	14	8
	IPI00524577	AT5G20290 40S ribosomal protein S8-1	621	24978	10	7
	IPI00543846	AT4G27090 60S ribosomal protein L14-2	617	15496	12	9
	IPI00520433	AT3G23600 dienelactone hydrolase family protein	615	25845	10	6
	IPI00542239	P5CS2 Delta-1-pyrroline-5-carboxylate synthase B	614	78822	14	13
	IPI00521974	BGLU18 Beta-glucosidase 18	613	60421	16	10
	IPI00542045	TPR1 Isoform 1 of Topless-related protein 1	613	123939	20	17
	IPI00532971	SHM4 SHM4 (serine hydroxymethyltransferase 4); catalytic/ glycine hydroxymethyltransferase/ pyridoxal phosphate binding	610	51685	11	11
	IPI00536436	ATPF ATP synthase subunit b, chloroplastic	597	21044	14	9
	IPI00520838	AT1G07660;AT3G45930;AT1G07820;AT5G59690;AT5G59970;AT3G46320;AT3G53730;HIS4 Histone H4	590	11402	14	8
	IPI00524792	RPS1 RPS1 (RIBOSOMAL PROTEIN S1); RNA binding / structural constituent of ribosome	586	45082	14	12
	IPI00525158	VHA-A3 VHA-A3 (VACUOLAR PROTON ATPASE A3); ATPase	586	92774	12	9
	IPI00524816	ATARCA Isoform 1 of Guanine nucleotide-binding protein subunit beta-like protein A	585	35725	13	11
	IPI00521681	XW6 40S ribosomal protein S2-1	577	30722	16	8
	IPI00524653	GGT1 GGT1 (GLUTAMATE:GLYOXYLATE AMINOTRANSFERASE); L-alanine:2-oxoglutarate aminotransferase/ glycine:2-oxoglutarate aminotransferase	576	53267	11	10
	IPI00521876	AVP1 Pyrophosphate-energized vacuolar membrane proton pump 1	575	80768	12	9
	IPI00528249	RIN1 RIN1 (RESISTANCE TO PSEUDOMONAS SYRINGAE PV MACULICOLA INTERACTOR 1); protein binding	574	50292	13	10
	IPI00528930	TIC Protein TIME FOR COFFEE	572	164354	13	9
	IPI00517961	AT3G09200 60S acidic ribosomal protein P0-2	565	34112	15	8
	IPI00547367	BBC1 60S ribosomal protein L13-1	563	23752	17	8
	IPI00542391	ADG1 Glucose-1-phosphate adenylyltransferase small subunit, chloroplastic	562	56615	14	11
	IPI00527854	PLDALPHA1 Phospholipase D alpha 1	562	91790	13	11
	IPI00541826	AT3G16460 jacalin lectin family protein	560	72430	13	11
	IPI00520784	AT1G23410 Ubiquitin-40S ribosomal protein S27a-1	551	17660	16	6
	IPI00532807	PSAE-2 Photosystem I reaction center subunit IV B, chloroplastic	551	15180	8	6
	IPI00516813	LHCA1 Chlorophyll a-b binding protein 6, chloroplastic	549	25979	13	8
	IPI00549123	AT2G47610 60S ribosomal protein L7a-1	543	29111	13	7
	IPI00517027	GRF6 Isoform 1 of 14-3-3-like protein GF14 lambda	538	27958	12	6
	IPI00538754	ACS acetyl-CoA synthetase, putative / acetate-CoA ligase, putative	538	76684	14	13
	IPI00538374	AT2G24200 Leucine aminopeptidase 1	535	54475	9	7
	IPI00548409	GSTF6 Glutathione S-transferase 1	527	23471	15	8
	IPI00532781	AT5G27850 60S ribosomal protein L18-3	527	20954	12	9
	IPI00530401	PPC2 Phosphoenolpyruvate carboxylase 2	525	109684	21	19
	IPI00521754	AT2G36160 40S ribosomal protein S14-1	523	16247	13	9
	IPI00537075	PTAC5 PTAC5 (PLASTID TRANSCRIPTIONALLY ACTIVE5); heat shock protein binding / unfolded protein binding	522	43992	11	7
	IPI00532008	AT3G11510 40S ribosomal protein S14-2	520	16263	13	9
	IPI00537942	GSA2 Glutamate-1-semialdehyde 2,1-aminomutase 2, chloroplastic	519	50109	10	8
	IPI00531811	- Ubiquitin (Fragment)	519	11598	16	6
	IPI00533598	AT2G41840 40S ribosomal protein S2-3	515	30859	17	10
	IPI00545955	AT5G41670 6-phosphogluconate dehydrogenase family protein	515	53284	16	14
	IPI00545323	ADK1 Isoform 1 of Adenosine kinase 1	515	37812	9	8
	IPI00518946	AT3G60770 40S ribosomal protein S13-1	512	17085	15	9
	IPI00528026	AT2G44120 60S ribosomal protein L7	512	28502	17	14
	IPI00531614	MDAR6 Isoform 1 of Monodehydroascorbate reductase, chloroplastic	512	53269	12	11
	IPI00542973	PHB3 ATPHB3	511	30381	15	11
	IPI00516802	CAC2 Biotin carboxylase, chloroplastic	510	58350	11	10
	IPI00523988	AT1G54010 GDSL esterase/lipase At1g54010	504	43116	10	7
	IPI00524268	DELTA-TIP Aquaporin TIP2-1	502	25011	7	3
	IPI00539339	AT3G04790 ribose 5-phosphate isomerase-related	499	29287	9	6
	IPI00547629	AT3G52580 40S ribosomal protein S14-3	499	16228	12	8
	IPI00518769	GF14 PHI 14-3-3-like protein GF14 phi	498	30175	14	8
	IPI00523547	AT1G78850 curculin-like (mannose-binding) lectin family protein	497	49020	12	11
	IPI00517524	GRF2 14-3-3-like protein GF14 omega	493	29144	14	8
	IPI00543912	AT4G34670 40S ribosomal protein S3a-2	489	29785	9	6
	IPI00532609	AT1G34030;PFL;RPS18C 40S ribosomal protein S18	483	17534	8	5
	IPI00534849	PMDH2 Malate dehydrogenase, glyoxysomal	481	37346	9	6
	IPI00529344	rpl2;RPL2.2;RPL2.1 50S ribosomal protein L2, chloroplastic	480	29846	9	5
	IPI00543773	AT2G20450 60S ribosomal protein L14-1	478	15497	10	7
	IPI00528761	AT3G07110 60S ribosomal protein L13a-1	474	23451	9	5
	IPI00517001	RPT5A 26S protease regulatory subunit 6A homolog A	473	47450	12	10
	IPI00528276	ATPD ATPD (ATP SYNTHASE DELTA-SUBUNIT GENE); hydrogen ion transporting ATP synthase, rotational mechanism / proton-transporting ATPase, rotational mechanism	470	25653	12	9
	IPI00520505	HSP60-2 Chaperonin CPN60-like 1, mitochondrial	470	61939	10	10
	IPI00532440	PSAE-1 Photosystem I reaction center subunit IV A, chloroplastic	468	14958	9	6
	IPI00537053	AT2G27710 60S acidic ribosomal protein P2-2	466	11437	9	5
	IPI00540742	PSBP-1 Isoform 1 of Oxygen-evolving enhancer protein 2-1, chloroplastic	465	28078	8	6
	IPI00546563	FIB2 rRNA 2~-O-methyltransferase fibrillarin 2	464	33632	11	9
	IPI00530258	GSTF7 Glutathione S-transferase 11	463	23583	14	8
	IPI00538115	GRF3 14-3-3-like protein GF14 psi	462	28588	13	8
	IPI00519788	AT5G15520 40S ribosomal protein S19-2	459	15807	11	7
	IPI00546240	ASP2 Aspartate aminotransferase, cytoplasmic isozyme 1	456	44239	13	11
	IPI00527972	MAT3 S-adenosylmethionine synthase 3	456	42471	8	7
	IPI00536778	PIP1B Aquaporin PIP1-2	456	30578	10	4
	IPI00537691	AT4G34450 Coatomer subunit gamma	455	98429	11	10
	IPI00516311	RPS4 30S ribosomal protein S4, chloroplastic	454	23226	13	10
	IPI00525904	FIB1 rRNA 2~-O-methyltransferase fibrillarin 1	454	32809	11	9
	IPI00516217	AT2G19730 60S ribosomal protein L28-1	453	15886	8	5
	IPI00518373	ARFA1F ADP-ribosylation factor A1F	452	20610	8	6
	IPI00530130	HCEF1 Fructose-1,6-bisphosphatase, chloroplastic	450	45134	8	5
	IPI00547533	CDC48 Cell division control protein 48 homolog A	447	89337	13	13
	IPI00544214	AT2G01250 60S ribosomal protein L7-2	446	28153	17	14
	IPI00536399	GRF7 14-3-3-like protein GF14 nu	444	29806	12	7
	IPI00527080	AT3G04920 40S ribosomal protein S24-1	441	15363	8	4
	IPI00524384	AT3G49910 60S ribosomal protein L26-1	440	16934	12	8
	IPI00526529	ATP3 ATP synthase subunit gamma, mitochondrial	440	35426	9	7
	IPI00524343	MDH Malate dehydrogenase, chloroplastic	439	42379	8	7
	IPI00535877	PSAF Photosystem I reaction center subunit III, chloroplastic	437	24158	12	7
	IPI00526682	GLDP2 Glycine dehydrogenase [decarboxylating] 1, mitochondrial	437	113703	9	8
	IPI00518377	VDAC3 Mitochondrial outer membrane protein porin 2	437	29193	8	6
	IPI00521033	MEE5 MEE5 (MATERNAL EFFECT EMBRYO ARREST 5); GTP binding / GTPase/ translation elongation factor/ translation factor, nucleic acid binding	435	110372	10	10
	IPI00520908	CAT1 Catalase-1	435	56726	14	8
	IPI00530995	PETC Isoform 2 of Cytochrome b6-f complex iron-sulfur subunit, chloroplastic	433	22518	6	3
	IPI00530233	ALDH11A3 NADP-dependent glyceraldehyde-3-phosphate dehydrogenase	429	53026	11	7
	IPI00521970	GLT1 Glutamate synthase 1 [NADH], chloroplastic	428	241745	14	12
	IPI00536453	PSAH2 Photosystem I reaction center subunit VI-2, chloroplastic	427	15264	8	6
	IPI00534338	AT5G15200 40S ribosomal protein S9-1	427	23022	20	12
	IPI00540594	AT5G27770 60S ribosomal protein L22-3	425	14038	10	8
	IPI00538615	RPS5B 40S ribosomal protein S5-1	423	22976	10	8
	IPI00542509	AT5G61170 40S ribosomal protein S19-3	422	15687	10	8
	IPI00545483	AT5G19760 dicarboxylate/tricarboxylate carrier	421	31891	9	7
	IPI00538666	RPT2a 26S proteasome regulatory subunit 4 homolog A	421	49339	11	11
	IPI00546577	AT3G05560 60S ribosomal protein L22-2	420	14009	10	8
	IPI00530400	CaS Calcium sensing receptor, chloroplastic	417	41260	9	6
	IPI00521214	NDPK1 NDPK1; ATP binding / nucleoside diphosphate kinase	416	18802	9	6
	IPI00535478	GSTF10 Glutathione S-transferase ERD13	416	24215	8	8
	IPI00655471	GSTU19 ATGSTU19 (GLUTATHIONE S-TRANSFERASE TAU 19); glutathione binding / glutathione transferase	415	25634	12	9
	IPI00528143	RPL18 60S ribosomal protein L18-2	414	20913	8	7
	IPI00538721	AT1G27400 60S ribosomal protein L17-1	411	19885	10	7
	IPI00529643	RPL23AB 60S ribosomal protein L23a-2	408	17385	11	8
	IPI00536631	LINC4 Putative nuclear matrix constituent protein 1-like protein	404	121148	10	9
	IPI00533552	SDH1-1 Succinate dehydrogenase [ubiquinone] flavoprotein subunit 1, mitochondrial	404	69612	7	5
	IPI00546269	RPS5A 40S ribosomal protein S5-2	403	22907	11	8
	IPI00534480	CARB CARB (CARBAMOYL PHOSPHATE SYNTHETASE B); ATP binding / carbamoyl-phosphate synthase/ catalytic	403	129874	10	10
	IPI00518049	APA1 aspartyl protease family protein	402	54579	7	5
	IPI00546571	PME3 Pectinesterase/pectinesterase inhibitor 3	397	64216	6	6
	IPI00518644	APS1 ATP sulfurylase 1, chloroplastic	397	51427	9	7
	IPI00525835	GRF8 Isoform 1 of 14-3-3-like protein GF14 kappa	395	28011	10	5
	IPI00532626	LHCB3 Light-harvesting chlorophyll B-binding protein 3	395	28688	9	5
	IPI00542856	MPPalpha Probable mitochondrial-processing peptidase subunit alpha-2	395	54019	8	6
	IPI00534598	AT2G21390 Coatomer subunit alpha-2	394	136381	12	12
	IPI00548766	RPT1A 26S protease regulatory subunit 7 homolog A	394	47773	9	8
	IPI00538963	AT5G16130 40S ribosomal protein S7-3	393	22047	11	8
	IPI00530209	HDS HDS (4-HYDROXY-3-METHYLBUT-2-ENYL DIPHOSPHATE SYNTHASE); 4 iron, 4 sulfur cluster binding / 4-hydroxy-3-methylbut-2-en-1-yl diphosphate synthase	392	82204	9	8
	IPI00524759	GER3 Germin-like protein subfamily 3 member 3	388	21822	9	4
	IPI00544242	ELF4-L4 Protein ELF4-LIKE 4	387	12655	5	4
	IPI00545691	AT2G09990 40S ribosomal protein S16-1	386	16621	12	8
	IPI00519731	OASA1 Cysteine synthase	385	52980	9	8
	IPI00543126	LHCA2 LHCA2; chlorophyll binding	384	27737	8	5
	IPI00518869	RPOC2 DNA-directed RNA polymerase subunit beta~~	382	156268	12	12
	IPI00543884	IIL1 3-isopropylmalate dehydratase	380	54979	7	6
	IPI00544396	PBE1 Proteasome subunit beta type-5-A	379	29648	6	4
	IPI00538961	RGP1 UDP-arabinopyranose mutase 1	377	40602	14	9
	IPI00549147	LTA2 LTA2; dihydrolipoyllysine-residue acetyltransferase	376	50049	6	6
	IPI00534336	AT5G18380 40S ribosomal protein S16-3	376	16607	12	8
	IPI00532845	AT1G35680 50S ribosomal protein L21, chloroplastic	375	24024	6	4
	IPI00523179	ASP5 Aspartate aminotransferase, chloroplastic	369	49799	12	11
	IPI00543036	AT3G05060 Probable nucleolar protein 5-2	369	58966	7	5
	IPI00519564	AT3G02360 6-phosphogluconate dehydrogenase family protein	368	53544	9	5
	IPI00546779	AT3G20820 leucine-rich repeat family protein	365	39837	7	7
	IPI00541694	PPC1 Phosphoenolpyruvate carboxylase 1	361	110217	14	14
	IPI00533390	GLU2 Ferredoxin-dependent glutamate synthase 2, chloroplastic	361	177640	9	6
	IPI00531983	AT4G23670 major latex protein-related / MLP-related	360	17507	11	7
	IPI00548350	AT4G26530 fructose-bisphosphate aldolase, putative	359	38270	6	4
	IPI00528352	AT4G31490 Coatomer subunit beta-2	359	106010	10	9
	IPI00546896	PKT3 3-ketoacyl-CoA thiolase 2, peroxisomal	358	48548	7	4
	IPI00548616	PSBQ-2 Oxygen-evolving enhancer protein 3-2, chloroplastic	355	24628	8	7
	IPI00538015	SAC52 60S ribosomal protein L10-1	354	24901	12	9
	IPI00532725	SUS2 SUS2	354	275251	9	9
	IPI00546407	CLPP5 ATP-dependent Clp protease proteolytic subunit 5, chloroplastic	354	32335	9	5
	IPI00543354	SBP2 Selenium-binding protein 2	353	53903	8	5
	IPI00541952	PGY1 60S ribosomal protein L10a-2	352	24409	7	5
	IPI00522229	PSAH-1 Photosystem I reaction center subunit VI-1, chloroplastic	352	15207	8	6
	IPI00538762	VDAC2 VDAC2 (VOLTAGE DEPENDENT ANION CHANNEL 2); voltage-gated anion channel	352	29576	6	5
	IPI00516913	AT2G43030 50S ribosomal protein L3-1, chloroplastic	352	29345	6	5
	IPI00520181	emb1473 50S ribosomal protein L13, chloroplastic	351	26772	8	6
	IPI00526884	AT5G67630 DNA helicase, putative	351	52081	13	10
	IPI00546454	AT4G16720 60S ribosomal protein L15-1	350	24224	8	6
	IPI00520415	APX3 L-ascorbate peroxidase 3, peroxisomal	349	31552	5	5
	IPI00528492	PIP3 Aquaporin PIP2-7	348	29723	3	2
	IPI00517126	CRD1 Magnesium-protoporphyrin IX monomethyl ester [oxidative] cyclase, chloroplastic	347	47600	7	6
	IPI00544081	ATJ3 Chaperone protein dnaJ 3	347	46415	7	5
	IPI00530094	RD21 Cysteine proteinase RD21a	345	50933	7	4
	IPI00517192	PIP1;4 PIP1;4 (PLASMA MEMBRANE INTRINSIC PROTEIN 1;4); water channel	340	23313	7	3
	IPI00532806	mtLPD1 Dihydrolipoyl dehydrogenase 1, mitochondrial	340	53954	9	8
	IPI00526383	AT2G33800 30S ribosomal protein S5, chloroplastic	339	32625	10	6
	IPI00517776	RPOC1 DNA-directed RNA polymerase subunit beta~	339	78533	9	9
	IPI00542953	HXK1 Hexokinase-1	339	53673	8	8
	IPI00545635	PGM3 Probable phosphoglucomutase, cytoplasmic 1	339	63131	7	7
	IPI00528982	AT5G25460 unknown protein	335	39953	9	7
	IPI00534358	FSD1 Superoxide dismutase [Fe], chloroplastic	330	23776	5	4
	IPI00544105	AT1G67430 60S ribosomal protein L17-2	329	19842	9	6
	IPI00543693	scpl25 Serine carboxypeptidase-like 25	328	53367	8	5
	IPI00543481	GDH2 Glutamate dehydrogenase 2	328	44671	7	6
	IPI00541079	EMB2753 EMB2753 (EMBRYO DEFECTIVE 2753); binding	325	102082	10	8
	IPI00528189	EMB1467 EMB1467 (embryo defective 1467); NADH dehydrogenase (ubiquinone)/ NADH dehydrogenase/ electron carrier/ iron-sulfur cluster binding / oxidoreductase/ oxidoreductase, acting on NADH or NADPH	324	81130	10	9
	IPI00548989	NOP56 NOP56	323	58636	11	8
	IPI00531336	AT1G45000 26S protease regulatory subunit S10B homolog B	323	44727	6	5
	IPI00519014	EMB2107 EMB2107	322	50805	8	7
	IPI00530817	CHLI1 Magnesium-chelatase subunit chlI, chloroplastic	320	46241	8	5
	IPI00519475	ACLB-1 ATP-citrate synthase beta chain protein 1	320	65772	8	7
	IPI00524027	SHD Endoplasmin homolog	319	94146	8	7
	IPI00542591	TLP18.3 UPF0603 protein At1g54780, chloroplastic	319	31120	9	6
	IPI00531991	RACK1B_AT Guanine nucleotide-binding protein subunit beta-like protein B	317	35778	9	8
	IPI00539516	MYBC1 myb family transcription factor	317	27537	8	5
	IPI00533044	PGM2 Probable phosphoglucomutase, cytoplasmic 2	316	63442	6	6
	IPI00530988	EDA9 EDA9 (embryo sac development arrest 9); ATP binding	315	63286	7	7
	IPI00547030	PREP1 Presequence protease 1, chloroplastic/mitochondrial	315	120939	9	9
	IPI00533633	SCO1 SCO1 (SNOWY COTYLEDON 1); ATP binding / translation elongation factor/ translation factor, nucleic acid binding	314	86003	9	8
	IPI00516381	AT3G29410 Terpenoid synthase 25	312	70180	9	9
	IPI00544413	PETB Cytochrome b6	311	24137	6	3
	IPI00516486	TIP2 Aquaporin TIP1-2	311	25832	3	1
	IPI00527903	AT3G44690 unknown protein	310	137875	9	8
	IPI00530419	ACO1 Aconitate hydratase 1	310	98090	8	8
	IPI00532582	PSBQA Isoform 2 of Oxygen-evolving enhancer protein 3-1, chloroplastic	310	23781	7	6
	IPI00544889	GAMMA CA2 GAMMA CA2 (GAMMA CARBONIC ANHYDRASE 2); carbonate dehydratase	309	30047	6	6
	IPI00527514	HOT5 Alcohol dehydrogenase class-3	309	40673	7	6
	IPI00528096	AT2G27720 60S acidic ribosomal protein P2-1	309	11445	7	4
	IPI00530138	AT5G20000 26S protease regulatory subunit 8 homolog B	307	47127	6	4
	IPI00544447	IMD3 3-isopropylmalate dehydrogenase 1, chloroplastic	307	43820	9	5
	IPI00534572	PKP-ALPHA PKP-ALPHA; pyruvate kinase	307	65090	7	5
	IPI00524234	AT5G28060 40S ribosomal protein S24-2	306	15410	6	3
	IPI00543590	ACO3 Aconitate hydratase 2, mitochondrial	306	108133	6	6
	IPI00519853	RPL4 50S ribosomal protein L4, chloroplastic	304	30540	6	6
	IPI00533374	WSIP2 Isoform 1 of Topless-related protein 4	303	124026	12	11
	IPI00525264	C4H Trans-cinnamate 4-monooxygenase	300	57756	11	7
	IPI00528647	AT5G19510 Elongation factor 1-beta 2	300	24186	7	5
	IPI00532772	GSR2 Glutamine synthetase cytosolic isozyme 1-2	300	39183	13	7
	IPI00538194	AT2G44060 late embryogenesis abundant family protein / LEA family protein	299	36014	5	4
	IPI00518081	CR88 CR88; ATP binding	298	88202	10	8
	IPI00531671	SAG24 60S ribosomal protein L10-3	297	24913	10	7
	IPI00521413	AT4G01310 50S ribosomal protein L5, chloroplastic	296	28326	8	6
	IPI00538191	AT2G32730 26S proteasome regulatory subunit, putative	295	108909	8	7
	IPI00529380	GSA1 Glutamate-1-semialdehyde 2,1-aminomutase 1, chloroplastic	295	50337	6	5
	IPI00532023	ASP3 Aspartate aminotransferase, chloroplastic	294	48923	9	8
	IPI00540037	HEME2 Uroporphyrinogen decarboxylase 2, chloroplastic	292	43553	5	5
	IPI00532482	PIP2A Aquaporin PIP2-1	290	30455	7	4
	IPI00547100	AT5G11420 unknown protein	290	39615	9	7
	IPI00518866	RAB8A Ras-related protein RABE1c	289	23820	7	6
	IPI00533476	NIR1 Ferredoxin--nitrite reductase, chloroplastic	289	65464	9	8
	IPI00539833	FTSZ2-1 Cell division protein ftsZ homolog 2-1, chloroplastic	287	50690	5	5
	IPI00528095	AT1G62020 Coatomer subunit alpha-1	285	136480	9	9
	IPI00529037	AT3G42050 V-type proton ATPase subunit H	285	50253	10	7
	IPI00521247	HTB9 Histone H2B.6	282	16426	7	4
	IPI00548475	AT2G34480 60S ribosomal protein L18a-2	281	21293	13	9
	IPI00538502	MAB1 Pyruvate dehydrogenase E1 component subunit beta, mitochondrial	281	39151	5	4
	IPI00537354	CPN20 20 kDa chaperonin, chloroplastic	279	26785	5	4
	IPI00540464	EMB3003 F12K21.24	279	48490	7	4
	IPI00540904	THFS Formate--tetrahydrofolate ligase	279	67759	8	6
	IPI00530035	AT3G03960 chaperonin, putative	278	58902	7	7
	IPI00542179	FBR12 Eukaryotic translation initiation factor 5A-2	278	17129	3	2
	IPI00522851	AT3G63490 50S ribosomal protein L1, chloroplastic	278	37609	10	6
	IPI00516966	AT5G41520 40S ribosomal protein S10-2	275	19721	7	5
	IPI00536187	AT5G10160 beta-hydroxyacyl-ACP dehydratase, putative	275	24108	8	7
	IPI00536932	GME GDP-mannose 3,5-epimerase	274	42731	6	5
	IPI00534442	GAD2 Glutamate decarboxylase 2	273	56105	5	5
	IPI00535936	AT5G63200 tetratricopeptide repeat (TPR)-containing protein	272	71022	7	6
	IPI00540173	GSTU20 Glutathione S-transferase TAU20	271	24991	9	5
	IPI00530001	GRF5 14-3-3-like protein GF14 upsilon	270	30163	10	7
	IPI00518439	AT1G21780 BTB/POZ domain-containing protein At1g21780	270	37654	5	2
	IPI00527702	AT4G24830 Argininosuccinate synthase, chloroplastic	270	53812	5	3
	IPI00529785	APE2 APE2 (ACCLIMATION OF PHOTOSYNTHESIS TO ENVIRONMENT 2); antiporter/ triose-phosphate transmembrane transporter	268	45208	7	4
	IPI00541353	AT5G13510 50S ribosomal protein L10, chloroplastic	267	24720	5	4
	IPI00535189	AT5G02960 40S ribosomal protein S23-2	266	15726	7	4
	IPI00540997	PIP1A Aquaporin PIP1-1	265	30669	7	3
	IPI00548463	AT1G70600 60S ribosomal protein L27a-3	264	16445	9	4
	IPI00520987	PSBE Cytochrome b559 subunit alpha	264	9381	4	3
	IPI00541286	EMB1080 40S ribosomal protein S11-1	263	17946	10	7
	IPI00537168	AT5G45775;RPL16B;AT3G58700 Isoform 1 of 60S ribosomal protein L11-2	262	20848	9	6
	IPI00529948	NAD9 NADH dehydrogenase [ubiquinone] iron-sulfur protein 3	260	22865	4	3
	IPI00938881	AT1G63770 peptidase M1 family protein	260	100503	5	4
	IPI00518504	AT3G15980 Isoform 1 of Coatomer subunit beta~-3	258	102412	8	8
	IPI00523345	ATPQ ATP synthase subunit d, mitochondrial	257	19574	9	7
	IPI00521150	CI51 NADH dehydrogenase [ubiquinone] flavoprotein 1, mitochondrial	257	53415	7	6
	IPI00548920	CLPP4 ATP-dependent Clp protease proteolytic subunit 4, chloroplastic	256	31478	3	2
	IPI00516246	UGE2 UDP-glucose 4-epimerase 3	256	38358	7	7
	IPI00546817	RAB1C Ras-related protein RABD2c	256	22304	5	4
	IPI00520284	AT1G04810 26S proteasome regulatory subunit, putative	254	108798	7	6
	IPI00525100	RHM3 Probable rhamnose biosynthetic enzyme 3	252	74867	4	3
	IPI00523281	TPR2 Topless-related protein 2	251	124681	10	10
	IPI00521820	TIF3B1 Eukaryotic translation initiation factor 3 subunit B	251	81824	6	6
	IPI00520967	RGP2 UDP-arabinopyranose mutase 2	251	40864	10	7
	IPI00538958	DGL1 Dolichyl-di-phosphooligosaccharide-protein glycotransferase (Oligosaccharyltransferase)-like	251	49203	5	5
	IPI00534136	AT5G20890 chaperonin, putative	250	57250	7	6
	IPI00538817	AT5G65220 50S ribosomal protein L29, chloroplastic	247	19365	4	3
	IPI00522443	RPL24A 60S ribosomal protein L24-1	247	18838	5	4
	IPI00542361	mtHsc70-1 mtHsc70-1 (mitochondrial heat shock protein 70-1); ATP binding	247	73030	8	7
	IPI00516728	GAPCP-1 GAPCP-1 (GLYCERALDEHYDE-3-PHOSPHATE DEHYDROGENASE OF PLASTID 1); NAD or NADH binding / binding / catalytic/ glyceraldehyde-3-phosphate dehydrogenase (phosphorylating)/ glyceraldehyde-3-phosphate dehydrogenase	246	44803	6	3
	IPI00543098	PBRP ATPBRP (PLANT-SPECIFIC TFIIB-RELATED PROTEIN); RNA polymerase II transcription factor/ rDNA binding	246	55637	6	6
	IPI00520982	AT4G24820 Probable 26S proteasome non-ATPase regulatory subunit 6	246	44254	7	6
	IPI00547002	POR C Protochlorophyllide reductase C, chloroplastic	245	43856	6	3
	IPI00540937	AT5G47690 binding	245	181097	7	7
	IPI00517911	AT4G25740 40S ribosomal protein S10-1	244	19435	7	4
	IPI00516738	RPS9 30S ribosomal protein S9, chloroplastic	244	22563	4	4
	IPI00529251	MAC3A Pre-mRNA-processing factor 19 homolog 1	244	56831	5	4
	IPI00516766	PHT3;1 mitochondrial phosphate transporter	243	40064	7	7
	IPI00516646	CSP41A Uncharacterized protein At3g63140, chloroplastic	243	43903	5	4
	IPI00527602	TCP-1 T-complex protein 1 subunit alpha	242	59192	5	5
	IPI00528285	EMB2719 Probable 26S proteasome non-ATPase regulatory subunit 3a	242	55548	6	6
	IPI00530126	AT3G18190 chaperonin, putative	242	57739	7	6
	IPI00527924	emb2394 50S ribosomal protein L6, chloroplastic	241	24690	3	2
	IPI00518863	AT5G44020 acid phosphatase class B family protein	240	31037	5	5
	IPI00541863	XYL1 Alpha-xylosidase	240	102333	8	7
	IPI00548978	ATPRX Q Peroxiredoxin Q, chloroplastic	240	23663	4	3
	IPI00528946	AT4G15000 60S ribosomal protein L27-3	240	15598	5	5
	IPI00531013	AT1G76010 nucleic acid binding	239	37360	6	6
	IPI00938681	AT3G08943 binding / protein transporter	239	96339	5	4
	IPI00538977	CPSRP54 Signal recognition particle 54 kDa protein, chloroplastic	238	61193	7	5
	IPI00523104	TRX3 Thioredoxin H3	236	13101	7	5
	IPI00529898	MGP1 unknown protein	236	25144	5	5
	IPI00534558	RABA1c Ras-related protein RABA1c	234	23855	5	5
	IPI00541933	CCR2 CCR2 (COLD, CIRCADIAN RHYTHM, AND RNA BINDING 2); RNA binding / double-stranded DNA binding / single-stranded DNA binding	234	15539	4	4
	IPI00518009	AT4G26910 Isoform 2 of Dihydrolipoyllysine-residue succinyltransferase component of 2-oxoglutarate dehydrogenase complex 2, mitochondrial	234	49957	5	4
	IPI00521125	PHB2 ATPHB2	233	24881	4	4
	IPI00539561	CNX1 Calnexin homolog 1	233	60448	6	5
	IPI00536876	AT2G20360 NADH dehydrogenase [ubiquinone] 1 alpha subcomplex subunit 9, mitochondrial	232	43908	7	5
	IPI00536091	AT1G22410 2-dehydro-3-deoxyphosphoheptonate aldolase, putative / 3-deoxy-D-arabino-heptulosonate 7-phosphate synthase, putative / DAHP synthetase, putative	232	58290	2	2
	IPI00525905	NSP1 Nitrile-specifier protein 1	231	51638	6	6
	IPI00546886	PSAG Photosystem I reaction center subunit V, chloroplastic	231	17075	6	4
	IPI00538915	AT3G13930 Dihydrolipoyllysine-residue acetyltransferase component 2 of pyruvate dehydrogenase complex, mitochondrial	230	58431	6	5
	IPI00528468	AT3G28715 V-type proton ATPase subunit d2	229	40761	5	3
	IPI00524641	TIM Triosephosphate isomerase, chloroplastic	229	33325	6	4
	IPI00529374	OASB Cysteine synthase, chloroplastic/chromoplastic	229	41630	5	5
	IPI00528207	NADP-ME2 ATNADP-ME2 (NADP-malic enzyme 2); malate dehydrogenase (oxaloacetate-decarboxylating) (NADP+)/ malic enzyme/ oxidoreductase, acting on NADH or NADPH, NAD or NADP as acceptor	227	64372	5	5
	IPI00521771	AT3G22230 60S ribosomal protein L27-2	226	15605	4	4
	IPI00538538	NDHH NAD(P)H-quinone oxidoreductase subunit H, chloroplastic	224	45473	7	7
	IPI00549006	DET3 V-type proton ATPase subunit C	224	42593	6	5
	IPI00534999	PDX1.1 Pyridoxal biosynthesis protein PDX1.1	223	32841	3	3
	IPI00525982	AT1G01320 tetratricopeptide repeat (TPR)-containing protein	223	198651	6	6
	IPI00517864	APT1 Isoform 2 of Adenine phosphoribosyltransferase 1, chloroplastic	222	19727	3	3
	IPI00534146	CLPP6 ATP-dependent Clp protease proteolytic subunit 6, chloroplastic	222	29363	3	2
	IPI00538047	RPN8A Probable 26S proteasome non-ATPase regulatory subunit 7	221	34706	4	2
	IPI00519969	GRF10 GRF10 (GENERAL REGULATORY FACTOR 10); ATP binding / protein binding / protein phosphorylated amino acid binding	220	28550	5	4
	IPI00516649	- Translation initiation factor 3-like protein	220	48615	6	5
	IPI00531702	TCTP Translationally-controlled tumor protein homolog	219	18898	8	6
	IPI00528839	XTH4 Xyloglucan endotransglucosylase/hydrolase protein 4	219	34269	4	4
	IPI00523226	AT3G52150 Putative uncharacterized protein F4F15.260	219	59745	4	4
	IPI00518189	sks5 sks5 (SKU5 Similar 5); copper ion binding / oxidoreductase	218	60003	7	6
	IPI00535863	RPL9 50S ribosomal protein L9, chloroplastic	218	22120	5	5
	IPI00542017	AER NADP-dependent alkenal double bond reductase P1	216	38109	6	4
	IPI00533304	HDA6 Histone deacetylase 6	215	52618	7	5
	IPI00544942	LPD1 LPD1 (LIPOAMIDE DEHYDROGENASE 1); dihydrolipoyl dehydrogenase	214	60719	6	6
	IPI00533310	AT1G48830 40S ribosomal protein S7-1	214	21909	6	5
	IPI00539817	AGP31 AGP31	214	38464	6	5
	IPI00535973	AT2G05920 subtilase family protein	212	79965	5	4
	IPI00518390	NAD7 NADH dehydrogenase [ubiquinone] iron-sulfur protein 2	211	44933	6	5
	IPI00538987	AT5G53480 importin beta-2, putative	211	96197	5	4
	IPI00534404	AT3G15190 30S ribosomal protein S20, chloroplastic	210	21813	4	4
	IPI00524780	PAD2 Proteasome subunit alpha type-7-B	210	27307	3	3
	IPI00525048	HOL1 Isoform 2 of Thiocyanate methyltransferase 1	210	25273	3	2
	IPI00527877	AT3G47800 aldose 1-epimerase family protein	209	39689	5	5
	IPI00534812	AT5G39570 Uncharacterized protein At5g39570	209	43500	7	5
	IPI00546385	RPE RPE; catalytic/ ribulose-phosphate 3-epimerase	209	29990	3	2
	IPI00520872	AT3G04840 40S ribosomal protein S3a-1	208	29832	7	6
	IPI00542532	MLP423 MLP-like protein 423	208	17044	5	5
	IPI00519778	AT3G52990 pyruvate kinase, putative	208	57459	7	5
	IPI00540216	CAC3 Acetyl-coenzyme A carboxylase carboxyl transferase subunit alpha, chloroplastic	207	85253	8	7
	IPI00524965	AT4G39200 40S ribosomal protein S25-4	206	12046	3	3
	IPI00540225	ROC1 Peptidyl-prolyl cis-trans isomerase CYP18-3	205	18361	4	2
	IPI00529246	SSR16 SSR16 (SMALL SUBUNIT RIBOSOMAL PROTEIN 16); structural constituent of ribosome	204	12691	4	3
	IPI00533218	AT1G29250 nucleic acid binding	204	14564	2	2
	IPI00537614	GRP2 GRP2 (GLYCINE RICH PROTEIN 2); double-stranded DNA binding / mRNA binding / nucleic acid binding / single-stranded DNA binding	203	19141	2	1
	IPI00531735	RPS11 30S ribosomal protein S11, chloroplastic	203	15014	5	4
	IPI00760320	RBP31 Isoform 2 of 31 kDa ribonucleoprotein, chloroplastic	202	34380	6	4
	IPI00531595	RPS15 30S ribosomal protein S15, chloroplastic	202	10712	7	5
	IPI00542315	AT4G23680 major latex protein-related / MLP-related	201	17463	3	3
	IPI00541860	FdC1 ferredoxin family protein	201	20364	3	3
	IPI00521273	AT5G13780 GCN5-related N-acetyltransferase, putative	200	21701	4	4
	IPI00540791	DL1 Isoform 1 of Dynamin-related protein 1A	200	68130	19	3
	IPI00516758	RPL14 50S ribosomal protein L14, chloroplastic	199	13573	6	5
	IPI00528669	AT5G20950 glycosyl hydrolase family 3 protein	199	67883	7	7
	IPI00529157	MAC3B Pre-mRNA-processing factor 19 homolog 2	199	56693	5	4
	IPI00542574	AT1G64050 unknown protein	198	72857	3	3
	IPI00527830	UGP1 Probable UTP--glucose-1-phosphate uridylyltransferase 2	197	51706	7	7
	IPI00535689	RPL22 50S ribosomal protein L22, chloroplastic	196	18575	4	3
	IPI00529697	AT5G59850;RPS15A 40S ribosomal protein S15a-1	195	14795	8	6
	IPI00521242	NDPK3 Nucleoside diphosphate kinase III, chloroplastic/mitochondrial	192	25718	4	3
	IPI00517223	BGLU24 Beta-glucosidase 24	191	60995	10	5
	IPI00531992	ACAT2 Isoform 1 of Acetyl-CoA acetyltransferase, cytosolic 1	191	41385	4	4
	IPI00538064	ATP5 ATP synthase subunit O, mitochondrial	188	26305	5	4
	IPI00532114	AT3G09500 60S ribosomal protein L35-1	188	14276	6	4
	IPI00544876	SBPASE Sedoheptulose-1,7-bisphosphatase, chloroplastic	187	42388	5	4
	IPI00527352	MOD1 MOD1 (MOSAIC DEATH 1); enoyl-[acyl-carrier-protein] reductase (NADH)/ enoyl-[acyl-carrier-protein] reductase/ oxidoreductase	187	41188	3	3
	IPI00535943	AT5G14320 30S ribosomal protein S13, chloroplastic	186	19084	5	5
	IPI00529692	APX4 Thylakoid lumenal 29 kDa protein, chloroplastic	186	37911	3	3
	IPI00521845	MTHSC70-2 MTHSC70-2 (MITOCHONDRIAL HSP70 2); ATP binding	186	72946	6	5
	IPI00533679	HTA7 Probable histone H2A.5	186	15899	4	3
	IPI00517825	AT1G16880 uridylyltransferase-related	186	31275	3	2
	IPI00530539	DIT2.1 DIT2.1 (DICARBOXYLATE TRANSPORT 2.1); oxoglutarate:malate antiporter	186	59953	5	3
	IPI00527964	AT3G02530 TCP-1 chaperonin-like protein	185	59372	4	4
	IPI00545279	BOU Mitochondrial carnitine/acylcarnitine carrier-like protein	185	31003	5	5
	IPI00533300	emb2386 60S ribosomal protein L19-1	184	24591	7	4
	IPI00528981	AT1G12310 Probable calcium-binding protein CML13	184	16506	3	3
	IPI00519283	mtLPD2 Isoform 1 of Dihydrolipoyl dehydrogenase 2, mitochondrial	184	53952	6	6
	IPI00522866	BCA4 carbonic anhydrase, putative / carbonate dehydratase, putative	184	28394	3	3
	IPI00530804	EDD1 Isoform 1 of Glycyl-tRNA synthetase 2, chloroplastic/mitochondrial	183	119698	4	4
	IPI00516239	HSP91 HSP91; ATP binding	183	91692	5	5
	IPI00541878	AT3G09980 unknown protein	182	20575	9	6
	IPI00523359	MTO2 Threonine synthase 1, chloroplastic	182	57740	7	6
	IPI00527199	AT3G45030;AT5G62300 40S ribosomal protein S20-1	182	13870	4	3
	IPI00531132	PSRP5 50S ribosomal protein 5, chloroplastic	181	16351	3	2
	IPI00524217	ANNAT4 Annexin D4	181	36199	1	1
	IPI00542876	OMT1 Quercetin 3-O-methyltransferase 1	180	39592	5	4
	IPI00531946	ENH1 ENH1 (enhancer of sos3-1); electron carrier/ metal ion binding / protein binding	180	28441	2	2
	IPI00545949	AT3G48990 AMP-dependent synthetase and ligase family protein	179	55510	5	5
	IPI00548609	RPL27 50S ribosomal protein L27, chloroplastic	179	21724	4	4
	IPI00535542	RAN2 GTP-binding nuclear protein Ran-2	178	25047	4	4
	IPI00525451	HAP6 HAP6 (HAPLESS 6); dolichyl-diphosphooligosaccharide-protein glycotransferase	178	74622	4	4
	IPI00535530	KAB1 KAB1 (POTASSIUM CHANNEL BETA SUBUNIT); oxidoreductase/ potassium channel	177	36516	3	2
	IPI00539838	PSB29 Protein THYLAKOID FORMATION 1, chloroplastic	176	33775	4	4
	IPI00527081	AT2G01140 Probable fructose-bisphosphate aldolase 3, chloroplastic	175	42301	5	3
	IPI00540246	AT2G37220 Ribonucleoprotein At2g37220, chloroplastic	174	30699	4	3
	IPI00522326	AT2G05220 40S ribosomal protein S17-2	173	15941	5	4
	IPI00528480	AT2G34590 transketolase family protein	172	43987	2	1
	IPI00525678	AT1G57660;AT1G57860 60S ribosomal protein L21-2	172	18697	8	7
	IPI00539118	AT5G14030 translocon-associated protein beta (TRAPB) family protein	172	21091	2	2
	IPI00519891	AT3G52500 aspartyl protease family protein	172	50973	4	4
	IPI00547948	DWF1 Delta(24)-sterol reductase	172	65352	5	4
	IPI00542443	RPN10 26S proteasome non-ATPase regulatory subunit 4	172	40732	3	2
	IPI00520061	AT3G42170 DNA binding	172	78764	4	4
	IPI00532187	AT4G32470 ubiquinol-cytochrome C reductase complex 14 kDa protein, putative	171	14518	5	4
	IPI00524237	AT3G47370 40S ribosomal protein S20-2	171	13684	4	3
	IPI00533281	PTAC3 T6K12.12 protein	170	103054	3	3
	IPI00539157	AT4G25550 protein binding	170	22815	3	2
	IPI00539251	ASP1 Aspartate aminotransferase, mitochondrial	169	47727	4	4
	IPI00526971	AT1G75990 Probable 26S proteasome non-ATPase regulatory subunit 3b	169	55557	4	4
	IPI00542793	TOM22-V Mitochondrial import receptor subunit TOM22 homolog 2	169	10372	2	2
	IPI00544335	AT5G47930 40S ribosomal protein S27-3	168	9484	3	2
	IPI00520920	SAR2 GTP-binding protein SAR1A	168	22016	3	3
	IPI00533995	PBA1 Proteasome subunit beta type-6	168	25136	3	3
	IPI00530621	DHAR1 Isoform 1 of Glutathione S-transferase DHAR1, mitochondrial	167	23626	4	4
	IPI00532138	HEMC Porphobilinogen deaminase, chloroplastic	167	41017	4	4
	IPI00518170	AT1G30630 Coatomer subunit epsilon-1	167	32581	5	3
	IPI00516669	CLP2 ATP-dependent Clp protease proteolytic subunit-related protein 2, chloroplastic	167	31189	4	4
	IPI00524837	PRPL11 50S ribosomal protein L11, chloroplastic	167	23134	3	3
	IPI00540521	CAD9 Isoform 1 of Probable cinnamyl alcohol dehydrogenase 9	166	38909	4	3
	IPI00526726	AT3G02560 40S ribosomal protein S7-2	165	22182	5	4
	IPI00522016	BOP2 Regulatory protein NPR5	165	53967	3	3
	IPI00523748	AT5G07030 aspartic-type endopeptidase	164	48663	5	4
	IPI00545622	PEX5 Peroxisome biogenesis protein 5	164	80861	3	3
	IPI00520863	AT2G19490 DNA repair protein recA homolog 3, mitochondrial	163	46131	4	3
	IPI00518983	AT3G63490 ribosomal protein L1 family protein	163	31627	6	4
	IPI00537976	MLP43 MLP-like protein 43	163	17878	2	2
	IPI00536753	PUR ALPHA-1 Isoform 2 of Transcription factor Pur-alpha 1	162	32082	6	5
	IPI00526151	- Putative uncharacterized protein T13K14.10	162	154079	4	4
	IPI00522785	AT2G40510 40S ribosomal protein S26-2	161	14832	4	3
	IPI00530622	AT2G19940 Probable N-acetyl-gamma-glutamyl-phosphate reductase, chloroplastic	160	44108	4	4
	IPI00518845	AT5G58330 Lactate/malate dehydrogenase family protein	159	48286	3	3
	IPI00534382	ROC5 Peptidyl-prolyl cis-trans isomerase CYP18-4	159	18366	5	4
	IPI00535134	AT1G60095 jacalin lectin family protein	159	59095	4	4
	IPI00522535	EIF3C Eukaryotic translation initiation factor 3 subunit C	159	102884	5	5
	IPI00524788	AT1G04480;emb2171;AT2G33370 F19P19.5 protein	159	16987	4	3
	IPI00543169	GLYR1 GLYR1 (GLYOXYLATE REDUCTASE 1); 3-hydroxybutyrate dehydrogenase/ phosphogluconate dehydrogenase	158	30672	3	3
	IPI00531026	AT1G30230 Elongation factor 1-delta 1	158	25117	5	4
	IPI00532236	PPOX PPOX; protoporphyrinogen oxidase	157	54094	4	3
	IPI00535397	AT5G23900 60S ribosomal protein L13-3	157	23471	7	4
	IPI00548998	RPL16 50S ribosomal protein L16, chloroplastic	157	15284	4	3
	IPI00523656	AT5G55220 trigger factor type chaperone family protein	157	61695	5	5
	IPI00534631	MTO1 Cystathionine gamma-synthase, chloroplastic	156	59881	3	3
	IPI00532701	OEP16-1 ATOEP16-1 (OUTER PLASTID ENVELOPE PROTEIN 16-1); P-P-bond-hydrolysis-driven protein transmembrane transporter/ protein transporter	155	15472	4	4
	IPI00526629	AT2G39390 60S ribosomal protein L35-2	155	14222	5	4
	IPI00539771	AT4G29410 60S ribosomal protein L28-2	154	15901	4	3
	IPI00524294	ASN2 ASN2 (ASPARAGINE SYNTHETASE 2); asparagine synthase	154	65117	7	7
	IPI00538906	GAMMA CAL1 Uncharacterized protein At5g63510, mitochondrial	153	27552	3	3
	IPI00531713	AT5G55070 Dihydrolipoyllysine-residue succinyltransferase component of 2-oxoglutarate dehydrogenase complex 1, mitochondrial	152	50102	5	5
	IPI00525994	AT5G47190 50S ribosomal protein L19-2, chloroplastic	152	25453	3	2
	IPI00518744	SKS6 SKS6 (SKU5-SIMILAR 6); pectinesterase	152	60540	3	2
	IPI00545086	AT5G40810 cytochrome c1, putative	152	33669	4	4
	IPI00547610	PSAN Isoform 1 of Photosystem I reaction center subunit N, chloroplastic	151	18417	2	1
	IPI00544875	MTHFR1 Isoform 1 of Methylenetetrahydrofolate reductase 1	150	66246	4	4
	IPI00541951	TUF V-type proton ATPase subunit E1	149	26044	6	5
	IPI00543486	AT1G09620 ATP binding / aminoacyl-tRNA ligase/ leucine-tRNA ligase/ nucleotide binding	149	123372	3	3
	IPI00524559	CHLM CHLM (magnesium-protoporphyrin IX methyltransferase); magnesium protoporphyrin IX methyltransferase	149	33775	4	3
	IPI00522358	AT2G01970 endomembrane protein 70, putative	148	68005	5	3
	IPI00525984	AT2G22230 beta-hydroxyacyl-ACP dehydratase, putative	147	24226	4	4
	IPI00528368	AT1G29880 Isoform Mitochondrial of Glycyl-tRNA synthetase 1, mitochondrial	146	81892	5	5
	IPI00519790	J2 Chaperone protein dnaJ 2	145	46409	5	3
	IPI00541725	emb2726 emb2726 (embryo defective 2726); RNA binding / translation elongation factor	144	103718	4	4
	IPI00534241	IMPA-2 IMPA-2 (IMPORTIN ALPHA ISOFORM 2); binding / protein transporter	144	58870	3	3
	IPI00538456	JR1 Myrosinase-binding protein-like At3g16470	144	48467	4	4
	IPI00542636	MIND Putative septum site-determining protein minD homolog, chloroplastic	143	35668	2	2
	IPI00549138	FLA8 Fasciclin-like arabinogalactan protein 8	143	43048	2	2
	IPI00537413	AT1G71500 Rieske (2Fe-2S) domain-containing protein	142	31708	2	2
	IPI00524372	NRPB2 DNA-directed RNA polymerase II subunit RPB2	142	134933	3	3
	IPI00529234	AT4G01150 Uncharacterized protein At4g01150, chloroplastic	142	17686	5	3
	IPI00538845	NAP57 H/ACA ribonucleoprotein complex subunit 4	141	62987	5	4
	IPI00530589	AT3G25660 glutamyl-tRNA(Gln) amidotransferase, putative	141	57145	1	1
	IPI00535798	AT5G13430 ubiquinol-cytochrome C reductase iron-sulfur subunit, mitochondrial, putative / Rieske iron-sulfur protein, putative	141	29589	2	2
	IPI00520624	AT1G09750 chloroplast nucleoid DNA-binding protein-related	141	47631	5	4
	IPI00521134	PRXIIF Peroxiredoxin-2F, mitochondrial	140	21432	2	2
	IPI00518742	AT1G15930 40S ribosomal protein S12-1	140	15367	4	2
	IPI00537155	HEMB1 Delta-aminolevulinic acid dehydratase, chloroplastic	140	46661	3	3
	IPI00519936	TCP14 Transcription factor TCP14	140	52268	3	3
	IPI00531888	AK-HSDH I Bifunctional aspartokinase/homoserine dehydrogenase 1, chloroplastic	140	99341	2	2
	IPI00530201	IDH-V Isocitrate dehydrogenase [NAD] catalytic subunit 5, mitochondrial	140	40599	3	3
	IPI00529181	COX2 Cytochrome c oxidase subunit 2	139	29655	3	3
	IPI00539059	ATCS Isoform 1 of Citrate synthase 4, mitochondrial	139	52749	4	4
	IPI00539905	AT1G20950 Phosphofructokinase family protein	139	67076	2	2
	IPI00528274	ACO2 Aconitate hydratase 3, mitochondrial	138	108413	4	3
	IPI00539437	AT4G40040;AT4G40030;AT5G10980 Histone H3.3	138	15397	4	3
	IPI00532309	AT5G42960 Putative uncharacterized protein (Fragment)	138	23453	3	2
	IPI00538968	CLPP3 ATP-dependent Clp protease proteolytic subunit 3, chloroplastic	137	33903	2	2
	IPI00537023	APL1 Glucose-1-phosphate adenylyltransferase large subunit 1, chloroplastic	137	57638	6	6
	IPI00530807	ACCD Acetyl-coenzyme A carboxylase carboxyl transferase subunit beta, chloroplastic	137	55600	5	5
	IPI00534551	AT1G09310 unknown protein	137	19935	4	4
	IPI00520128	RABA1e Ras-related protein RABA1e	136	24315	4	4
	IPI00517184	AT5G10400;AT5G65360;AT5G10390;AT1G09200;AT3G27360 Histone H3.2	136	15259	5	3
	IPI00544672	EIF3A Eukaryotic translation initiation factor 3 subunit A	135	114229	7	6
	IPI00542810	TAPX L-ascorbate peroxidase T, chloroplastic	135	46064	2	1
	IPI00548397	ATPH ATP synthase subunit c, chloroplastic	135	7971	1	1
	IPI00547640	AT5G64270 splicing factor, putative	134	141361	3	2
	IPI00519417	DXR 1-deoxy-D-xylulose 5-phosphate reductoisomerase, chloroplastic	133	51931	4	4
	IPI00524652	AT3G14990 4-methyl-5(b-hydroxyethyl)-thiazole monophosphate biosynthesis protein, putative	133	41831	3	3
	IPI00538294	DPE2 4-alpha-glucanotransferase DPE2	133	109707	6	5
	IPI00541119	RPL34 60S ribosomal protein L34-2	132	13642	4	3
	IPI00535210	ANNAT2 Annexin D2	132	36244	3	2
	IPI00520773	ROC3 Peptidyl-prolyl cis-trans isomerase CYP19-1	132	18480	4	3
	IPI00522163	PDIL1-1 Protein disulfide isomerase-like 1-1	132	55567	3	3
	IPI00539527	HCF136 Photosystem II stability/assembly factor HCF136, chloroplastic	132	44076	3	3
	IPI00543325	UPP Isoform 2 of Uracil phosphoribosyltransferase, chloroplastic	131	25145	2	2
	IPI00543619	AT1G24360 3-oxoacyl-[acyl-carrier-protein] reductase, chloroplastic	131	33527	2	2
	IPI00519748	GSR 1 Glutamine synthetase cytosolic isozyme 1-1	130	39090	6	3
	IPI00540380	PETD Cytochrome b6-f complex subunit 4	130	17419	2	2
	IPI00518012	CAC1 CAC1 (CHLOROPLASTIC ACETYLCOENZYME A CARBOXYLASE 1); acetyl-CoA carboxylase/ biotin binding	130	26911	2	2
	IPI00538669	AT4G10840 kinesin light chain-related	129	66239	2	1
	IPI00543926	MFP1 MAR-binding filament-like protein 1	129	81923	2	2
	IPI00538901	AMY3 AMY3 (ALPHA-AMYLASE-LIKE 3); alpha-amylase	129	99780	3	3
	IPI00539726	TOC159 Translocase of chloroplast 159, chloroplastic	129	160721	3	3
	IPI00539074	AK-HSDH II Isoform 1 of Bifunctional aspartokinase/homoserine dehydrogenase 2, chloroplastic	129	100187	2	2
	IPI00523842	AT1G29310 P-P-bond-hydrolysis-driven protein transmembrane transporter	129	52035	3	3
	IPI00516767	ACP3 Acyl carrier protein 3, chloroplastic	128	14641	2	1
	IPI00526512	AT3G63460 WD-40 repeat family protein	128	119641	2	2
	IPI00546483	AT3G02630 Acyl-[acyl-carrier-protein] desaturase 5, chloroplastic	128	45274	4	3
	IPI00540073	PBC1 Isoform 2 of Proteasome subunit beta type-3-A	127	22825	2	1
	IPI00539564	AT2G41620 Uncharacterized protein At2g41620	127	96554	25	1
	IPI00545195	THO2 unknown protein	127	205596	2	2
	IPI00547929	AT5G66120 3-dehydroquinate synthase, putative	126	48034	3	3
	IPI00519555	AT1G08360 60S ribosomal protein L10a-1	126	24453	5	4
	IPI00529610	CLPR1 ATP-dependent Clp protease proteolytic subunit-related protein 1, chloroplastic	126	42600	5	5
	IPI00529020	AT4G02930 Elongation factor Tu, mitochondrial	125	49379	3	3
	IPI00534051	NTMC2T4 NTMC2T4; lipid binding	125	55060	2	2
	IPI00524325	PCLPP ATP-dependent Clp protease proteolytic subunit 1	125	22109	1	1
	IPI00517879	ROC4 Peptidyl-prolyl cis-trans isomerase CYP20-3, chloroplastic	125	28190	4	2
	IPI00520351	PEN3 ABC transporter G family member 36	125	164975	5	5
	IPI00516681	AT2G37190 60S ribosomal protein L12-1	124	17931	3	3
	IPI00532969	HTA6 Probable histone H2A.7	124	15956	3	2
	IPI00536188	GSH1 Glutamate--cysteine ligase, chloroplastic	123	58525	5	5
	IPI00529601	AT4G19006 26S proteasome regulatory subunit, putative	123	43993	4	4
	IPI00521527	ALDH7B4 Aldehyde dehydrogenase family 7 member B4	122	54174	3	3
	IPI00536856	AT3G61820 aspartyl protease family protein	122	51429	3	3
	IPI00517529	AT4G02450 T14P8.5	122	27925	2	2
	IPI00537246	AT1G08480 unknown protein	122	15803	2	2
	IPI00542639	ORF25 ATP synthase protein MI25	122	21679	3	3
	IPI00518334	sks4 sks4 (SKU5 Similar 4); copper ion binding / oxidoreductase	121	60418	4	4
	IPI00543328	GDI2 ATGDI2 (RAB GDP DISSOCIATION INHIBITOR 2); RAB GDP-dissociation inhibitor	121	49507	4	4
	IPI00527415	VMA10 V-type proton ATPase subunit G1	120	12389	1	1
	IPI00543374	SBP1 Selenium-binding protein 1	120	54023	3	3
	IPI00524385	HEME1 Isoform 2 of Uroporphyrinogen decarboxylase 1, chloroplastic	120	38244	2	2
	IPI00533639	AT3G53890 40S ribosomal protein S21-1	120	9068	1	1
	IPI00526843	PGM Phosphoglucomutase, chloroplastic	120	67946	3	3
	IPI00516448	AT4G11380 Beta-adaptin-like protein B	120	99309	3	2
	IPI00537286	RPS15 40S ribosomal protein S15-1	119	17118	4	3
	IPI00525202	MC4 Metacaspase-4	119	45455	2	1
	IPI00540051	RPL12-C 50S ribosomal protein L12-3, chloroplastic	119	19671	3	3
	IPI00522268	AT2G27730 Uncharacterized protein At2g27730, mitochondrial	118	11940	1	1
	IPI00532169	AT5G25754;AT5G25757 unknown protein	118	60144	5	5
	IPI00526124	AT5G51970 sorbitol dehydrogenase, putative / L-iditol 2-dehydrogenase, putative	118	39230	4	4
	IPI00531663	AT2G07785 NADH-ubiquinone oxidoreductase chain 1	117	35976	2	1
	IPI00531568	AT2G10940 protease inhibitor/seed storage/lipid transfer protein (LTP) family protein	117	29629	2	1
	IPI00518329	SFGH S-formylglutathione hydrolase	117	31635	3	3
	IPI00534882	AT5G52840 Probable NADH dehydrogenase [ubiquinone] 1 alpha subcomplex subunit 5, mitochondrial	117	19167	4	4
	IPI00517026	AT3G55200;AT3G55220 splicing factor, putative	117	134881	2	2
	IPI00540420	LACS9 Long chain acyl-CoA synthetase 9, chloroplastic	116	76127	3	3
	IPI00545500	SBT1.3 ATSBT1.3 (ARABIDOPSIS THALIANA SUBTILASE 1.3); identical protein binding / serine-type endopeptidase	116	84897	4	3
	IPI00518620	AT3G32980 Peroxidase 32	116	38822	3	3
	IPI00522460	TROL Uncharacterized protein At4g01050, chloroplastic	115	49357	2	2
	IPI00521040	RCI3 Peroxidase 3	115	34884	2	2
	IPI00526642	AT3G54470 Uridine 5~-monophosphate synthase	115	51817	2	2
	IPI00516677	ADSS Adenylosuccinate synthetase, chloroplastic	115	52931	2	2
	IPI00521860	DiT1 DiT1 (dicarboxylate transporter 1); oxoglutarate:malate antiporter	115	59175	5	4
	IPI00517300	CJD1 unknown protein	114	32881	1	1
	IPI00521587	AT5G28500 unknown protein	114	48207	2	2
	IPI00526376	AT5G42390 metalloendopeptidase	113	140519	4	3
	IPI00526133	PAE1 Proteasome subunit alpha type-5-A	113	25931	2	2
	IPI00528227	AT3G27240 cytochrome c1, putative	113	33629	4	4
	IPI00528268	BXL1 Beta-D-xylosidase 1	113	83471	1	1
	IPI00530291	RAB6A Ras-related protein RABH1b	112	23116	3	2
	IPI00519674	AT3G07030 nucleic acid binding	112	42476	1	1
	IPI00541324	THI1 Thiazole biosynthetic enzyme, chloroplastic	111	36641	3	2
	IPI00522986	EIF4A-III DEAD-box ATP-dependent RNA helicase 2	111	45815	2	2
	IPI00530651	AT4G39730 lipid-associated family protein	111	20123	3	3
	IPI00536297	PKP-BETA1 PKP-BETA1 (PLASTIDIC PYRUVATE KINASE BETA SUBUNIT 1); pyruvate kinase	111	63481	3	2
	IPI00517295	- Putative pectinacetylesterase protein	110	38810	2	1
	IPI00537921	RPL15 50S ribosomal protein L15, chloroplastic	110	29689	3	3
	IPI00543712	ADF2 Actin-depolymerizing factor 2	110	15735	3	2
	IPI00525582	PDH-E1 ALPHA T25K16.8	109	75232	5	5
	IPI00543679	CP33 CP33; RNA binding	109	35722	2	2
	IPI00532786	AT1G29670 GDSL esterase/lipase At1g29670	109	39847	2	2
	IPI00547025	RPS2 30S ribosomal protein S2, chloroplastic	109	26887	4	4
	IPI00545939	AT2G42520 DEAD-box ATP-dependent RNA helicase 37	108	67585	2	2
	IPI00529123	SHM3 SHM3 (SERINE HYDROXYMETHYLTRANSFERASE 3); catalytic/ glycine hydroxymethyltransferase/ pyridoxal phosphate binding	108	57946	3	3
	IPI00523107	AT3G60245 60S ribosomal protein L37a-2	108	10234	1	1
	IPI00524802	FRO1 NADH dehydrogenase [ubiquinone] iron-sulfur protein 4, mitochondrial	108	17124	3	2
	IPI00543135	CXE12 Probable carboxylesterase 12	108	35545	2	2
	IPI00517332	Tudor2 tudor domain-containing protein / nuclease family protein	107	107675	3	3
	IPI00534676	CYSC1 CYSC1 (CYSTEINE SYNTHASE C1); L-3-cyanoalanine synthase/ cysteine synthase	107	39902	3	2
	IPI00540580	PSBL Photosystem II reaction center protein L	107	4467	1	1
	IPI00537274	AT2G22170 lipid-associated family protein	107	20117	3	2
	IPI00521338	ATS9 19S proteosome subunit 9	107	47144	3	3
	IPI00517326	ARP9 Isoform 1 of Actin-related protein 9	106	66428	2	2
	IPI00554418	RPS12A;RPS12B;RPS12C 30S ribosomal protein S12, chloroplastic	106	13756	2	2
	IPI00545108	AT4G17560 50S ribosomal protein L19-1, chloroplastic	106	25503	2	2
	IPI00520482	AT2G21160 Translocon-associated protein subunit alpha	106	28150	1	1
	IPI00547359	GAMMA-H2AX Probable histone H2AXb	106	14774	5	4
	IPI00534642	FDH Formate dehydrogenase, mitochondrial	106	42383	4	4
	IPI00533424	AT3G44330 unknown protein	106	62164	2	2
	IPI00522423	AT1G09130 ATP-dependent Clp protease proteolytic subunit-related protein 3, chloroplastic	105	36284	5	5
	IPI00541332	Tudor1 tudor domain-containing protein / nuclease family protein	105	108168	3	3
	IPI00535711	ERD1 Chaperone protein ClpD, chloroplastic	105	103171	2	2
	IPI00524146	LACS6 Long chain acyl-CoA synthetase 6, peroxisomal	104	76555	3	3
	IPI00539712	AT1G04420 aldo/keto reductase family protein	104	46398	2	2
	IPI00530221	LACS4 Long chain acyl-CoA synthetase 4	104	74460	2	2
	IPI00524684	GCN3 ABC transporter F family member 3	104	79594	1	1
	IPI00529095	CDPK6 Calcium-dependent protein kinase 3	103	59299	3	2
	IPI00526050	HIT3 zinc-binding protein, putative / protein kinase C inhibitor, putative	103	15990	1	1
	IPI00546302	AT3G54400 aspartyl protease family protein	103	45446	2	2
	IPI00538445	LHCB4.3 Chlorophyll a-b binding protein CP29.3, chloroplastic	103	30193	1	1
	IPI00545790	NRPB1 DNA-directed RNA polymerase II subunit RPB1	102	204497	2	2
	IPI00523176	PBD1 Proteasome subunit beta type-2-A	102	22526	3	3
	IPI00545327	FLN1 pfkB-type carbohydrate kinase family protein	102	53747	1	1
	IPI00546862	RPS8 30S ribosomal protein S8, chloroplastic	102	15470	3	3
	IPI00528293	F20B24.16	102	47028	1	1
	IPI00519675	AT1G20220 T20H2.2 protein	102	58537	2	2
	IPI00525743	AT2G05830 Isoform 2 of Methylthioribose-1-phosphate isomerase	102	34254	3	2
	IPI00520010	ELF4-L3 Protein ELF4-LIKE 3	101	12303	1	1
	IPI00546191	ATHM2 Thioredoxin M2, chloroplastic	101	20300	1	1
	IPI00544886	PGI1 PGI1 (PHOSPHOGLUCOSE ISOMERASE 1); glucose-6-phosphate isomerase	101	67006	3	2
	IPI00529407	AT2G47390 Isoform 2 of Probable glutamyl endopeptidase, chloroplastic	101	106200	5	3
	IPI00525019	AT2G31810 acetolactate synthase small subunit, putative	101	47198	2	2
	IPI00543086	ALDH2C4 Aldehyde dehydrogenase family 2 member C4	100	54325	3	2
	IPI00533612	AT3G52960 Peroxiredoxin-2E, chloroplastic	100	24669	3	3
	IPI00520057	CCR1 Isoform 1 of Glycine-rich RNA-binding protein 8	100	16569	2	2
	IPI00538544	AT5G37360 unknown protein	100	33418	2	2
	IPI00544378	OVA6 OVA6 (OVULE ABORTION 6); ATP binding / aminoacyl-tRNA ligase/ nucleotide binding / proline-tRNA ligase	100	60709	3	3
	IPI00532524	AT2G20420 Succinyl-CoA ligase [ADP-forming] subunit beta, mitochondrial	99	45317	4	4
	IPI00547429	NAP6 Protein ABCI7, chloroplastic	99	52792	3	2
	IPI00525540	PTAC17 PTAC17	99	49457	2	2
	IPI00544503	PBG1 Proteasome subunit beta type-4	98	27634	2	2
	IPI00531830	INO80 DNA helicase INO80	98	172064	2	2
	IPI00535824	FLA1 Fasciclin-like arabinogalactan protein 1	98	44821	1	1
	IPI00539521	AT5G26280 meprin and TRAF homology domain-containing protein / MATH domain-containing protein	98	39421	3	3
	IPI00521197	AT3G63160 unknown protein	98	7252	3	3
	IPI00517681	AT1G17100 SOUL heme-binding family protein	98	25372	3	3
	IPI00523493	AT5G43960 nuclear transport factor 2 (NTF2) family protein / RNA recognition motif (RRM)-containing protein	98	50091	2	2
	IPI00532480	AT1G70820 phosphoglucomutase, putative / glucose phosphomutase, putative	97	67270	2	1
	IPI00528572	PSBR Photosystem II 10 kDa polypeptide, chloroplastic	97	14577	3	1
	IPI00545226	AIM1 Peroxisomal fatty acid beta-oxidation multifunctional protein AIM1	97	77809	3	3
	IPI00540928	IAR4 Pyruvate dehydrogenase E1 component subunit alpha-2, mitochondrial	97	43331	1	1
	IPI00544394	EMB2765 EMB2765	97	172913	3	3
	IPI00518793	TOC75-III Protein TOC75-3, chloroplastic	96	89133	3	3
	IPI00531555	AT5G13420 transaldolase, putative	96	47670	2	2
	IPI00533028	ECT3 ECT3	95	54950	1	1
	IPI00518308	AT5G02450 60S ribosomal protein L36-3	95	12182	4	3
	IPI00525932	ABA1 Isoform 1 of Zeaxanthin epoxidase, chloroplastic	95	73795	3	3
	IPI00536244	AT5G19940 Probable plastid-lipid-associated protein 8, chloroplastic	95	26466	2	2
	IPI00533858	AT3G12260 NADH dehydrogenase [ubiquinone] 1 alpha subcomplex subunit 6	95	15073	3	3
	IPI00543565	PMSR4 Peptide methionine sulfoxide reductase A4, chloroplastic	95	28626	3	3
	IPI00531242	BCAT3 Branched-chain-amino-acid aminotransferase 3, chloroplastic	95	44944	2	2
	IPI00524861	AT1G36240 Putative 60S ribosomal protein L30-1	94	12310	5	2
	IPI00516535	AT5G45620 26S proteasome regulatory subunit, putative	94	44140	3	3
	IPI00528660	FLU Tetratricopeptide repeat (TPR)-like superfamily protein	94	34664	2	2
	IPI00544306	POP2 POP2 (POLLEN-PISTIL INCOMPATIBILITY 2); 4-aminobutyrate transaminase/ 4-aminobutyrate:pyruvate transaminase	94	55152	4	4
	IPI00534510	ILA binding	94	284599	2	2
	IPI00530288	AT5G06850 C2 domain-containing protein	94	90945	3	2
	IPI00526123	SVL2 Probable glycerophosphoryl diester phosphodiesterase 3	94	83736	1	1
	IPI00519008	rps7;RPS7.2;RPS7.1 30S ribosomal protein S7, chloroplastic	94	17347	3	3
	IPI00524079	AT1G02150 Pentatricopeptide repeat-containing protein At1g02150	93	59845	3	3
	IPI00534283	AT1G06020 Probable fructokinase-3	93	37604	1	1
	IPI00530877	AT5G02240 Uncharacterized protein At5g02240	93	27086	2	2
	IPI00531318	E1 ALPHA Pyruvate dehydrogenase E1 component subunit alpha-1, mitochondrial	93	43032	1	1
	IPI00542936	AT4G27640 importin beta-2 subunit family protein	93	115159	3	2
	IPI00544683	KTF1 KTF1 (KOW DOMAIN-CONTAINING TRANSCRIPTION FACTOR 1); nucleotide binding	93	157943	2	2
	IPI00546975	AT4G34360 protease-related	92	28694	2	1
	IPI00529858	AT1G30580 GTP binding	92	44443	2	1
	IPI00544734	AT5G17820 Peroxidase 57	92	34076	1	1
	IPI00540141	TOM20-4 Mitochondrial import receptor subunit TOM20-4	92	20960	1	1
	IPI00537665	MAML-4 2-isopropylmalate synthase 1, chloroplastic	91	68633	3	3
	IPI00526482	AT1G03230 extracellular dermal glycoprotein, putative / EDGP, putative	91	46119	2	2
	IPI00546532	AT5G09510 40S ribosomal protein S15-4	91	17061	3	3
	IPI00521658	IMPA-1 Importin subunit alpha-1	91	58608	1	1
	IPI00524985	TRP1 Anthranilate phosphoribosyltransferase, chloroplastic	90	46491	1	1
	IPI00529853	AT3G20390 Translational inhibitor protein like	90	27783	2	2
	IPI00526224	RPS18 30S ribosomal protein S18, chloroplastic	90	12053	2	2
	IPI00525222	PSAK Photosystem I reaction center subunit psaK, chloroplastic	90	13198	3	2
	IPI00517222	TOC64-III atToc64-III (Arabidopsis thaliana translocon at the outer membrane of chloroplasts 64-III); binding / carbon-nitrogen ligase, with glutamine as amido-N-donor	90	63985	3	3
	IPI00521595	ATG2 ATG2; aminopeptidase/ metalloexopeptidase	90	42952	2	2
	IPI00545784	AT5G19370 rhodanese-like domain-containing protein / PPIC-type PPIASE domain-containing protein	90	32959	2	2
	IPI00548891	AT4G16450 unknown protein	89	11338	1	1
	IPI00535269	AT5G57290 60S acidic ribosomal protein P3-2	89	11856	1	1
	IPI00543699	IAGLU UDP-glycosyltransferase 75D1	89	53833	2	2
	IPI00536947	PUMP1 PUMP1 (PLANT UNCOUPLING MITOCHONDRIAL PROTEIN 1); binding / oxidative phosphorylation uncoupler	89	32641	2	2
	IPI00526541	PIP2B Aquaporin PIP2-2	89	30434	2	2
	IPI00527934	GHS1 GHS1 (GLUCOSE HYPERSENSITIVE 1); structural constituent of ribosome	89	20899	2	1
	IPI00528047	B ALPHA Isoform 1 of Serine/threonine protein phosphatase 2A 55 kDa regulatory subunit B alpha isoform	88	56899	1	1
	IPI00524666	AT1G54220 Dihydrolipoyllysine-residue acetyltransferase component 3 of pyruvate dehydrogenase complex, mitochondrial	88	58431	3	3
	IPI00528623	UPL1 UPL1 (UBIQUITIN-PROTEIN LIGASE 1); ubiquitin-protein ligase	88	432343	1	1
	IPI00539739	PMEAMT Phosphoethanolamine N-methyltransferase 2	88	53984	2	2
	IPI00538790	AT5G02530 RNA and export factor-binding protein, putative	87	30761	1	1
	IPI00518882	AT5G54600 50S ribosomal protein L24, chloroplast	87	19741	2	2
	IPI00545621	RSW3 RSW3 (RADIAL SWELLING 3); glucosidase/ hydrolase, hydrolyzing O-glycosyl compounds	87	104209	2	2
	IPI00545825	ALDH10A9 Betaine aldehyde dehydrogenase 2, mitochondrial	86	54883	3	3
	IPI00528088	AT4G24780 Probable pectate lyase 18	86	44985	2	2
	IPI00524177	RPS19 30S ribosomal protein S19, chloroplastic	86	10602	1	1
	IPI00536971	AT1G03220 extracellular dermal glycoprotein, putative / EDGP, putative	85	45688	2	2
	IPI00520008	AT3G02880 Probable inactive receptor kinase At3g02880	85	67710	1	1
	IPI00548267	ALDH2B4 Aldehyde dehydrogenase family 2 member B4, mitochondrial	85	58552	1	1
	IPI00528881	TOM20-3 Mitochondrial import receptor subunit TOM20-3	84	22551	1	1
	IPI00539119	ADH1 Alcohol dehydrogenase class-P	84	41152	1	1
	IPI00522708	AT1G22700 T22J18.13 protein	84	34095	1	1
	IPI00528259	AT4G24750 unknown protein	84	32094	1	1
	IPI00530636	AT5G11770 NADH dehydrogenase [ubiquinone] iron-sulfur protein 7, mitochondrial	83	24028	3	3
	IPI00530558	DHS2 Phospho-2-dehydro-3-deoxyheptonate aldolase 2, chloroplastic	83	56114	2	2
	IPI00530795	AT3G29320 glucan phosphorylase, putative	83	108517	2	2
	IPI00529233	NQR NQR; binding / catalytic/ oxidoreductase/ zinc ion binding	83	67901	3	3
	IPI00528107	CAD1 Glutathione gamma-glutamylcysteinyltransferase 1	83	54439	2	1
	IPI00526898	AT1G14810 semialdehyde dehydrogenase family protein	83	40720	1	1
	IPI00534108	EMB1144 Chorismate synthase, chloroplastic	83	47288	1	1
	IPI00529405	IBR3 IBR3 (IBA-RESPONSE 3); acyl-CoA dehydrogenase/ oxidoreductase	83	91655	2	2
	IPI00543013	WHY1 WHY1 (WHIRLY 1); DNA binding / telomeric DNA binding	82	29040	1	1
	IPI00534156	AT4G18100 60S ribosomal protein L32-1	82	15493	2	2
	IPI00538921	AT1G76550 Phosphofructokinase family protein	82	67516	2	2
	IPI00543288	AT1G54000 GDSL esterase/lipase At1g54000	82	43166	2	2
	IPI00518326	AT3G62360 carbohydrate binding	82	132861	1	1
	IPI00522052	AT1G55890 Pentatricopeptide repeat-containing protein At1g55890, mitochondrial	82	44966	1	1
	IPI00527708	AT3G58730 V-type proton ATPase subunit D	81	29041	2	2
	IPI00539247	FVE WD-40 repeat-containing protein MSI4	81	55725	2	2
	IPI00523302	AT1G32080 membrane protein, putative	81	53982	2	2
	IPI00537871	G6PD1 Glucose-6-phosphate 1-dehydrogenase 1, chloroplastic	81	65386	2	2
	IPI00527875	AT4G38220 Putative uncharacterized protein F20D10.340	81	83385	2	2
	IPI00535457	THM1 Thioredoxin M1, chloroplastic	81	19652	1	1
	IPI00535655	AT1G49750 leucine-rich repeat family protein	80	54373	2	2
	IPI00540033	AT2G47250 Probable pre-mRNA-splicing factor ATP-dependent RNA helicase	80	82601	1	1
	IPI00527825	AVA-P4 V-type proton ATPase 16 kDa proteolipid subunit c4	80	16675	3	1
	IPI00546264	TOR Serine/threonine-protein kinase TOR	80	279013	1	1
	IPI00517374	ENO1 Enolase 1, chloroplastic	80	51442	3	3
	IPI00525254	GLX1 ATGLX1 (GLYOXALASE I HOMOLOG); lactoylglutathione lyase/ metal ion binding	79	31908	2	2
	IPI00532412	NUC-L1 ATNUC-L1; nucleic acid binding / nucleotide binding	79	58739	3	3
	IPI00527418	PP2AA3 Serine/threonine-protein phosphatase 2A 65 kDa regulatory subunit A gamma isoform	79	65475	1	1
	IPI00519904	NF-YC9 Nuclear transcription factor Y subunit C-9	79	25624	1	1
	IPI00522703	SAPX L-ascorbate peroxidase S, chloroplastic/mitochondrial	79	40383	1	1
	IPI00657311	- 54 kDa cell wall protein (Fragment)	79	2244	2	1
	IPI00530131	SKU5 Monocopper oxidase-like protein SKU5	79	65596	2	2
	IPI00521801	emb1624 Eukaryotic translation initiation factor 6-2	78	26465	1	1
	IPI00532285	emb2734 emb2734 (embryo defective 2734); binding / lyase	78	123746	3	3
	IPI00538067	NDF1 NDF1	78	50990	2	2
	IPI00534515	AT1G17860 trypsin and protease inhibitor family protein / Kunitz family protein	78	22067	1	1
	IPI00545039	PHS2 Alpha-glucan phosphorylase, H isozyme	78	95100	3	3
	IPI00525846	NDHA NAD(P)H-quinone oxidoreductase subunit 1, chloroplastic	78	39996	2	1
	IPI00525608	AT5G27970 binding	78	180370	1	1
	IPI00530457	TRX z Isoform 1 of Thioredoxin-like protein CITRX, chloroplastic	78	20657	1	1
	IPI00526326	GR1 Glutathione reductase, cytosolic	78	53837	2	2
	IPI00520787	AT5G46580 Pentatricopeptide repeat-containing protein At5g46580, chloroplastic	77	80828	1	1
	IPI00529830	AT5G13980 Alpha-mannosidase	77	116519	1	1
	IPI00528049	AT4G33350 chloroplast inner membrane import protein Tic22, putative	77	30087	1	1
	IPI00542069	- Putative uncharacterized protein	77	24630	2	1
	IPI00535110	JAL23 Myrosinase-binding protein-like At2g39330	77	50412	1	1
	IPI00517311	AT3G26070 Probable plastid-lipid-associated protein 4, chloroplastic	76	27147	1	1
	IPI00525691	AT1G80380 Isoform 1 of D-glycerate 3-kinase, chloroplastic	76	50986	1	1
	IPI00524149	AT3G62120 tRNA synthetase class II (G, H, P and S) family protein	76	60717	2	2
	IPI00527573	NTT1 ADP,ATP carrier protein 1, chloroplastic	76	68090	3	2
	IPI00521110	CYSB Isoform 1 of Cysteine proteinase inhibitor 6	76	26278	1	1
	IPI00533712	AT1G24510 T-complex protein 1 subunit epsilon	76	59347	3	3
	IPI00545671	WHY3 WHY3 (WHIRLY 3); DNA binding	76	29709	2	2
	IPI00544432	emb2746 emb2746 (embryo defective 2746); DNA binding / catalytic/ hydrolase	76	100490	1	1
	IPI00526219	ERD4 ERD4	75	81883	2	2
	IPI00520560	AT1G43670 Fructose-1,6-bisphosphatase, cytosolic	75	37264	1	1
	IPI00525301	RHD3 Isoform 2 of Protein ROOT HAIR DEFECTIVE 3	75	82202	1	1
	IPI00543243	SEC10 Exocyst complex component 5	75	89639	2	2
	IPI00544229	AT3G26450 major latex protein-related / MLP-related	75	17780	3	2
	IPI00526887	PFN2 Profilin-2	75	13989	1	1
	IPI00524549	SQD1 UDP-sulfoquinovose synthase, chloroplastic	75	53080	2	1
	IPI00528726	RABG3d Ras-related protein RABG3d	75	23054	2	2
	IPI00539131	TUBG1 Tubulin gamma-1 chain	75	53213	2	2
	IPI00517541	AT5G40370 Glutaredoxin-C2	75	11749	1	1
	IPI00525342	ACP2 Acyl carrier protein 2, chloroplastic	74	14519	1	1
	IPI00532265	HON4 HON4; DNA binding	74	51493	1	1
	IPI00529112	FQR1 FQR1 (FLAVODOXIN-LIKE QUINONE REDUCTASE 1); FMN binding / oxidoreductase, acting on NADH or NADPH, quinone or similar compound as acceptor	74	21782	2	2
	IPI00536832	EIF3G1 eukaryotic translation initiation factor 3G / eIF3g	74	32694	2	2
	IPI00520638	AT1G32470 Probable glycine cleavage system H protein 2, mitochondrial	74	17886	1	1
	IPI00524394	- Putative uncharacterized protein	74	19360	1	1
	IPI00540190	SUS4 SUS4; UDP-glycosyltransferase/ sucrose synthase/ transferase, transferring glycosyl groups	74	92944	2	2
	IPI00540940	UBP12 Isoform 2 of Ubiquitin carboxyl-terminal hydrolase 12	73	130397	2	2
	IPI00547131	PSBH Photosystem II reaction center protein H	73	7697	2	2
	IPI00519813	AT5G47030 ATP synthase subunit delta~, mitochondrial	73	21534	1	1
	IPI00520024	ATAN11 WD repeat-containing protein LWD1	73	39064	1	1
	IPI00547942	TRIP-1 Eukaryotic translation initiation factor 3 subunit I	73	36365	2	2
	IPI00543927	TPR3 Topless-related protein 3	73	122579	2	2
	IPI00537177	CB5-E Cytochrome b5 isoform 1	73	15075	2	2
	IPI00546450	FRS12 Protein FAR1-RELATED SEQUENCE 12	73	90440	2	2
	IPI00517829	SYTA SYTA	72	61704	3	3
	IPI00523287	AT5G27470 Seryl-tRNA synthetase	72	51596	1	1
	IPI00528921	F23N19.15	72	21394	1	1
	IPI00546854	AT4G36080 FAT domain-containing protein / phosphatidylinositol 3- and 4-kinase family protein	72	433319	2	2
	IPI00546700	emb2184 50S ribosomal protein L31, chloroplastic	72	16022	1	1
	IPI00530372	AT3G08030 unknown protein	71	34679	1	1
	IPI00531442	SAP18 Histone deacetylase complex subunit SAP18	71	17154	4	3
	IPI00516583	ALDH3F1 Aldehyde dehydrogenase family 3 member F1	71	53581	1	1
	IPI00536688	XPO1B XPO1B; binding / protein transporter	71	123115	1	1
	IPI00532377	PCAP1 DREPP plasma membrane polypeptide family protein	71	24569	1	1
	IPI00530272	RD2 RD2	70	20575	1	1
	IPI00521885	AT3G11830 chaperonin, putative	70	59739	3	3
	IPI00525951	GER1 Germin-like protein subfamily 3 member 1	70	21545	2	1
	IPI00525573	FAB1 3-oxoacyl-[acyl-carrier-protein] synthase II, chloroplastic	70	57562	3	3
	IPI00535154	AT5G11560 catalytic	70	108801	1	1
	IPI00525268	PATL2 Patellin-2	70	75962	1	1
	IPI00525722	GRF9 14-3-3-like protein GF14 mu	69	29502	1	1
	IPI00535173	AT2G44920 Isoform 1 of Thylakoid lumenal 15 kDa protein 1, chloroplastic	69	23764	1	1
	IPI00521950	GLB1 Nitrogen regulatory protein P-II homolog	69	21262	1	1
	IPI00529738	SD1-29 G-type lectin S-receptor-like serine/threonine-protein kinase SD1-29	69	89839	3	1
	IPI00534595	U2A~ U2 small nuclear ribonucleoprotein A~	69	28024	2	2
	IPI00533913	CPSF160 Cleavage and polyadenylation specificity factor subunit 1	68	157976	1	1
	IPI00522409	CBR ATCBR (ARABIDOPSIS THALIANA NADH:CYTOCHROME B5 REDUCTASE 1); cytochrome-b5 reductase	68	31470	1	1
	IPI00547186	AT1G48350 50S ribosomal protein L18, chloroplastic	68	18715	1	1
	IPI00539231	AT2G37660 Uncharacterized protein At2g37660, chloroplastic	68	34858	2	2
	IPI00527885	CRT1b Calreticulin-2	68	48127	2	2
	IPI00534791	AT1G26850 Isoform 2 of Probable methyltransferase PMT2	68	66466	1	1
	IPI00520188	AT2G42220 rhodanese-like domain-containing protein	68	25494	1	1
	IPI00544143	PTB3 Polypyrimidine tract-binding protein homolog 3	68	48203	1	1
	IPI00529995	AT4G30010 unknown protein	68	10432	1	1
	IPI00542359	AT4G30530 defense-related protein, putative	68	28367	1	1
	IPI00537664	AT3G57890 tubulin-specific chaperone C-related	67	62740	1	1
	IPI00544799	AT5G28740 transcription-coupled DNA repair protein-related	67	106984	2	2
	IPI00526554	AT4G29390;AT5G56670;AT2G19750 40S ribosomal protein S30	67	6883	1	1
	IPI00536302	emb2768 emb2768 (EMBRYO DEFECTIVE 2768); ATP binding / RNA binding / aminoacyl-tRNA ligase/ nucleotide binding / tyrosine-tRNA ligase	67	56583	2	1
	IPI00528569	PHOT2 Isoform 1 of Phototropin-2	67	102408	2	2
	IPI00528817	F5M15.9	67	22779	2	2
	IPI00540016	AT1G06000 UDP-glycosyltransferase 89C1	67	48092	2	2
	IPI00523349	UGT88A1 Isoform 2 of UDP-glycosyltransferase 88A1	66	49968	2	2
	IPI00540333	GCN1 ABC transporter F family member 1	66	66843	2	2
	IPI00522318	AT1G23230 unknown protein	66	179982	2	2
	IPI00531328	GAMMA-TIP Aquaporin TIP1-1	66	25603	3	1
	IPI00528802	AT3G07590 small nuclear ribonucleoprotein D1, putative / snRNP core protein D1, putative / Sm protein D1, putative	66	12592	1	1
	IPI00520738	GPX1 Phospholipid hydroperoxide glutathione peroxidase 1, chloroplastic	66	25999	1	1
	IPI00546097	ATB~ BETA Serine/threonine protein phosphatase 2A 57 kDa regulatory subunit B~ beta isoform	66	57436	1	1
	IPI00548665	SYNC1 Asparaginyl-tRNA synthetase, cytoplasmic 1	66	63743	2	2
	IPI00538895	APM1 APM1 (AMINOPEPTIDASE M1); aminopeptidase	66	98117	2	2
	IPI00524342	RFNR1 Ferredoxin--NADP reductase, root isozyme 1, chloroplastic	66	42369	2	2
	IPI00544857	NIA2 Nitrate reductase [NADH] 2	66	102778	1	1
	IPI00520129	KEA1 K(+) efflux antiporter 1, chloroplastic	66	127954	1	1
	IPI00548450	AT3G03920 Putative H/ACA ribonucleoprotein complex subunit 1-like protein 1	66	20970	2	2
	IPI00548427	FIB4 Probable plastid-lipid-associated protein 6, chloroplastic	65	30436	1	1
	IPI00543570	AAE15 AAE15 (acyl-activating enzyme 15); long-chain-fatty-acid-[acyl-carrier-protein] ligase	65	81414	3	3
	IPI00541125	NAP1;1 NAP1;1 (NUCLEOSOME ASSEMBLY PROTEIN1;1); DNA binding	65	42971	2	1
	IPI00520007	FUM1 Fumarate hydratase 1, mitochondrial	65	52966	2	2
	IPI00525732	MKK4 Mitogen-activated protein kinase kinase 4	65	40091	1	1
	IPI00521743	AT4G02580 NADH dehydrogenase [ubiquinone] flavoprotein 2, mitochondrial	65	28370	1	1
	IPI00539788	AT4G27450 Putative uncharacterized protein F27G19.50	65	29492	1	1
	IPI00541412	FSD3 FSD3 (FE SUPEROXIDE DISMUTASE 3); superoxide dismutase	65	30341	2	2
	IPI00519363	CAP1 ATCAP1 (ARABIDOPSIS THALIANA CYCLASE ASSOCIATED PROTEIN 1); actin binding	64	50938	1	1
	IPI00539419	AT4G34180 cyclase family protein	64	28367	1	1
	IPI00538035	AT2G47840 tic20 protein-related	64	22897	2	2
	IPI00531847	AT2G37600 60S ribosomal protein L36-1	64	12728	3	3
	IPI00538827	PDIL1-2 Protein disulfide isomerase-like 1-2	64	56329	1	1
	IPI00517944	AT1G18270 ketose-bisphosphate aldolase class-II family protein	64	146950	2	2
	IPI00524632	AT5G23890 unknown protein	64	103863	2	1
	IPI00521545	CCoAOMT1 Probable caffeoyl-CoA O-methyltransferase At4g34050	63	29137	3	2
	IPI00527941	AT5G11200;AT5G11170 ATP binding / ATP-dependent helicase/ helicase/ nucleic acid binding	63	39068	1	1
	IPI00531020	AT5G10560 Probable beta-D-xylosidase 6	63	87130	2	2
	IPI00517867	- Putative non-LTR retroelement reverse transcriptase	63	200609	5	1
	IPI00535514	AT5G57655 Xylose isomerase	63	53686	1	1
	IPI00530747	SCPL34 Isoform 1 of Serine carboxypeptidase-like 34	63	56293	2	2
	IPI00528129	NPC4 NPC4 (NONSPECIFIC PHOSPHOLIPASE C4); hydrolase, acting on ester bonds / phospholipase C	63	60685	1	1
	IPI00546678	GSTT1 ATGSTT1 (GLUTATHIONE S-TRANSFERASE THETA 1); glutathione transferase	63	27636	2	2
	IPI00533115	AT5G20160 ribosomal protein L7Ae/L30e/S12e/Gadd45 family protein	63	17622	2	2
	IPI00521295	AT1G53210 sodium/calcium exchanger family protein / calcium-binding EF hand family protein	62	63376	1	1
	IPI00518160	AT1G64510 30S ribosomal protein S6 alpha, chloroplastic	62	22746	1	1
	IPI00531489	HOS15 HOS15	62	69729	1	1
	IPI00543544	AT1G33810 unknown protein	62	15688	1	1
	IPI00517716	ATB~ ALPHA Serine/threonine protein phosphatase 2A 57 kDa regulatory subunit B~ alpha isoform	62	57499	1	1
	IPI00540014	CYP20-2 Peptidyl-prolyl cis-trans isomerase CYP20-2, chloroplastic	62	28288	2	1
	IPI00535734	AT5G66530 aldose 1-epimerase family protein	62	33671	1	1
	IPI00540229	TOM40 Mitochondrial import receptor subunit TOM40 homolog 1	62	34228	3	2
	IPI00522934	AT5G05370 ubiquinol-cytochrome C reductase complex ubiquinone-binding protein, putative / ubiquinol-cytochrome C reductase complex 8.2 kDa protein, putative	62	8413	1	1
	IPI00532578	ERD9 ERD9 (EARLY-RESPONSIVE TO DEHYDRATION 9); glutathione transferase	62	25291	1	1
	IPI00529626	NHO1 NHO1 (nonhost resistance to P. s. phaseolicola 1); carbohydrate kinase/ glycerol kinase	61	56401	2	2
	IPI00518622	GAD4 GAD4 (glutamate decarboxylase 4); calmodulin binding	61	55970	2	2
	IPI00522577	- Proteasome chain IOTA (Fragment)	61	12431	1	1
	IPI00524936	PRL1 Protein pleiotropic regulatory locus 1	61	53975	3	2
	IPI00523295	SUS1 Sucrose synthase 1	61	92939	2	2
	IPI00523078	- Adenylate kinase-like	61	24050	1	1
	IPI00546242	AT3G49720 Uncharacterized protein At3g49720	61	28514	2	2
	IPI00535368	ARP4 Actin-related protein 4	60	48905	2	2
	IPI00527538	AT5G15490 UDP-glucose 6-dehydrogenase, putative	60	53083	1	1
	IPI00544723	NDHJ NAD(P)H-quinone oxidoreductase subunit J, chloroplastic	60	18546	1	1
	IPI00531220	AT5G24690 unknown protein	60	56776	1	1
	IPI00543446	AT5G08050 unknown protein	60	16570	1	1
	IPI00548134	ARA12 Subtilisin-like protease	60	79365	1	1
	IPI00533428	OEP16-3 mitochondrial import inner membrane translocase subunit Tim17/Tim22/Tim23 family protein	60	16989	1	1
	IPI00540932	DHAR3 Glutathione S-transferase DHAR3, chloroplastic	60	28496	1	1
	IPI00539557	PME1 PME1 (PECTIN METHYLESTERASE INHIBITOR 1); enzyme inhibitor/ pectinesterase/ pectinesterase inhibitor	60	23063	1	1
	IPI00548533	GUN5 Magnesium-chelatase subunit chlH	59	153478	3	3
	IPI00519549	FER1 Ferritin-1, chloroplastic	59	28160	1	1
	IPI00529642	AT2G15860 Putative uncharacterized protein At2g15860	59	58709	2	2
	IPI00546869	ENODL2 Early nodulin-like protein 2	59	35042	1	1
	IPI00539022	AT5G08180 H/ACA ribonucleoprotein complex subunit 2-like protein	59	16937	1	1
	IPI00517828	AT5G47700 60S acidic ribosomal protein P1-3	58	11240	2	2
	IPI00526494	CB5-D CB5-D (CYTOCHROME B5 ISOFORM D); heme binding	58	15088	1	1
	IPI00533725	LOS4 DEAD-box ATP-dependent RNA helicase 38	58	55349	1	1
	IPI00528132	AT5G52820 Notchless protein homolog	58	52864	1	1
	IPI00526834	AT1G54410 dehydrin family protein	58	10789	1	1
	IPI00516962	ERD3 Probable methyltransferase PMT21	58	68287	1	1
	IPI00548728	AT4G06634 Isoform 1 of Uncharacterized zinc finger protein At4g06634	57	44675	2	1
	IPI00545696	NAP1;2 NAP1;2 (NUCLEOSOME ASSEMBLY PROTEIN 1;2); DNA binding	57	43516	1	1
	IPI00528542	- Putative TPR repeat nuclear phosphoprotein	57	126678	1	1
	IPI00543358	AT1G68590 30S ribosomal protein 3-1, chloroplastic	57	18461	3	2
	IPI00530720	AT1G04430 Probable methyltransferase PMT8	57	70463	2	2
	IPI00536695	AGY1 Protein translocase subunit SecA, chloroplastic	57	115112	1	1
	IPI00846997	AT4G22485 unknown protein	57	68157	2	1
	IPI00534664	AT4G39520 GTP-binding protein, putative	57	41118	1	1
	IPI00518706	PAA2 Proteasome subunit alpha type-6-B	57	27333	1	1
	IPI00525848	GSTU6 ATGSTU6 (ARABIDOPSIS THALIANA GLUTATHIONE S-TRANSFERASE TAU 6); glutathione transferase	57	25602	1	1
	IPI00543642	AT3G13670 protein kinase family protein	57	78590	1	1
	IPI00516781	AT1G33590 Putative uncharacterized protein T1E4.3	56	55543	1	1
	IPI00534524	AT5G08570 pyruvate kinase, putative	56	54941	3	3
	IPI00522695	- F18B13.12 protein	56	53797	1	1
	IPI00540950	ANTR2 Probable anion transporter 2, chloroplastic	56	59575	1	1
	IPI00518427	ATBFRUCT1 Beta-fructofuranosidase, insoluble isoenzyme CWINV1	56	66239	1	1
	IPI00548907	AT3G13120 30S ribosomal protein S10, chloroplastic	56	20824	1	1
	IPI00516532	NSP5 Nitrile-specifier protein 5	56	35830	1	1
	IPI00544587	EX1 Protein EXECUTER 1, chloroplastic	56	76488	3	1
	IPI00516644	PHOS32 Putative uncharacterized protein	56	26916	1	1
	IPI00542163	SS3 ATSS3 (starch synthase 3); starch synthase/ transferase, transferring glycosyl groups	56	118438	1	1
	IPI00543636	AIR12 AIR12; extracellular matrix structural constituent	56	27909	1	1
	IPI00539694	AUD1 AUD1; UDP-glucuronate decarboxylase/ catalytic/ dTDP-glucose 4,6-dehydratase	55	49940	1	1
	IPI00525357	AT5G44500 small nuclear ribonucleoprotein associated protein B, putative / snRNP-B, putative / Sm protein B, putative	55	26982	1	1
	IPI00522621	NAD-ME1 malate oxidoreductase, putative	55	69611	1	1
	IPI00537473	PTAC4 Probable membrane-associated 30 kDa protein, chloroplastic	55	36370	2	2
	IPI00529600	ADF3 Actin-depolymerizing factor 3	55	15912	1	1
	IPI00546743	XTH32 Probable xyloglucan endotransglucosylase/hydrolase protein 32	55	34460	1	1
	IPI00526065	AT5G49990 Nucleobase-ascorbate transporter 5	55	57284	1	1
	IPI00525063	AT1G15140 oxidoreductase NAD-binding domain-containing protein	55	31903	2	1
	IPI00516952	GDI1 ATGDI1 (ARABIDOPSIS THALIANA GUANOSINE NUCLEOTIDE DIPHOSPHATE DISSOCIATION INHIBITOR 1); RAB GDP-dissociation inhibitor	54	49787	1	1
	IPI00544466	NRPB3 DNA-directed RNA polymerase II subunit RPB3-A	54	35439	1	1
	IPI00521831	DHS1 Phospho-2-dehydro-3-deoxyheptonate aldolase 1, chloroplastic	54	57942	2	2
	IPI00527838	EIF2 Eukaryotic translation initiation factor 3 subunit F	54	31842	1	1
	IPI00532467	SWI3C SWI/SNF complex subunit SWI3C	54	88195	1	1
	IPI00536632	HDH Isoform 1 of Histidinol dehydrogenase, chloroplastic	54	50291	1	1
	IPI00534016	AT2G25980 Myrosinase-binding protein-like At2g25980	53	48948	2	2
	IPI00541346	ERS Glutamyl-tRNA synthetase, chloroplastic/mitochondrial	53	63426	1	1
	IPI00527590	GH9B13 Endoglucanase 17	53	57265	1	1
	IPI00548670	ACA9 Calcium-transporting ATPase 9, plasma membrane-type	53	118693	5	1
	IPI00535483	AT1G05720 selenoprotein family protein	53	18561	1	1
	IPI00546447	MSD1 Superoxide dismutase [Mn], mitochondrial	53	25428	1	1
	IPI00546280	GPX6 Probable phospholipid hydroperoxide glutathione peroxidase 6, mitochondrial	52	25568	1	1
	IPI00544194	AT1G10490 UPF0202 protein At1g10490	52	115546	1	1
	IPI00522819	PEX11E Peroxisomal membrane protein 11E	52	25496	1	1
	IPI00548638	HB1 Non-symbiotic hemoglobin 1	52	18022	1	1
	IPI00539517	UNE5 Protein disulfide-isomerase like 2-1	52	39472	3	3
	IPI00536574	RPOA DNA-directed RNA polymerase subunit alpha	52	38113	2	2
	IPI00541194	PSAC Photosystem I iron-sulfur center	51	9032	1	1
	IPI00516684	CLA1 Probable 1-deoxy-D-xylulose-5-phosphate synthase, chloroplastic	51	76784	1	1
	IPI00519070	- Putative chloroplast protein CP12	51	8496	1	1
	IPI00517461	EIF3K Eukaryotic translation initiation factor 3 subunit K	51	25712	1	1
	IPI00528409	AT5G46070 GTP binding / GTPase	51	122702	1	1
	IPI00533462	CPSF73-I Cleavage and polyadenylation specificity factor subunit 3-I	51	77316	1	1
	IPI00520398	ACX5 Putative peroxisomal acyl-coenzyme A oxidase 1.2	51	74251	1	1
	IPI00519439	LIN2 Coproporphyrinogen-III oxidase, chloroplastic	51	43769	2	2
	IPI00517103	NDPK2 Nucleoside diphosphate kinase II, chloroplastic	51	25534	1	1
	IPI00529861	ATMDAR2 Probable monodehydroascorbate reductase, cytoplasmic isoform 4	51	47450	1	1
	IPI00517916	AT1G14345 oxidoreductase	51	21210	1	1
	IPI00545799	FUS6 COP9 signalosome complex subunit 1	51	50547	1	1
	IPI00525190	CYS1 Cysteine proteinase inhibitor 1	51	11249	1	1
	IPI00516688	AT1G60730 aldo/keto reductase family protein	50	37834	1	1
	IPI00527056	PUM5 Isoform 1 of Pumilio homolog 5	50	106928	2	1
	IPI00524167	AT5G58250 unknown protein	50	24089	1	1
	IPI00530496	TIL TIL (TEMPERATURE-INDUCED LIPOCALIN); binding / transporter	50	21421	1	1
	IPI00532307	AT2G30620 Histone H1.2	50	28470	1	1
	IPI00520123	- F5I14.1 protein	50	17269	2	2
	IPI00523319	BG_PPAP Isoform 1 of Glucan endo-1,3-beta-glucosidase 10	50	45329	2	1
	IPI00536756	AT2G47710 universal stress protein (USP) family protein	49	17290	1	1
	IPI00531047	AT5G26830 Isoform Mitochondrial of Threonyl-tRNA synthetase, mitochondrial	49	80885	2	2
	IPI00532099	AT1G73110 P-loop containing nucleoside triphosphate hydrolases superfamily protein	49	48295	2	2
	IPI00540543	KAC1 Isoform 1 of Geminivirus Rep-interacting motor protein	49	140949	1	1
	IPI00524429	KCR1 YBR159; ketoreductase/ oxidoreductase	49	35739	2	2
	IPI00546083	AT1G79870 oxidoreductase family protein	49	34140	2	1
	IPI00546281	SHV3 Probable glycerophosphoryl diester phosphodiesterase 2	49	82510	1	1
	IPI00548545	AT4G34700 NADH dehydrogenase [ubiquinone] 1 beta subcomplex subunit 9	49	13608	1	1
	IPI00548213	AT1G10050 glycosyl hydrolase family 10 protein / carbohydrate-binding domain-containing protein	48	118297	17	1
	IPI00518859	AT5G05010 Coatomer subunit delta	48	57682	2	2
	IPI00529257	AT3G08740 elongation factor P (EF-P) family protein	48	26211	1	1
	IPI00523743	AT1G41880 60S ribosomal protein L35a-2	48	12791	4	3
	IPI00530228	TIC40 TIC40	48	48872	2	1
	IPI00522918	MSBP1 Membrane steroid-binding protein 1	48	24390	1	1
	IPI00522927	AT3G06670 binding	47	97229	1	1
	IPI00545001	AT5G53850 haloacid dehalogenase-like hydrolase family protein	47	46933	1	1
	IPI00524715	AT1G23740 Quinone oxidoreductase-like protein At1g23740, chloroplastic	47	40961	1	1
	IPI00538776	PSBG NAD(P)H-quinone oxidoreductase subunit K, chloroplastic	47	25350	1	1
	IPI00529816	- Putative uncharacterized protein F17N18.10 (Fragment)	47	87868	1	1
	IPI00541147	AT3G58140 Phenylalanyl-tRNA synthetase, chloroplastic/mitochondrial	47	49221	1	1
	IPI00539108	PDIL2-3 Protein disulfide-isomerase 2-3	47	47724	1	1
	IPI00533722	FSD2 FSD2 (FE SUPEROXIDE DISMUTASE 2); superoxide dismutase	47	34642	1	1
	IPI00548733	RPS17 30S ribosomal protein S17, chloroplastic	46	16272	1	1
	IPI00529850	GALK Galactokinase	46	54307	2	2
	IPI00529551	AT3G14390 Diaminopimelate decarboxylase 1, chloroplastic	46	53524	1	1
	IPI00545907	AT3G12290 tetrahydrofolate dehydrogenase/cyclohydrolase, putative	46	31570	2	1
	IPI00545849	AFB5 Transport inhibitor response 1-like protein	46	69271	1	1
	IPI00525272	MYA2 MYA2 (ARABIDOPSIS MYOSIN 2); GTP-dependent protein binding / Rab GTPase binding / motor	46	169823	2	2
	IPI00537703	AT2G33220 NADH dehydrogenase [ubiquinone] 1 alpha subcomplex subunit 13-B	46	16111	1	1
	IPI00547703	PGLCT Plastidic glucose transporter 4	46	56934	1	1
	IPI00547139	AT4G35250 vestitone reductase-related	46	43696	1	1
	IPI00525551	PAF1 Proteasome subunit alpha type-1-A	46	30457	1	1
	IPI00545914	AT2G28790 osmotin-like protein, putative	46	27000	1	1
	IPI00525584	G6PD3 Glucose-6-phosphate 1-dehydrogenase 3, chloroplastic	46	67316	2	2
	IPI00539169	TRN1 TRN1 (TRANSPORTIN 1); protein transporter	45	99572	1	1
	IPI00520371	ATKRS-1 Lysyl-tRNA synthetase	45	70843	1	1
	IPI00523487	SPDS1 Spermidine synthase 1	45	41653	1	1
	IPI00542572	AT2G21250 mannose 6-phosphate reductase (NADPH-dependent), putative	45	34988	1	1
	IPI00539171	AT2G45820 Remorin	45	20955	1	1
	IPI00542524	ERD14 Dehydrin ERD14	45	20774	1	1
	IPI00548457	RCN1 Serine/threonine-protein phosphatase 2A 65 kDa regulatory subunit A alpha isoform	45	65452	2	1
	IPI00545833	AT2G01330 transducin family protein / WD-40 repeat family protein	44	66345	1	1
	IPI00523322	- Putative uncharacterized protein T29H11_270	44	59150	1	1
	IPI00535140	PYR4 Dihydroorotase, mitochondrial	44	41923	1	1
	IPI00542185	MST1 MST1 (MERCAPTOPYRUVATE SULFURTRANSFERASE 1); 3-mercaptopyruvate sulfurtransferase/ sulfurtransferase/ thiosulfate sulfurtransferase	44	41867	1	1
	IPI00535024	- Putative uncharacterized protein AT4g34090	44	42787	1	1
	IPI00534104	AT5G36790;PGLP1 4-nitrophenylphosphatase-like	44	43103	2	2
	IPI00548235	AT5G55670 RNA recognition motif (RRM)-containing protein	43	76386	1	1
	IPI00530238	SFR2 Isoform 1 of Beta-glucosidase-like SFR2, chloroplastic	43	70733	1	1
	IPI00520888	OVA5 OVA5 (OVULE ABORTION 5); ATP binding / aminoacyl-tRNA ligase/ lysine-tRNA ligase/ nucleic acid binding / nucleotide binding	43	67545	1	1
	IPI00537243	ALATS Isoform Mitochondrial of Alanyl-tRNA synthetase	43	110420	2	2
	IPI00530218	AT3G11770 nucleic acid binding	43	22942	1	1
	IPI00537761	AT3G10350 anion-transporting ATPase family protein	43	44725	1	1
	IPI00517476	PMH1 DEAD-box ATP-dependent RNA helicase 9	43	63570	1	1
	IPI00536017	G4 Chlorophyll synthase, chloroplastic	43	41855	1	1
	IPI00541963	AXS1 AXS1 (UDP-D-apiose/UDP-D-xylose synthase 1); NAD or NADH binding / UDP-glucuronate decarboxylase	43	43610	2	1
	IPI00524378	YAK1 protein kinase family protein	43	105457	1	1
	IPI00517484	DPE1 4-alpha-glucanotransferase DPE1, chloroplastic/amyloplastic	43	64372	1	1
	IPI00535244	AT5G19440 cinnamyl-alcohol dehydrogenase, putative	43	35571	1	1
	IPI00525992	PUB25 U-box domain-containing protein 25	42	46027	2	1
	IPI00536047	AT1G15470 transducin family protein / WD-40 repeat family protein	42	36322	1	1
	IPI00546866	AT4G39960 DNAJ heat shock family protein	42	48001	2	2
	IPI00657332	TLL1 TLL1 (TRIACYLGLYCEROL LIPASE-LIKE 1); triacylglycerol lipase	42	54741	2	2
	IPI00534589	ERMO2 Protein transport protein Sec24-like At3g07100	42	113887	1	1
	IPI00534470	TOC34 Translocase of chloroplast 34, chloroplastic	42	34686	1	1
	IPI00517088	CCH CCH (COPPER CHAPERONE); copper chaperone	42	12963	2	2
	IPI00530056	AT5G59613;AT3G46430 unknown protein	42	6580	1	1
	IPI00543041	ESP3 ESP3 (ENHANCED SILENCING PHENOTYPE 3); ATP binding / ATP-dependent RNA helicase/ ATP-dependent helicase/ helicase/ nucleic acid binding	42	118758	1	1
	IPI00532433	AILP1 AILP1	42	25000	1	1
	IPI00522792	RPS28 40S ribosomal protein S28-2	42	7336	2	2
	IPI00530027	APS2 Isoform 1 of ATP sulfurylase 2	41	53604	1	1
	IPI00539942	ADL6 Dynamin-2A	41	99106	2	2
	IPI00520951	AOC2 Allene oxide cyclase 2, chloroplastic	41	27618	2	2
	IPI00537390	SEC6 SEC6	41	85619	1	1
	IPI00522490	TCP5 Transcription factor TCP5	41	40138	1	1
	IPI00539203	AT5G65620 peptidase M3 family protein / thimet oligopeptidase family protein	41	88701	2	2
	IPI00548104	DDB1A DNA damage-binding protein 1a	41	121230	1	1
	IPI00533658	CP29 Isoform 2 of 29 kDa ribonucleoprotein, chloroplastic	41	35222	1	1
	IPI00536065	AT5G22440 60S ribosomal protein L10a-3	41	24516	2	1
	IPI00520449	CAM6 Calmodulin-6	41	16823	2	1
	IPI00524142	AT2G03510 band 7 family protein	41	40571	1	1
	IPI00527168	FLA13 Fasciclin-like arabinogalactan protein 13	40	26189	1	1
	IPI00542995	AT5G49140 disease resistance protein (TIR-NBS-LRR class), putative	40	111726	2	1
	IPI00530722	AT3G20790 oxidoreductase family protein	40	38554	2	2
	IPI00525079	EXPA9 Expansin-A9	39	27732	1	1
	IPI00524952	AT1G67700 unknown protein	39	26065	2	2
	IPI00546445	ATP-PRT2 ATATP-PRT2 (ATP PHOSPHORIBOSYL TRANSFERASE 2); ATP phosphoribosyltransferase	39	44728	1	1
	IPI00545604	CYP83A1 Cytochrome P450 83A1	39	57412	1	1
	IPI00517159	AT2G14880 SWIB complex BAF60b domain-containing protein	38	15892	1	1
	IPI00524474	CAND1 Isoform 1 of Cullin-associated NEDD8-dissociated protein 1	38	134811	1	1
	IPI00527840	CPSF30 Isoform 1 of Cleavage and polyadenylation specificity factor CPSF30	38	69970	1	1
	IPI00544233	SKD1 SKD1 (SUPPRESSOR OF K+ TRANSPORT GROWTH DEFECT1); ATP binding / nucleoside-triphosphatase/ nucleotide binding	38	48563	1	1
	IPI01020372	OFP4 F4H5.2 protein	38	54984	1	1
	IPI00516341	UBP1A oligouridylate-binding protein, putative	38	47773	1	1
	IPI00543877	AT3G13235 ubiquitin family protein	38	45331	1	1
	IPI00516979	AT1G79210 Proteasome subunit alpha type-2-B	38	25717	2	2
	IPI00543739	AT3G23940 dehydratase family	38	64872	2	2
	IPI00541477	ATMIN7 ATMIN7 (ARABIDOPSIS THALIANA HOPM INTERACTOR 7); guanyl-nucleotide exchange factor/ protein binding	38	194932	1	1
	IPI00541671	NAD-ME2 malate oxidoreductase, putative	38	66598	1	1
	IPI00548576	TSB1 Tryptophan synthase beta chain 1, chloroplastic	38	50894	1	1
	IPI00545748	AT5G41140 unknown protein	37	113065	2	2
	IPI00522285	AT1G36390 co-chaperone grpE family protein	37	31204	1	1
	IPI00518460	AT1G01100 60S acidic ribosomal protein P1-1	37	11154	1	1
	IPI00542575	AT4G13010 Putative quinone-oxidoreductase homolog, chloroplastic	37	34414	1	1
	IPI00529675	AT1G02080 transcriptional regulator-related	37	269717	1	1
	IPI00529170	PBF1 Proteasome subunit beta type-1	37	24628	1	1
	IPI00544409	NTF2B Nuclear transport factor 2	37	13993	1	1
	IPI00524661	YCF3 Photosystem I assembly protein ycf3	37	19524	1	1
	IPI00533220	TCP4 Transcription factor TCP4	37	45935	1	1
	IPI00530940	PAB4 PAB4 (POLY(A) BINDING PROTEIN 4); RNA binding / translation initiation factor	37	71607	1	1
	IPI00542837	AT4G18330 eukaryotic translation initiation factor 2 subunit 3, putative / eIF2S3, putative / eIF-2-gamma, putative	37	51485	1	1
	IPI00519056	AT5G56350 pyruvate kinase, putative	37	54376	2	2
	IPI00534621	AT3G53330 plastocyanin-like domain-containing protein	37	34884	1	1
	IPI00852372	- Putative uncharacterized protein T7P1.14	37	111589	2	1
	IPI00524714	CPSUFE SufE-like protein, chloroplastic	37	40808	1	1
	IPI00521045	AT5G45990 crooked neck protein, putative / cell cycle protein, putative	36	80845	1	1
	IPI00531533	SS2 AtSS2 (starch synthase 2); transferase, transferring glycosyl groups	36	87538	1	1
	IPI00523957	PSRP4 30S ribosomal protein S31, chloroplastic	36	12776	3	1
	IPI00522567	ORP3B Oxysterol-binding protein-related protein 3B	36	51923	1	1
	IPI00529843	CYP71B29 Cytochrome P450 71B29	36	55970	1	1
	IPI00521685	AT5G18400 unknown protein	36	29084	1	1
	IPI00537876	AT1G10580 T10O24.21	36	70022	1	1
	IPI00520421	AT5G44090 calcium-binding EF hand family protein, putative / protein phosphatase 2A 62 kDa B~~ regulatory subunit, putative	36	62285	1	1
	IPI00524718	PTAC14 PTAC14	36	55575	2	2
	IPI00523230	PDIL1-4 Protein disulfide isomerase-like 1-4	36	66316	1	1
	IPI00521601	AT4G39170 SEC14-like protein	36	69968	1	1
	IPI00529886	TRX-M4 Thioredoxin M4, chloroplastic	35	21159	1	1
	IPI00547481	AT3G18490 aspartyl protease family protein	35	53201	1	1
	IPI00537790	CARA CARA (CARBAMOYL PHOSPHATE SYNTHETASE A); carbamoyl-phosphate synthase (glutamine-hydrolyzing)/ carbamoyl-phosphate synthase/ catalytic	35	47029	1	1
	IPI00532808	ATB~ DELTA Serine/threonine protein phosphatase 2A 55 kDa regulatory subunit B~ delta isoform	35	55205	1	1
	IPI00522374	BLH2 BLH2 (BEL1-LIKE HOMEODOMAIN 2); DNA binding / transcription factor	35	81554	1	1
	IPI00517653	AT2G30200 binding / catalytic/ transferase	35	38956	2	2
	IPI00547639	AT4G02990 mitochondrial transcription termination factor family protein / mTERF family protein	35	61510	1	1
	IPI00526781	AT2G25450 Probable 2-oxoacid dependent dioxygenase	35	40325	1	1
	IPI00536604	TMN7 endomembrane protein 70, putative	35	74185	1	1
	IPI00525806	CLPR4 ATP-dependent Clp protease proteolytic subunit-related protein 4, chloroplastic	35	33419	1	1
	IPI00538260	AT1G51650 ATP synthase subunit epsilon, mitochondrial	35	7827	1	1
	IPI00522536	CSR1 Acetolactate synthase, chloroplastic	35	72539	1	1
	IPI00524102	ABH1 Nuclear cap-binding protein subunit 1	35	96487	1	1
	IPI00544602	G6PD5 Glucose-6-phosphate 1-dehydrogenase, cytoplasmic isoform 1	34	59120	1	1
	IPI00524670	TOC33 Translocase of chloroplast 33, chloroplastic	34	32904	1	1
	IPI00536465	AT1G78060 Probable beta-D-xylosidase 7	34	83839	1	1
	IPI00542899	AT4G13180 short-chain dehydrogenase/reductase (SDR) family protein	34	27639	1	1
	IPI00544310	AT1G70770 unknown protein	34	66823	2	2
	IPI00541138	AT-HF Imidazole glycerol phosphate synthase hisHF, chloroplastic	34	64153	1	1
	IPI00542534	SIR SIR; sulfite reductase (ferredoxin)/ sulfite reductase	34	71905	2	2
	IPI00530015	AT5G42290 transcription activator-related	34	12422	1	1
	IPI00532326	RAD51 DNA repair protein RAD51 homolog 1	34	37281	1	1
	IPI00519360	RBP47C ATRBP47C (ARABIDOPSIS THALIANA RNA-BINDING PROTEIN 47C); RNA binding	34	34793	1	1
	IPI00536341	RPL23.2;RPL23.1;rpl23 50S ribosomal protein L23, chloroplastic	34	10782	1	1
	IPI00529767	AT4G30310 ribitol kinase, putative	34	49187	1	1
	IPI00533038	AT5G17380 2-hydroxyacyl-CoA lyase	34	61432	1	1
	IPI00516496	emb2731 UPF0172 protein At5g55940	33	22965	1	1
	IPI00533812	NRP1 nodulin-related	33	19689	1	1
	IPI00539210	FLN2 kinase	33	69215	1	1
	IPI00518549	AT3G03100 Probable NADH dehydrogenase [ubiquinone] 1 alpha subcomplex subunit 12	33	18305	1	1
	IPI00522742	MMT Methionine S-methyltransferase	33	118641	1	1
	IPI00531284	CYP89A6 CYP89A6; electron carrier/ heme binding / iron ion binding / monooxygenase/ oxygen binding	33	59240	1	1
	IPI00530283	MVA1 Isoform 2 of Hydroxymethylglutaryl-CoA synthase	33	45177	1	1
	IPI00535517	AT1G62390 octicosapeptide/Phox/Bem1p (PB1) domain-containing protein / tetratricopeptide repeat (TPR)-containing protein	33	82657	2	2
	IPI00528318	HB2 Non-symbiotic hemoglobin 2	33	17860	1	1
	IPI00525021	- Gb|AAD55417.1	33	24196	1	1
	IPI00547522	LPR2 Spore coat protein-like protein	33	67316	1	1
	IPI00533865	AT4G24800 Putative uncharacterized protein F6I7.10	33	104848	1	1
	IPI00529254	RPS14 30S ribosomal protein S14, chloroplastic	33	11778	1	1
	IPI00521524	AT3G22750 protein kinase, putative	32	42688	1	1
	IPI00528674	NDHF NAD(P)H-quinone oxidoreductase subunit 5, chloroplastic	32	85183	1	1
	IPI00536740	AT1G44920 F27F5.3	32	27910	1	1
	IPI00520428	AT1G50140 ATP binding / ATPase/ nucleoside-triphosphatase/ nucleotide binding	32	113214	2	1
	IPI00526850	BSL1 Serine/threonine-protein phosphatase BSL1	32	96085	2	2
	IPI00531058	AT5G39080 transferase family protein	32	51452	1	1
	IPI00530468	AT5G03900 Isoform 1 of Uncharacterized protein At5g03900, chloroplastic	32	59464	1	1
	IPI00518253	KEG E3 ubiquitin-protein ligase KEG	32	178102	1	1
	IPI00542118	AT5G59400 unknown protein	32	33028	1	1
	IPI00545553	GMII GMII (GOLGI ALPHA-MANNOSIDASE II); alpha-mannosidase	31	134641	1	1
	IPI00529048	AT4G27130 Protein translation factor SUI1 homolog 1	31	12584	1	1
	IPI00538427	AT5G23540 26S proteasome non-ATPase regulatory subunit 14	31	34332	1	1
	IPI00786036	AT2G21840 protein binding / zinc ion binding	31	88888	1	1
	IPI00526256	AT3G55410 2-oxoglutarate dehydrogenase E1 component, putative / oxoglutarate decarboxylase, putative / alpha-ketoglutaric dehydrogenase, putative	31	115091	1	1
	IPI00532348	AT4G14230 DUF21 domain-containing protein At4g14230	31	53458	1	1
	IPI00546247	AT3G12345 unknown protein	31	20137	1	1
	IPI00520297	AT5G24650 mitochondrial import inner membrane translocase subunit Tim17/Tim22/Tim23 family protein	31	27755	1	1
	IPI00527132	- Putative uncharacterized protein AT4g39690	31	75017	1	1
	IPI00521782	COPT5 Copper transporter 5	31	15774	1	1
	IPI00530477	- Type 2 peroxiredoxin, putative	31	17401	1	1
	IPI00537687	AT4G27700 Putative uncharacterized protein AT4g27700	31	26298	1	1
	IPI00524547	TRP1 Isoform 1 of Telomere repeat-binding protein 1	31	64996	1	1
	IPI00523745	AT1G64650 F1N19.22	30	52080	1	1
	IPI00527831	AT2G37840 protein kinase family protein	30	81763	4	1
	IPI00542397	DEGP2 Protease Do-like 2, chloroplastic	30	66760	1	1
	IPI00522508	LHW LHW (LONESOME HIGHWAY); protein homodimerization/ transcription activator/ transcription factor	30	71725	1	1
	IPI00538392	- Retroelement pol polyprotein-like	30	142097	1	1
	IPI00523358	AT2G18740 small nuclear ribonucleoprotein E, putative / snRNP-E, putative / Sm protein E, putative	30	10292	1	1
	IPI00518977	AT2G44210 unknown protein	30	46498	1	1
	IPI00533452	AT5G36230 Gb|AAD26879.1	30	49308	1	1
	IPI00536413	AT5G60460 sec61beta family protein	30	10858	1	1
	IPI00548046	SDRB Peroxisomal 2,4-dienoyl-CoA reductase	30	31777	1	1
	IPI00517607	AT4G27585 Putative uncharacterized protein AT4g27580	29	55889	1	1
	IPI00537164	AT4G23500 glycoside hydrolase family 28 protein / polygalacturonase (pectinase) family protein	29	54656	1	1
	IPI00548042	KNAT4 Homeobox protein knotted-1-like 4	29	44358	1	1
	IPI00530943	AT1G05894 unknown protein	29	50984	2	2
	IPI00532018	AT3G57790 Putative uncharacterized protein F15B8.20	29	67935	2	1
	IPI00532091	CYP97B3 Cytochrome P450 97B3, chloroplastic	29	65134	1	1
	IPI00545689	AT3G01015 unknown protein	29	56138	1	1
	IPI00520957	AT1G32900 Probable granule-bound starch synthase 1, chloroplastic/amyloplastic	29	66836	1	1
	IPI00519744	AT3G15010 RNA recognition motif (RRM)-containing protein	29	41754	1	1
	IPI00528388	AT5G26630 MADS-box protein	29	25107	1	1
	IPI00535625	AAE7 AMP-binding protein	28	63162	1	1
	IPI00523091	ICME-LIKE2 Isoform 1 of Probable isoprenylcysteine alpha-carbonyl methylesterase ICMEL2	28	46980	4	1
	IPI00519386	AT3G61870 unknown protein	28	29567	2	1
	IPI00529717	AT4G13110 Putative uncharacterized protein At4g13110	28	41842	1	1
	IPI00519429	AT4G18850 unknown protein	28	6598	1	1
	IPI00544755	PTAC7 PTAC7	28	18720	1	1
	IPI00541977	AT4G14990 unknown protein	27	86461	1	1
	IPI00523721	BPC2 BPC2 (BASIC PENTACYSTEINE 2); DNA binding / transcription factor	27	31148	1	1
	IPI00517163	BTI1 Reticulon-like protein B1	27	30509	1	1
	IPI00534390	TPS5 Alpha,alpha-trehalose-phosphate synthase [UDP-forming] 5	27	97393	1	1
	IPI00547056	ALDH10A8 Betaine aldehyde dehydrogenase 1, chloroplastic	27	54397	2	2
	IPI00545568	AT3G54930 Serine/threonine protein phosphatase 2A 57 kDa regulatory subunit B~ epsilon isoform	26	57508	1	1
	IPI00521477	AT1G33900 avirulence-responsive protein, putative / avirulence induced gene protein, putative / AIG protein, putative	26	36374	1	1
	IPI00533938	AT5G05270 chalcone-flavanone isomerase family protein	26	23317	1	1
	IPI00522664	AT4G02425 unknown protein	26	29007	1	1
	IPI00545909	ASA1 Anthranilate synthase component I-1, chloroplastic	26	66269	1	1
	IPI00532379	NPGR2 NPGR2 (no pollen germination related 2); calmodulin binding	26	82681	1	1
	IPI00523840	SYP71 Syntaxin-71	26	29964	1	1
	IPI00525466	ftsh3 ATP-dependent zinc metalloprotease FTSH 3, mitochondrial	26	89297	1	1
	IPI00535995	- ABC transporter-like	25	90033	1	1
	IPI01020294	- Putative uncharacterized protein F9D16.230	25	21808	1	1
	IPI00529838	AT1G04985 F13M7.2 protein	25	22423	1	1
	IPI00539115	ACO2 1-aminocyclopropane-1-carboxylate oxidase 2	25	36160	1	1
	IPI00542984	PDF1B Peptide deformylase 1B, chloroplastic	25	30591	1	1
	IPI00523017	RBP45B RNA-binding protein 45 (RBP45), putative	25	33409	1	1
	IPI00537902	CRR4 Pentatricopeptide repeat-containing protein At2g45350, chloroplastic	25	69140	1	1
	IPI00544713	ACX4 Acyl-coenzyme A oxidase 4, peroxisomal	24	47526	1	1
	IPI00539579	PUB14 U-box domain-containing protein 14	24	69354	1	1
	IPI00519965	FHY3 Protein FAR-RED ELONGATED HYPOCOTYL 3	24	95935	1	1
	IPI00520593	HSP60-3A Chaperonin CPN60-like 2, mitochondrial	24	60429	1	1
	IPI00546889	AT5G10920 argininosuccinate lyase, putative / arginosuccinase, putative	24	57476	1	1
	IPI00534344	AT2G43460;AT3G59540 60S ribosomal protein L38	24	8116	1	1
	IPI00529501	AT5G08650 Translation factor GUF1 homolog, chloroplastic	24	75389	1	1
	IPI00534675	RIF10 Putative polynucleotide phosphorylase	24	102384	1	1
	IPI00541636	AT3G25700 chloroplast nucleoid DNA-binding protein-related	23	49343	1	1
	IPI00524599	FIP1[V] ATFIP1[V] (Arabidopsis homolog of yeast Fip1 [V]); RNA binding / protein binding	23	133358	1	1
	IPI00545521	ELI3-1 Isoform 1 of Cinnamyl alcohol dehydrogenase 7	23	38220	1	1
	IPI00525214	AT1G21560 unknown protein	23	38111	1	1
	IPI00541053	#REF!-like protein (Fragment)	23	119910	1	1
	IPI00525921	AT2G44640 unknown protein	23	49800	1	1
	IPI00534151	UXS5 UXS5; UDP-glucuronate decarboxylase/ catalytic	22	38365	1	1
	IPI00529900	AT4G21060 galactosyltransferase family protein	22	84243	1	1
	IPI00526231	AOS Allene oxide synthase, chloroplastic	22	58160	1	1
	IPI00519962	AT1G25330 Transcription factor bHLH75	22	25193	1	1
	IPI00522176	AT1G63660 GMP synthase (glutamine-hydrolyzing), putative / glutamine amidotransferase, putative	22	59278	1	1
	IPI00545571	GSH2 Glutathione synthetase, chloroplastic	22	60233	1	1
	IPI00516250	CYP705A21 Cytochrome P450-like protein	22	57906	1	1
	IPI00527890	TRX5 Thioredoxin H5	22	13114	1	1
	IPI00528059	AT4G13330 unknown protein	22	47971	1	1
	IPI00518097	AT5G62600 transportin-SR-related	22	106849	1	1
	IPI00522598	CYP97A3 Protein LUTEIN DEFICIENT 5, chloroplastic	21	66804	1	1
	IPI00520236	- Putative uncharacterized protein T24H18_200	21	61962	1	1
	IPI00539713	UGT74B1 Isoform 1 of UDP-glycosyltransferase 74B1	21	50970	1	1
	IPI00519262	DWF5 7-dehydrocholesterol reductase	21	49558	1	1
	IPI00535729	AT4G23890 unknown protein	21	27709	1	1
	IPI00530973	COX6B Cytochrome c oxidase subunit 6b-1	21	21182	1	1
	IPI00532363	AT5G66070 NEP1-interacting protein-like 1	21	24099	1	1
	IPI00539769	MAP65-1 65-kDa microtubule-associated protein 1	21	65744	1	1
	IPI00540143	PTAC6 PTAC6	21	37353	1	1
	IPI00520565	- Putative uncharacterized protein dl3935w	21	13874	1	1
	IPI00522405	ARP7 Actin-related protein 7	20	39879	1	1
	IPI00522693	PSI-P Thylakoid membrane phosphoprotein 14 kDa, chloroplastic	20	18471	1	1
	IPI00522141	VLN4 Villin-4	20	109259	1	1
	IPI00526330	TGD2 Isoform 1 of Protein TRIGALACTOSYLDIACYLGLYCEROL 2, chloroplastic	20	41604	1	1
	IPI00520160	AT3G13180 Similarity to SUN and FMU proteins	20	59149	1	1
	IPI00534101	PA200 binding	20	203490	1	1
	IPI00531922	ATM3 ABC transporter B family member 25, mitochondrial	20	80370	1	1
	IPI00539167	AT2G35795 DNAJ heat shock N-terminal domain-containing protein	20	11989	1	1
	IPI00537712	PTAC12 Putative uncharacterized protein At2g34640	20	62262	1	1
	IPI00524133	AT4G15980 Putative pectinesterase/pectinesterase inhibitor 43	19	78523	1	1
	IPI00533594	AT3G07300 eukaryotic translation initiation factor 2B family protein / eIF-2B family protein	19	43572	1	1
	IPI00544186	AT1G49360 F-box protein At1g49360	19	55232	1	1
	IPI00536241	AT2G34460 Uncharacterized protein At2g34460, chloroplastic	19	30452	1	1
	IPI00536776	RPN12a 26S proteasome non-ATPase regulatory subunit RPN12A	19	30687	1	1
	IPI00527471	AT4G29480 mitochondrial ATP synthase g subunit family protein	19	13931	1	1
	IPI00546650	EXO70E1 ATEXO70E1 (exocyst subunit EXO70 family protein E1); protein binding	18	75179	1	1
	IPI00548784	Non-LTR retroelement reverse transcriptase-like protein	18	141463	1	1
	IPI00530987	TOR1 Microtubule-associated protein TORTIFOLIA1	18	93946	1	1
	IPI00518679	F3F19.3	18	42707	1	1
	IPI00537216	AT3G59780 unknown protein	18	73890	1	1
	IPI00527532	AT5G04740 ACT domain-containing protein	18	33221	1	1
	IPI00517517	PMM Phosphomannomutase	18	27744	1	1
	IPI00520973	AT1G35420 dienelactone hydrolase family protein	17	34146	1	1
	IPI00527587	AT4G39970 haloacid dehalogenase-like hydrolase family protein	17	34633	1	1
	IPI00527820	AT1G66330 senescence-associated family protein	17	45832	1	1
	IPI00536667	OHP2 OHP2	17	18654	1	1
	IPI00542590	AT2G35040 AICARFT/IMPCHase bienzyme family protein	17	64866	1	1
	IPI00546541	AT2G36130 peptidyl-prolyl cis-trans isomerase, putative / cyclophilin, putative / rotamase, putative	17	18221	1	1
	IPI00536970	AT2G37690 Putative phosphoribosylaminoimidazole carboxylase	17	70035	1	1
	IPI00517511	ATK5 ATK5 (ARABIDOPSIS THALIANA KINESIN 5); microtubule motor	17	89139	1	1
	IPI00544052	AT2G03820 nonsense-mediated mRNA decay NMD3 family protein	16	59256	1	1
	IPI00548644	AT1G27430 GYF domain-containing protein	16	165334	1	1
	IPI00524215	AT1G67150 unknown protein	16	46533	1	1
	IPI00542071	SRZ-22 SRZ-22; protein binding	16	22444	1	1
	IPI00545291	AT2G42910 Ribose-phosphate pyrophosphokinase 4	16	37536	1	1
	IPI00524257	SBT4.12 ATSBT4.12; identical protein binding / serine-type endopeptidase	16	78048	1	1
	IPI00539486	ORF275 Uncharacterized mitochondrial protein AtMg00670	15	30192	2	1
	IPI00535379	AT1G03740 ATP binding / kinase/ protein kinase/ protein serine/threonine kinase	15	84424	1	1
	IPI00543793	AT5G14120 nodulin family protein	15	63108	1	1
	IPI00521882	IPMI2 Isopropylmalate isomerase 2	15	27026	1	1
	IPI00519673	AGT2 Alanine--glyoxylate aminotransferase 2 homolog 1, mitochondrial	15	51920	1	1
	IPI00547316	AT1G16080 unknown protein	15	34108	1	1
	IPI00524881	DL1C Dynamin-related protein 1C	15	68680	1	1
	IPI00544206	AT3G18600 DEAD-box ATP-dependent RNA helicase 51	15	63777	1	1
	IPI00544037	RAD23C RAD23-3	15	30647	1	1
	IPI00542027	IMPA-6 IMPA-6 (IMPORTIN ALPHA ISOFORM 6); binding / protein transporter	15	59352	1	1
	IPI00517008	OEP37 OEP37; ion channel	15	37683	1	1
	IPI00525266	TAF15 TAF15 (TBP-associated factor 15); RNA binding / nucleic acid binding / nucleotide binding / zinc ion binding	15	41251	1	1
	IPI00516569	AT3G07320 glycosyl hydrolase family 17 protein	15	50572	1	1
	IPI00529336	AT2G43770 transducin family protein / WD-40 repeat family protein	14	37862	1	1
	IPI00522252	AT3G02720 DJ-1 family protein / protease-related	14	41619	1	1
	IPI00541978	EFR LRR receptor-like serine/threonine-protein kinase EFR	14	113281	1	1
	IPI00522333	AT1G21810 Filament-like plant protein 2	14	71062	1	1

## Sheet: HDIP1-△C-Flag
Sample ID	Accession number	Protein description	Mascot score	MW	Matched queries	Matched peptides
1305-HDIP1-rC-Flag	IPI00536803	NIT1 Nitrilase 1	22267	38128	680	44
	IPI00520882	AT3G08590 Probable 2,3-bisphosphoglycerate-independent phosphoglycerate mutase 2	9905	60726	192	54
	IPI00527125	ATRSP41 ATRSP41; RNA binding / nucleic acid binding / nucleotide binding	9378	41344	247	33
	IPI00536454	PSAT Phosphoserine aminotransferase, chloroplastic	6683	47329	151	28
	IPI00535114	RBCL Ribulose bisphosphate carboxylase large chain	5947	52922	155	35
	IPI00548138	AT2G17630 phosphoserine aminotransferase, putative	5642	46604	125	30
	IPI00542809	NIT3 Nitrilase 3	5519	37998	130	17
	IPI00518163	RCA Isoform Short of Ribulose bisphosphate carboxylase/oxygenase activase, chloroplastic	4634	49069	80	23
	IPI00522086	TGG1 Isoform 2 of Myrosinase 1	4522	51448	103	26
	IPI00525776	PB ATP synthase subunit beta, chloroplastic	4291	53900	89	28
	IPI00518090	GAPC2 GAPC2 (GLYCERALDEHYDE-3-PHOSPHATE DEHYDROGENASE C2); NAD or NADH binding / binding / catalytic/ glyceraldehyde-3-phosphate dehydrogenase (phosphorylating)/ glyceraldehyde-3-phosphate dehydrogenase	4212	36890	87	27
	IPI00531081	AT1G09780 2,3-bisphosphoglycerate-independent phosphoglycerate mutase 1	4201	60542	67	20
	IPI00527494	GAPC1 Glyceraldehyde-3-phosphate dehydrogenase, cytosolic	4149	36891	85	25
	IPI00543293	HSC70-1 Heat shock cognate 70 kDa protein 1	3266	71313	69	35
	IPI00522440	ATMS1 5-methyltetrahydropteroyltriglutamate--homocysteine methyltransferase	3149	84304	75	38
	IPI00517960	NIT2 Nitrilase 2	3072	37130	122	23
	IPI00529975	PSBB Photosystem II CP47 chlorophyll apoprotein	3029	56001	71	23
	IPI00538379	AT5G11710 Clathrin interactor EPSIN 1	2960	60597	50	20
	IPI00523795	AT1G69360 Putative uncharacterized protein F23O10.6	2864	100536	60	25
	IPI00524040	ACT8 Actin-8	2726	41836	67	26
	IPI00542919	AT1G19480 F18O14.25	2694	145435	62	22
	IPI00545756	NAGK Acetylglutamate kinase, chloroplastic	2660	36572	48	18
	IPI00540632	ATPA ATP synthase subunit alpha, chloroplastic	2612	55294	59	26
	IPI00527600	PSBC photosystem II 44 kDa protein	2577	51835	49	19
	IPI00525001	TUB2;TUB3 Tubulin beta-2/beta-3 chain	2568	50701	56	19
	IPI00525561	TGG2 Isoform 1 of Myrosinase 2	2533	62692	68	25
	IPI00517335	LOS1 Elongation factor EF-2	2496	94185	58	31
	IPI00545413	TUB7 Tubulin beta-7 chain	2483	50714	52	21
	IPI00535216	LHCB5 Chlorophyll a-b binding protein CP26, chloroplastic	2375	30138	49	19
	IPI00516615	AT1G48120 Serine/threonine-protein phosphatase 7 long form homolog	2273	149360	60	43
	IPI00532664	AT4G10320 isoleucyl-tRNA synthetase, putative / isoleucine--tRNA ligase, putative	2246	135399	57	42
	IPI00542050	TUB4 Tubulin beta-4 chain	2232	49791	50	18
	IPI00546691	AAC1 ADP,ATP carrier protein 1, mitochondrial	2211	41449	45	26
	IPI00544292	CPN60B RuBisCO large subunit-binding protein subunit beta, chloroplastic	2190	63770	45	29
	IPI00524611	ACT7 Actin-7	2154	41709	56	23
	IPI00542248	AT3G09630 60S ribosomal protein L4-1	2140	44674	43	22
	IPI00541680	GAPB Glyceraldehyde-3-phosphate dehydrogenase B, chloroplastic	2114	47630	45	19
	IPI00525302	ATPC1 ATP synthase gamma chain 1, chloroplastic	2111	40886	42	14
	IPI00543340	AT3G09440 Heat shock cognate 70 kDa protein 3	2078	71103	40	23
	IPI00517861	AT3G52930 fructose-bisphosphate aldolase, putative	2063	38516	41	18
	IPI00537303	GAPA Glyceraldehyde-3-phosphate dehydrogenase A, chloroplastic	2001	42463	46	19
	IPI00521292	AT5G02870 60S ribosomal protein L4-2	1987	44694	42	22
	IPI00525420	AT1G64880 ribosomal protein S5 family protein	1987	60199	62	32
	IPI00523903	AT5G02490 Heat shock cognate 70 kDa protein 2	1973	71342	41	21
	IPI00523587	CA2 Carbonic anhydrase 2, chloroplastic	1967	28326	36	15
	IPI00532889	MS2 AtMS2; 5-methyltetrahydropteroyltriglutamate-homocysteine S-methyltransferase/ methionine synthase	1960	84531	49	28
	IPI00521816	AT5G26710 F21E10.12 protein	1929	82015	45	28
	IPI00516743	TUB5 Tubulin beta-5 chain	1907	50310	46	18
	IPI00516234	AT5G08690 ATP synthase subunit beta-2, mitochondrial	1906	59676	34	19
	IPI00544582	GAPA-2 Glyceraldehyde 3-phosphate dehydrogenase A subunit 2	1891	42820	43	17
	IPI00548618	AT1G07930;AT1G07940;AT5G60390;AT1G07920 Elongation factor 1-alpha	1876	107107	48	17
	IPI00519410	AT3G13470 chaperonin, putative	1863	63302	42	28
	IPI00543798	AT1G57720 Probable elongation factor 1-gamma 2	1833	46370	37	16
	IPI00525237	CPN60A RuBisCO large subunit-binding protein subunit alpha, chloroplastic	1777	62034	33	22
	IPI00545934	TUB6 Tubulin beta-6 chain	1770	50553	41	16
	IPI00524207	ENOC Cytosolic enolase 3	1717	51567	36	21
	IPI00538017	ACT11 Actin-11	1709	41648	49	19
	IPI00538077	AT4G29270 acid phosphatase class B family protein	1697	28728	32	18
	IPI00530545	AT3G10760 myb family transcription factor	1688	36092	38	14
	IPI00535490	PGK1 Phosphoglycerate kinase 1, chloroplastic	1672	50081	37	18
	IPI00540778	RP1 Putative uncharacterized protein At1g43170	1650	63315	40	17
	IPI00992404	AT1G61850 Phospholipases	1646	145129	37	31
	IPI00547812	XTH7 Probable xyloglucan endotransglucosylase/hydrolase protein 7	1644	33659	34	13
	IPI00535704	ACT12 Actin-12	1607	41768	43	17
	IPI00529620	P5CS1 Delta-1-pyrroline-5-carboxylate synthase A	1597	77654	34	26
	IPI00524550	HSP70 Heat shock cognate 70 kDa protein 4	1596	71057	36	19
	IPI00785805	ATP1 ATP synthase subunit alpha, mitochondrial	1547	55011	40	20
	IPI00519030	ALB1 Magnesium-chelatase subunit chlD, chloroplastic	1544	83232	32	19
	IPI00535976	CLPC1 Chaperone protein ClpC1, chloroplastic	1500	103388	38	29
	IPI00523129	PSAD-1 Photosystem I reaction center subunit II-1, chloroplastic	1497	22584	31	14
	IPI00540577	GLU1 Isoform 2 of Ferredoxin-dependent glutamate synthase 1, chloroplastic	1469	176640	36	31
	IPI00524195	PPa6 Soluble inorganic pyrophosphatase 1, chloroplastic	1456	33359	32	16
	IPI00534087	HSP81-3 Heat shock protein 90-3	1433	80002	29	20
	IPI00526310	LOS2 Bifunctional enolase 2/transcriptional activator	1433	47689	29	13
	IPI00533075	AT2G23390 unknown protein	1426	54275	37	17
	IPI00525922	VHA-A V-type proton ATPase catalytic subunit A	1411	68769	34	23
	IPI00533497	PYK10 Beta-glucosidase 23	1380	59683	28	19
	IPI00517420	VAR1 ATP-dependent zinc metalloprotease FTSH 5, chloroplastic	1368	75185	27	20
	IPI00542269	LHCB4.2 Isoform 1 of Chlorophyll a-b binding protein CP29.2, chloroplastic	1350	31174	27	12
	IPI00542715	LHCB4.1 Chlorophyll a-b binding protein CP29.1, chloroplastic	1350	31120	24	10
	IPI00520474	RABE1b Elongation factor Tu, chloroplastic	1346	51598	34	16
	IPI00518864	AT1G04410 Malate dehydrogenase, cytoplasmic 1	1333	35548	28	11
	IPI00527705	CAB3;CAB2 Chlorophyll a-b binding protein 2, chloroplastic	1324	28209	50	8
	IPI00516284	AT1G09640 Probable elongation factor 1-gamma 1	1323	46631	28	14
	IPI00537782	AT3G60750 Transketolase-like protein	1315	81424	29	18
	IPI00519855	AT1G71080 unknown protein	1296	34811	23	10
	IPI00527713	MEE58 Adenosylhomocysteinase 1	1275	53344	37	20
	IPI00547584	AIG1 Disease resistance protein AIG1	1260	40901	33	16
	IPI00537282	PSBD Photosystem II D2 protein	1255	39522	20	8
	IPI00548522	LOX2 Lipoxygenase 2, chloroplastic	1240	101982	34	23
	IPI00518464	CA1 Isoform 3 of Carbonic anhydrase, chloroplastic	1238	29485	27	13
	IPI00530785	LHB1B2 LHB1B2; chlorophyll binding	1216	28036	48	7
	IPI00542797	PTAC16 PTAC16 (PLASTID TRANSCRIPTIONALLY ACTIVE 16); binding / catalytic	1216	54325	23	16
	IPI00539020	RBCS1A Ribulose bisphosphate carboxylase small chain 1A, chloroplastic	1215	20203	28	10
	IPI00535697	LHB1B1 LHB1B1; chlorophyll binding	1214	28152	47	7
	IPI00518637	AT5G35200 Putative clathrin assembly protein At5g35200	1211	61141	27	13
	IPI00546934	PSBA Photosystem Q(B) protein	1164	38911	28	9
	IPI00523477	AT5G38420 Ribulose bisphosphate carboxylase small chain 2B, chloroplastic	1144	20337	28	10
	IPI00524194	LHCB6 Light harvesting complex photosystem II subunit 6	1139	27505	28	15
	IPI00546705	AT1G51980 Probable mitochondrial-processing peptidase subunit alpha-1	1132	54368	26	16
	IPI00518805	FTSH1 ATP-dependent zinc metalloprotease FTSH 1, chloroplastic	1131	76712	23	17
	IPI00522684	BIP1 Luminal-binding protein 1	1129	73584	30	17
	IPI00537995	ANNAT1 Annexin D1	1114	36182	28	15
	IPI00542059	AT2G31610 40S ribosomal protein S3-1	1112	27502	34	21
	IPI00523369	- Putative UDP-glucose:glycoprotein glucosyltransferase	1094	188696	34	31
	IPI00531287	cpHsc70-1 cpHsc70-1 (chloroplast heat shock protein 70-1); ATP binding	1089	76461	24	22
	IPI00931032	- AT1G56070 protein	1087	23607	28	10
	IPI00547255	AGD2 LL-diaminopimelate aminotransferase, chloroplastic	1071	50364	18	11
	IPI00536966	MTO3 S-adenosylmethionine synthase 4	1050	42769	20	12
	IPI00545250	AT1G33120;PGY2 60S ribosomal protein L9-1	1048	22004	23	14
	IPI00547971	VDAC1 Mitochondrial outer membrane protein porin 1	1039	29407	19	11
	IPI00527953	AT3G53870 40S ribosomal protein S3-2	1030	27332	32	19
	IPI00539206	cICDH Cytosolic NADP+-dependent isocitrate dehydrogenase	1028	45717	19	13
	IPI00530695	AT1G56190 Phosphoglycerate kinase 2, chloroplastic	1028	49908	26	12
	IPI00523172	emb1138 Isoform 2 of DEAD-box ATP-dependent RNA helicase 3, chloroplastic	1025	80951	30	22
	IPI00524723	DRP3B Isoform 1 of Dynamin-related protein 3B	1024	86590	32	25
	IPI00520226	TUA6 Tubulin alpha-6 chain	1021	49506	22	9
	IPI00539202	AT5G35530 40S ribosomal protein S3-3	1018	27441	32	20
	IPI00546092	DRP3A Isoform 1 of Dynamin-related protein 3A	1014	89571	32	26
	IPI00541856	FNR1 Ferredoxin--NADP reductase, leaf isozyme 1, chloroplastic	1012	40301	21	12
	IPI00545444	AT5G58420 40S ribosomal protein S4-3	1011	29797	27	17
	IPI00537910	BGLU44 Beta-glucosidase 44	1009	58946	22	18
	IPI00535929	LHCB2.1 Photosystem II light harvesting complex gene 2.1	1007	28631	42	8
	IPI00523081	AT1G20260 V-type proton ATPase subunit B3	1000	54278	23	16
	IPI00547933	TUA4;TUA2 Tubulin alpha-2/alpha-4 chain	997	49509	22	9
	IPI00541448	FBA2 Probable fructose-bisphosphate aldolase 2, chloroplastic	990	42961	23	11
	IPI00532781	AT5G27850 60S ribosomal protein L18-3	979	20954	22	11
	IPI00532111	P40 40S ribosomal protein Sa-1	977	32271	19	8
	IPI00533566	HSP60 Chaperonin CPN60, mitochondrial	972	61242	21	16
	IPI00543566	mMDH1 Malate dehydrogenase 1, mitochondrial	969	35782	16	9
	IPI00657126	CAT3 CAT3 (CATALASE 3); catalase	966	55932	24	11
	IPI00524577	AT5G20290 40S ribosomal protein S8-1	958	24978	14	10
	IPI00538864	RPS6 40S ribosomal protein S6-1	957	28350	17	7
	IPI00519769	PSBO2 Oxygen-evolving enhancer protein 1-2, chloroplastic	955	34998	23	14
	IPI00524816	ATARCA Isoform 1 of Guanine nucleotide-binding protein subunit beta-like protein A	952	35725	19	15
	IPI00522202	AT1G18540 60S ribosomal protein L6-1	947	26136	26	19
	IPI00549013	PORB Protochlorophyllide reductase B, chloroplastic	946	43332	18	11
	IPI00523187	LHCA4 Chlorophyll a-b binding protein 4, chloroplastic	944	27716	18	10
	IPI00548063	ATL5 60S ribosomal protein L5-1	941	34337	21	11
	IPI00531199	NPQ4 Photosystem II 22 kDa protein, chloroplastic	926	27990	16	9
	IPI00529143	TUA3;TUA5 Tubulin alpha-3/alpha-5 chain	920	49622	20	8
	IPI00518426	AT3G14415 Peroxisomal (S)-2-hydroxy-acid oxidase GLO2	918	40281	31	16
	IPI00534033	RPL5B 60S ribosomal protein L5-2	918	34416	21	11
	IPI00545903	SAM1 S-adenosylmethionine synthase 1	915	43131	16	11
	IPI00533005	FNR2 Isoform 1 of Ferredoxin--NADP reductase, leaf isozyme 2, chloroplastic	914	41142	21	9
	IPI00528534	AT3G14420 Isoform 1 of Peroxisomal (S)-2-hydroxy-acid oxidase GLO1	912	40316	32	16
	IPI00539775	MPPBETA Isoform 1 of Probable mitochondrial-processing peptidase subunit beta	910	59123	22	15
	IPI00539595	AT1G74060 60S ribosomal protein L6-2	906	25992	23	14
	IPI00537792	AAC2 ADP,ATP carrier protein 2, mitochondrial	902	41720	22	15
	IPI00536892	AT2G36460 fructose-bisphosphate aldolase, putative	896	38363	17	9
	IPI00530767	EIF4A1 Eukaryotic initiation factor 4A-1	883	46675	23	17
	IPI00517953	EMB2296 60S ribosomal protein L8-1	880	27842	17	9
	IPI00543838	PBP1 PBP1 (PYK10-BINDING PROTEIN 1); copper ion binding	878	32138	17	12
	IPI00544923	EMB3010 40S ribosomal protein S6-2	876	28144	15	7
	IPI00516885	PSAB Photosystem I P700 chlorophyll a apoprotein A2	873	82423	20	13
	IPI00536436	ATPF ATP synthase subunit b, chloroplastic	867	21044	19	14
	IPI00526113	HA1 ATPase 1, plasma membrane-type	867	104158	23	19
	IPI00522023	EIF4A-2 Eukaryotic initiation factor 4A-2	855	46733	22	16
	IPI00525727	SHM1 Serine hydroxymethyltransferase, mitochondrial	854	57364	25	18
	IPI00520108	TPL Protein TOPLESS	844	124220	30	24
	IPI00533295	GRF1 14-3-3-like protein GF14 chi	834	29913	18	13
	IPI00536631	LINC4 Putative nuclear matrix constituent protein 1-like protein	833	121148	21	15
	IPI00517961	AT3G09200 60S acidic ribosomal protein P0-2	822	34112	23	13
	IPI00530400	CaS Calcium sensing receptor, chloroplastic	822	41260	17	11
	IPI00529348	SAM-2 S-adenosylmethionine synthase 2	809	43228	15	10
	IPI00542973	PHB3 ATPHB3	805	30381	20	11
	IPI00538278	AT1G11860 Aminomethyltransferase, mitochondrial	805	44417	22	15
	IPI00527089	SAHH2 Adenosylhomocysteinase 2	804	53125	23	14
	IPI00521561	PSAA Photosystem I P700 chlorophyll a apoprotein A1	800	83178	20	13
	IPI00520641	CAT2 Catalase-2	798	56895	20	12
	IPI00657073	AT5G56500 ATP binding / protein binding	796	63285	22	15
	IPI00532609	AT1G34030;PFL;RPS18C 40S ribosomal protein S18	793	17534	15	7
	IPI00527690	AT3G11130 clathrin heavy chain, putative	793	193122	21	20
	IPI00549121	TPI Triosephosphate isomerase, cytosolic	789	27152	11	7
	IPI00548101	CRB Uncharacterized protein At1g09340, chloroplastic	789	42593	22	18
	IPI00528143	RPL18 60S ribosomal protein L18-2	780	20913	19	9
	IPI00538125	GSTF9 ATGSTF9 (GLUTATHIONE S-TRANSFERASE PHI 9); copper ion binding / glutathione binding / glutathione peroxidase/ glutathione transferase	761	24131	25	15
	IPI00532189	LHCA3 Photosystem I light harvesting complex gene 3	761	29163	17	6
	IPI00525158	VHA-A3 VHA-A3 (VACUOLAR PROTON ATPASE A3); ATPase	761	92774	15	12
	IPI00518377	VDAC3 Mitochondrial outer membrane protein porin 2	758	29193	14	9
	IPI00533962	AT4G38510 V-type proton ATPase subunit B2	757	54271	17	12
	IPI00545883	PSBO1 Oxygen-evolving enhancer protein 1-1, chloroplastic	757	35121	19	12
	IPI00529487	HA2 ATPase 2, plasma membrane-type	736	104335	20	17
	IPI00516813	LHCA1 Chlorophyll a-b binding protein 6, chloroplastic	736	25979	18	9
	IPI00539364	ELF4-L2 Protein ELF4-LIKE 2	732	13401	10	7
	IPI00523547	AT1G78850 curculin-like (mannose-binding) lectin family protein	731	49020	16	13
	IPI00527972	MAT3 S-adenosylmethionine synthase 3	722	42471	13	8
	IPI00540967	RPS3 30S ribosomal protein S3, chloroplastic	719	25173	18	11
	IPI00534849	PMDH2 Malate dehydrogenase, glyoxysomal	719	37346	14	9
	IPI00521186	AT5G38430 Ribulose bisphosphate carboxylase small chain 1B, chloroplastic	719	20273	22	9
	IPI00547341	PETA Apocytochrome f	714	35335	17	12
	IPI00535564	AT3G62870 60S ribosomal protein L7a-2	709	29016	20	14
	IPI00541557	KAS I Isoform 1 of 3-oxoacyl-[acyl-carrier-protein] synthase I, chloroplastic	708	50381	12	9
	IPI00657532	CAT3 CAT3 (CATALASE 3); catalase	707	43921	17	9
	IPI00538665	PGK PGK (PHOSPHOGLYCERATE KINASE); phosphoglycerate kinase	704	42105	21	10
	IPI00521754	AT2G36160 40S ribosomal protein S14-1	698	16247	14	9
	IPI00523186	AT4G36130 60S ribosomal protein L8-3	695	27931	15	9
	IPI00532008	AT3G11510 40S ribosomal protein S14-2	689	16263	14	9
	IPI00536287	APX1 L-ascorbate peroxidase 1, cytosolic	688	27544	11	6
	IPI00537564	RPT3 26S protease regulatory subunit 6B homolog	682	45723	18	12
	IPI00523871	AT5G05090 myb family transcription factor	681	29423	21	8
	IPI00518439	AT1G21780 BTB/POZ domain-containing protein At1g21780	679	37654	14	6
	IPI00532729	PSAL Photosystem I reaction center subunit XI, chloroplastic	669	23037	12	6
	IPI00535150	PAC1 Proteasome subunit alpha type-4	666	27458	12	8
	IPI00542239	P5CS2 Delta-1-pyrroline-5-carboxylate synthase B	661	78822	15	14
	IPI00547629	AT3G52580 40S ribosomal protein S14-3	657	16228	13	8
	IPI00535149	GSTF2 Glutathione S-transferase PM24	654	24114	19	13
	IPI00536725	XTH6 Probable xyloglucan endotransglucosylase/hydrolase protein 6	648	33670	13	8
	IPI00524759	GER3 Germin-like protein subfamily 3 member 3	644	21822	14	4
	IPI00524792	RPS1 RPS1 (RIBOSOMAL PROTEIN S1); RNA binding / structural constituent of ribosome	643	45082	18	14
	IPI00546240	ASP2 Aspartate aminotransferase, cytoplasmic isozyme 1	639	44239	17	14
	IPI00536062	GSTF8 Glutathione S-transferase 6, chloroplastic	638	29213	19	11
	IPI00523994	HPR HPR; glycerate dehydrogenase/ poly(U) binding	636	42221	13	11
	IPI00544214	AT2G01250 60S ribosomal protein L7-2	636	28153	23	19
	IPI00549111	FBA1 Probable fructose-bisphosphate aldolase 1, chloroplastic	636	42904	15	7
	IPI00538762	VDAC2 VDAC2 (VOLTAGE DEPENDENT ANION CHANNEL 2); voltage-gated anion channel	634	29576	13	11
	IPI00542856	MPPalpha Probable mitochondrial-processing peptidase subunit alpha-2	630	54019	13	8
	IPI00546467	VAR2 ATP-dependent zinc metalloprotease FTSH 2, chloroplastic	627	74111	19	15
	IPI00540685	TIC110 TIC110	618	112051	12	10
	IPI00542045	TPR1 Isoform 1 of Topless-related protein 1	617	123939	26	21
	IPI00529641	ATIM ATIM	613	128822	45	1
	IPI00546779	AT3G20820 leucine-rich repeat family protein	613	39837	12	11
	IPI00529314	RPN1A 26S proteasome non-ATPase regulatory subunit 2 1A	608	98082	12	10
	IPI00520838	AT1G07660;AT3G45930;AT1G07820;AT5G59690;AT5G59970;AT3G46320;AT3G53730;HIS4 Histone H4	607	11402	12	6
	IPI00520433	AT3G23600 dienelactone hydrolase family protein	607	25845	15	9
	IPI00517001	RPT5A 26S protease regulatory subunit 6A homolog A	606	47450	17	14
	IPI00545955	AT5G41670 6-phosphogluconate dehydrogenase family protein	605	53284	17	10
	IPI00540742	PSBP-1 Isoform 1 of Oxygen-evolving enhancer protein 2-1, chloroplastic	605	28078	10	7
	IPI00538733	AT2G40660 tRNA-binding region domain-containing protein	601	42062	12	9
	IPI00547045	ESM1 GDSL esterase/lipase ESM1	595	44032	12	8
	IPI00520505	HSP60-2 Chaperonin CPN60-like 1, mitochondrial	595	61939	16	14
	IPI00524343	MDH Malate dehydrogenase, chloroplastic	592	42379	11	9
	IPI00527924	emb2394 50S ribosomal protein L6, chloroplastic	590	24690	12	10
	IPI00531983	AT4G23670 major latex protein-related / MLP-related	587	17507	13	8
	IPI00655471	GSTU19 ATGSTU19 (GLUTATHIONE S-TRANSFERASE TAU 19); glutathione binding / glutathione transferase	580	25634	16	12
	IPI00518961	CPHSC70-2EAT SHOCK PROTEIN 70-2 CPHSC70-2EAT SHOCK PROTEIN 70-2 (CHLOROPLAST HEAT SHOCK PROTEIN 70-2); ATP binding / unfolded protein binding	580	76950	17	16
	IPI00546269	RPS5A 40S ribosomal protein S5-2	571	22907	16	7
	IPI00524653	GGT1 GGT1 (GLUTAMATE:GLYOXYLATE AMINOTRANSFERASE); L-alanine:2-oxoglutarate aminotransferase/ glycine:2-oxoglutarate aminotransferase	571	53267	11	10
	IPI00541863	XYL1 Alpha-xylosidase	567	102333	12	9
	IPI00520784	AT1G23410 Ubiquitin-40S ribosomal protein S27a-1	563	17660	15	7
	IPI00546577	AT3G05560 60S ribosomal protein L22-2	561	14009	13	9
	IPI00525874	AT3G02080 40S ribosomal protein S19-1	559	15818	16	8
	IPI00547367	BBC1 60S ribosomal protein L13-1	554	23752	15	9
	IPI00521681	XW6 40S ribosomal protein S2-1	552	30722	18	12
	IPI00536616	emb1507 emb1507 (embryo defective 1507); ATP binding / ATP-dependent helicase/ helicase/ nucleic acid binding / nucleoside-triphosphatase/ nucleotide binding	551	246950	17	16
	IPI00538615	RPS5B 40S ribosomal protein S5-1	549	22976	15	7
	IPI00546026	AT4G32260 ATP synthase family	548	23903	10	7
	IPI00533598	AT2G41840 40S ribosomal protein S2-3	547	30859	18	13
	IPI00540997	PIP1A Aquaporin PIP1-1	546	30669	13	5
	IPI00536025	GLDP1 Glycine dehydrogenase [decarboxylating] 2, mitochondrial	544	112853	15	12
	IPI00540594	AT5G27770 60S ribosomal protein L22-3	544	14038	13	9
	IPI00530258	GSTF7 Glutathione S-transferase 11	542	23583	19	11
	IPI00528026	AT2G44120 60S ribosomal protein L7	541	28502	20	17
	IPI00518946	AT3G60770 40S ribosomal protein S13-1	541	17085	16	10
	IPI00532807	PSAE-2 Photosystem I reaction center subunit IV B, chloroplastic	536	15180	11	7
	IPI00516350	PRK Phosphoribulokinase, chloroplastic	535	44436	12	8
	IPI00530233	ALDH11A3 NADP-dependent glyceraldehyde-3-phosphate dehydrogenase	534	53026	13	8
	IPI00545279	BOU Mitochondrial carnitine/acylcarnitine carrier-like protein	533	31003	11	9
	IPI00529643	RPL23AB 60S ribosomal protein L23a-2	532	17385	12	8
	IPI00532701	OEP16-1 ATOEP16-1 (OUTER PLASTID ENVELOPE PROTEIN 16-1); P-P-bond-hydrolysis-driven protein transmembrane transporter/ protein transporter	532	15472	11	5
	IPI00516481	AT1G64190 6-phosphogluconate dehydrogenase family protein	531	53344	17	11
	IPI00534336	AT5G18380 40S ribosomal protein S16-3	529	16607	14	9
	IPI00546571	PME3 Pectinesterase/pectinesterase inhibitor 3	529	64216	9	9
	IPI00537354	CPN20 20 kDa chaperonin, chloroplastic	528	26785	9	7
	IPI00543846	AT4G27090 60S ribosomal protein L14-2	523	15496	14	11
	IPI00547002	POR C Protochlorophyllide reductase C, chloroplastic	523	43856	13	6
	IPI00529037	AT3G42050 V-type proton ATPase subunit H	516	50253	14	9
	IPI00527903	AT3G44690 unknown protein	514	137875	15	12
	IPI00533630	AT3G58610 Ketol-acid reductoisomerase, chloroplastic	514	63772	10	8
	IPI00527854	PLDALPHA1 Phospholipase D alpha 1	510	91790	16	14
	IPI00530497	HTB2 Histone H2B.10	509	15723	11	6
	IPI00532971	SHM4 SHM4 (serine hydroxymethyltransferase 4); catalytic/ glycine hydroxymethyltransferase/ pyridoxal phosphate binding	504	51685	10	9
	IPI00543126	LHCA2 LHCA2; chlorophyll binding	504	27737	10	6
	IPI00518049	APA1 aspartyl protease family protein	502	54579	11	9
	IPI00518769	GF14 PHI 14-3-3-like protein GF14 phi	499	30175	11	8
	IPI00524384	AT3G49910 60S ribosomal protein L26-1	499	16934	12	7
	IPI00528189	EMB1467 EMB1467 (embryo defective 1467); NADH dehydrogenase (ubiquinone)/ NADH dehydrogenase/ electron carrier/ iron-sulfur cluster binding / oxidoreductase/ oxidoreductase, acting on NADH or NADPH	497	81130	10	9
	IPI00542446	ADK1 Isoform 2 of Adenosine kinase 1	496	33305	9	7
	IPI00526535	AT3G11630 2-Cys peroxiredoxin BAS1, chloroplastic	492	29074	7	5
	IPI00538191	AT2G32730 26S proteasome regulatory subunit, putative	491	108909	12	10
	IPI00534845	ATPE ATP synthase epsilon chain, chloroplastic	490	14490	12	7
	IPI00532582	PSBQA Isoform 2 of Oxygen-evolving enhancer protein 3-1, chloroplastic	489	23781	12	9
	IPI00528647	AT5G19510 Elongation factor 1-beta 2	488	24186	9	7
	IPI00516728	GAPCP-1 GAPCP-1 (GLYCERALDEHYDE-3-PHOSPHATE DEHYDROGENASE OF PLASTID 1); NAD or NADH binding / binding / catalytic/ glyceraldehyde-3-phosphate dehydrogenase (phosphorylating)/ glyceraldehyde-3-phosphate dehydrogenase	487	44803	11	5
	IPI00538015	SAC52 60S ribosomal protein L10-1	487	24901	16	11
	IPI00519788	AT5G15520 40S ribosomal protein S19-2	485	15807	14	7
	IPI00527830	UGP1 Probable UTP--glucose-1-phosphate uridylyltransferase 2	485	51706	11	10
	IPI00529948	NAD9 NADH dehydrogenase [ubiquinone] iron-sulfur protein 3	485	22865	9	5
	IPI00538754	ACS acetyl-CoA synthetase, putative / acetate-CoA ligase, putative	481	76684	17	12
	IPI00536778	PIP1B Aquaporin PIP1-2	481	30578	12	5
	IPI00520195	TGG3 Putative myrosinase 3	481	50726	13	6
	IPI00528492	PIP3 Aquaporin PIP2-7	479	29723	7	4
	IPI00530401	PPC2 Phosphoenolpyruvate carboxylase 2	479	109684	20	16
	IPI00538502	MAB1 Pyruvate dehydrogenase E1 component subunit beta, mitochondrial	477	39151	13	7
	IPI00546817	RAB1C Ras-related protein RABD2c	477	22304	9	7
	IPI00517027	GRF6 Isoform 1 of 14-3-3-like protein GF14 lambda	474	27958	14	9
	IPI00521990	PIP1;4 Probable aquaporin PIP1-4	473	30673	10	4
	IPI00538666	RPT2a 26S proteasome regulatory subunit 4 homolog A	471	49339	13	12
	IPI00531214	PHB2 ATPHB2	471	31791	10	9
	IPI00520010	ELF4-L3 Protein ELF4-LIKE 3	470	12303	7	4
	IPI00517524	GRF2 14-3-3-like protein GF14 omega	470	29144	12	9
	IPI00541826	AT3G16460 jacalin lectin family protein	469	72430	10	9
	IPI00538721	AT1G27400 60S ribosomal protein L17-1	469	19885	11	8
	IPI00545691	AT2G09990 40S ribosomal protein S16-1	469	16621	13	9
	IPI00534852	GS2 Glutamine synthetase, chloroplastic/mitochondrial	467	47381	14	10
	IPI00548616	PSBQ-2 Oxygen-evolving enhancer protein 3-2, chloroplastic	462	24628	9	8
	IPI00543137	MDAR1 Probable monodehydroascorbate reductase, cytoplasmic isoform 3	460	46458	12	10
	IPI00541694	PPC1 Phosphoenolpyruvate carboxylase 1	457	110217	18	15
	IPI00540396	AGT Serine--glyoxylate aminotransferase	454	44180	12	7
	IPI00544889	GAMMA CA2 GAMMA CA2 (GAMMA CARBONIC ANHYDRASE 2); carbonate dehydratase	454	30047	7	6
	IPI00549147	LTA2 LTA2; dihydrolipoyllysine-residue acetyltransferase	453	50049	8	7
	IPI00548475	AT2G34480 60S ribosomal protein L18a-2	452	21293	21	12
	IPI00534338	AT5G15200 40S ribosomal protein S9-1	450	23022	17	11
	IPI00534598	AT2G21390 Coatomer subunit alpha-2	450	136381	11	11
	IPI00543036	AT3G05060 Probable nucleolar protein 5-2	443	58966	10	7
	IPI00542509	AT5G61170 40S ribosomal protein S19-3	442	15687	11	8
	IPI00516802	CAC2 Biotin carboxylase, chloroplastic	442	58350	11	11
	IPI00548350	AT4G26530 fructose-bisphosphate aldolase, putative	440	38270	6	4
	IPI00543773	AT2G20450 60S ribosomal protein L14-1	439	15497	10	8
	IPI00528249	RIN1 RIN1 (RESISTANCE TO PSEUDOMONAS SYRINGAE PV MACULICOLA INTERACTOR 1); protein binding	439	50292	10	9
	IPI00538963	AT5G16130 40S ribosomal protein S7-3	438	22047	12	7
	IPI00542953	HXK1 Hexokinase-1	437	53673	9	8
	IPI00531671	SAG24 60S ribosomal protein L10-3	435	24913	13	9
	IPI00516913	AT2G43030 50S ribosomal protein L3-1, chloroplastic	434	29345	14	10
	IPI00530995	PETC Isoform 2 of Cytochrome b6-f complex iron-sulfur subunit, chloroplastic	432	22518	6	4
	IPI00535877	PSAF Photosystem I reaction center subunit III, chloroplastic	430	24158	11	8
	IPI00519731	OASA1 Cysteine synthase	429	52980	12	10
	IPI00538915	AT3G13930 Dihydrolipoyllysine-residue acetyltransferase component 2 of pyruvate dehydrogenase complex, mitochondrial	426	58431	11	8
	IPI00527080	AT3G04920 40S ribosomal protein S24-1	425	15363	9	4
	IPI00548409	GSTF6 Glutathione S-transferase 1	423	23471	17	10
	IPI00545483	AT5G19760 dicarboxylate/tricarboxylate carrier	419	31891	10	7
	IPI00539339	AT3G04790 ribose 5-phosphate isomerase-related	419	29287	6	4
	IPI00521413	AT4G01310 50S ribosomal protein L5, chloroplastic	418	28326	12	7
	IPI00545598	PHB4 ATPHB4	417	30619	10	7
	IPI00516246	UGE2 UDP-glucose 4-epimerase 3	417	38358	13	8
	IPI00520920	SAR2 GTP-binding protein SAR1A	416	22016	7	4
	IPI00540225	ROC1 Peptidyl-prolyl cis-trans isomerase CYP18-3	416	18361	10	6
	IPI00523179	ASP5 Aspartate aminotransferase, chloroplastic	414	49799	9	9
	IPI00530130	HCEF1 Fructose-1,6-bisphosphatase, chloroplastic	414	45134	10	7
	IPI00545635	PGM3 Probable phosphoglucomutase, cytoplasmic 1	412	63131	9	7
	IPI00543884	IIL1 3-isopropylmalate dehydratase	411	54979	7	6
	IPI00520872	AT3G04840 40S ribosomal protein S3a-1	411	29832	11	9
	IPI00541207	VHA-A2 VHA-A2 (VACUOLAR PROTON ATPASE A2); ATPase	410	93045	9	7
	IPI00528669	AT5G20950 glycosyl hydrolase family 3 protein	410	67883	12	11
	IPI00534358	FSD1 Superoxide dismutase [Fe], chloroplastic	410	23776	9	4
	IPI00516966	AT5G41520 40S ribosomal protein S10-2	410	19721	10	8
	IPI00516217	AT2G19730 60S ribosomal protein L28-1	409	15886	8	6
	IPI00518390	NAD7 NADH dehydrogenase [ubiquinone] iron-sulfur protein 2	409	44933	8	7
	IPI00546532	AT5G09510 40S ribosomal protein S15-4	408	17061	11	5
	IPI00535478	GSTF10 Glutathione S-transferase ERD13	404	24215	10	8
	IPI00543693	scpl25 Serine carboxypeptidase-like 25	403	53367	12	9
	IPI00537286	RPS15 40S ribosomal protein S15-1	402	17118	12	5
	IPI00538374	AT2G24200 Leucine aminopeptidase 1	400	54475	8	6
	IPI00516486	TIP2 Aquaporin TIP1-2	396	25832	4	1
	IPI00544105	AT1G67430 60S ribosomal protein L17-2	394	19842	9	7
	IPI00522163	PDIL1-1 Protein disulfide isomerase-like 1-1	393	55567	9	5
	IPI00538194	AT2G44060 late embryogenesis abundant family protein / LEA family protein	393	36014	10	7
	IPI00526383	AT2G33800 30S ribosomal protein S5, chloroplastic	392	32625	10	7
	IPI00531379	RPOB DNA-directed RNA polymerase subunit beta	392	120983	11	9
	IPI00539263	2-Cys Prx B 2-Cys peroxiredoxin BAS1-like, chloroplastic	390	29761	5	4
	IPI00528285	EMB2719 Probable 26S proteasome non-ATPase regulatory subunit 3a	390	55548	8	8
	IPI00544242	ELF4-L4 Protein ELF4-LIKE 4	388	12655	5	4
	IPI00542662	RPT6A 26S protease regulatory subunit 8 homolog A	388	47218	8	7
	IPI00532440	PSAE-1 Photosystem I reaction center subunit IV A, chloroplastic	387	14958	11	7
	IPI00519307	AT5G59840 Ras-related GTP-binding family protein	387	23819	9	7
	IPI00540173	GSTU20 Glutathione S-transferase TAU20	385	24991	15	10
	IPI00523988	AT1G54010 GDSL esterase/lipase At1g54010	385	43116	7	6
	IPI00529697	AT5G59850;RPS15A 40S ribosomal protein S15a-1	384	14795	11	7
	IPI00533218	AT1G29250 nucleic acid binding	382	14564	6	3
	IPI00533374	WSIP2 Isoform 1 of Topless-related protein 4	382	124026	16	13
	IPI00522326	AT2G05220 40S ribosomal protein S17-2	381	15941	9	4
	IPI00537168	AT5G45775;RPL16B;AT3G58700 Isoform 1 of 60S ribosomal protein L11-2	381	20848	12	9
	IPI00524965	AT4G39200 40S ribosomal protein S25-4	381	12046	5	4
	IPI00546563	FIB2 rRNA 2~-O-methyltransferase fibrillarin 2	381	33632	10	7
	IPI00536453	PSAH2 Photosystem I reaction center subunit VI-2, chloroplastic	379	15264	9	6
	IPI00531336	AT1G45000 26S protease regulatory subunit S10B homolog B	379	44727	12	10
	IPI00529157	MAC3B Pre-mRNA-processing factor 19 homolog 2	378	56693	9	7
	IPI00532482	PIP2A Aquaporin PIP2-1	378	30455	12	7
	IPI00536753	PUR ALPHA-1 Isoform 2 of Transcription factor Pur-alpha 1	378	32082	10	7
	IPI00518373	ARFA1F ADP-ribosylation factor A1F	377	20610	10	7
	IPI00521876	AVP1 Pyrophosphate-energized vacuolar membrane proton pump 1	376	80768	10	9
	IPI00539516	MYBC1 myb family transcription factor	375	27537	14	5
	IPI00536187	AT5G10160 beta-hydroxyacyl-ACP dehydratase, putative	375	24108	10	8
	IPI00518866	RAB8A Ras-related protein RABE1c	375	23820	9	7
	IPI00536399	GRF7 14-3-3-like protein GF14 nu	374	29806	10	7
	IPI00522131	PPC3 Phosphoenolpyruvate carboxylase 3	374	110091	17	14
	IPI00543912	AT4G34670 40S ribosomal protein S3a-2	373	29785	10	8
	IPI00938681	AT3G08943 binding / protein transporter	371	96339	7	4
	IPI00526529	ATP3 ATP synthase subunit gamma, mitochondrial	366	35426	8	6
	IPI00529785	APE2 APE2 (ACCLIMATION OF PHOTOSYNTHESIS TO ENVIRONMENT 2); antiporter/ triose-phosphate transmembrane transporter	365	45208	9	4
	IPI00544081	ATJ3 Chaperone protein dnaJ 3	364	46415	10	8
	IPI00544396	PBE1 Proteasome subunit beta type-5-A	362	29648	5	4
	IPI00531614	MDAR6 Isoform 1 of Monodehydroascorbate reductase, chloroplastic	361	53269	8	8
	IPI00548989	NOP56 NOP56	359	58636	11	8
	IPI00531026	AT1G30230 Elongation factor 1-delta 1	349	25117	8	6
	IPI00548766	RPT1A 26S protease regulatory subunit 7 homolog A	345	47773	9	7
	IPI00532023	ASP3 Aspartate aminotransferase, chloroplastic	345	48923	11	8
	IPI00546267	GR Glutathione reductase, chloroplastic	343	60814	9	6
	IPI00528276	ATPD ATPD (ATP SYNTHASE DELTA-SUBUNIT GENE); hydrogen ion transporting ATP synthase, rotational mechanism / proton-transporting ATPase, rotational mechanism	343	25653	9	7
	IPI00537691	AT4G34450 Coatomer subunit gamma	342	98429	9	8
	IPI00544271	AT5G54600 50S ribosomal protein L24, chloroplastic	342	21963	7	5
	IPI00542591	TLP18.3 UPF0603 protein At1g54780, chloroplastic	341	31120	9	8
	IPI00531946	ENH1 ENH1 (enhancer of sos3-1); electron carrier/ metal ion binding / protein binding	341	28441	5	4
	IPI00549006	DET3 V-type proton ATPase subunit C	340	42593	10	7
	IPI00516681	AT2G37190 60S ribosomal protein L12-1	340	17931	6	5
	IPI00542391	ADG1 Glucose-1-phosphate adenylyltransferase small subunit, chloroplastic	340	56615	13	9
	IPI00521273	AT5G13780 GCN5-related N-acetyltransferase, putative	336	21701	7	5
	IPI00524268	DELTA-TIP Aquaporin TIP2-1	335	25011	4	1
	IPI00523011	NSP4 Nitrile-specifier protein 4	335	67562	6	5
	IPI00516381	AT3G29410 Terpenoid synthase 25	334	70180	11	9
	IPI00541079	EMB2753 EMB2753 (EMBRYO DEFECTIVE 2753); binding	332	102082	8	7
	IPI00535192	PHB1 ATPHB1	328	31687	7	7
	IPI00541353	AT5G13510 50S ribosomal protein L10, chloroplastic	328	24720	5	4
	IPI00546385	RPE RPE; catalytic/ ribulose-phosphate 3-epimerase	327	29990	5	4
	IPI00521970	GLT1 Glutamate synthase 1 [NADH], chloroplastic	326	241745	9	8
	IPI00541878	AT3G09980 unknown protein	326	20575	12	6
	IPI00530621	DHAR1 Isoform 1 of Glutathione S-transferase DHAR1, mitochondrial	325	23626	8	6
	IPI00541933	CCR2 CCR2 (COLD, CIRCADIAN RHYTHM, AND RNA BINDING 2); RNA binding / double-stranded DNA binding / single-stranded DNA binding	325	15539	6	4
	IPI00528839	XTH4 Xyloglucan endotransglucosylase/hydrolase protein 4	324	34269	8	7
	IPI00538115	GRF3 14-3-3-like protein GF14 psi	324	28588	10	8
	IPI00547637	STV1 60S ribosomal protein L24-2	323	18620	9	6
	IPI00532806	mtLPD1 Dihydrolipoyl dehydrogenase 1, mitochondrial	322	53954	8	7
	IPI00525835	GRF8 Isoform 1 of 14-3-3-like protein GF14 kappa	321	28011	13	10
	IPI00544667	AT4G30920 Leucine aminopeptidase 3, chloroplastic	320	61268	5	4
	IPI00530001	GRF5 14-3-3-like protein GF14 upsilon	320	30163	11	9
	IPI00528227	AT3G27240 cytochrome c1, putative	320	33629	7	5
	IPI00537075	PTAC5 PTAC5 (PLASTID TRANSCRIPTIONALLY ACTIVE5); heat shock protein binding / unfolded protein binding	320	43992	9	6
	IPI00536091	AT1G22410 2-dehydro-3-deoxyphosphoheptonate aldolase, putative / 3-deoxy-D-arabino-heptulosonate 7-phosphate synthase, putative / DAHP synthetase, putative	320	58290	6	5
	IPI00517438	AT1G74470 Geranylgeranyl diphosphate reductase, chloroplastic	319	51805	8	8
	IPI00539157	AT4G25550 protein binding	317	22815	6	3
	IPI00520415	APX3 L-ascorbate peroxidase 3, peroxisomal	317	31552	7	5
	IPI00525678	AT1G57660;AT1G57860 60S ribosomal protein L21-2	314	18697	17	10
	IPI00523345	ATPQ ATP synthase subunit d, mitochondrial	312	19574	8	7
	IPI00520181	emb1473 50S ribosomal protein L13, chloroplastic	311	26772	5	3
	IPI00537942	GSA2 Glutamate-1-semialdehyde 2,1-aminomutase 2, chloroplastic	310	50109	7	6
	IPI00531702	TCTP Translationally-controlled tumor protein homolog	309	18898	9	6
	IPI00530877	AT5G02240 Uncharacterized protein At5g02240	309	27086	7	5
	IPI00546896	PKT3 3-ketoacyl-CoA thiolase 2, peroxisomal	308	48548	9	5
	IPI00518334	sks4 sks4 (SKU5 Similar 4); copper ion binding / oxidoreductase	308	60418	7	7
	IPI00516758	RPL14 50S ribosomal protein L14, chloroplastic	308	13573	7	6
	IPI00544566	RPL27AB 60S ribosomal protein L27a-2	307	16282	8	5
	IPI00534404	AT3G15190 30S ribosomal protein S20, chloroplastic	307	21813	7	5
	IPI00528982	AT5G25460 unknown protein	305	39953	9	6
	IPI00527877	AT3G47800 aldose 1-epimerase family protein	305	39689	9	6
	IPI00534480	CARB CARB (CARBAMOYL PHOSPHATE SYNTHETASE B); ATP binding / carbamoyl-phosphate synthase/ catalytic	304	129874	7	5
	IPI00521214	NDPK1 NDPK1; ATP binding / nucleoside diphosphate kinase	304	18802	7	5
	IPI00530094	RD21 Cysteine proteinase RD21a	304	50933	6	5
	IPI00534882	AT5G52840 Probable NADH dehydrogenase [ubiquinone] 1 alpha subcomplex subunit 5, mitochondrial	303	19167	9	7
	IPI00534595	U2A~ U2 small nuclear ribonucleoprotein A~	302	28024	6	6
	IPI00520284	AT1G04810 26S proteasome regulatory subunit, putative	301	108798	8	7
	IPI00541286	EMB1080 40S ribosomal protein S11-1	301	17946	10	7
	IPI00520987	PSBE Cytochrome b559 subunit alpha	301	9381	7	4
	IPI00538961	RGP1 UDP-arabinopyranose mutase 1	300	40602	13	8
	IPI00528981	AT1G12310 Probable calcium-binding protein CML13	300	16506	7	6
	IPI00539561	CNX1 Calnexin homolog 1	300	60448	7	5
	IPI00538064	ATP5 ATP synthase subunit O, mitochondrial	299	26305	8	8
	IPI00516311	RPS4 30S ribosomal protein S4, chloroplastic	296	23226	9	7
	IPI00538958	DGL1 Dolichyl-di-phosphooligosaccharide-protein glycotransferase (Oligosaccharyltransferase)-like	294	49203	7	6
	IPI00537053	AT2G27710 60S acidic ribosomal protein P2-2	294	11437	7	4
	IPI00521033	MEE5 MEE5 (MATERNAL EFFECT EMBRYO ARREST 5); GTP binding / GTPase/ translation elongation factor/ translation factor, nucleic acid binding	294	110372	11	11
	IPI00533300	emb2386 60S ribosomal protein L19-1	293	24591	13	5
	IPI00538427	AT5G23540 26S proteasome non-ATPase regulatory subunit 14	292	34332	5	5
	IPI00527081	AT2G01140 Probable fructose-bisphosphate aldolase 3, chloroplastic	291	42301	9	4
	IPI00517879	ROC4 Peptidyl-prolyl cis-trans isomerase CYP20-3, chloroplastic	291	28190	6	5
	IPI00543354	SBP2 Selenium-binding protein 2	289	53903	6	4
	IPI00523281	TPR2 Topless-related protein 2	287	124681	14	12
	IPI00546700	emb2184 50S ribosomal protein L31, chloroplastic	286	16022	4	3
	IPI00545949	AT3G48990 AMP-dependent synthetase and ligase family protein	285	55510	11	10
	IPI00517911	AT4G25740 40S ribosomal protein S10-1	284	19435	10	8
	IPI00544153	RPS15AD 40S ribosomal protein S15a-4	284	14765	8	6
	IPI00532626	LHCB3 Light-harvesting chlorophyll B-binding protein 3	283	28688	6	3
	IPI00525540	PTAC17 PTAC17	282	49457	8	6
	IPI00540464	EMB3003 F12K21.24	282	48490	7	5
	IPI00526884	AT5G67630 DNA helicase, putative	282	52081	8	8
	IPI00520982	AT4G24820 Probable 26S proteasome non-ATPase regulatory subunit 6	281	44254	6	6
	IPI00541951	TUF V-type proton ATPase subunit E1	281	26044	8	7
	IPI00534241	IMPA-2 IMPA-2 (IMPORTIN ALPHA ISOFORM 2); binding / protein transporter	279	58870	5	4
	IPI00546454	AT4G16720 60S ribosomal protein L15-1	278	24224	8	6
	IPI00521150	CI51 NADH dehydrogenase [ubiquinone] flavoprotein 1, mitochondrial	275	53415	6	6
	IPI00520967	RGP2 UDP-arabinopyranose mutase 2	275	40864	12	7
	IPI00520220	AT4G38780 Splicing factor-like protein	275	273903	8	8
	IPI00547100	AT5G11420 unknown protein	274	39615	9	7
	IPI00547948	DWF1 Delta(24)-sterol reductase	274	65352	9	9
	IPI00523748	AT5G07030 aspartic-type endopeptidase	274	48663	9	9
	IPI00517776	RPOC1 DNA-directed RNA polymerase subunit beta~	272	78533	5	5
	IPI00533044	PGM2 Probable phosphoglucomutase, cytoplasmic 2	272	63442	6	5
	IPI00545621	RSW3 RSW3 (RADIAL SWELLING 3); glucosidase/ hydrolase, hydrolyzing O-glycosyl compounds	271	104209	8	8
	IPI00539817	AGP31 AGP31	271	38464	6	4
	IPI00523226	AT3G52150 Putative uncharacterized protein F4F15.260	271	59745	7	7
	IPI00527514	HOT5 Alcohol dehydrogenase class-3	269	40673	6	5
	IPI00546882	AT3G56340 40S ribosomal protein S26-3	267	14619	6	5
	IPI00521242	NDPK3 Nucleoside diphosphate kinase III, chloroplastic/mitochondrial	266	25718	7	6
	IPI00545086	AT5G40810 cytochrome c1, putative	265	33669	6	4
	IPI00540904	THFS Formate--tetrahydrofolate ligase	261	67759	7	6
	IPI00519790	J2 Chaperone protein dnaJ 2	260	46409	9	6
	IPI00516766	PHT3;1 mitochondrial phosphate transporter	259	40064	7	6
	IPI00520057	CCR1 Isoform 1 of Glycine-rich RNA-binding protein 8	258	16569	4	3
	IPI00530988	EDA9 EDA9 (embryo sac development arrest 9); ATP binding	258	63286	7	6
	IPI00546862	RPS8 30S ribosomal protein S8, chloroplastic	258	15470	5	3
	IPI00533390	GLU2 Ferredoxin-dependent glutamate synthase 2, chloroplastic	258	177640	7	5
	IPI00529380	GSA1 Glutamate-1-semialdehyde 2,1-aminomutase 1, chloroplastic	258	50337	6	5
	IPI00523104	TRX3 Thioredoxin H3	257	13101	6	6
	IPI00531044	HA11 ATPase 11, plasma membrane-type	256	105056	10	9
	IPI00518845	AT5G58330 Lactate/malate dehydrogenase family protein	256	48286	6	5
	IPI00548124	AT2G18110 Elongation factor 1-delta 2	256	25251	6	4
	IPI00543169	GLYR1 GLYR1 (GLYOXYLATE REDUCTASE 1); 3-hydroxybutyrate dehydrogenase/ phosphogluconate dehydrogenase	256	30672	8	5
	IPI00541324	THI1 Thiazole biosynthetic enzyme, chloroplastic	256	36641	5	4
	IPI00534156	AT4G18100 60S ribosomal protein L32-1	255	15493	6	5
	IPI00539833	FTSZ2-1 Cell division protein ftsZ homolog 2-1, chloroplastic	255	50690	5	5
	IPI00535943	AT5G14320 30S ribosomal protein S13, chloroplastic	255	19084	8	7
	IPI00544503	PBG1 Proteasome subunit beta type-4	254	27634	4	4
	IPI00524234	AT5G28060 40S ribosomal protein S24-2	254	15410	5	3
	IPI00532772	GSR2 Glutamine synthetase cytosolic isozyme 1-2	253	39183	10	5
	IPI00535542	RAN2 GTP-binding nuclear protein Ran-2	253	25047	5	4
	IPI00538901	AMY3 AMY3 (ALPHA-AMYLASE-LIKE 3); alpha-amylase	252	99780	5	5
	IPI00516621	AT1G14670 endomembrane protein 70, putative	252	68040	5	3
	IPI00519969	GRF10 GRF10 (GENERAL REGULATORY FACTOR 10); ATP binding / protein binding / protein phosphorylated amino acid binding	252	28550	5	4
	IPI00525100	RHM3 Probable rhamnose biosynthetic enzyme 3	248	74867	6	5
	IPI00548978	ATPRX Q Peroxiredoxin Q, chloroplastic	248	23663	5	3
	IPI00517864	APT1 Isoform 2 of Adenine phosphoribosyltransferase 1, chloroplastic	247	19727	5	4
	IPI00535189	AT5G02960 40S ribosomal protein S23-2	247	15726	5	3
	IPI00526682	GLDP2 Glycine dehydrogenase [decarboxylating] 1, mitochondrial	246	113703	8	7
	IPI00528096	AT2G27720 60S acidic ribosomal protein P2-1	246	11445	5	4
	IPI00545622	PEX5 Peroxisome biogenesis protein 5	245	80861	8	8
	IPI00518170	AT1G30630 Coatomer subunit epsilon-1	245	32581	6	5
	IPI00518620	AT3G32980 Peroxidase 32	244	38822	7	6
	IPI00529898	MGP1 unknown protein	244	25144	6	6
	IPI00534697	AT3G01190 Peroxidase 27	244	34928	7	7
	IPI00534551	AT1G09310 unknown protein	243	19935	5	5
	IPI00539425	PATL1 Patellin-1	243	64007	9	8
	IPI00535863	RPL9 50S ribosomal protein L9, chloroplastic	242	22120	6	6
	IPI00548788	AT3G14600 60S ribosomal protein L18a-3	241	21295	10	6
	IPI00531991	RACK1B_AT Guanine nucleotide-binding protein subunit beta-like protein B	241	35778	11	9
	IPI00518189	sks5 sks5 (SKU5 Similar 5); copper ion binding / oxidoreductase	240	60003	7	6
	IPI00542315	AT4G23680 major latex protein-related / MLP-related	240	17463	5	5
	IPI00527199	AT3G45030;AT5G62300 40S ribosomal protein S20-1	239	13870	5	3
	IPI00524027	SHD Endoplasmin homolog	239	94146	8	7
	IPI00544413	PETB Cytochrome b6	239	24137	4	3
	IPI00528962	GAMMA CA3 GAMMA CA3 (GAMMA CARBONIC ANHYDRASE 3); carbonate dehydratase	236	27820	2	2
	IPI00528207	NADP-ME2 ATNADP-ME2 (NADP-malic enzyme 2); malate dehydrogenase (oxaloacetate-decarboxylating) (NADP+)/ malic enzyme/ oxidoreductase, acting on NADH or NADPH, NAD or NADP as acceptor	236	64372	5	5
	IPI00540051	RPL12-C 50S ribosomal protein L12-3, chloroplastic	235	19671	7	5
	IPI00527395	PAD1 Proteasome subunit alpha type-7-A	235	27320	3	3
	IPI00534977	GLN1.3 Glutamine synthetase cytosolic isozyme 1-3	234	38570	9	5
	IPI00534642	FDH Formate dehydrogenase, mitochondrial	233	42383	8	8
	IPI00525994	AT5G47190 50S ribosomal protein L19-2, chloroplastic	231	25453	5	4
	IPI00543926	MFP1 MAR-binding filament-like protein 1	230	81923	5	5
	IPI00532114	AT3G09500 60S ribosomal protein L35-1	229	14276	5	4
	IPI00519564	AT3G02360 6-phosphogluconate dehydrogenase family protein	228	53544	6	3
	IPI00536157	GDCH Glycine cleavage system H protein 1, mitochondrial	227	17936	6	3
	IPI00528946	AT4G15000 60S ribosomal protein L27-3	227	15598	5	4
	IPI00520773	ROC3 Peptidyl-prolyl cis-trans isomerase CYP19-1	225	18480	6	4
	IPI00516646	CSP41A Uncharacterized protein At3g63140, chloroplastic	225	43903	7	6
	IPI00544795	AT2G21580 40S ribosomal protein S25-2	224	12062	4	3
	IPI00529251	MAC3A Pre-mRNA-processing factor 19 homolog 1	224	56831	7	5
	IPI00544875	MTHFR1 Isoform 1 of Methylenetetrahydrofolate reductase 1	224	66246	9	8
	IPI00546886	PSAG Photosystem I reaction center subunit V, chloroplastic	223	17075	8	6
	IPI00517617	AT5G46430 60S ribosomal protein L32-2	223	15465	5	4
	IPI00536932	GME GDP-mannose 3,5-epimerase	223	42731	7	6
	IPI00519008	rps7;RPS7.2;RPS7.1 30S ribosomal protein S7, chloroplastic	223	17347	5	5
	IPI00520188	AT2G42220 rhodanese-like domain-containing protein	223	25494	4	2
	IPI00522851	AT3G63490 50S ribosomal protein L1, chloroplastic	222	37609	9	7
	IPI00533310	AT1G48830 40S ribosomal protein S7-1	222	21909	6	5
	IPI00526726	AT3G02560 40S ribosomal protein S7-2	222	22182	8	6
	IPI00519014	EMB2107 EMB2107	222	50805	7	7
	IPI00518097	AT5G62600 transportin-SR-related	220	106849	5	5
	IPI00527702	AT4G24830 Argininosuccinate synthase, chloroplastic	219	53812	5	3
	IPI00520566	CHLI2 Magnesium chelatase subunit of protochlorophyllide reductase	219	46545	6	4
	IPI00519475	ACLB-1 ATP-citrate synthase beta chain protein 1	219	65772	6	5
	IPI00533304	HDA6 Histone deacetylase 6	219	52618	8	7
	IPI00540216	CAC3 Acetyl-coenzyme A carboxylase carboxyl transferase subunit alpha, chloroplastic	217	85253	8	7
	IPI00518009	AT4G26910 Isoform 2 of Dihydrolipoyllysine-residue succinyltransferase component of 2-oxoglutarate dehydrogenase complex 2, mitochondrial	216	49957	7	6
	IPI00529112	FQR1 FQR1 (FLAVODOXIN-LIKE QUINONE REDUCTASE 1); FMN binding / oxidoreductase, acting on NADH or NADPH, quinone or similar compound as acceptor	216	21782	3	3
	IPI00520638	AT1G32470 Probable glycine cleavage system H protein 2, mitochondrial	216	17886	7	3
	IPI00521975	AT5G27700 40S ribosomal protein S21-2	216	9462	3	1
	IPI00528468	AT3G28715 V-type proton ATPase subunit d2	215	40761	3	3
	IPI00526642	AT3G54470 Uridine 5~-monophosphate synthase	214	51817	4	4
	IPI00525982	AT1G01320 tetratricopeptide repeat (TPR)-containing protein	214	198651	5	4
	IPI00537473	PTAC4 Probable membrane-associated 30 kDa protein, chloroplastic	214	36370	4	3
	IPI00529692	APX4 Thylakoid lumenal 29 kDa protein, chloroplastic	211	37911	4	4
	IPI00543481	GDH2 Glutamate dehydrogenase 2	210	44671	4	4
	IPI00549138	FLA8 Fasciclin-like arabinogalactan protein 8	210	43048	3	3
	IPI00547477	AT5G35170 adenylate kinase family protein	210	65697	4	3
	IPI00536947	PUMP1 PUMP1 (PLANT UNCOUPLING MITOCHONDRIAL PROTEIN 1); binding / oxidative phosphorylation uncoupler	209	32641	4	4
	IPI00525264	C4H Trans-cinnamate 4-monooxygenase	209	57756	6	6
	IPI00519778	AT3G52990 pyruvate kinase, putative	208	57459	6	6
	IPI00525048	HOL1 Isoform 2 of Thiocyanate methyltransferase 1	208	25273	3	2
	IPI00531316	ADK1 Adenylate kinase 1	208	26915	4	3
	IPI00938881	AT1G63770 peptidase M1 family protein	207	100503	4	4
	IPI00517126	CRD1 Magnesium-protoporphyrin IX monomethyl ester [oxidative] cyclase, chloroplastic	206	47600	5	4
	IPI00518793	TOC75-III Protein TOC75-3, chloroplastic	205	89133	5	4
	IPI00538679	ECT2 ECT2; protein binding	205	72431	3	3
	IPI00531013	AT1G76010 nucleic acid binding	204	37360	5	4
	IPI00522349	HD1 Histone deacetylase 19	204	55987	5	4
	IPI00530209	HDS HDS (4-HYDROXY-3-METHYLBUT-2-ENYL DIPHOSPHATE SYNTHASE); 4 iron, 4 sulfur cluster binding / 4-hydroxy-3-methylbut-2-en-1-yl diphosphate synthase	204	82204	5	4
	IPI00524652	AT3G14990 4-methyl-5(b-hydroxyethyl)-thiazole monophosphate biosynthesis protein, putative	203	41831	4	4
	IPI00535973	AT2G05920 subtilase family protein	203	79965	5	4
	IPI00533612	AT3G52960 Peroxiredoxin-2E, chloroplastic	203	24669	5	5
	IPI00543565	PMSR4 Peptide methionine sulfoxide reductase A4, chloroplastic	203	28626	5	4
	IPI00538035	AT2G47840 tic20 protein-related	202	22897	5	3
	IPI00532845	AT1G35680 50S ribosomal protein L21, chloroplastic	202	24024	4	4
	IPI00534146	CLPP6 ATP-dependent Clp protease proteolytic subunit 6, chloroplastic	201	29363	3	2
	IPI00547030	PREP1 Presequence protease 1, chloroplastic/mitochondrial	200	120939	5	5
	IPI00538817	AT5G65220 50S ribosomal protein L29, chloroplastic	200	19365	4	3
	IPI00524837	PRPL11 50S ribosomal protein L11, chloroplastic	200	23134	5	5
	IPI00547533	CDC48 Cell division control protein 48 homolog A	200	89337	7	7
	IPI00543374	SBP1 Selenium-binding protein 1	199	54023	4	3
	IPI00525984	AT2G22230 beta-hydroxyacyl-ACP dehydratase, putative	199	24226	6	4
	IPI00530746	AT3G14067 subtilase family protein	198	81766	4	3
	IPI00529020	AT4G02930 Elongation factor Tu, mitochondrial	198	49379	5	4
	IPI00521974	BGLU18 Beta-glucosidase 18	198	60421	8	7
	IPI00528095	AT1G62020 Coatomer subunit alpha-1	197	136480	7	7
	IPI00530651	AT4G39730 lipid-associated family protein	197	20123	5	4
	IPI00534558	RABA1c Ras-related protein RABA1c	197	23855	3	3
	IPI00537976	MLP43 MLP-like protein 43	196	17878	4	4
	IPI00542361	mtHsc70-1 mtHsc70-1 (mitochondrial heat shock protein 70-1); ATP binding	196	73030	7	7
	IPI00538047	RPN8A Probable 26S proteasome non-ATPase regulatory subunit 7	195	34706	4	3
	IPI00528660	FLU Tetratricopeptide repeat (TPR)-like superfamily protein	195	34664	4	4
	IPI00522986	EIF4A-III DEAD-box ATP-dependent RNA helicase 2	195	45815	5	5
	IPI00528352	AT4G31490 Coatomer subunit beta-2	194	106010	6	5
	IPI00535154	AT5G11560 catalytic	194	108801	3	3
	IPI00545108	AT4G17560 50S ribosomal protein L19-1, chloroplastic	194	25503	5	4
	IPI00523359	MTO2 Threonine synthase 1, chloroplastic	194	57740	7	6
	IPI00554418	RPS12A;RPS12B;RPS12C 30S ribosomal protein S12, chloroplastic	194	13756	5	3
	IPI00518081	CR88 CR88; ATP binding	194	88202	8	8
	IPI00533552	SDH1-1 Succinate dehydrogenase [ubiquinone] flavoprotein subunit 1, mitochondrial	194	69612	5	5
	IPI00524237	AT3G47370 40S ribosomal protein S20-2	193	13684	5	3
	IPI00531595	RPS15 30S ribosomal protein S15, chloroplastic	193	10712	7	5
	IPI00524294	ASN2 ASN2 (ASPARAGINE SYNTHETASE 2); asparagine synthase	192	65117	6	6
	IPI00531735	RPS11 30S ribosomal protein S11, chloroplastic	192	15014	5	4
	IPI00542017	AER NADP-dependent alkenal double bond reductase P1	192	38109	9	7
	IPI00542876	OMT1 Quercetin 3-O-methyltransferase 1	192	39592	4	3
	IPI00544799	AT5G28740 transcription-coupled DNA repair protein-related	190	106984	5	5
	IPI00535689	RPL22 50S ribosomal protein L22, chloroplastic	190	18575	5	4
	IPI00518644	APS1 ATP sulfurylase 1, chloroplastic	190	51427	6	5
	IPI00529218	AT3G53990 universal stress protein (USP) family protein	189	17782	7	5
	IPI00529374	OASB Cysteine synthase, chloroplastic/chromoplastic	187	41630	5	5
	IPI00529610	CLPR1 ATP-dependent Clp protease proteolytic subunit-related protein 1, chloroplastic	187	42600	5	5
	IPI00522703	SAPX L-ascorbate peroxidase S, chloroplastic/mitochondrial	186	40383	5	5
	IPI00533633	SCO1 SCO1 (SNOWY COTYLEDON 1); ATP binding / translation elongation factor/ translation factor, nucleic acid binding	186	86003	5	5
	IPI00529344	rpl2;RPL2.2;RPL2.1 50S ribosomal protein L2, chloroplastic	186	29846	4	3
	IPI00531555	AT5G13420 transaldolase, putative	186	47670	3	3
	IPI00523158	EGY2 EGY2; metalloendopeptidase	185	60026	2	1
	IPI00530539	DIT2.1 DIT2.1 (DICARBOXYLATE TRANSPORT 2.1); oxoglutarate:malate antiporter	185	59953	4	3
	IPI00532975	AT4G16155 dihydrolipoyl dehydrogenase	185	67048	5	5
	IPI00537177	CB5-E Cytochrome b5 isoform 1	184	15075	3	2
	IPI00541725	emb2726 emb2726 (embryo defective 2726); RNA binding / translation elongation factor	183	103718	5	5
	IPI00544942	LPD1 LPD1 (LIPOAMIDE DEHYDROGENASE 1); dihydrolipoyl dehydrogenase	183	60719	7	6
	IPI00539905	AT1G20950 Phosphofructokinase family protein	183	67076	4	4
	IPI00539203	AT5G65620 peptidase M3 family protein / thimet oligopeptidase family protein	183	88701	5	5
	IPI00519891	AT3G52500 aspartyl protease family protein	183	50973	6	6
	IPI00544335	AT5G47930 40S ribosomal protein S27-3	182	9484	4	3
	IPI00526781	AT2G25450 Probable 2-oxoacid dependent dioxygenase	181	40325	4	1
	IPI00526151	- Putative uncharacterized protein T13K14.10	181	154079	6	6
	IPI00526482	AT1G03230 extracellular dermal glycoprotein, putative / EDGP, putative	180	46119	5	5
	IPI00530291	RAB6A Ras-related protein RABH1b	180	23116	4	3
	IPI00539118	AT5G14030 translocon-associated protein beta (TRAPB) family protein	180	21091	2	1
	IPI00533281	PTAC3 T6K12.12 protein	179	103054	3	3
	IPI00521845	MTHSC70-2 MTHSC70-2 (MITOCHONDRIAL HSP70 2); ATP binding	179	72946	8	8
	IPI00533995	PBA1 Proteasome subunit beta type-6	178	25136	3	3
	IPI00535798	AT5G13430 ubiquinol-cytochrome C reductase iron-sulfur subunit, mitochondrial, putative / Rieske iron-sulfur protein, putative	177	29589	3	3
	IPI00535134	AT1G60095 jacalin lectin family protein	177	59095	4	4
	IPI00523107	AT3G60245 60S ribosomal protein L37a-2	177	10234	2	1
	IPI00542532	MLP423 MLP-like protein 423	176	17044	3	3
	IPI00544908	RSR4 Pyridoxal biosynthesis protein PDX1.3	176	33195	3	2
	IPI00548609	RPL27 50S ribosomal protein L27, chloroplastic	176	21724	3	3
	IPI00541860	FdC1 ferredoxin family protein	176	20364	4	4
	IPI00534136	AT5G20890 chaperonin, putative	175	57250	7	6
	IPI00530457	TRX z Isoform 1 of Thioredoxin-like protein CITRX, chloroplastic	174	20657	3	2
	IPI00537614	GRP2 GRP2 (GLYCINE RICH PROTEIN 2); double-stranded DNA binding / mRNA binding / nucleic acid binding / single-stranded DNA binding	174	19141	3	2
	IPI00533679	HTA7 Probable histone H2A.5	174	15899	4	3
	IPI00533658	CP29 Isoform 2 of 29 kDa ribonucleoprotein, chloroplastic	174	35222	4	3
	IPI00540229	TOM40 Mitochondrial import receptor subunit TOM40 homolog 1	174	34228	7	5
	IPI00538906	GAMMA CAL1 Uncharacterized protein At5g63510, mitochondrial	172	27552	3	3
	IPI00528368	AT1G29880 Isoform Mitochondrial of Glycyl-tRNA synthetase 1, mitochondrial	170	81892	5	5
	IPI00539527	HCF136 Photosystem II stability/assembly factor HCF136, chloroplastic	170	44076	3	3
	IPI00539771	AT4G29410 60S ribosomal protein L28-2	169	15901	5	3
	IPI00517529	AT4G02450 T14P8.5	169	27925	3	2
	IPI00542113	AT5G10540 peptidase M3 family protein / thimet oligopeptidase family protein	169	78994	5	5
	IPI00522947	AT2G45710 40S ribosomal protein S27-1	169	9399	3	2
	IPI00516239	HSP91 HSP91; ATP binding	168	91692	6	5
	IPI00544876	SBPASE Sedoheptulose-1,7-bisphosphatase, chloroplastic	168	42388	6	5
	IPI00541952	PGY1 60S ribosomal protein L10a-2	168	24409	5	3
	IPI00519748	GSR 1 Glutamine synthetase cytosolic isozyme 1-1	167	39090	6	4
	IPI00522423	AT1G09130 ATP-dependent Clp protease proteolytic subunit-related protein 3, chloroplastic	167	36284	5	5
	IPI00532377	PCAP1 DREPP plasma membrane polypeptide family protein	167	24569	3	3
	IPI00530558	DHS2 Phospho-2-dehydro-3-deoxyheptonate aldolase 2, chloroplastic	166	56114	5	4
	IPI00525451	HAP6 HAP6 (HAPLESS 6); dolichyl-diphosphooligosaccharide-protein glycotransferase	166	74622	7	6
	IPI00525254	GLX1 ATGLX1 (GLYOXALASE I HOMOLOG); lactoylglutathione lyase/ metal ion binding	166	31908	5	5
	IPI00547010	AT3G24830 60S ribosomal protein L13a-2	165	23444	3	3
	IPI00540380	PETD Cytochrome b6-f complex subunit 4	165	17419	3	2
	IPI00534442	GAD2 Glutamate decarboxylase 2	165	56105	5	4
	IPI00539231	AT2G37660 Uncharacterized protein At2g37660, chloroplastic	164	34858	4	3
	IPI00535397	AT5G23900 60S ribosomal protein L13-3	164	23471	5	4
	IPI00521040	RCI3 Peroxidase 3	164	34884	2	2
	IPI00529601	AT4G19006 26S proteasome regulatory subunit, putative	164	43993	5	4
	IPI00517825	AT1G16880 uridylyltransferase-related	164	31275	6	4
	IPI00519439	LIN2 Coproporphyrinogen-III oxidase, chloroplastic	162	43769	5	5
	IPI00760320	RBP31 Isoform 2 of 31 kDa ribonucleoprotein, chloroplastic	162	34380	7	4
	IPI00543013	WHY1 WHY1 (WHIRLY 1); DNA binding / telomeric DNA binding	162	29040	3	3
	IPI00535824	FLA1 Fasciclin-like arabinogalactan protein 1	161	44821	3	3
	IPI00539437	AT4G40040;AT4G40030;AT5G10980 Histone H3.3	161	15397	8	6
	IPI00523302	AT1G32080 membrane protein, putative	160	53982	2	1
	IPI00543619	AT1G24360 3-oxoacyl-[acyl-carrier-protein] reductase, chloroplastic	160	33527	4	3
	IPI00536390	HXK2 Hexokinase-2	159	54455	6	6
	IPI00532138	HEMC Porphobilinogen deaminase, chloroplastic	159	41017	5	4
	IPI00521539	CRU3 Isoform 1 of 12S seed storage protein CRU1	159	58199	3	3
	IPI00516535	AT5G45620 26S proteasome regulatory subunit, putative	158	44140	5	4
	IPI00542179	FBR12 Eukaryotic translation initiation factor 5A-2	158	17129	2	2
	IPI00539251	ASP1 Aspartate aminotransferase, mitochondrial	158	47727	3	3
	IPI00529246	SSR16 SSR16 (SMALL SUBUNIT RIBOSOMAL PROTEIN 16); structural constituent of ribosome	157	12691	4	3
	IPI00525019	AT2G31810 acetolactate synthase small subunit, putative	157	47198	6	5
	IPI00534999	PDX1.1 Pyridoxal biosynthesis protein PDX1.1	156	32841	3	2
	IPI00531132	PSRP5 50S ribosomal protein 5, chloroplastic	156	16351	3	2
	IPI00520624	AT1G09750 chloroplast nucleoid DNA-binding protein-related	156	47631	5	3
	IPI00536297	PKP-BETA1 PKP-BETA1 (PLASTIDIC PYRUVATE KINASE BETA SUBUNIT 1); pyruvate kinase	156	63481	4	3
	IPI00530288	AT5G06850 C2 domain-containing protein	156	90945	5	4
	IPI00534572	PKP-ALPHA PKP-ALPHA; pyruvate kinase	155	65090	7	6
	IPI00528817	F5M15.9	155	22779	5	4
	IPI00524788	AT1G04480;emb2171;AT2G33370 F19P19.5 protein	154	16987	4	4
	IPI00548998	RPL16 50S ribosomal protein L16, chloroplastic	153	15284	3	3
	IPI00547034	EIF2 GAMMA EIF2 GAMMA; translation factor, nucleic acid binding / translation initiation factor	152	50821	4	3
	IPI00546407	CLPP5 ATP-dependent Clp protease proteolytic subunit 5, chloroplastic	152	32335	5	4
	IPI00534812	AT5G39570 Uncharacterized protein At5g39570	151	43500	6	6
	IPI00545500	SBT1.3 ATSBT1.3 (ARABIDOPSIS THALIANA SUBTILASE 1.3); identical protein binding / serine-type endopeptidase	151	84897	5	3
	IPI00544447	IMD3 3-isopropylmalate dehydrogenase 1, chloroplastic	150	43820	5	4
	IPI00522460	TROL Uncharacterized protein At4g01050, chloroplastic	150	49357	3	3
	IPI00522027	NQR NADPH:quinone oxidoreductase	150	21543	2	1
	IPI00540791	DL1 Isoform 1 of Dynamin-related protein 1A	149	68130	11	6
	IPI00527825	AVA-P4 V-type proton ATPase 16 kDa proteolipid subunit c4	149	16675	4	1
	IPI00544734	AT5G17820 Peroxidase 57	148	34076	3	3
	IPI00531713	AT5G55070 Dihydrolipoyllysine-residue succinyltransferase component of 2-oxoglutarate dehydrogenase complex 1, mitochondrial	148	50102	5	5
	IPI00543927	TPR3 Topless-related protein 3	148	122579	7	6
	IPI00530419	ACO1 Aconitate hydratase 1	147	98090	6	6
	IPI00538845	NAP57 H/ACA ribonucleoprotein complex subunit 4	147	62987	4	4
	IPI00534382	ROC5 Peptidyl-prolyl cis-trans isomerase CYP18-4	146	18366	6	4
	IPI00542443	RPN10 26S proteasome non-ATPase regulatory subunit 4	145	40732	3	2
	IPI00540037	HEME2 Uroporphyrinogen decarboxylase 2, chloroplastic	144	43553	3	3
	IPI00536907	RPS11-BETA 40S ribosomal protein S11-3	144	17738	6	5
	IPI00524325	PCLPP ATP-dependent Clp protease proteolytic subunit 1	144	22109	2	2
	IPI00529886	TRX-M4 Thioredoxin M4, chloroplastic	143	21159	2	2
	IPI00546975	AT4G34360 protease-related	143	28694	2	2
	IPI00536876	AT2G20360 NADH dehydrogenase [ubiquinone] 1 alpha subcomplex subunit 9, mitochondrial	143	43908	4	3
	IPI00546302	AT3G54400 aspartyl protease family protein	143	45446	3	3
	IPI00518308	AT5G02450 60S ribosomal protein L36-3	143	12182	4	4
	IPI00532412	NUC-L1 ATNUC-L1; nucleic acid binding / nucleotide binding	142	58739	5	3
	IPI00537274	AT2G22170 lipid-associated family protein	142	20117	3	3
	IPI00527352	MOD1 MOD1 (MOSAIC DEATH 1); enoyl-[acyl-carrier-protein] reductase (NADH)/ enoyl-[acyl-carrier-protein] reductase/ oxidoreductase	142	41188	3	3
	IPI00517184	AT5G10400;AT5G65360;AT5G10390;AT1G09200;AT3G27360 Histone H3.2	142	15259	7	6
	IPI00548920	CLPP4 ATP-dependent Clp protease proteolytic subunit 4, chloroplastic	142	31478	2	2
	IPI00526629	AT2G39390 60S ribosomal protein L35-2	141	14222	3	3
	IPI00527708	AT3G58730 V-type proton ATPase subunit D	141	29041	6	5
	IPI00527602	TCP-1 T-complex protein 1 subunit alpha	140	59192	3	3
	IPI00521820	TIF3B1 Eukaryotic translation initiation factor 3 subunit B	139	81824	3	3
	IPI00548301	IMD1 3-isopropylmalate dehydrogenase 3, chloroplastic	139	44134	5	4
	IPI00518326	AT3G62360 carbohydrate binding	138	132861	2	2
	IPI00532410	AT3G15000 Uncharacterized protein At3g15000, mitochondrial	137	42843	4	3
	IPI00529181	COX2 Cytochrome c oxidase subunit 2	137	29655	3	3
	IPI00542793	TOM22-V Mitochondrial import receptor subunit TOM22 homolog 2	137	10372	2	2
	IPI00542636	MIND Putative septum site-determining protein minD homolog, chloroplastic	136	35668	2	2
	IPI00520061	AT3G42170 DNA binding	136	78764	2	2
	IPI00532786	AT1G29670 GDSL esterase/lipase At1g29670	136	39847	4	3
	IPI00528761	AT3G07110 60S ribosomal protein L13a-1	135	23451	2	2
	IPI00538987	AT5G53480 importin beta-2, putative	134	96197	3	2
	IPI00529861	ATMDAR2 Probable monodehydroascorbate reductase, cytoplasmic isoform 4	133	47450	2	2
	IPI00517026	AT3G55200;AT3G55220 splicing factor, putative	132	134881	3	3
	IPI00540246	AT2G37220 Ribonucleoprotein At2g37220, chloroplastic	131	30699	4	3
	IPI00529095	CDPK6 Calcium-dependent protein kinase 3	131	59299	3	1
	IPI00538538	NDHH NAD(P)H-quinone oxidoreductase subunit H, chloroplastic	131	45473	4	4
	IPI00529853	AT3G20390 Translational inhibitor protein like	131	27783	3	3
	IPI00539521	AT5G26280 meprin and TRAF homology domain-containing protein / MATH domain-containing protein	131	39421	3	3
	IPI00520888	OVA5 OVA5 (OVULE ABORTION 5); ATP binding / aminoacyl-tRNA ligase/ lysine-tRNA ligase/ nucleic acid binding / nucleotide binding	130	67545	3	2
	IPI00527538	AT5G15490 UDP-glucose 6-dehydrogenase, putative	130	53083	3	3
	IPI00517295	- Putative pectinacetylesterase protein	130	38810	3	2
	IPI00529130	AT2G36410 unknown protein	130	21945	3	3
	IPI00523656	AT5G55220 trigger factor type chaperone family protein	129	61695	3	3
	IPI00536776	RPN12a 26S proteasome non-ATPase regulatory subunit RPN12A	129	30687	2	2
	IPI00521658	IMPA-1 Importin subunit alpha-1	129	58608	3	2
	IPI00524802	FRO1 NADH dehydrogenase [ubiquinone] iron-sulfur protein 4, mitochondrial	129	17124	4	3
	IPI00521831	DHS1 Phospho-2-dehydro-3-deoxyheptonate aldolase 1, chloroplastic	128	57942	5	4
	IPI00541368	AT1G52360 Coatomer subunit beta~-2	126	104401	6	5
	IPI00540392	AT5G08060 unknown protein	126	15029	2	2
	IPI00530804	EDD1 Isoform 1 of Glycyl-tRNA synthetase 2, chloroplastic/mitochondrial	126	119698	5	5
	IPI00533476	NIR1 Ferredoxin--nitrite reductase, chloroplastic	126	65464	5	5
	IPI00537413	AT1G71500 Rieske (2Fe-2S) domain-containing protein	125	31708	3	3
	IPI00533712	AT1G24510 T-complex protein 1 subunit epsilon	124	59347	5	5
	IPI00548698	SKIP chromatin protein family	124	69380	7	5
	IPI00533424	AT3G44330 unknown protein	124	62164	2	2
	IPI00520738	GPX1 Phospholipid hydroperoxide glutathione peroxidase 1, chloroplastic	124	25999	3	3
	IPI00525202	MC4 Metacaspase-4	124	45455	2	2
	IPI00540937	AT5G47690 binding	124	181097	2	2
	IPI00532099	AT1G73110 P-loop containing nucleoside triphosphate hydrolases superfamily protein	124	48295	2	2
	IPI00524146	LACS6 Long chain acyl-CoA synthetase 6, peroxisomal	124	76555	2	2
	IPI00532187	AT4G32470 ubiquinol-cytochrome C reductase complex 14 kDa protein, putative	123	14518	3	3
	IPI00547025	RPS2 30S ribosomal protein S2, chloroplastic	122	26887	6	6
	IPI00521545	CCoAOMT1 Probable caffeoyl-CoA O-methyltransferase At4g34050	122	29137	4	3
	IPI00547722	ATFP8 Ras-related protein RABD1	122	22710	3	2
	IPI00530035	AT3G03960 chaperonin, putative	122	58902	2	2
	IPI00538298	AT3G01680 unknown protein	122	85215	3	2
	IPI00536188	GSH1 Glutamate--cysteine ligase, chloroplastic	122	58525	4	3
	IPI00521527	ALDH7B4 Aldehyde dehydrogenase family 7 member B4	121	54174	4	4
	IPI00531318	E1 ALPHA Pyruvate dehydrogenase E1 component subunit alpha-1, mitochondrial	121	43032	2	2
	IPI00518329	SFGH S-formylglutathione hydrolase	121	31635	2	2
	IPI00521971	AT2G07707;ORFB ATP synthase protein YMF19	121	18199	3	2
	IPI00519674	AT3G07030 nucleic acid binding	121	42476	2	2
	IPI00524217	ANNAT4 Annexin D4	121	36199	1	1
	IPI00538977	CPSRP54 Signal recognition particle 54 kDa protein, chloroplastic	121	61193	2	2
	IPI00544229	AT3G26450 major latex protein-related / MLP-related	121	17780	3	3
	IPI00520863	AT2G19490 DNA repair protein recA homolog 3, mitochondrial	120	46131	3	3
	IPI00537023	APL1 Glucose-1-phosphate adenylyltransferase large subunit 1, chloroplastic	119	57638	3	3
	IPI00518742	AT1G15930 40S ribosomal protein S12-1	119	15367	2	2
	IPI00544886	PGI1 PGI1 (PHOSPHOGLUCOSE ISOMERASE 1); glucose-6-phosphate isomerase	119	67006	3	2
	IPI00527964	AT3G02530 TCP-1 chaperonin-like protein	118	59372	5	5
	IPI00517916	AT1G14345 oxidoreductase	118	21210	3	2
	IPI00546372	AT5G14910 heavy-metal-associated domain-containing protein	118	18945	1	1
	IPI00517249	HTA10 Probable histone H2A.1	117	13926	5	4
	IPI00537155	HEMB1 Delta-aminolevulinic acid dehydratase, chloroplastic	117	46661	3	3
	IPI00528545	AT5G61510 NADP-dependent oxidoreductase, putative	117	43995	2	1
	IPI00539726	TOC159 Translocase of chloroplast 159, chloroplastic	117	160721	3	3
	IPI00537921	RPL15 50S ribosomal protein L15, chloroplastic	117	29689	3	3
	IPI00524185	AT2G43620 chitinase, putative	116	30358	2	2
	IPI00534676	CYSC1 CYSC1 (CYSTEINE SYNTHASE C1); L-3-cyanoalanine synthase/ cysteine synthase	115	39902	4	3
	IPI00548261	PAE2 Proteasome subunit alpha type-5-B	115	25961	4	4
	IPI00542743	GLP5 Germin-like protein subfamily 2 member 1	115	21598	3	2
	IPI00546191	ATHM2 Thioredoxin M2, chloroplastic	115	20300	3	3
	IPI00530126	AT3G18190 chaperonin, putative	115	57739	4	4
	IPI00531992	ACAT2 Isoform 1 of Acetyl-CoA acetyltransferase, cytosolic 1	114	41385	3	3
	IPI00517828	AT5G47700 60S acidic ribosomal protein P1-3	114	11240	3	3
	IPI00543699	IAGLU UDP-glycosyltransferase 75D1	114	53833	2	2
	IPI00542534	SIR SIR; sulfite reductase (ferredoxin)/ sulfite reductase	114	71905	5	5
	IPI00525573	FAB1 3-oxoacyl-[acyl-carrier-protein] synthase II, chloroplastic	113	57562	3	3
	IPI00545784	AT5G19370 rhodanese-like domain-containing protein / PPIC-type PPIASE domain-containing protein	113	32959	4	4
	IPI00530636	AT5G11770 NADH dehydrogenase [ubiquinone] iron-sulfur protein 7, mitochondrial	113	24028	5	3
	IPI00520424	GB2 Isoform 1 of Ras-related protein RABB1b	113	23161	2	2
	IPI00540580	PSBL Photosystem II reaction center protein L	113	4467	1	1
	IPI00544394	EMB2765 EMB2765	113	172913	3	3
	IPI00537998	AT1G26880 60S ribosomal protein L34-1	112	13697	5	3
	IPI00520351	PEN3 ABC transporter G family member 36	112	164975	3	3
	IPI00526050	HIT3 zinc-binding protein, putative / protein kinase C inhibitor, putative	112	15990	2	2
	IPI00520128	RABA1e Ras-related protein RABA1e	112	24315	3	2
	IPI00530372	AT3G08030 unknown protein	112	34679	3	2
	IPI00537871	G6PD1 Glucose-6-phosphate 1-dehydrogenase 1, chloroplastic	111	65386	3	2
	IPI00539763	AT1G79010 NADH dehydrogenase [ubiquinone] iron-sulfur protein 8-A, mitochondrial	111	25487	2	2
	IPI00540073	PBC1 Isoform 2 of Proteasome subunit beta type-3-A	111	22825	2	2
	IPI00541332	Tudor1 tudor domain-containing protein / nuclease family protein	111	108168	3	3
	IPI00523176	PBD1 Proteasome subunit beta type-2-A	111	22526	4	4
	IPI00535457	THM1 Thioredoxin M1, chloroplastic	110	19652	2	2
	IPI00536971	AT1G03220 extracellular dermal glycoprotein, putative / EDGP, putative	110	45688	3	3
	IPI00524128	AT1G51100 unknown protein	110	24146	2	1
	IPI00524684	GCN3 ABC transporter F family member 3	110	79594	1	1
	IPI00518816	AT4G08520 Coatomer subunit zeta-3	110	19864	3	3
	IPI00535733	AT1G72810 Threonine synthase 2, chloroplastic	110	56889	4	3
	IPI00534545	AT4G22310 unknown protein	109	11997	3	3
	IPI00538895	APM1 APM1 (AMINOPEPTIDASE M1); aminopeptidase	109	98117	5	4
	IPI00518869	RPOC2 DNA-directed RNA polymerase subunit beta~~	109	156268	4	4
	IPI00530201	IDH-V Isocitrate dehydrogenase [NAD] catalytic subunit 5, mitochondrial	108	40599	3	2
	IPI00546097	ATB~ BETA Serine/threonine protein phosphatase 2A 57 kDa regulatory subunit B~ beta isoform	108	57436	4	4
	IPI00538445	LHCB4.3 Chlorophyll a-b binding protein CP29.3, chloroplastic	108	30193	2	2
	IPI00548457	RCN1 Serine/threonine-protein phosphatase 2A 65 kDa regulatory subunit A alpha isoform	108	65452	5	4
	IPI00527415	VMA10 V-type proton ATPase subunit G1	108	12389	1	1
	IPI00543486	AT1G09620 ATP binding / aminoacyl-tRNA ligase/ leucine-tRNA ligase/ nucleotide binding	108	123372	3	3
	IPI00525806	CLPR4 ATP-dependent Clp protease proteolytic subunit-related protein 4, chloroplastic	107	33419	3	3
	IPI00531568	AT2G10940 protease inhibitor/seed storage/lipid transfer protein (LTP) family protein	107	29629	2	1
	IPI00548801	AT1G55210 disease resistance response	107	20605	3	2
	IPI00538176	AT1G71695 Peroxidase 12	106	39534	1	1
	IPI00542976	U1A U1A (SPLICEOSOMAL PROTEIN U1A); RNA binding / nucleic acid binding / nucleotide binding	106	28056	2	2
	IPI00529600	ADF3 Actin-depolymerizing factor 3	106	15912	2	2
	IPI00541119	RPL34 60S ribosomal protein L34-2	105	13642	5	3
	IPI00540333	GCN1 ABC transporter F family member 1	105	66843	5	5
	IPI00530807	ACCD Acetyl-coenzyme A carboxylase carboxyl transferase subunit beta, chloroplastic	105	55600	3	3
	IPI00539247	FVE WD-40 repeat-containing protein MSI4	104	55725	3	2
	IPI00541346	ERS Glutamyl-tRNA synthetase, chloroplastic/mitochondrial	104	63426	2	2
	IPI00531663	AT2G07785 NADH-ubiquinone oxidoreductase chain 1	104	35976	2	1
	IPI00516983	SESA3 2S seed storage protein 3	104	18750	1	1
	IPI00517881	TEX1 transducin family protein / WD-40 repeat family protein	104	35353	2	2
	IPI00518744	SKS6 SKS6 (SKU5-SIMILAR 6); pectinesterase	104	60540	2	2
	IPI00548891	AT4G16450 unknown protein	104	11338	3	2
	IPI00521860	DiT1 DiT1 (dicarboxylate transporter 1); oxoglutarate:malate antiporter	103	59175	5	4
	IPI00516649	- Translation initiation factor 3-like protein	103	48615	3	3
	IPI00529858	AT1G30580 GTP binding	103	44443	2	1
	IPI00537703	AT2G33220 NADH dehydrogenase [ubiquinone] 1 alpha subcomplex subunit 13-B	103	16111	2	2
	IPI00523052	PMDH1 Probable malate dehydrogenase, glyoxysomal	103	37442	3	2
	IPI00545327	FLN1 pfkB-type carbohydrate kinase family protein	102	53747	1	1
	IPI00522866	BCA4 carbonic anhydrase, putative / carbonate dehydratase, putative	102	28394	2	2
	IPI00517629	APE1 APE1	102	31417	2	2
	IPI00533858	AT3G12260 NADH dehydrogenase [ubiquinone] 1 alpha subcomplex subunit 6	102	15073	4	4
	IPI00544672	EIF3A Eukaryotic translation initiation factor 3 subunit A	102	114229	5	5
	IPI00517346	SAR1 Vesicle-associated membrane protein 722	101	24912	2	2
	IPI00516285	SYD SYD (SPLAYED); ATPase/ chromatin binding	101	389625	3	3
	IPI00538828	AT1G22520 unknown protein	101	10351	1	1
	IPI00526133	PAE1 Proteasome subunit alpha type-5-A	100	25931	4	4
	IPI00547646	AT5G08450 unknown protein	100	104089	2	1
	IPI00536856	AT3G61820 aspartyl protease family protein	100	51429	3	3
	IPI00540456	AT4G28440 Uncharacterized protein At4g28440	100	16449	2	2
	IPI00537665	MAML-4 2-isopropylmalate synthase 1, chloroplastic	100	68633	4	3
	IPI00525222	PSAK Photosystem I reaction center subunit psaK, chloroplastic	100	13198	3	2
	IPI00517835	AT5G16990 NADP-dependent alkenal double bond reductase P2	100	37964	4	3
	IPI00543570	AAE15 AAE15 (acyl-activating enzyme 15); long-chain-fatty-acid-[acyl-carrier-protein] ligase	99	81414	4	3
	IPI00524632	AT5G23890 unknown protein	99	103863	1	1
	IPI00521110	CYSB Isoform 1 of Cysteine proteinase inhibitor 6	99	26278	3	2
	IPI00547316	AT1G16080 unknown protein	99	34108	2	2
	IPI00530747	SCPL34 Isoform 1 of Serine carboxypeptidase-like 34	98	56293	3	3
	IPI00534283	AT1G06020 Probable fructokinase-3	98	37604	1	1
	IPI00538921	AT1G76550 Phosphofructokinase family protein	98	67516	3	3
	IPI00521587	AT5G28500 unknown protein	98	48207	3	3
	IPI00545926	- Putative uncharacterized protein At3g05850	98	87581	2	2
	IPI00530720	AT1G04430 Probable methyltransferase PMT8	98	70463	5	5
	IPI00523017	RBP45B RNA-binding protein 45 (RBP45), putative	98	33409	3	2
	IPI00530056	AT5G59613;AT3G46430 unknown protein	98	6580	2	2
	IPI00532399	PUB12 binding / structural constituent of ribosome / ubiquitin-protein ligase	97	106851	4	2
	IPI00540928	IAR4 Pyruvate dehydrogenase E1 component subunit alpha-2, mitochondrial	97	43331	1	1
	IPI00522918	MSBP1 Membrane steroid-binding protein 1	97	24390	2	2
	IPI00524670	TOC33 Translocase of chloroplast 33, chloroplastic	97	32904	1	1
	IPI00542639	ORF25 ATP synthase protein MI25	97	21679	2	2
	IPI00534151	UXS5 UXS5; UDP-glucuronate decarboxylase/ catalytic	97	38365	4	3
	IPI00519549	FER1 Ferritin-1, chloroplastic	97	28160	3	3
	IPI00545696	NAP1;2 NAP1;2 (NUCLEOSOME ASSEMBLY PROTEIN 1;2); DNA binding	97	43516	2	1
	IPI00532169	AT5G25754;AT5G25757 unknown protein	97	60144	5	5
	IPI00526541	PIP2B Aquaporin PIP2-2	96	30434	4	4
	IPI00528129	NPC4 NPC4 (NONSPECIFIC PHOSPHOLIPASE C4); hydrolase, acting on ester bonds / phospholipase C	96	60685	4	4
	IPI00530795	AT3G29320 glucan phosphorylase, putative	96	108517	2	2
	IPI00517326	ARP9 Isoform 1 of Actin-related protein 9	95	66428	2	2
	IPI00519386	AT3G61870 unknown protein	95	29567	1	1
	IPI00519278	YKT61 VAMP-like protein YKT61	95	22529	1	1
	IPI00544432	emb2746 emb2746 (embryo defective 2746); DNA binding / catalytic/ hydrolase	95	100490	3	3
	IPI00531723	AT3G49560 mitochondrial import inner membrane translocase subunit Tim17/Tim22/Tim23 family protein	95	27964	3	2
	IPI00533660	AT4G10790 UBX domain-containing protein	95	52770	4	3
	IPI00544306	POP2 POP2 (POLLEN-PISTIL INCOMPATIBILITY 2); 4-aminobutyrate transaminase/ 4-aminobutyrate:pyruvate transaminase	95	55152	2	2
	IPI00518267	AT1G07360 Zinc finger CCCH domain-containing protein 4	94	53554	2	2
	IPI00531640	AT1G72170 unknown protein	94	10745	1	1
	IPI00528726	RABG3d Ras-related protein RABG3d	94	23054	3	2
	IPI00534510	ILA binding	94	284599	2	2
	IPI00535269	AT5G57290 60S acidic ribosomal protein P3-2	94	11856	1	1
	IPI00534791	AT1G26850 Isoform 2 of Probable methyltransferase PMT2	94	66466	3	3
	IPI00530350	ATRZ-1A ATRZ-1A; RNA binding / nucleotide binding	94	26907	3	2
	IPI00535514	AT5G57655 Xylose isomerase	93	53686	1	1
	IPI00539517	UNE5 Protein disulfide-isomerase like 2-1	93	39472	3	3
	IPI00517829	SYTA SYTA	93	61704	2	2
	IPI00523695	AT4G38350 hedgehog receptor	93	139880	2	2
	IPI00527885	CRT1b Calreticulin-2	92	48127	4	2
	IPI00520007	FUM1 Fumarate hydratase 1, mitochondrial	92	52966	1	1
	IPI00548733	RPS17 30S ribosomal protein S17, chloroplastic	92	16272	4	4
	IPI00530622	AT2G19940 Probable N-acetyl-gamma-glutamyl-phosphate reductase, chloroplastic	92	44108	3	3
	IPI00522616	AT1G18660 zinc finger (C3HC4-type RING finger) family protein	92	55889	2	2
	IPI00532253	AT5G65910 BSD domain-containing protein	92	48169	2	2
	IPI00520756	PP2A-3 PP2A-4; hydrolase/ protein serine/threonine phosphatase	91	30634	1	1
	IPI00518427	ATBFRUCT1 Beta-fructofuranosidase, insoluble isoenzyme CWINV1	91	66239	1	1
	IPI00524559	CHLM CHLM (magnesium-protoporphyrin IX methyltransferase); magnesium protoporphyrin IX methyltransferase	91	33775	3	3
	IPI00517653	AT2G30200 binding / catalytic/ transferase	90	38956	3	2
	IPI00519853	RPL4 50S ribosomal protein L4, chloroplastic	90	30540	3	3
	IPI00548299	UGT75B1 UDP-glycosyltransferase 75B1	90	52780	4	3
	IPI00544683	KTF1 KTF1 (KOW DOMAIN-CONTAINING TRANSCRIPTION FACTOR 1); nucleotide binding	90	157943	1	1
	IPI00517607	AT4G27585 Putative uncharacterized protein AT4g27580	90	55889	2	2
	IPI00547610	PSAN Isoform 1 of Photosystem I reaction center subunit N, chloroplastic	90	18417	1	1
	IPI00521595	ATG2 ATG2; aminopeptidase/ metalloexopeptidase	90	42952	3	3
	IPI00532989	AT5G42310 Pentatricopeptide repeat-containing protein At5g42310, mitochondrial	90	79951	2	1
	IPI00547139	AT4G35250 vestitone reductase-related	90	43696	1	1
	IPI00545847	AlaAT1 AlaAT1 (ALANINE AMINOTRANSFERAS); ATP binding / L-alanine:2-oxoglutarate aminotransferase	90	59783	3	3
	IPI00521197	AT3G63160 unknown protein	89	7252	2	2
	IPI00546483	AT3G02630 Acyl-[acyl-carrier-protein] desaturase 5, chloroplastic	89	45274	3	3
	IPI00531830	INO80 DNA helicase INO80	89	172064	1	1
	IPI00524641	TIM Triosephosphate isomerase, chloroplastic	89	33325	3	3
	IPI00516781	AT1G33590 Putative uncharacterized protein T1E4.3	88	55543	4	4
	IPI00527890	TRX5 Thioredoxin H5	88	13114	2	1
	IPI00535210	ANNAT2 Annexin D2	88	36244	3	2
	IPI00524841	AT1G13930 unknown protein	88	16154	1	1
	IPI00517324	CDSP32 Thioredoxin-like protein CDSP32, chloroplastic	87	33663	2	1
	IPI00517541	AT5G40370 Glutaredoxin-C2	87	11749	1	1
	IPI00522116	WNK2 Isoform 1 of Serine/threonine-protein kinase WNK2	87	65285	1	1
	IPI00546541	AT2G36130 peptidyl-prolyl cis-trans isomerase, putative / cyclophilin, putative / rotamase, putative	87	18221	3	1
	IPI00545039	PHS2 Alpha-glucan phosphorylase, H isozyme	86	95100	1	1
	IPI00518863	AT5G44020 acid phosphatase class B family protein	86	31037	2	2
	IPI00538260	AT1G51650 ATP synthase subunit epsilon, mitochondrial	86	7827	2	2
	IPI00522016	BOP2 Regulatory protein NPR5	86	53967	2	2
	IPI00532969	HTA6 Probable histone H2A.7	86	15956	3	2
	IPI00520593	HSP60-3A Chaperonin CPN60-like 2, mitochondrial	86	60429	1	1
	IPI00535067	AT1G78820 curculin-like (mannose-binding) lectin family protein / PAN domain-containing protein	86	50562	1	1
	IPI00524378	YAK1 protein kinase family protein	86	105457	2	2
	IPI00537687	AT4G27700 Putative uncharacterized protein AT4g27700	85	26298	2	2
	IPI00517716	ATB~ ALPHA Serine/threonine protein phosphatase 2A 57 kDa regulatory subunit B~ alpha isoform	85	57499	2	2
	IPI00548267	ALDH2B4 Aldehyde dehydrogenase family 2 member B4, mitochondrial	85	58552	1	1
	IPI00519555	AT1G08360 60S ribosomal protein L10a-1	85	24453	4	3
	IPI00528881	TOM20-3 Mitochondrial import receptor subunit TOM20-3	85	22551	2	2
	IPI00544024	AT5G07020 proline-rich family protein	85	24380	2	2
	IPI00526834	AT1G54410 dehydrin family protein	85	10789	2	1
	IPI00938833	AT4G16180 unknown protein	84	92311	3	3
	IPI00534843	AT3G62530 Putative uncharacterized protein T12C14_230	84	38146	3	3
	IPI00519363	CAP1 ATCAP1 (ARABIDOPSIS THALIANA CYCLASE ASSOCIATED PROTEIN 1); actin binding	84	50938	1	1
	IPI00534885	CUE1 Phosphoenolpyruvate/phosphate translocator 1, chloroplastic	84	44196	2	2
	IPI00547262	AT1G18210 Probable calcium-binding protein CML27	84	18339	1	1
	IPI00519907	NRPB5 NRPB5; DNA binding / DNA-directed RNA polymerase	84	24286	2	2
	IPI00529336	AT2G43770 transducin family protein / WD-40 repeat family protein	84	37862	4	3
	IPI00524936	PRL1 Protein pleiotropic regulatory locus 1	84	53975	3	2
	IPI00533428	OEP16-3 mitochondrial import inner membrane translocase subunit Tim17/Tim22/Tim23 family protein	83	16989	2	2
	IPI00536244	AT5G19940 Probable plastid-lipid-associated protein 8, chloroplastic	83	26466	1	1
	IPI00544183	COB Cytochrome b	83	44262	3	3
	IPI00523322	- Putative uncharacterized protein T29H11_270	83	59150	3	3
	IPI00521338	ATS9 19S proteosome subunit 9	83	47144	4	3
	IPI00530237	MIRO1 MIRO1 (Miro-related GTP-ase 1); GTP binding	83	72277	2	2
	IPI00530498	TPS7 Probable alpha,alpha-trehalose-phosphate synthase [UDP-forming] 7	83	96626	2	2
	IPI00542397	DEGP2 Protease Do-like 2, chloroplastic	82	66760	1	1
	IPI00517103	NDPK2 Nucleoside diphosphate kinase II, chloroplastic	82	25534	2	2
	IPI00524394	- Putative uncharacterized protein	82	19360	1	1
	IPI00516291	RABA4B Ras-related protein RABA4b	82	24391	2	2
	IPI00516583	ALDH3F1 Aldehyde dehydrogenase family 3 member F1	82	53581	1	1
	IPI00548134	ARA12 Subtilisin-like protease	81	79365	1	1
	IPI00539947	AT3G61260 Uncharacterized protein At3g61260	81	23130	1	1
	IPI00539942	ADL6 Dynamin-2A	81	99106	3	3
	IPI00538173	TPX1 Peroxiredoxin-2B	81	17417	2	2
	IPI00522050	PRXCB Peroxidase 34	81	38808	3	3
	IPI00542069	- Putative uncharacterized protein	81	24630	1	1
	IPI00521106	PAG1 Proteasome subunit alpha type-3	81	27360	2	2
	IPI00547772	XIK XIK; motor/ protein binding	81	174942	2	2
	IPI00530221	LACS4 Long chain acyl-CoA synthetase 4	81	74460	1	1
	IPI00529234	AT4G01150 Uncharacterized protein At4g01150, chloroplastic	81	17686	2	2
	IPI00532236	PPOX PPOX; protoporphyrinogen oxidase	80	54094	3	2
	IPI00657311	- 54 kDa cell wall protein (Fragment)	80	2244	2	1
	IPI00544857	NIA2 Nitrate reductase [NADH] 2	80	102778	3	3
	IPI00544409	NTF2B Nuclear transport factor 2	80	13993	4	4
	IPI00547131	PSBH Photosystem II reaction center protein H	80	7697	2	2
	IPI00519447	PERK1 Isoform 1 of Proline-rich receptor-like protein kinase PERK1	80	69229	2	1
	IPI00521801	emb1624 Eukaryotic translation initiation factor 6-2	80	26465	1	1
	IPI00528107	CAD1 Glutathione gamma-glutamylcysteinyltransferase 1	79	54439	2	2
	IPI00526224	RPS18 30S ribosomal protein S18, chloroplastic	79	12053	2	2
	IPI00525951	GER1 Germin-like protein subfamily 3 member 1	79	21545	2	1
	IPI00524342	RFNR1 Ferredoxin--NADP reductase, root isozyme 1, chloroplastic	79	42369	2	2
	IPI00538776	PSBG NAD(P)H-quinone oxidoreductase subunit K, chloroplastic	79	25350	1	1
	IPI00540016	AT1G06000 UDP-glycosyltransferase 89C1	79	48092	1	1
	IPI00539557	PME1 PME1 (PECTIN METHYLESTERASE INHIBITOR 1); enzyme inhibitor/ pectinesterase/ pectinesterase inhibitor	79	23063	1	1
	IPI00523358	AT2G18740 small nuclear ribonucleoprotein E, putative / snRNP-E, putative / Sm protein E, putative	79	10292	2	2
	IPI00531328	GAMMA-TIP Aquaporin TIP1-1	79	25603	4	1
	IPI00528678	DL1E Dynamin-related protein 1E	78	69760	2	2
	IPI00519717	AT2G46290 eukaryotic translation initiation factor 3 subunit 2, putative / eIF-3 beta, putative / eIF3i, putative	78	38972	1	1
	IPI00520606	AT1G74270 60S ribosomal protein L35a-3	78	12908	5	4
	IPI00543544	AT1G33810 unknown protein	78	15688	2	2
	IPI00524714	CPSUFE SufE-like protein, chloroplastic	77	40808	2	2
	IPI00523487	SPDS1 Spermidine synthase 1	77	41653	3	2
	IPI00520557	AT2G19740 60S ribosomal protein L31-1	77	13693	2	1
	IPI00528921	F23N19.15	77	21394	1	1
	IPI00531442	SAP18 Histone deacetylase complex subunit SAP18	77	17154	3	3
	IPI00527934	GHS1 GHS1 (GLUCOSE HYPERSENSITIVE 1); structural constituent of ribosome	76	20899	2	1
	IPI00545226	AIM1 Peroxisomal fatty acid beta-oxidation multifunctional protein AIM1	76	77809	1	1
	IPI00543001	NDHI NAD(P)H-quinone oxidoreductase subunit I, chloroplastic	76	20073	1	1
	IPI00538827	PDIL1-2 Protein disulfide isomerase-like 1-2	75	56329	1	1
	IPI00549037	AT5G13370 auxin-responsive GH3 family protein	75	66936	2	2
	IPI00521743	AT4G02580 NADH dehydrogenase [ubiquinone] flavoprotein 2, mitochondrial	75	28370	2	2
	IPI00534282	CDEF1 GDSL esterase/lipase At4g30140	75	37447	1	1
	IPI00518549	AT3G03100 Probable NADH dehydrogenase [ubiquinone] 1 alpha subcomplex subunit 12	75	18305	1	1
	IPI00521950	GLB1 Nitrogen regulatory protein P-II homolog	75	21262	1	1
	IPI00526554	AT4G29390;AT5G56670;AT2G19750 40S ribosomal protein S30	75	6883	1	1
	IPI00528088	AT4G24780 Probable pectate lyase 18	75	44985	1	1
	IPI00539419	AT4G34180 cyclase family protein	75	28367	1	1
	IPI00522514	PPa5 AtPPa5 (Arabidopsis thaliana pyrophosphorylase 5); inorganic diphosphatase/ pyrophosphatase	75	24694	1	1
	IPI00525314	AT1G56050 GTP-binding protein-related	75	45600	1	1
	IPI00524177	RPS19 30S ribosomal protein S19, chloroplastic	74	10602	1	1
	IPI00521485	AT3G58510 DEAD-box ATP-dependent RNA helicase 11	74	65985	1	1
	IPI00520371	ATKRS-1 Lysyl-tRNA synthetase	74	70843	2	1
	IPI00532808	ATB~ DELTA Serine/threonine protein phosphatase 2A 55 kDa regulatory subunit B~ delta isoform	74	55205	2	2
	IPI00542359	AT4G30530 defense-related protein, putative	74	28367	2	2
	IPI00517944	AT1G18270 ketose-bisphosphate aldolase class-II family protein	74	146950	2	2
	IPI00524861	AT1G36240 Putative 60S ribosomal protein L30-1	73	12310	3	3
	IPI00519417	DXR 1-deoxy-D-xylulose 5-phosphate reductoisomerase, chloroplastic	73	51931	3	3
	IPI00533751	AT5G14260 SET domain-containing protein	73	57548	2	1
	IPI00542655	AT3G55750 60S ribosomal protein L35a-4	73	12777	5	4
	IPI00522927	AT3G06670 binding	73	97229	2	2
	IPI00548907	AT3G13120 30S ribosomal protein S10, chloroplastic	73	20824	4	3
	IPI00534524	AT5G08570 pyruvate kinase, putative	72	54941	4	3
	IPI00543590	ACO3 Aconitate hydratase 2, mitochondrial	72	108133	4	4
	IPI00540033	AT2G47250 Probable pre-mRNA-splicing factor ATP-dependent RNA helicase	72	82601	1	1
	IPI00535419	HEMA1 Glutamyl-tRNA reductase 1, chloroplastic	72	59478	1	1
	IPI00531242	BCAT3 Branched-chain-amino-acid aminotransferase 3, chloroplastic	71	44944	1	1
	IPI00539444	AIR3 AIR3; serine-type endopeptidase	71	82822	2	1
	IPI00531047	AT5G26830 Isoform Mitochondrial of Threonyl-tRNA synthetase, mitochondrial	71	80885	2	2
	IPI00516952	GDI1 ATGDI1 (ARABIDOPSIS THALIANA GUANOSINE NUCLEOTIDE DIPHOSPHATE DISSOCIATION INHIBITOR 1); RAB GDP-dissociation inhibitor	71	49787	2	2
	IPI00522734	SLP2 SLP2; serine-type peptidase	71	80996	1	1
	IPI00528538	PMEPCRA Pectinesterase/pectinesterase inhibitor 18	71	61648	1	1
	IPI00516688	AT1G60730 aldo/keto reductase family protein	70	37834	1	1
	IPI00529981	AT4G17520 nuclear RNA-binding protein, putative	70	38882	2	1
	IPI00526256	AT3G55410 2-oxoglutarate dehydrogenase E1 component, putative / oxoglutarate decarboxylase, putative / alpha-ketoglutaric dehydrogenase, putative	70	115091	1	1
	IPI00517374	ENO1 Enolase 1, chloroplastic	70	51442	3	3
	IPI00523400	ATB2 ATB2; oxidoreductase	70	37901	2	2
	IPI00535440	GSTL3 In2-1 protein, putative	70	27073	2	2
	IPI00518094	AT3G58570 DEAD-box ATP-dependent RNA helicase 52	70	69199	1	1
	IPI00526887	PFN2 Profilin-2	70	13989	2	2
	IPI00541757	AT5G23820 MD-2-related lipid recognition domain-containing protein / ML domain-containing protein	69	17896	1	1
	IPI00548450	AT3G03920 Putative H/ACA ribonucleoprotein complex subunit 1-like protein 1	69	20970	3	3
	IPI00537712	PTAC12 Putative uncharacterized protein At2g34640	69	62262	2	2
	IPI00530272	RD2 RD2	69	20575	1	1
	IPI00516962	ERD3 Probable methyltransferase PMT21	69	68287	1	1
	IPI00548427	FIB4 Probable plastid-lipid-associated protein 6, chloroplastic	69	30436	1	1
	IPI00547186	AT1G48350 50S ribosomal protein L18, chloroplastic	69	18715	1	1
	IPI00534732	TT5 Chalcone--flavonone isomerase 1	69	26579	1	1
	IPI00534051	NTMC2T4 NTMC2T4; lipid binding	69	55060	2	2
	IPI00521134	PRXIIF Peroxiredoxin-2F, mitochondrial	69	21432	1	1
	IPI00538294	DPE2 4-alpha-glucanotransferase DPE2	69	109707	5	4
	IPI00545914	AT2G28790 osmotin-like protein, putative	69	27000	2	2
	IPI00524952	AT1G67700 unknown protein	69	26065	2	2
	IPI00542386	TRI TRI (tropinone reductase); binding / catalytic/ oxidoreductase	68	27644	1	1
	IPI00516677	ADSS Adenylosuccinate synthetase, chloroplastic	68	52931	1	1
	IPI00542948	AtkdsA1 2-dehydro-3-deoxyphosphooctonate aldolase	68	31636	2	2
	IPI00518012	CAC1 CAC1 (CHLOROPLASTIC ACETYLCOENZYME A CARBOXYLASE 1); acetyl-CoA carboxylase/ biotin binding	68	26911	3	3
	IPI00518625	PGR5 Protein PROTON GRADIENT REGULATION 5, chloroplastic	68	14284	1	1
	IPI00519631	AT5G03850;AT3G10090 40S ribosomal protein S28-1	68	7366	1	1
	IPI00518160	AT1G64510 30S ribosomal protein S6 alpha, chloroplastic	68	22746	1	1
	IPI00544466	NRPB3 DNA-directed RNA polymerase II subunit RPB3-A	67	35439	1	1
	IPI00529123	SHM3 SHM3 (SERINE HYDROXYMETHYLTRANSFERASE 3); catalytic/ glycine hydroxymethyltransferase/ pyridoxal phosphate binding	67	57946	2	2
	IPI00521875	AT1G73600 Isoform 1 of Phosphoethanolamine N-methyltransferase 3	67	56332	2	2
	IPI00525856	AT4G24330 unknown protein	67	53913	1	1
	IPI00526219	ERD4 ERD4	67	81883	2	2
	IPI00536030	EMB2761 EMB2761 (EMBRYO DEFECTIVE 2761); ATP binding / aminoacyl-tRNA ligase/ ligase, forming aminoacyl-tRNA and related compounds / nucleotide binding / threonine-tRNA ligase	67	74737	2	2
	IPI00527139	AT4G01610 cathepsin B-like cysteine protease, putative	66	39319	3	2
	IPI00528119	SIRANBP Ran-binding protein 1 homolog a	66	25586	1	1
	IPI00545659	PHOS34 universal stress protein (USP) family protein	66	28089	3	1
	IPI00532578	ERD9 ERD9 (EARLY-RESPONSIVE TO DEHYDRATION 9); glutathione transferase	66	25291	1	1
	IPI00529551	AT3G14390 Diaminopimelate decarboxylase 1, chloroplastic	66	53524	2	2
	IPI00547481	AT3G18490 aspartyl protease family protein	66	53201	2	1
	IPI00545568	AT3G54930 Serine/threonine protein phosphatase 2A 57 kDa regulatory subunit B~ epsilon isoform	66	57508	2	2
	IPI00521295	AT1G53210 sodium/calcium exchanger family protein / calcium-binding EF hand family protein	66	63376	1	1
	IPI00524687	AT2G31670 unknown protein	65	28847	1	1
	IPI00543328	GDI2 ATGDI2 (RAB GDP DISSOCIATION INHIBITOR 2); RAB GDP-dissociation inhibitor	65	49507	2	2
	IPI00517222	TOC64-III atToc64-III (Arabidopsis thaliana translocon at the outer membrane of chloroplasts 64-III); binding / carbon-nitrogen ligase, with glutamine as amido-N-donor	65	63985	3	3
	IPI00545825	ALDH10A9 Betaine aldehyde dehydrogenase 2, mitochondrial	65	54883	2	2
	IPI00519675	AT1G20220 T20H2.2 protein	65	58537	1	1
	IPI00528268	BXL1 Beta-D-xylosidase 1	65	83471	2	2
	IPI00528740	CER10 CER10; 3-oxo-5-alpha-steroid 4-dehydrogenase/ fatty acid elongase/ trans-2-enoyl-CoA reductase	65	35700	1	1
	IPI00533372	AT4G16500 Cysteine proteinase inhibitor 4	65	12548	1	1
	IPI00539026	AT3G20370 meprin and TRAF homology domain-containing protein / MATH domain-containing protein	65	43422	1	1
	IPI00517964	AT3G07010 Probable pectate lyase 8	65	46145	1	1
	IPI00545939	AT2G42520 DEAD-box ATP-dependent RNA helicase 37	65	67585	1	1
	IPI00516909	- Tropinone reductase homologue (Fragment)	65	11882	2	2
	IPI00518990	AT3G02200 proteasome family protein	65	46755	1	1
	IPI00524079	AT1G02150 Pentatricopeptide repeat-containing protein At1g02150	64	59845	1	1
	IPI00530238	SFR2 Isoform 1 of Beta-glucosidase-like SFR2, chloroplastic	64	70733	3	2
	IPI00518460	AT1G01100 60S acidic ribosomal protein P1-1	63	11154	2	2
	IPI00532109	PAB2 Polyadenylate-binding protein 2	63	68629	4	4
	IPI00545907	AT3G12290 tetrahydrofolate dehydrogenase/cyclohydrolase, putative	63	31570	2	1
	IPI00525582	PDH-E1 ALPHA T25K16.8	63	75232	4	4
	IPI00525926	AT5G47890 NADH dehydrogenase [ubiquinone] 1 alpha subcomplex subunit 2	63	10844	2	2
	IPI00531888	AK-HSDH I Bifunctional aspartokinase/homoserine dehydrogenase 1, chloroplastic	63	99341	3	3
	IPI00536365	AT4G32285 Probable clathrin assembly protein At4g32285	63	70510	1	1
	IPI00657332	TLL1 TLL1 (TRIACYLGLYCEROL LIPASE-LIKE 1); triacylglycerol lipase	63	54741	3	3
	IPI00534030	AT4G00585 unknown protein	63	9852	1	1
	IPI00524608	AT1G61730 Putative uncharacterized protein	62	40891	3	3
	IPI00529170	PBF1 Proteasome subunit beta type-1	62	24628	2	2
	IPI00538067	NDF1 NDF1	62	50990	2	2
	IPI00520602	ALDH12A1 Delta-1-pyrroline-5-carboxylate dehydrogenase 12A1, mitochondrial	62	61734	2	2
	IPI00542068	PAA1 Proteasome subunit alpha type-6-A	62	27277	1	1
	IPI00548876	LTP2 Non-specific lipid-transfer protein 2	62	11930	1	1
	IPI00517163	BTI1 Reticulon-like protein B1	62	30509	2	2
	IPI00530222	scpl35 Serine carboxypeptidase-like 35	62	53574	1	1
	IPI00547429	NAP6 Protein ABCI7, chloroplastic	62	52792	1	1
	IPI00525743	AT2G05830 Isoform 2 of Methylthioribose-1-phosphate isomerase	61	34254	1	1
	IPI00547240	KNAT3 Homeobox protein knotted-1-like 3	61	47570	1	1
	IPI00539838	PSB29 Protein THYLAKOID FORMATION 1, chloroplastic	61	33775	2	2
	IPI00884609	PUR4 PUR4 (purine biosynthesis 4); ATP binding / catalytic/ phosphoribosylformylglycinamidine synthase	61	153856	1	1
	IPI00544723	NDHJ NAD(P)H-quinone oxidoreductase subunit J, chloroplastic	61	18546	1	1
	IPI00526898	AT1G14810 semialdehyde dehydrogenase family protein	60	40720	2	1
	IPI00530218	AT3G11770 nucleic acid binding	60	22942	1	1
	IPI00528572	PSBR Photosystem II 10 kDa polypeptide, chloroplastic	60	14577	2	2
	IPI00541125	NAP1;1 NAP1;1 (NUCLEOSOME ASSEMBLY PROTEIN1;1); DNA binding	60	42971	1	1
	IPI00516281	AT3G54600 DJ-1 family protein	60	43114	1	1
	IPI00545405	AT5G48480 Uncharacterized protein At5g48480	60	17546	1	1
	IPI00525921	AT2G44640 unknown protein	60	49800	2	2
	IPI00532556	BTR1L BTR1L (BINDING TO TOMV RNA 1L (LONG FORM)); nucleic acid binding / single-stranded RNA binding	60	33800	1	1
	IPI00518514	TRXF1 Thioredoxin F1, chloroplastic	60	19313	1	1
	IPI00528074	SPS1F ATSPS1F (sucrose phosphate synthase 1F); sucrose-phosphate synthase/ transferase, transferring glycosyl groups	60	117247	3	2
	IPI00517021	AT5G28050 cytidine/deoxycytidylate deaminase family protein	59	19989	1	1
	IPI00529738	SD1-29 G-type lectin S-receptor-like serine/threonine-protein kinase SD1-29	59	89839	3	1
	IPI00525848	GSTU6 ATGSTU6 (ARABIDOPSIS THALIANA GLUTATHIONE S-TRANSFERASE TAU 6); glutathione transferase	59	25602	1	1
	IPI00525722	GRF9 14-3-3-like protein GF14 mu	59	29502	2	2
	IPI00525190	CYS1 Cysteine proteinase inhibitor 1	59	11249	1	1
	IPI00532309	AT5G42960 Putative uncharacterized protein (Fragment)	59	23453	3	3
	IPI00518518	PLDDELTA ATPLDDELTA; phospholipase D	59	79179	3	2
	IPI00533115	AT5G20160 ribosomal protein L7Ae/L30e/S12e/Gadd45 family protein	59	17622	1	1
	IPI00533038	AT5G17380 2-hydroxyacyl-CoA lyase	59	61432	2	2
	IPI00518758	CHL-CPN10 CHL-CPN10 (CHLOROPLAST CHAPERONIN 10); chaperone binding	58	15040	2	2
	IPI00517702	AT1G33811 GDSL esterase/lipase At1g33811	58	41671	1	1
	IPI00529233	NQR NQR; binding / catalytic/ oxidoreductase/ zinc ion binding	58	67901	1	1
	IPI00544963	AT1G08110 Lactoylglutathione lyase	58	20835	1	1
	IPI00529675	AT1G02080 transcriptional regulator-related	58	269717	1	1
	IPI00542822	PP2AA2 Serine/threonine-protein phosphatase 2A 65 kDa regulatory subunit A beta isoform	58	65556	2	2
	IPI00539458	CHC1 SWI/SNF complex component SNF12 homolog	58	59233	1	1
	IPI00525584	G6PD3 Glucose-6-phosphate 1-dehydrogenase 3, chloroplastic	58	67316	2	2
	IPI00522934	AT5G05370 ubiquinol-cytochrome C reductase complex ubiquinone-binding protein, putative / ubiquinol-cytochrome C reductase complex 8.2 kDa protein, putative	58	8413	1	1
	IPI00528831	AT5G11240 transducin family protein / WD-40 repeat family protein	58	66842	1	1
	IPI00546704	PIP2E Probable aquaporin PIP2-6	58	31030	4	3
	IPI00533430	NCLPP7 ATP-dependent Clp protease proteolytic subunit 2, mitochondrial	57	26266	1	1
	IPI00538929	AT4G31810 3-hydroxyisobutyryl-CoA hydrolase-like protein 2, mitochondrial	57	45471	1	1
	IPI00520398	ACX5 Putative peroxisomal acyl-coenzyme A oxidase 1.2	57	74251	1	1
	IPI00529508	WIN1 Acetylornithine aminotransferase, chloroplastic/mitochondrial	57	48797	1	1
	IPI00523516	AT5G62200 Similarity to embryo-specific protein 3	57	25942	1	1
	IPI00522535	EIF3C Eukaryotic translation initiation factor 3 subunit C	57	102884	3	3
	IPI00545195	THO2 unknown protein	57	205596	1	1
	IPI00527198	AT2G02050 NADH dehydrogenase [ubiquinone] 1 beta subcomplex subunit 7	57	11732	3	2
	IPI00522285	AT1G36390 co-chaperone grpE family protein	57	31204	1	1
	IPI00518245	AT1G48860 3-phosphoshikimate 1-carboxyvinyltransferase, putative / 5-enolpyruvylshikimate-3-phosphate, putative / EPSP synthase, putative	57	55796	1	1
	IPI00525823	AT4G02530 Thylakoid lumenal 16.5 kDa protein, chloroplastic	57	23648	1	1
	IPI00539712	AT1G04420 aldo/keto reductase family protein	57	46398	2	2
	IPI00541336	AT4G34090 unknown protein	57	36886	2	2
	IPI00537940	AT4G20980 Eukaryotic translation initiation factor 3 subunit D	56	66683	1	1
	IPI00536234	MES10 MES10 (METHYL ESTERASE 10); hydrolase/ hydrolase, acting on ester bonds / methyl jasmonate esterase	56	32949	1	1
	IPI00537479	GYRB2 Isoform 1 of DNA gyrase subunit B, mitochondrial	56	81003	2	2
	IPI00522300	AT2G21260 mannose 6-phosphate reductase (NADPH-dependent), putative	56	34997	1	1
	IPI00545671	WHY3 WHY3 (WHIRLY 3); DNA binding	56	29709	2	2
	IPI00546280	GPX6 Probable phospholipid hydroperoxide glutathione peroxidase 6, mitochondrial	56	25568	1	1
	IPI00545634	SNL5 SNL5	55	132517	3	3
	IPI00525357	AT5G44500 small nuclear ribonucleoprotein associated protein B, putative / snRNP-B, putative / Sm protein B, putative	55	26982	1	1
	IPI00526124	AT5G51970 sorbitol dehydrogenase, putative / L-iditol 2-dehydrogenase, putative	55	39230	2	2
	IPI00523842	AT1G29310 P-P-bond-hydrolysis-driven protein transmembrane transporter	55	52035	1	1
	IPI00520711	ROC2 Peptidyl-prolyl cis-trans isomerase CYP19-3	55	18908	1	1
	IPI00544444	GYRA Probable DNA gyrase subunit A, chloroplastic/mitochondrial	55	104472	1	1
	IPI00541765	AT5G02280 synbindin, putative	55	16001	1	1
	IPI00518706	PAA2 Proteasome subunit alpha type-6-B	55	27333	1	1
	IPI00543895	AT5G62270 unknown protein	55	43913	1	1
	IPI00543085	AT1G15120 ubiquinol-cytochrome C reductase complex 7.8 kDa protein, putative / mitochondrial hinge protein, putative	55	7978	1	1
	IPI00535841	MSI1 WD-40 repeat-containing protein MSI1	54	48164	2	2
	IPI00543325	UPP Isoform 2 of Uracil phosphoribosyltransferase, chloroplastic	54	25145	1	1
	IPI00529056	AT4G26860 Putative Proline synthetase associated protein	54	28971	1	1
	IPI00517494	GPX2 Probable glutathione peroxidase 2	54	18933	1	1
	IPI00548447	AT3G18420 tetratricopeptide repeat (TPR)-containing protein	54	35609	1	1
	IPI00539316	AT1G24650 F5A9.23	54	101637	9	2
	IPI00548235	AT5G55670 RNA recognition motif (RRM)-containing protein	54	76386	1	1
	IPI00541405	SVB unknown protein	54	18395	1	1
	IPI00543712	ADF2 Actin-depolymerizing factor 2	53	15735	1	1
	IPI00547687	AT3G18060 transducin family protein / WD-40 repeat family protein	53	66000	1	1
	IPI00536327	ATPI ATP synthase subunit a, chloroplastic	53	27333	2	2
	IPI00534820	AT3G17020 universal stress protein (USP) family protein	53	17764	1	1
	IPI00539431	AT3G03305 Putative metallophosphoesterase At3g03305	53	84693	2	1
	IPI00523335	AT2G47640;AT3G62840 unknown protein	53	12498	1	1
	IPI00525551	PAF1 Proteasome subunit alpha type-1-A	53	30457	2	2
	IPI00516532	NSP5 Nitrile-specifier protein 5	53	35830	1	1
	IPI00539169	TRN1 TRN1 (TRANSPORTIN 1); protein transporter	53	99572	1	1
	IPI00534887	STL2P SEC12-like protein 2	53	42767	1	1
	IPI00545001	AT5G53850 haloacid dehalogenase-like hydrolase family protein	53	46933	1	1
	IPI00542991	CDC5 Cell division cycle 5-like protein	52	95707	1	1
	IPI00520158	RUXF Probable small nuclear ribonucleoprotein F	52	9858	1	1
	IPI00528274	ACO2 Aconitate hydratase 3, mitochondrial	52	108413	3	3
	IPI00529995	AT4G30010 unknown protein	52	10432	1	1
	IPI00536377	AT2G32240 unknown protein	52	148525	1	1
	IPI00543636	AIR12 AIR12; extracellular matrix structural constituent	52	27909	1	1
	IPI00532980	TPS1 Alpha,alpha-trehalose-phosphate synthase [UDP-forming] 1	52	105910	1	1
	IPI00546447	MSD1 Superoxide dismutase [Mn], mitochondrial	52	25428	2	2
	IPI00525950	AT5G48540 Cysteine-rich repeat secretory protein 55	52	28977	1	1
	IPI00518477	AT5G62720 integral membrane HPP family protein	52	20999	1	1
	IPI00516684	CLA1 Probable 1-deoxy-D-xylulose-5-phosphate synthase, chloroplastic	51	76784	2	2
	IPI00522176	AT1G63660 GMP synthase (glutamine-hydrolyzing), putative / glutamine amidotransferase, putative	51	59278	1	1
	IPI00517681	AT1G17100 SOUL heme-binding family protein	51	25372	1	1
	IPI00517086	AT5G06660 unknown protein	51	21403	1	1
	IPI00517088	CCH CCH (COPPER CHAPERONE); copper chaperone	51	12963	1	1
	IPI00540014	CYP20-2 Peptidyl-prolyl cis-trans isomerase CYP20-2, chloroplastic	51	28288	1	1
	IPI00535530	KAB1 KAB1 (POTASSIUM CHANNEL BETA SUBUNIT); oxidoreductase/ potassium channel	51	36516	2	2
	IPI00532218	GLY2 Hydroxyacylglutathione hydrolase cytoplasmic	51	28773	1	1
	IPI00542474	DHAR2 Glutathione S-transferase DHAR2	50	23392	1	1
	IPI00548394	RTNLB3 Reticulon-like protein B3	50	28678	1	1
	IPI00520129	KEA1 K(+) efflux antiporter 1, chloroplastic	50	127954	1	1
	IPI00535244	AT5G19440 cinnamyl-alcohol dehydrogenase, putative	50	35571	1	1
	IPI00528795	AT4G04200 mRNA, clone: RAFL25-26-M03	50	21673	1	1
	IPI00542899	AT4G13180 short-chain dehydrogenase/reductase (SDR) family protein	50	27639	2	2
	IPI00846997	AT4G22485 unknown protein	50	68157	1	1
	IPI00520407	P5CR Pyrroline-5-carboxylate reductase	50	28606	2	1
	IPI00544510	SESA4 2S seed storage protein 4	50	19156	2	1
	IPI00535734	AT5G66530 aldose 1-epimerase family protein	50	33671	1	1
	IPI00542670	AT5G25265 unknown protein	50	40947	1	1
	IPI00545799	FUS6 COP9 signalosome complex subunit 1	50	50547	1	1
	IPI00516669	CLP2 ATP-dependent Clp protease proteolytic subunit-related protein 2, chloroplastic	50	31189	1	1
	IPI00517248	AT5G53650 unknown protein	49	8024	1	1
	IPI00543858	AHP2 Isoform 1 of Histidine-containing phosphotransfer protein 2	49	17465	1	1
	IPI00521016	AT5G17530 phosphoglucosamine mutase family protein	49	62836	1	1
	IPI00545954	AT3G06980 DEAD-box ATP-dependent RNA helicase 50	49	87375	1	1
	IPI00522695	- F18B13.12 protein	49	53797	1	1
	IPI00533462	CPSF73-I Cleavage and polyadenylation specificity factor subunit 3-I	49	77316	1	1
	IPI00516980	BCE2 BCE2; acetyltransferase/ alpha-ketoacid dehydrogenase/ dihydrolipoamide branched chain acyltransferase	49	52673	1	1
	IPI00521631	AT5G65810 unknown protein	49	28279	1	1
	IPI00532110	STP1 Sugar transport protein 1	49	57573	1	1
	IPI00538018	AT2G36885 unknown protein	49	27345	1	1
	IPI00539872	KAS III 3-oxoacyl-[acyl-carrier-protein] synthase III, chloroplastic	49	42820	1	1
	IPI00536832	EIF3G1 eukaryotic translation initiation factor 3G / eIF3g	49	32694	1	1
	IPI00519816	AT2G25310 carbohydrate binding	48	23413	1	1
	IPI00522819	PEX11E Peroxisomal membrane protein 11E	48	25496	1	1
	IPI00523349	UGT88A1 Isoform 2 of UDP-glycosyltransferase 88A1	48	49968	1	1
	IPI00526326	GR1 Glutathione reductase, cytosolic	48	53837	2	2
	IPI00540190	SUS4 SUS4; UDP-glycosyltransferase/ sucrose synthase/ transferase, transferring glycosyl groups	48	92944	2	2
	IPI00527367	SYP23 Syntaxin-23	48	28587	1	1
	IPI00519803	AT1G73650 oxidoreductase, acting on the CH-CH group of donors	48	23715	1	1
	IPI00537246	AT1G08480 unknown protein	48	15803	2	2
	IPI00539659	AT5G58260 unknown protein	48	23383	1	1
	IPI00536722	AT2G42690 Isoform 1 of Phospholipase A1-IIdelta	48	46028	1	1
	IPI00534293	ftsh4 ATP-dependent zinc metalloprotease FTSH 4, mitochondrial	48	77226	2	2
	IPI00528132	AT5G52820 Notchless protein homolog	48	52864	1	1
	IPI00532285	emb2734 emb2734 (embryo defective 2734); binding / lyase	48	123746	2	2
	IPI00544026	ALPHA-SNAP2 Alpha-soluble NSF attachment protein 2	48	32734	1	1
	IPI00536695	AGY1 Protein translocase subunit SecA, chloroplastic	47	115112	1	1
	IPI00538857	AT4G24920;AT5G50460 Protein transport protein Sec61 subunit gamma-1	47	7732	1	1
	IPI00530283	MVA1 Isoform 2 of Hydroxymethylglutaryl-CoA synthase	47	45177	1	1
	IPI00529405	IBR3 IBR3 (IBA-RESPONSE 3); acyl-CoA dehydrogenase/ oxidoreductase	47	91655	2	2
	IPI00524614	CUL1 Cullin-1	47	86247	1	1
	IPI00544587	EX1 Protein EXECUTER 1, chloroplastic	47	76488	2	1
	IPI00535884	AT3G22850 unknown protein	47	27090	1	1
	IPI00524167	AT5G58250 unknown protein	47	24089	1	1
	IPI00530439	AT2G37400 chloroplast lumen common family protein	46	38132	1	1
	IPI00534631	MTO1 Cystathionine gamma-synthase, chloroplastic	46	59881	3	3
	IPI00536017	G4 Chlorophyll synthase, chloroplastic	46	41855	1	1
	IPI00524142	AT2G03510 band 7 family protein	46	40571	1	1
	IPI00520131	U1-70K Isoform Long of U1 small nuclear ribonucleoprotein 70 kDa	46	50358	1	1
	IPI00523022	YCF4 Photosystem I assembly protein ycf4	46	21393	1	1
	IPI00516448	AT4G11380 Beta-adaptin-like protein B	46	99309	2	2
	IPI00536516	AT1G52670 biotin/lipoyl attachment domain-containing protein	46	29556	1	1
	IPI00538740	RPL20 50S ribosomal protein L20, chloroplastic	46	14154	1	1
	IPI00527840	CPSF30 Isoform 1 of Cleavage and polyadenylation specificity factor CPSF30	46	69970	2	1
	IPI00546322	SPDS2 Spermidine synthase 2	45	37116	1	1
	IPI00527296	AT3G11964 RNA binding	45	211473	1	1
	IPI00523211	FUS5 Isoform 1 of COP9 signalosome complex subunit 7	45	29450	2	1
	IPI00517159	AT2G14880 SWIB complex BAF60b domain-containing protein	45	15892	1	1
	IPI00523115	AT5G64420 DNA polymerase V family	45	146024	2	2
	IPI00536515	AT5G19250 Uncharacterized GPI-anchored protein At5g19250	45	21014	1	1
	IPI00519360	RBP47C ATRBP47C (ARABIDOPSIS THALIANA RNA-BINDING PROTEIN 47C); RNA binding	45	34793	1	1
	IPI00529816	- Putative uncharacterized protein F17N18.10 (Fragment)	45	87868	1	1
	IPI00543892	LTA3 Dihydrolipoyllysine-residue acetyltransferase component 1 of pyruvate dehydrogenase complex, mitochondrial	45	68820	1	1
	IPI00526512	AT3G63460 WD-40 repeat family protein	45	119641	2	2
	IPI00522174	RBP47B ATRBP47B (RNA-binding protein 47B); RNA binding	45	48089	1	1
	IPI00516738	RPS9 30S ribosomal protein S9, chloroplastic	45	22563	1	1
	IPI00542329	AT1G06960 small nuclear ribonucleoprotein U2B, putative / spliceosomal protein, putative	45	26107	1	1
	IPI00520996	AT5G48620 Probable disease resistance RPP8-like protein 4	45	104382	1	1
	IPI00532636	HMGB2 Isoform 1 of High mobility group B protein 2	45	15972	1	1
	IPI00529680	emb1644 emb1644	45	14314	1	1
	IPI00521782	COPT5 Copper transporter 5	45	15774	1	1
	IPI00516979	AT1G79210 Proteasome subunit alpha type-2-B	44	25717	1	1
	IPI00529843	CYP71B29 Cytochrome P450 71B29	44	55970	1	1
	IPI00533865	AT4G24800 Putative uncharacterized protein F6I7.10	44	104848	2	2
	IPI00531288	AT4G11290 Peroxidase 39	44	35578	1	1
	IPI00519575	AT1G74910 ADP-glucose pyrophosphorylase family protein	44	42869	1	1
	IPI00540256	PRF1 Profilin-1	44	14257	1	1
	IPI00520379	VDAC4 VDAC4 (VOLTAGE DEPENDENT ANION CHANNEL 4); voltage-gated anion channel	44	29487	1	1
	IPI00526736	FAD6 Omega-6 fatty acid desaturase, chloroplastic	44	51192	1	1
	IPI00525846	NDHA NAD(P)H-quinone oxidoreductase subunit 1, chloroplastic	43	39996	2	1
	IPI00543640	AT3G54210 50S ribosomal protein L17, chloroplastic	43	23467	2	2
	IPI00532561	AT3G04760 Pentatricopeptide repeat-containing protein At3g04760, chloroplastic	43	67651	1	1
	IPI00542524	ERD14 Dehydrin ERD14	43	20774	2	1
	IPI00535368	ARP4 Actin-related protein 4	43	48905	3	2
	IPI00541147	AT3G58140 Phenylalanyl-tRNA synthetase, chloroplastic/mitochondrial	43	49221	1	1
	IPI00517895	- Putative uncharacterized protein M3E9.160	43	29140	1	1
	IPI00546965	U2B~~ U2B~~ (U2 small nuclear ribonucleoprotein B); RNA binding / nucleic acid binding / nucleotide binding	43	26220	2	2
	IPI00523957	PSRP4 30S ribosomal protein S31, chloroplastic	43	12776	3	2
	IPI00543628	ATERDJ3B ATERDJ3B; heat shock protein binding / unfolded protein binding	43	39175	1	1
	IPI00519785	MUR1 GDP-mannose 4,6 dehydratase 2	43	41935	1	1
	IPI00528597	AT2G45810 DEAD-box ATP-dependent RNA helicase 6	43	60383	1	1
	IPI00547648	AT4G02620 V-type proton ATPase subunit F	42	14250	2	2
	IPI00526917	TIF3H1 Eukaryotic translation initiation factor 3 subunit H	42	38348	1	1
	IPI00532519	AT1G11430 plastid developmental protein DAG, putative	42	26184	1	1
	IPI00523220	CORI3 Isoform 1 of Cystine lyase CORI3	42	47009	2	2
	IPI00525732	MKK4 Mitogen-activated protein kinase kinase 4	42	40091	1	1
	IPI00537244	LTP5 Non-specific lipid-transfer protein 5	42	12486	1	1
	IPI00539022	AT5G08180 H/ACA ribonucleoprotein complex subunit 2-like protein	42	16937	1	1
	IPI00517476	PMH1 DEAD-box ATP-dependent RNA helicase 9	42	63570	1	1
	IPI00520560	AT1G43670 Fructose-1,6-bisphosphatase, cytosolic	42	37264	1	1
	IPI00526422	ACLA-1 ATP-citrate synthase alpha chain protein 1	42	46649	1	1
	IPI00521526	AT2G41475 Putative uncharacterized protein At2g41470	42	42085	1	1
	IPI00535075	PQL2 oxygen evolving enhancer 3 (PsbQ) family protein	42	22143	2	2
	IPI00539564	AT2G41620 Uncharacterized protein At2g41620	42	96554	10	1
	IPI00522141	VLN4 Villin-4	41	109259	2	2
	IPI00534589	ERMO2 Protein transport protein Sec24-like At3g07100	41	113887	1	1
	IPI00541194	PSAC Photosystem I iron-sulfur center	41	9032	2	1
	IPI00526843	PGM Phosphoglucomutase, chloroplastic	41	67946	1	1
	IPI00540141	TOM20-4 Mitochondrial import receptor subunit TOM20-4	41	20960	1	1
	IPI00548046	SDRB Peroxisomal 2,4-dienoyl-CoA reductase	41	31777	1	1
	IPI00523285	EXPA22 Expansin-A22	41	30941	1	1
	IPI00521678	AT5G66420 unknown protein	41	69989	1	1
	IPI00545431	PSAO Photosystem I subunit O	41	15134	1	1
	IPI00535084	NAD2B;NAD2A NADH-ubiquinone oxidoreductase chain 2	40	55413	1	1
	IPI00529257	AT3G08740 elongation factor P (EF-P) family protein	40	26211	1	1
	IPI00529546	COS1 6,7-dimethyl-8-ribityllumazine synthase, chloroplastic	40	24009	1	1
	IPI00852372	- Putative uncharacterized protein T7P1.14	40	111589	2	1
	IPI00541098	CEF Protein transport protein Sec24-like CEF	40	117721	1	1
	IPI00548632	ZKT binding / protein binding	40	37387	1	1
	IPI00527573	NTT1 ADP,ATP carrier protein 1, chloroplastic	40	68090	1	1
	IPI00538790	AT5G02530 RNA and export factor-binding protein, putative	40	30761	1	1
	IPI00541396	AT5G24490 Similarity to ribosomal protein 30S subunit	40	41490	2	2
	IPI00516730	AT1G68680 unknown protein	40	8346	2	2
	IPI00524149	AT3G62120 tRNA synthetase class II (G, H, P and S) family protein	40	60717	1	1
	IPI00516305	AT5G64090 unknown protein	40	47696	1	1
	IPI00547703	PGLCT Plastidic glucose transporter 4	39	56934	2	2
	IPI00516496	emb2731 UPF0172 protein At5g55940	39	22965	1	1
	IPI00546158	AT4G34920 1-phosphatidylinositol phosphodiesterase-related	39	36378	1	1
	IPI00519056	AT5G56350 pyruvate kinase, putative	39	54376	2	2
	IPI00525992	PUB25 U-box domain-containing protein 25	39	46027	2	1
	IPI00527056	PUM5 Isoform 1 of Pumilio homolog 5	39	106928	1	1
	IPI00530678	AT2G16460 metal ion binding	39	19487	1	1
	IPI00529407	AT2G47390 Isoform 2 of Probable glutamyl endopeptidase, chloroplastic	39	106200	3	3
	IPI00524453	REN1 REN1 (ROP1 ENHANCER 1); Rho GTPase activator/ Rho GTPase binding / phosphoinositide binding	39	101909	2	1
	IPI00537700	AT1G32050 Secretory carrier-associated membrane protein 4	39	30041	2	1
	IPI00518853	PPI1 Proton pump interactor	39	70665	1	1
	IPI00522567	ORP3B Oxysterol-binding protein-related protein 3B	39	51923	1	1
	IPI00539765	AT4G21580 oxidoreductase, zinc-binding dehydrogenase family protein	39	34443	1	1
	IPI00537664	AT3G57890 tubulin-specific chaperone C-related	39	62740	1	1
	IPI00525359	PRR3 Two-component response regulator-like APRR3	39	55252	1	1
	IPI00522405	ARP7 Actin-related protein 7	39	39879	1	1
	IPI00547056	ALDH10A8 Betaine aldehyde dehydrogenase 1, chloroplastic	39	54397	2	2
	IPI00539108	PDIL2-3 Protein disulfide-isomerase 2-3	39	47724	1	1
	IPI00534944	AT2G24590 splicing factor, putative	39	21902	2	1
	IPI00522318	AT1G23230 unknown protein	39	179982	1	1
	IPI00522985	AGO1 Isoform 1 of Protein argonaute 1	38	116118	1	1
	IPI00543135	CXE12 Probable carboxylesterase 12	38	35545	1	1
	IPI00527875	AT4G38220 Putative uncharacterized protein F20D10.340	38	83385	1	1
	IPI00526980	- Mitochondrial carrier-like protein	38	35641	1	1
	IPI00526784	AT5G46420 16S rRNA processing protein RimM family	38	73738	1	1
	IPI00536465	AT1G78060 Probable beta-D-xylosidase 7	38	83839	1	1
	IPI00516341	UBP1A oligouridylate-binding protein, putative	38	47773	1	1
	IPI00527749	SUR1 Isoform 2 of S-alkyl-thiohydroximate lyase SUR1	38	48033	1	1
	IPI00517601	ATCAD4 Cinnamyl alcohol dehydrogenase 4	38	39073	2	2
	IPI00540112	PHOT2 PHOT2 (PHOTOTROPIN 2); FMN binding / blue light photoreceptor/ kinase/ protein serine/threonine kinase	38	77312	1	1
	IPI00537876	AT1G10580 T10O24.21	38	70022	1	1
	IPI00531827	EXL2 EXL2	38	32654	1	1
	IPI00520449	CAM6 Calmodulin-6	38	16823	1	1
	IPI00532075	AT1G15250 60S ribosomal protein L37-1	38	10810	1	1
	IPI00542995	AT5G49140 disease resistance protein (TIR-NBS-LRR class), putative	37	111726	2	1
	IPI00516871	AT2G27680 aldo/keto reductase family protein	37	43127	1	1
	IPI00519936	TCP14 Transcription factor TCP14	37	52268	1	1
	IPI00536341	RPL23.2;RPL23.1;rpl23 50S ribosomal protein L23, chloroplastic	37	10782	1	1
	IPI00541883	AT5G63680 pyruvate kinase, putative	37	54982	3	3
	IPI00543380	SVR7 unknown protein	37	78192	1	1
	IPI00518948	CNGC14 Probable cyclic nucleotide-gated ion channel 14	37	83402	1	1
	IPI00519525	EXO70A1 ATEXO70A1 (exocyst subunit EXO70 family protein A1); protein binding	37	72253	1	1
	IPI00526756	- Putative uncharacterized protein	37	53044	2	2
	IPI00534470	TOC34 Translocase of chloroplast 34, chloroplastic	37	34686	1	1
	IPI00525191	AT5G12470 unknown protein	37	41297	2	2
	IPI00538689	CAD9 Isoform 2 of Probable cinnamyl alcohol dehydrogenase 9	37	33232	1	1
	IPI00524601	AT1G02305 cathepsin B-like cysteine protease, putative	37	40008	1	1
	IPI00519310	AT2G34970 eIF4-gamma/eIF5/eIF2-epsilon domain-containing protein	37	81812	1	1
	IPI00525608	AT5G27970 binding	37	180370	1	1
	IPI00548670	ACA9 Calcium-transporting ATPase 9, plasma membrane-type	37	118693	2	1
	IPI00543288	AT1G54000 GDSL esterase/lipase At1g54000	37	43166	1	1
	IPI00524385	HEME1 Isoform 2 of Uroporphyrinogen decarboxylase 1, chloroplastic	37	38244	1	1
	IPI00519624	AT5G50900 armadillo/beta-catenin repeat family protein	36	59233	1	1
	IPI00529849	ARLA1C ATARLA1C (ADP-ribosylation factor-like A1C); GTP binding	36	20390	1	1
	IPI00540623	- F14M2.18 protein	36	42081	1	1
	IPI00529048	AT4G27130 Protein translation factor SUI1 homolog 1	36	12584	1	1
	IPI00523419	AT5G39590 unknown protein	36	59870	3	3
	IPI00517979	UBP13 Ubiquitin carboxyl-terminal hydrolase 13	36	130567	1	1
	IPI00520365	MFP2 Peroxisomal fatty acid beta-oxidation multifunctional protein MFP2	36	78790	1	1
	IPI00522598	CYP97A3 Protein LUTEIN DEFICIENT 5, chloroplastic	36	66804	1	1
	IPI00542376	AT2G31790 UDP-glycosyltransferase 74C1	36	51599	1	1
	IPI00519813	AT5G47030 ATP synthase subunit delta~, mitochondrial	36	21534	2	2
	IPI00545521	ELI3-1 Isoform 1 of Cinnamyl alcohol dehydrogenase 7	36	38220	1	1
	IPI00545096	AT2G22360 DNAJ heat shock family protein	36	47731	1	1
	IPI00523091	ICME-LIKE2 Isoform 1 of Probable isoprenylcysteine alpha-carbonyl methylesterase ICMEL2	36	46980	1	1
	IPI00539115	ACO2 1-aminocyclopropane-1-carboxylate oxidase 2	36	36160	1	1
	IPI00528402	AT5G12040 carbon-nitrogen hydrolase family protein	36	31958	1	1
	IPI00548797	DRG1 Developmentally regulated G-protein 1	36	44611	1	1
	IPI00528569	PHOT2 Isoform 1 of Phototropin-2	35	102408	2	2
	IPI00522970	FAD7 Omega-3 fatty acid desaturase, chloroplastic	35	51142	1	1
	IPI00543446	AT5G08050 unknown protein	35	16570	1	1
	IPI00539063	SUA nucleic acid binding / nucleotide binding / zinc ion binding	35	112498	1	1
	IPI00520482	AT2G21160 Translocon-associated protein subunit alpha	35	28150	2	2
	IPI00546743	XTH32 Probable xyloglucan endotransglucosylase/hydrolase protein 32	35	34460	1	1
	IPI00527744	ALDH3H1 Aldehyde dehydrogenase family 3 member H1	35	53125	1	1
	IPI00531284	CYP89A6 CYP89A6; electron carrier/ heme binding / iron ion binding / monooxygenase/ oxygen binding	35	59240	1	1
	IPI00533452	AT5G36230 Gb|AAD26879.1	35	49308	1	1
	IPI00522172	AT2G36080 Isoform 2 of B3 domain-containing protein At2g36080	34	20248	1	1
	IPI00526123	SVL2 Probable glycerophosphoryl diester phosphodiesterase 3	34	83736	1	1
	IPI00543558	AT2G35490 Probable plastid-lipid-associated protein 3, chloroplastic	34	40481	1	1
	IPI00529850	GALK Galactokinase	34	54307	1	1
	IPI00532307	AT2G30620 Histone H1.2	34	28470	3	1
	IPI00535517	AT1G62390 octicosapeptide/Phox/Bem1p (PB1) domain-containing protein / tetratricopeptide repeat (TPR)-containing protein	34	82657	1	1
	IPI00532346	4CL1 Isoform 1 of 4-coumarate--CoA ligase 1	34	61015	1	1
	IPI00526065	AT5G49990 Nucleobase-ascorbate transporter 5	34	57284	1	1
	IPI00517300	CJD1 unknown protein	34	32881	1	1
	IPI00520428	AT1G50140 ATP binding / ATPase/ nucleoside-triphosphatase/ nucleotide binding	34	113214	2	1
	IPI00529830	AT5G13980 Alpha-mannosidase	34	116519	1	1
	IPI00524191	SDN3 Small RNA degrading nuclease 3	33	87410	1	1
	IPI00524661	YCF3 Photosystem I assembly protein ycf3	33	19524	1	1
	IPI00534160	FER4 Ferritin-4, chloroplastic	33	29011	1	1
	IPI00533457	AT3G60580 Zinc finger protein ZAT9	33	32712	1	1
	IPI00521871	AT2G20710 Isoform 2 of Pentatricopeptide repeat-containing protein At2g20710, mitochondrial	33	45847	1	1
	IPI00540457	AT3G48140 senescence-associated protein, putative	33	10013	1	1
	IPI00518859	AT5G05010 Coatomer subunit delta	33	57682	1	1
	IPI00521579	AT5G66470 GTP binding / RNA binding	33	48900	1	1
	IPI00528293	F20B24.16	33	47028	2	1
	IPI00547257	AT1G61990 mitochondrial transcription termination factor-related / mTERF-related	33	46219	1	1
	IPI00530496	TIL TIL (TEMPERATURE-INDUCED LIPOCALIN); binding / transporter	32	21421	1	1
	IPI00544602	G6PD5 Glucose-6-phosphate 1-dehydrogenase, cytoplasmic isoform 1	32	59120	1	1
	IPI00520971	AT5G43060 cysteine proteinase, putative / thiol protease, putative	32	51171	1	1
	IPI00523493	AT5G43960 nuclear transport factor 2 (NTF2) family protein / RNA recognition motif (RRM)-containing protein	32	50091	1	1
	IPI00538027	AT5G12240 unknown protein	32	19383	1	1
	IPI00539618	G6PD6 Glucose-6-phosphate 1-dehydrogenase, cytoplasmic isoform 2	32	59079	1	1
	IPI00521685	AT5G18400 unknown protein	32	29084	2	2
	IPI00532810	MGT10 Magnesium transporter MRS2-11, chloroplastic	32	51061	1	1
	IPI00528259	AT4G24750 unknown protein	32	32094	1	1
	IPI00523740	AT5G25550 Leucine-rich repeat extensin-like protein 7	32	48057	1	1
	IPI00547308	ARF3 Isoform 1 of ADP-ribosylation factor 3	32	20229	1	1
	IPI00543086	ALDH2C4 Aldehyde dehydrogenase family 2 member C4	32	54325	2	2
	IPI00519609	AT3G01290 Hypersensitive-induced response protein 3	31	31301	1	1
	IPI00541477	ATMIN7 ATMIN7 (ARABIDOPSIS THALIANA HOPM INTERACTOR 7); guanyl-nucleotide exchange factor/ protein binding	31	194932	1	1
	IPI00529894	AT2G23370 unknown protein	31	38016	1	1
	IPI00533117	AT1G67120 ATP binding / ATPase/ nucleoside-triphosphatase/ nucleotide binding / transcription factor binding	31	610771	2	2
	IPI00534840	PMSR2 Peptide methionine sulfoxide reductase A2	31	24419	1	1
	IPI00516229	AT3G14172 unknown protein	31	140875	1	1
	IPI00522682	AT5G08580 calcium-binding EF hand family protein	31	45817	1	1
	IPI00516840	AT3G56650 PsbP domain-containing protein 6, chloroplastic	31	28612	1	1
	IPI00539713	UGT74B1 Isoform 1 of UDP-glycosyltransferase 74B1	31	50970	1	1
	IPI00519859	AT3G12390 Nascent polypeptide-associated complex subunit alpha-like protein 1	31	21969	1	1
	IPI00537057	IQD16 IQD16 (IQ-domain 16); calmodulin binding	31	48687	3	3
	IPI00538581	AT5G04020 calmodulin binding	31	169190	1	1
	IPI00518152	PKT2 Isoform 1 of 3-ketoacyl-CoA thiolase 5, peroxisomal	31	47925	1	1
	IPI00529202	EXL3 EXL3	31	36825	2	1
	IPI00538024	LPA1 LPA1 (LOW PSII ACCUMULATION1); binding	31	50708	2	2
	IPI00524726	AT4G36210 unknown protein	31	56216	1	1
	IPI00526850	BSL1 Serine/threonine-protein phosphatase BSL1	31	96085	2	2
	IPI00522647	HEXO3 HEXO3 (BETA-HEXOSAMINIDASE 3); beta-N-acetylhexosaminidase/ hexosaminidase	31	59976	1	1
	IPI00539210	FLN2 kinase	30	69215	1	1
	IPI00548533	GUN5 Magnesium-chelatase subunit chlH	30	153478	1	1
	IPI00528357	TPS10 Probable alpha,alpha-trehalose-phosphate synthase [UDP-forming] 10	30	97262	1	1
	IPI00527264	GLTP1 GLTP1 (glycolipid transfer protein 1); glycolipid binding / glycolipid transporter	30	22725	1	1
	IPI00524549	SQD1 UDP-sulfoquinovose synthase, chloroplastic	30	53080	1	1
	IPI00518060	PTR2 Peptide transporter PTR2	30	64380	1	1
	IPI00524818	ATX1 ATX1 (ARABIDOPSIS HOMOLOG OF ANTI-OXIDANT 1); metal ion binding	30	11423	1	1
	IPI00525943	AT2G32600 hydroxyproline-rich glycoprotein family protein	30	31350	1	1
	IPI00537970	AT4G21105 cytochrome-c oxidase/ electron carrier	30	7679	1	1
	IPI00517840	NAP8 Isoform 1 of ABC transporter B family member 28	30	77877	1	1
	IPI00548435	CYP51G1 CYP51G1 (CYTOCHROME P450 51G1); oxygen binding / sterol 14-demethylase	30	55460	1	1
	IPI00521104	CPSF100 Cleavage and polyadenylation specificity factor subunit 2	30	82087	1	1
	IPI00520160	AT3G13180 Similarity to SUN and FMU proteins	30	59149	1	1
	IPI00546281	SHV3 Probable glycerophosphoryl diester phosphodiesterase 2	29	82510	1	1
	IPI00525021	- Gb|AAD55417.1	29	24196	1	1
	IPI00542575	AT4G13010 Putative quinone-oxidoreductase homolog, chloroplastic	29	34414	3	2
	IPI00544310	AT1G70770 unknown protein	29	66823	2	2
	IPI00536956	AT3G52730 ubiquinol-cytochrome C reductase UQCRX/QCR9-like family protein	29	8443	1	1
	IPI00545212	- Putative uncharacterized protein	29	9870	1	1
	IPI00541484	ARA1 L-arabinokinase	29	114189	1	1
	IPI00537706	AT1G66610 Isoform 1 of E3 ubiquitin-protein ligase SINA-like 1	29	40762	1	1
	IPI00547391	AT5G43830 unknown protein	29	27492	1	1
	IPI00536604	TMN7 endomembrane protein 70, putative	29	74185	2	1
	IPI00521885	AT3G11830 chaperonin, putative	29	59739	2	2
	IPI00524718	PTAC14 PTAC14	28	55575	1	1
	IPI00541892	EXPA11 Expansin-A11	28	26744	1	1
	IPI00523319	BG_PPAP Isoform 1 of Glucan endo-1,3-beta-glucosidase 10	28	45329	1	1
	IPI00540414	SNL3 Paired amphipathic helix protein Sin3-like 3	28	151106	1	1
	IPI00539374	PCB2 PCB2 (PALE-GREEN AND CHLOROPHYLL B REDUCED 2); 3,8-divinyl protochlorophyllide a 8-vinyl reductase	28	45864	1	1
	IPI00533851	PDH-E1 BETA PDH-E1 BETA (PYRUVATE DEHYDROGENASE E1 BETA); pyruvate dehydrogenase	28	44216	1	1
	IPI00528318	HB2 Non-symbiotic hemoglobin 2	28	17860	1	1
	IPI00547672	mtACP2 Acyl carrier protein 2, mitochondrial	28	14158	1	1
	IPI00525079	EXPA9 Expansin-A9	28	27732	1	1
	IPI00538769	JAL22 Myrosinase-binding protein-like At2g39310	27	50431	1	1
	IPI00532018	AT3G57790 Putative uncharacterized protein F15B8.20	27	67935	1	1
	IPI00532735	AT5G26360 chaperonin, putative	27	60301	1	1
	IPI00532524	AT2G20420 Succinyl-CoA ligase [ADP-forming] subunit beta, mitochondrial	27	45317	2	2
	IPI00527838	EIF2 Eukaryotic translation initiation factor 3 subunit F	27	31842	2	2
	IPI00522409	CBR ATCBR (ARABIDOPSIS THALIANA NADH:CYTOCHROME B5 REDUCTASE 1); cytochrome-b5 reductase	27	31470	1	1
	IPI00541788	AT5G51010 rubredoxin family protein	27	17219	1	1
	IPI00546247	AT3G12345 unknown protein	27	20137	1	1
	IPI00540956	MAP1C MAP1C (METHIONINE AMINOPEPTIDASE 1B); aminopeptidase/ metalloexopeptidase	27	30953	1	1
	IPI00544233	SKD1 SKD1 (SUPPRESSOR OF K+ TRANSPORT GROWTH DEFECT1); ATP binding / nucleoside-triphosphatase/ nucleotide binding	27	48563	1	1
	IPI00536969	AT3G04830 binding	27	33724	1	1
	IPI00522621	NAD-ME1 malate oxidoreductase, putative	26	69611	1	1
	IPI00533189	AT1G52510 hydrolase, alpha/beta fold family protein	26	41813	1	1
	IPI00545700	CHX19 Cation/H(+) antiporter 19	26	86859	3	2
	IPI00522268	AT2G27730 Uncharacterized protein At2g27730, mitochondrial	26	11940	1	1
	IPI00532992	AT1G27070 5~-AMP-activated protein kinase-related	26	59162	2	2
	IPI00524599	FIP1[V] ATFIP1[V] (Arabidopsis homolog of yeast Fip1 [V]); RNA binding / protein binding	26	133358	1	1
	IPI00532379	NPGR2 NPGR2 (no pollen germination related 2); calmodulin binding	26	82681	1	1
	IPI00546083	AT1G79870 oxidoreductase family protein	26	34140	2	1
	IPI00526374	UP6 unknown protein	26	21673	2	1
	IPI00537317	CP31B 31 kDa ribonucleoprotein, chloroplast, putative / RNA-binding protein RNP-T, putative / RNA-binding protein 1/2/3, putative / RNA-binding protein cp31, putative	26	31850	1	1
	IPI00538968	CLPP3 ATP-dependent Clp protease proteolytic subunit 3, chloroplastic	26	33903	1	1
	IPI00536449	AT1G66430 pfkB-type carbohydrate kinase family protein	26	41445	1	1
	IPI00518253	KEG E3 ubiquitin-protein ligase KEG	25	178102	1	1
	IPI00520696	TOM20-2 Mitochondrial import receptor subunit TOM20-2	25	23155	1	1
	IPI00529164	AT5G40450 Similarity to heat shock protein	25	325161	2	2
	IPI00518622	GAD4 GAD4 (glutamate decarboxylase 4); calmodulin binding	25	55970	2	2
	IPI00545183	NOP10 H/ACA ribonucleoprotein complex subunit 3-like protein	25	7387	1	1
	IPI00518265	QUL2 Isoform 2 of Probable methyltransferase PMT5	24	66933	1	1
	IPI00540420	LACS9 Long chain acyl-CoA synthetase 9, chloroplastic	24	76127	1	1
	IPI00517517	PMM Phosphomannomutase	24	27744	1	1
	IPI00533594	AT3G07300 eukaryotic translation initiation factor 2B family protein / eIF-2B family protein	24	43572	1	1
	IPI00524644	MAGO Protein mago nashi homolog	24	17447	1	1
	IPI00525932	ABA1 Isoform 1 of Zeaxanthin epoxidase, chloroplastic	24	73795	1	1
	IPI00520787	AT5G46580 Pentatricopeptide repeat-containing protein At5g46580, chloroplastic	24	80828	2	2
	IPI00521161	VAMP711 Vesicle-associated membrane protein 711	24	25023	1	1
	IPI00547433	APP1 ATAPP1; N-1-naphthylphthalamic acid binding / aminopeptidase	24	71948	1	1
	IPI00525745	AT1G64850 calcium-binding EF hand family protein	24	18086	1	1
	IPI00522649	AT4G04940 transducin family protein / WD-40 repeat family protein	24	102152	1	1
	IPI00536241	AT2G34460 Uncharacterized protein At2g34460, chloroplastic	23	30452	1	1
	IPI00538434	AT3G27570 unknown protein	23	41585	1	1
	IPI00524827	At2g26740/F18A8.11	23	23672	1	1
	IPI00520322	VSP2 Vegetative storage protein 2	23	29824	1	1
	IPI00518880	ROP2 Rac-like GTP-binding protein ARAC4	23	21622	1	1
	IPI00546677	AT1G77090 PsbP domain-containing protein 4, chloroplastic	23	28484	1	1
	IPI00544143	PTB3 Polypyrimidine tract-binding protein homolog 3	23	48203	1	1
	IPI00530987	TOR1 Microtubule-associated protein TORTIFOLIA1	23	93946	1	1
	IPI00540679	AT3G22845 emp24/gp25L/p24 protein-related	22	24266	1	1
	IPI00518505	AT1G01740 protein kinase family protein	22	54004	1	1
	IPI00534675	RIF10 Putative polynucleotide phosphorylase	22	102384	1	1
	IPI00520843	AT2G43945 unknown protein	22	32146	1	1
	IPI00536801	OVA1 OVA1 (OVULE ABORTION 1); ATP binding / aminoacyl-tRNA ligase/ methionine-tRNA ligase/ nucleotide binding	22	69230	1	1
	IPI00522652	SMT1 Cycloartenol-C-24-methyltransferase	22	38244	1	1
	IPI00532866	UGT72E1 UDP-glycosyltransferase 72E1	22	53328	1	1
	IPI00539059	ATCS Isoform 1 of Citrate synthase 4, mitochondrial	22	52749	1	1
	IPI00526671	IDH-III Isocitrate dehydrogenase [NAD] regulatory subunit 3, mitochondrial	22	39932	1	1
	IPI00542986	AT3G01670 F4P13.21 protein	22	96802	1	1
	IPI00538325	MRP4 ABC transporter C family member 4	22	168972	1	1
	IPI00538308	- T2K10.16 protein	22	9473	1	1
	IPI00535485	scpl26 Serine carboxypeptidase-like 26	22	51489	1	1
	IPI00516569	AT3G07320 glycosyl hydrolase family 17 protein	22	50572	1	1
	IPI00526231	AOS Allene oxide synthase, chloroplastic	22	58160	1	1
	IPI00517047	GlcNAc1pUT1 UDP-N-acetylglucosamine pyrophosphorylase-related	22	55956	1	1
	IPI00532433	AILP1 AILP1	22	25000	1	1
	IPI00540817	ACA8 Calcium-transporting ATPase 8, plasma membrane-type	21	116101	1	1
	IPI00543705	AXS2 AXS2 (UDP-D-APIOSE/UDP-D-XYLOSE SYNTHASE 2); UDP-glucuronate decarboxylase	21	43762	1	1
	IPI00516977	GSTZ2 Probable glutathione S-transferase zeta-class 2	21	25336	1	1
	IPI00527220	ELF5A-3 Eukaryotic translation initiation factor 5A-3	21	17197	1	1
	IPI00549148	AT3G04470 unknown protein	21	71456	1	1
	IPI00535655	AT1G49750 leucine-rich repeat family protein	21	54373	1	1
	IPI00531720	AT2G43560 Probable FKBP-type peptidyl-prolyl cis-trans isomerase 2, chloroplastic	21	23549	1	1
	IPI00543704	AT5G01210 transferase family protein	21	52298	1	1
	IPI00548728	AT4G06634 Isoform 1 of Uncharacterized zinc finger protein At4g06634	21	44675	1	1
	IPI00521358	- Cell cycle control crn (Crooked neck) protein-like	21	79967	1	1
	IPI00545792	UBA1 Ubiquitin-activating enzyme E1 1	21	120175	1	1
	IPI00519265	PBB1 Isoform 1 of Proteasome subunit beta type-7-A	21	29536	1	1
	IPI00524138	AT5G05520 outer membrane OMP85 family protein	21	58484	1	1
	IPI00523489	AT1G21440 mutase family protein	20	36284	1	1
	IPI00524986	AT4G28200 unknown protein	20	74616	1	1
	IPI00542699	RDR1 RNA-dependent RNA polymerase 1	20	126134	1	1
	IPI00531202	AT2G33410 heterogeneous nuclear ribonucleoprotein, putative / hnRNP, putative	20	41303	1	1
	IPI00528870	CCB3 CCB3	20	18961	1	1
	IPI00516250	CYP705A21 Cytochrome P450-like protein	20	57906	1	1
	IPI00529722	AT5G60980 nuclear transport factor 2 (NTF2) family protein / RNA recognition motif (RRM)-containing protein	20	49514	1	1
	IPI00541636	AT3G25700 chloroplast nucleoid DNA-binding protein-related	19	49343	1	1
	IPI00520039	AT1G29730 ATP binding / kinase/ protein binding / protein kinase/ protein serine/threonine kinase/ protein tyrosine kinase	19	107607	1	1
	IPI00521890	MPK4 Mitogen-activated protein kinase 4	19	42825	1	1
	IPI00524534	AT5G56940 ribosomal protein S16 family protein	19	15092	1	1
	IPI00520024	ATAN11 WD repeat-containing protein LWD1	19	39064	1	1
	IPI00532091	CYP97B3 Cytochrome P450 97B3, chloroplastic	19	65134	1	1
	IPI00537902	CRR4 Pentatricopeptide repeat-containing protein At2g45350, chloroplastic	18	69140	1	1
	IPI00524133	AT4G15980 Putative pectinesterase/pectinesterase inhibitor 43	18	78523	3	2
	IPI00531769	OLEO2 Oleosin 21.2 kDa	18	21266	1	1
	IPI00518679	F3F19.3	18	42707	1	1
	IPI00530058	AT4G12060 Clp protease-related protein At4g12060, chloroplastic	18	26544	1	1
	IPI00547336	AT2G44530 Ribose-phosphate pyrophosphokinase 5, chloroplastic	18	42598	1	1
	IPI00523745	AT1G64650 F1N19.22	18	52080	1	1
	IPI00544603	AT5G21326 CBL-interacting serine/threonine-protein kinase 26	18	49598	1	1
	IPI00539486	ORF275 Uncharacterized mitochondrial protein AtMg00670	18	30192	2	1
	IPI00518484	AT4G36580 AAA-type ATPase family protein	18	70963	1	1
	IPI00542881	AT5G63560 transferase family protein	18	47082	1	1
	IPI00544750	- Nuclear pore protein-like	17	215051	1	1
	IPI00548548	SHM7 SHM7 (serine hydroxymethyltransferase 7); catalytic/ glycine hydroxymethyltransferase/ pyridoxal phosphate binding	17	66251	1	1
	IPI00523108	AT5G52420 unknown protein	17	26720	1	1
	IPI00542444	STI STI (STICHEL); ATP binding / DNA binding / DNA-directed DNA polymerase	17	135219	2	2
	IPI00516459	AT1G51570 C2 domain-containing protein	17	89097	1	1
	IPI00541547	ARG1 Chaperone protein dnaJ 15	17	45456	1	1
	IPI00539511	AT3G07050 GTP-binding family protein	17	65744	1	1
	IPI00529767	AT4G30310 ribitol kinase, putative	16	49187	1	1
	IPI00517010	CYP76C5 Putative cytochrome P450	16	56360	1	1
	IPI00527295	KAK KAK (KAKTUS); ubiquitin-protein ligase	16	193333	1	1
	IPI00531533	SS2 AtSS2 (starch synthase 2); transferase, transferring glycosyl groups	16	87538	1	1
	IPI00518087	AT5G25770 unknown protein	15	40780	1	1
	IPI00544929	AT1G65270 unknown protein	15	32514	1	1
	IPI00545525	ATGWD3 Phosphoglucan, water dikinase, chloroplastic	15	131241	1	1
	IPI00534330	AT3G09620 DEAD-box ATP-dependent RNA helicase 45	15	111557	1	1
	IPI00530669	PUP19 ATPUP19; purine transmembrane transporter	15	43434	1	1
	IPI00517763	AT5G27010 binding	14	98144	1	1
	IPI00526603	AT5G06060 tropinone reductase, putative / tropine dehydrogenase, putative	14	28275	1	1
	IPI00530228	TIC40 TIC40	14	48872	1	1
	IPI00540789	UBA 2 Ubiquitin-activating enzyme E1 2	14	119548	1	1
	IPI00534797	AT5G58490 cinnamoyl-CoA reductase family	14	35734	1	1
	IPI01020493	- Putative uncharacterized protein At2g20320	14	109611	1	1
