# Supplementary material for: Essential angiosperm-specific subunits of HDA19 histone deacetylase complexes in Arabidopsis
Source: EMBO J. 2025 Apr 28;44(12):3521–46. doi: 10.1038/s44318-025-00445-w (PMC12170880; doi:10.1038/s44318-025-00445-w)
Supplement: Supplementary file 9 — Source data Fig. 2 [file 44318_2025_445_MOESM9_ESM.zip]

Archive with 3 entries (3 files):
- Fig_2 Source data.xlsx
- Fig 2A-C Source Data.pdf
- Fig 2D-G Source Data.pdf
