# Supplementary material for: Essential angiosperm-specific subunits of HDA19 histone deacetylase complexes in Arabidopsis
Source: EMBO J. 2025 Apr 28;44(12):3521–46. doi: 10.1038/s44318-025-00445-w (PMC12170880; doi:10.1038/s44318-025-00445-w)
Supplement: Supplementary file 9 — Source data Fig. 2 [file 44318_2025_445_MOESM9_ESM.zip › Fig_2 Source data.xlsx]

## Sheet: Fig_2A
WT	hdip1/2/3	hda19
5.224	6.515	7.16
5.769	6.011	9.056
4.357	7.402	8.088
4.821	9.258	6.959
3.812	6.777	6.474
4.558	7.342	8.35
5.466	9.863	5.809
4.861	8.007	5.849
5.506	6.918	7.463
3.086	9.278	9.601
3.409	8.895	8.35
3.953	11.497	7.059
4.256	5.688	9.238
4.175	9.117	11.255
6.152	6.636	8.028
3.792	8.512	8.834
6.515	10.549	6.394
7.301	7.765	7.14
	3.73376e-08	4.09472e-08

## Sheet: Fig_2B
WT	hdip1/2/3	hda19						WT	hdip1/2/3	hda19
28	34	29						15	18	12
25	29	33						12	14	16
26	28	29						13	14	14
26	30	29						12	17	12
26	33	27						14	15	15
25	30	24						12	16	14
23	30	26						11	15	16
28	28	28						15	13	14
24	25	25						11	13	18
24	27	28						11	14	13
24	29	27						14	12	14
25	26	28						12	13	13
26	29	32						13	13	14
29	28	24						15	14	13
25	29	31						13	16	16
	8.67599e-05	0.00645543							0.00956266	0.0208771

## Sheet: Fig_2C
WT	hdip1/2/3	hda19					WT								hdip1/2/3								hda19
13.3333	66.6667	66.6667				Leaf1	0.661	0.582	0.599	0.808	0.836	1.003	1.003	0.669	0.556	0.721	1.113	0.724	0.866	0.428	0.637	0.783	0.692	0.436	0.458	0.394	0.329	0.557	1.022	0.812
25	57.1429	62.5				Leaf2	1.543	1.403	1.057	0.877	0.924	0.88	1.229	0.953	0.37	1.084	0.737	0.703	0.704	0.706	1.742	1.002	0.794	0.687	0.774	0.515	0.634	0.872	0.996	1.094
13.3333	71.4286	71.4286				Leaf3	2.077	2.515	1.718	1.378	2.342	1.942	1.459	1.328	1.083	1.709	1.724	1.549	1.907	2.074	1.492	1.981	1.239	0.72	0.899	0.904	1.528	0.994	1.586	2.267
16.6667	70.5882	83.3333				Leaf4	3.081	2.687	2.249	2.21	3.047	3.03	2.839	1.483	1.619	1.36	1.859	1.961	2.017	1.801	1.992	2.069	1.284	1.027	0.978	0.815	2.131	0.869	1.674	2.031
14.2857	73.3333	86.6667				Leaf5	3.015	2.782	2.223	2.224	2.709	3.569	3.261	2.286	1.938	1.712	1.635	2.38	2.193	1.718	1.592	2.24	1.979	1.257	1.764	1.815	1.999	1.524	2.019	2.13
33.3333	75	78.5714				Leaf6	4.419	4.816	4.157	3.011	3.634	4.843	3.417	2.844	2.478	2.92	1.998	2.486	2.713	2.947	2.334	2.493	2.17	1.543	1.674	1.631	1.868	1.638	2.278	2.166
25	69.2308	72.2222				Leaf7	3.554	3.051	5.32	4.63	3.864	4.482	4.704	3.247	2.49	2.844	1.163	2.985	3.865	2.605	2.859	3.86	2.991	1.744	1.711	1.571	2.571	1.865	2.572	2.074
13.3333	84.6154	71.4286				Leaf8	4.517	3.123	4.098	5.55	4.279	5.097	5.066	4.006	2.825	3.165	1.912	4.096	3.55	3.998	3.212	3.352	2.906	1.662	2.113	2.126	3.125	1.904	2.979	3.383
36.3636	76.9231	83.3333
6.66667	84.6154	69.2308												Leaf4	0.00391265								0.000488442
7.69231	71.4286	64.2857												Leaf5	0.00133514								0.000410078
7.69231	81.25	61.5385												Leaf6	0.000475461								7.89401e-06
	3.42369e-13	1.00934e-12												Leaf7	0.0081577								4.07785e-05
														Leaf8	0.0053321								8.0724e-05

## Sheet: Fig_2D
	WT																				hdip1/2/3																				hda19
pistil length	99.0515	98.374	116.667	96.6802	98.3062	89.9729	97.832	103.93	107.927	91.1924	97.7642	104.404	115.244	97.3577	94.6477	88.8889	89.8374	102.981	93.9024	115.041	133.266	95.393	89.6341	100.203	104.607	112.805	101.626	135.298	133.808	126.965	98.9837	112.195	120.528	131.098	107.859	130.42	135.434	119.648	112.06	129.946	98.7805	107.995	108.198	125.271	132.046	129.81	102.575	119.309	118.97
petal area	122.637	122.637	115.423	115.423	108.209	108.209	108.209	108.209	108.209	108.209	108.209	108.209	100.996	100.996	100.996	100.996	100.996	93.7816	93.7816	93.7816	209.205	201.991	201.991	194.777	180.349	180.349	173.135	165.921	165.921	158.707	158.707	158.707	151.493	151.493	151.493	144.279	144.279	144.279	137.065	137.065	173.135	165.921	165.921	165.921	158.707	158.707	151.493	151.493	151.493
	0.000106701	3.52005e-06
	2.19017e-13	1.25208e-19
[truncated: 11 more columns]

## Sheet: Fig_2E
WT	hdip1/2/3	hda19
45.2	35.55	37.38
41.6	29.35	32.8
46.75	38.55	42.95
38.8	29.25	38.65
38.9	34.1	37.85
44.85	37.3	31.25
37.75	33.5	31.45
39.65	26	33.2
45.2	33.15	33.65
38.65	38.65	33.8
36.75	33.25	31
42.75	33.5	37.8
46.25	19.8	32.8
44.5	28.65	34.55
46.6	35.45	33.45
	1.16003e-06	2.60649e-06

## Sheet: Fig_2F
WT	hdip1/2/3	hda19
10.1667	6.22143	5.06667
10.0067	5.88667	4.60667
9.51333	6.28667	5.85333
9.58	7.65333	7.80714
9.55333	5.96	6.91875
9.15333	6.05714	6.47333
8.22667	4.90833	3.84667
9.56	5.85625	5.40625
9.44	6.202	6.37333
10.0733	6.44286	6.04286
	3.80885e-10	3.81215e-08

## Sheet: Fig_2G
WT	hdip1/2/3	hda19
2	3	4
2	3	3
3	4	3
1	3	4
1	4	4
2	5	3
1	3	6
2	3	4
2	4	3
1	4	3
2	4	3
1	3	5
3	4	4
2	6	5
1	3	5
2	4	3
2	3	3
1	5	2
	3.36814e-09	4.93261e-08
