# Supplementary material for: Essential angiosperm-specific subunits of HDA19 histone deacetylase complexes in Arabidopsis
Source: EMBO J. 2025 Apr 28;44(12):3521–46. doi: 10.1038/s44318-025-00445-w (PMC12170880; doi:10.1038/s44318-025-00445-w)
Supplement: Supplementary file 10 — Source data Fig. 5 [file 44318_2025_445_MOESM10_ESM.zip › Fig_5I 5J Source data.xlsx]

## Sheet: Fig_5I
	GAL4	VP16	VP16-HDA19	VP16-HDA19+HDIP1
rep1	16.4534	110.769	59.7592	15.0627
rep2	17.4909	99.3342	40.2269	15.7125
rep3	15.2819	100.406	36.5094	9.3357

## Sheet: Fig_5J
rep1	H3Ac ChIP-PCR
LUC	Cт1	Cт2	Cт Mean
GAL4-BD-Input	11.1579	11.0874	11.1227
VP16-Input	11.0913	11.198	11.1447
VP16-HDIP1-Input	12.0488	11.9881	12.0184
VP16-HDA19-Input	11.5585	11.4707	11.5146
VP16-HDA19+HDIP1-Input	11.2722	11.4918	11.382
	Cт1	Cт2	△Cт1	△Cт2	power(2,-△Cт1)	power(2,-△Cт2)	%Input	%Input	average
GAL4-BD-IP	17.9104	17.8515	6.78775	6.72883	0.00905073	0.00942803	0.905073	0.942803	0.923938
VP16-IP	18.1267	18.0129	6.982	6.86822	0.00791056	0.00855972	0.791056	0.855972	0.823514
VP16-HDIP1-IP	18.7718	18.6828	6.75333	6.6644	0.00926925	0.00985863	0.926925	0.985863	0.956394
VP16-HDA19-IP	18.5476	18.5106	7.03294	6.99597	0.00763614	0.00783434	0.763614	0.783434	0.773524
VP16-HDA19+HDIP1-IP	18.0745	17.9908	6.69249	6.60876	0.0096685	0.0102462	0.96685	1.02462	0.995737
5ÍUAS	Cт1	Cт2	Cт Mean
GAL4-BD-Input	12.9222	12.5842	12.7532
VP16-Input	12.7154	13.2466	12.981
VP16-HDIP1-Input	14.0371	14.0185	14.0278
VP16-HDA19-Input	13.3189	13.3832	13.351
VP16-HDA19+HDIP1-Input	12.8582	12.7484	12.8033
	Cт1	Cт2	△Cт1	△Cт2	power(2,-△Cт1)	power(2,-△Cт2)	%Input	%Input	average
GAL4-BD-IP	19.9358	20.0696	7.18256	7.31644	0.00688389	0.00627382	0.688389	0.627382	0.657885
VP16-IP	20.5214	20.445	7.54037	7.46394	0.00537184	0.0056641	0.537184	0.56641	0.551797
VP16-HDIP1-IP	21.0605	21.2664	7.03275	7.23862	0.00763717	0.00662153	0.763717	0.662153	0.712935
VP16-HDA19-IP	20.9644	20.8551	7.61337	7.50404	0.00510678	0.00550884	0.510678	0.550884	0.530781
VP16-HDA19+HDIP1-IP	20.4105	20.2289	7.60721	7.42552	0.00512865	0.00581697	0.512865	0.581697	0.547281
rep2
LUC	Cт1	Cт2	Cт Mean
GAL4-BD-Input	12.6533	12.6037	12.6285
VP16-Input	12.2848	12.5447	12.4148
VP16-HDIP1-Input	12.5149	12.4597	12.4873
VP16-HDA19-Input	12.5821	12.5114	12.5468
VP16-HDA19+HDIP1-Input	12.7638	12.536	12.6499
	Cт1	Cт2	△Cт1	△Cт2	power(2,-△Cт1)	power(2,-△Cт2)	%Input	%Input	average
GAL4-BD-IP	19.2063	19.2666	6.57785	6.63814	0.0104681	0.0100397	1.04681	1.00397	1.02539
VP16-IP	19.2686	19.1209	6.85381	6.70615	0.00864562	0.00957741	0.864562	0.957741	0.911152
VP16-HDIP1-IP	19.1453	19.2464	6.65803	6.75911	0.00990222	0.00923217	0.990222	0.923217	0.95672
VP16-HDA19-IP	19.3899	19.4601	6.84317	6.91334	0.00870965	0.00829619	0.870965	0.829619	0.850292
VP16-HDA19+HDIP1-IP	19.5508	19.808	6.90088	7.15805	0.00836814	0.00700183	0.836814	0.700183	0.768499
5ÍUAS	Cт1	Cт2	Cт Mean
GAL4-BD-Input	13.8401	13.7214	13.7807
VP16-Input	14.2606	14.0736	14.1671
VP16-HDIP1-Input	14.3392	14.293	14.3161
VP16-HDA19-Input	14.3966	14.2326	14.3146
VP16-HDA19+HDIP1-Input	14.3332	14.1069	14.22
	Cт1	Cт2	△Cт1	△Cт2	power(2,-△Cт1)	power(2,-△Cт2)	%Input	%Input	average
GAL4-BD-IP	21.1034	20.8961	7.32272	7.11541	0.00624657	0.0072119	0.624657	0.72119	0.672923
VP16-IP	21.353	21.0749	7.18585	6.90781	0.00686822	0.00832803	0.686822	0.832803	0.759812
VP16-HDIP1-IP	21.6349	21.5528	7.31884	7.23666	0.00626341	0.00663054	0.626341	0.663054	0.644698
VP16-HDA19-IP	21.6347	21.6201	7.32016	7.30552	0.00625768	0.0063215	0.625768	0.63215	0.628959
VP16-HDA19+HDIP1-IP	21.4206	21.2101	7.20056	6.9901	0.00679855	0.00786631	0.679855	0.786631	0.733243
rep3
LUC	Cт1	Cт2	Cт Mean
GAL4-BD-Input	11.2599	11.6357	11.4478
VP16-Input	12.2657	12.1328	12.1993
VP16-HDIP1-Input	12.3102	12.3595	12.3349
VP16-HDA19-Input	12.2985	12.1954	12.247
VP16-HDA19+HDIP1-Input	12.086	12.4925	12.2893
	Cт1	Cт2	△Cт1	△Cт2	power(2,-△Cт1)	power(2,-△Cт2)	%Input	%Input	average
GAL4-BD-IP	18.2264	18.1722	6.77855	6.72441	0.00910863	0.00945695	0.910863	0.945695	0.928279
VP16-IP	18.842	18.8917	6.64276	6.69246	0.0100076	0.0096687	1.00076	0.96687	0.983813
VP16-HDIP1-IP	18.8499	18.8508	6.515	6.51594	0.0109343	0.0109272	1.09343	1.09272	1.09307
VP16-HDA19-IP	19.128	19.0839	6.88107	6.83691	0.00848385	0.00874753	0.848385	0.874753	0.861569
VP16-HDA19+HDIP1-IP	19.0121	18.9477	6.72278	6.65841	0.00946764	0.00989961	0.946764	0.989961	0.968362
5ÍUAS	Cт1	Cт2	Cт Mean
GAL4-BD-Input	14.3778	14.3747	14.3763
VP16-Input	14.8791	14.7039	14.7915
VP16-HDIP1-Input	14.4484	14.5245	14.4864
VP16-HDA19-Input	14.3888	14.3878	14.3883
VP16-HDA19+HDIP1-Input	14.4805	14.2826	14.3816
	Cт1	Cт2	△Cт1	△Cт2	power(2,-△Cт1)	power(2,-△Cт2)	%Input	%Input	average
GAL4-BD-IP	21.815	21.7282	7.43876	7.35191	0.00576381	0.00612144	0.576381	0.612144	0.594262
VP16-IP	22.1462	22.2282	7.35466	7.43665	0.00610979	0.00577225	0.610979	0.577225	0.594102
VP16-HDIP1-IP	22.1553	22.1982	7.66885	7.71179	0.00491413	0.00477003	0.491413	0.477003	0.484208
VP16-HDA19-IP	21.6834	21.6766	7.2951	7.28837	0.00636731	0.00639709	0.636731	0.639709	0.63822
VP16-HDA19+HDIP1-IP	22.1369	22.0558	7.75531	7.67421	0.00462829	0.00489589	0.462829	0.489589	0.476209
