# Supplementary material for: Essential angiosperm-specific subunits of HDA19 histone deacetylase complexes in Arabidopsis
Source: EMBO J. 2025 Apr 28;44(12):3521–46. doi: 10.1038/s44318-025-00445-w (PMC12170880; doi:10.1038/s44318-025-00445-w)
Supplement: Supplementary file 11 — Source data Fig. 6 [file 44318_2025_445_MOESM11_ESM.zip]

Archive with 4 entries (4 files):
- Fig 6B 6C Source Data.pdf
- Fig 6D 6E Source Data.pdf
- Fig 6G 6H Source Data.pdf
- Fig_6I Source data.xlsx
