# Supplementary material for: Essential angiosperm-specific subunits of HDA19 histone deacetylase complexes in Arabidopsis
Source: EMBO J. 2025 Apr 28;44(12):3521–46. doi: 10.1038/s44318-025-00445-w (PMC12170880; doi:10.1038/s44318-025-00445-w)
Supplement: Supplementary file 11 — Source data Fig. 6 [file 44318_2025_445_MOESM11_ESM.zip › Fig_6I Source data.xlsx]

## Sheet: Fig_6I
WT	hdip1/2/3	HDIP1 T2-1	HDIP1 T2-2	△DBD T2-1	△DBD T2-2			WT	hdip1/2/3	HDIP1 T2-1	HDIP1 T2-2	△DBD T2-1	△DBD T2-2			WT	hdip1/2/3	HDIP1 T2-1	HDIP1 T2-2	△DBD T2-1	△DBD T2-2
21	22	22	22	25	26			11	13	11	8	12	15			12.3173	6.33267	8.448	11.1369	5.01733	5.15933
20	24	22	19	25	23			9	14	11	11	15	16			9.96133	5.68733	8.854	12.0444	6.11667	5.89333
20	23	21	22	26	23			10	15	10	10	15	14			12.7793	6.18786	10.812	11.5773	5.428	5.336
22	21	20	20	23	23			11	17	12	9	16	14			10.7453	5.34333	9.876	11.4844	6.71267	5.178
20	22	20	19	22	22			9	15	13	9	15	14			10.988	5.23867	9.47333	9.80375	7.01067	6.188
21	23	21	21	23	22			11	14	13	10	13	16			11.54	5.982	10.858	11.4353	5.40333	6.34467
19	24	21	20	23	22			10	14	10	12	13	17			12.1027	7.02867	10.662	9.49067	5.88667	6.24933
22	24	21	19	21	23			9	14	10	8	12	15			10.3633	6.02333	8.73933	11.4293	4.93733	6.02933
21	24	22	21	22	23			11	15	13	12	13	14			10.7993	5.506	11.524	11.6956	7.16467	7.136
21	21	20	19	21	23			8	14	10	11	13	15			13.1187	5.578	11.3977	10.1475	7.164	7.326
18	25	21	18	22	23			10	13	11	8	15	12			1.70298e-11		4.35457e-09	5.78024e-12	0.561027	0.515812
21	25	21	20	22	23			12	14	12	11	15	12
21	24	20	20	21	21			9	18	11	9	14	15
18	26	21	19	22	26			12	14	12	11	14	15
18	27	22	19	20	25			11	14	11	10	12	16
19	25	20	19	22	23			10	14	12	10	15	16
18	23	21	20	21	22			10	18	10	11	14	14
19	25	22	21	25	26			3.62882e-11		1.77388e-08	6.28888e-11	0.0974737	1
8.11471e-09		1.70076e-07	1.04146e-09	0.0339065	0.343012
