# Supplementary material for: Essential angiosperm-specific subunits of HDA19 histone deacetylase complexes in Arabidopsis
Source: EMBO J. 2025 Apr 28;44(12):3521–46. doi: 10.1038/s44318-025-00445-w (PMC12170880; doi:10.1038/s44318-025-00445-w)
Supplement: Supplementary file 12 — Source data Fig. 7 [file 44318_2025_445_MOESM12_ESM.zip › Fig_7 Source data.xlsx]

## Sheet: Fig_7B
	WT				hdip1/2/3				hda19
0 μΜ	100	100	100	100	100	100	95	100	100	100	95	100
0.2 μΜ	90	100	95	100	93	93	100	85	93	100	95	95
0.4 μΜ	100	100	100	100	73	80	75	80	67	80	75	75
0.6 μΜ	95	100	100	95	65	60	60	75	50	60	70	55
0.8 μΜ	80	75	80	75	35	40	50	45	45	40	35	45
0.4 μΜ	1.31977e-05	7.40644e-05
0.6 μΜ	0.000144129	0.000136116
0.8 μΜ	6.13523e-05	1.29375e-05

## Sheet: Fig_7D
	WT	hdip1/2/3	hda19
	0	83.3	100
	0	75	83.3
	16.6	100	100
		0.000937665	0.000346374

## Sheet: Fig_7E
rep1	0	30	60	90	120	150	180min
WT	0	14.2188	25.6874	35.5585	42.1679	50.0991	54.7257
hdip1/2/3	0	13.253	16.8675	22.8916	28.9157	31.25	38.5542
hda19	0	13.924	18.9873	22.7848	29.1139	34.1772	39.443
rep2	0	30	60	90	120	150	180min
WT	0	15.5	23.6111	37.5	44.4444	51.3889	55.5556
hdip1/2/3	0	12.5833	17.7083	22.9167	27.0833	33.9037	35.4167
hda19	0	13.2064	19.8413	25.2064	29.4603	34.6032	40.4762
rep3	0	30	60	90	120	150	180min
WT	0	14.6505	24.4175	33.0097	41.7476	48.5437	53.3981
hdip1/2/3	0	12.9327	19.9869	22.3383	29.8498	32.5	38.9941
hda19	0	11.1899	21.7848	25.1139	31.7721	35.443	41.7089
