# Supplementary material for: Essential angiosperm-specific subunits of HDA19 histone deacetylase complexes in Arabidopsis
Source: EMBO J. 2025 Apr 28;44(12):3521–46. doi: 10.1038/s44318-025-00445-w (PMC12170880; doi:10.1038/s44318-025-00445-w)
Supplement: Supplementary file 14 — Figure EV2 Source Data [file 44318_2025_445_MOESM14_ESM.zip]

Archive with 3 entries (3 files):
- Fig_EV2B 2C 2E 2F 2H 2J Source Data.xlsx
- Fig EV2A Source Data.pdf
- Fig EV2D 2G 2I Source Data.pdf
