# Supplementary material for: Essential angiosperm-specific subunits of HDA19 histone deacetylase complexes in Arabidopsis
Source: EMBO J. 2025 Apr 28;44(12):3521–46. doi: 10.1038/s44318-025-00445-w (PMC12170880; doi:10.1038/s44318-025-00445-w)
Supplement: Supplementary file 14 — Figure EV2 Source Data [file 44318_2025_445_MOESM14_ESM.zip › Fig_EV2B 2C 2E 2F 2H 2J Source Data.xlsx]

## Sheet: Fig_EV2B
WT	hdip1	hdip2	hdip3	hdip1/3	hdip2/3	hdip1/2	hdip1/2/3
26	27	27	27	28	29	27	31
26	26	26	26	27	30	27	30
27	25	27	25	26	28	27	32
26	26	25	28	27	29	28	32
25	27	27	27	27	27	26	33
26	26	27	26	28	27	27	30
27	28	26	28	28	28	27	32
25	27	27	25	27	28	26	31
25	26	27	26	29	27	28	31
25	25	26	26	29	29	28	30
27	25	26	28	30	29	28	32
28	26	27	27	27	26	27	30
26	28	25	27	28	30	27	32
26	26	25	27	27	28	28	33
27	27	25	26	26	27	28	34
	0.567296	0.645421	0.189866	0.000514606	1.75828e-05	0.000713998	8.39771e-14

## Sheet: Fig_EV2C
WT	hdip1	hdip2	hdip3	hdip1/3	hdip2/3	hdip1/2	hdip1/2/3
10	11	12	11	12	12	12	13
11	11	10	12	13	15	13	16
11	12	11	11	13	13	14	15
10	13	10	11	12	15	13	15
10	13	12	13	13	15	11	20
12	13	11	10	13	15	12	16
12	12	11	11	13	14	13	16
12	12	11	12	15	13	12	14
11	13	10	13	11	13	14	14
10	10	10	11	14	14	15	18
10	11	13	12	15	14	13	15
12	12	12	11	14	15	13	15
12	11	13	12	14	15	12	16
11	11	11	11	13	13	12	17
12	9	11	11	13	14	13	15
	0.172886	0.575971	0.212763	2.31211e-06	2.96248e-09	2.84619e-05	5.59505e-10

## Sheet: Fig_EV2E
WT	hdip1/3	hdip2	hdip1/2/3
16.6667	38.4615	20	75
23.0769	30	16.6667	66.6667
25	33.3333	18.1818	73.3333
22.2222	41.6667	33.3333	75
33.3333	36.3636	20	66.6667
23.0769	38.4615	33.3333	75
18.1818	33.3333	25	80
27.2727	33.3333	33.3333	86.6667
25	36.3636	15.3846	71.4286
23.0769	38.4615	18.1818	69.2308
18.1818	36.3636	23.0769	73.3333
25	38.4615	30	69.2308
	5.14086e-08	0.824896	3.05506e-17

## Sheet: Fig_EV2F
	WT							hdip1/3							hdip3							hdip1/2/3
Leaf1	0.798	0.44	1.168	0.56	0.994	0.577	0.656	1.272	0.749	1.132	0.942	0.852	0.862	1.267	0.824	0.419	0.824	0.943	0.945	0.665	0.988	0.544	1.308	0.711	1.364	1.495	0.7	0.989
Leaf2	1.028	0.849	1.216	0.879	1.045	0.872	0.608	1.638	0.967	1.163	1.227	1.019	0.787	1.045	1.151	0.559	0.895	0.77	0.919	1.001	1.003	0.883	1.284	0.578	1.395	1.104	1.365	0.988
Leaf3	1.35	1.365	1.582	1.403	1.557	1.374	0.916	1.255	1.234	1.727	1.33	0.998	1.06	1.187	1.08	1.067	1.086	0.989	1.71	1.583	1.523	1.121	1.467	0.786	1.465	0.902	1.395	0.809
Leaf4	1.771	1.551	1.968	2.714	1.935	2.373	0.956	1.698	1.633	1.659	2.122	1.023	1.167	1.312	0.736	1.472	1.416	1.103	1.522	1.622	1.814	1.321	1.216	1.361	1.674	0.89	1.422	0.815
Leaf5	2.345	2.3	3.128	2.98	2.951	2.895	1.742	2.224	1.768	2.115	2.007	1.669	1.089	1.277	1.255	2.106	1.514	1.507	2.68	2.491	2.189	1.144	1.5	1.21	1.35	1.164	1.497	1.648
Leaf6	2.61	3.408	4.844	3.081	3.979	2.888	2.351	2.984	2.323	1.954	2.611	2.232	2.199	1.766	2.251	2.999	2.11	2.376	2.86	3.453	3.353	1.393	1.816	1.847	1.578	1.188	1.226	1.783
Leaf7	3.138	3.293	5.074	4.835	4.671	4.599	2.633	1.916	2.102	2.287	3.147	1.908	2.311	1.941	3.049	3.642	2.385	2.908	3.331	3.829	3.239	1.55	1.729	1.663	1.541	1.212	1.481	2.273
Leaf8	3.137	3.372	5.219	4.837	4.6	5.015	3.739	2.72	2.2	2.904	2.992	2.286	2.465	1.897	3.571	3.101	3.281	3.977	4.242	3.895	4.018	1.711	1.546	2.034	2.031	1.277	1.586	2.153
Leaf4	0.165082	0.0659816	0.0195735
Leaf5	0.00401709	0.0370511	4.74836e-05
Leaf6	0.0155647	0.186776	0.000243494
Leaf7	0.000797368	0.0651647	4.97023e-05
Leaf8	0.000284112	0.14954	8.57349e-06

## Sheet: Fig_EV2H
WT	hdip1/3	hdip2	hdip1/2/3
11.6387	10.3371	11.1933	7.28286
11.7213	9.48643	11.2413	6.68571
11.1507	8.68214	11.6	7.99071
13.0907	9.45643	11.3643	7.59071
11.8867	9.80286	11.2114	6.75214
12.598	9.58286	11.6071	7.92786
10.636	9.32786	10.2379	7.81857
12.162	9.67071	10.4407	8.18643
11.918	10.0814	10.8257	7.85643
11.114	9.12643	11.3986	8.23786
	1.75219e-07	0.0226817	2.53714e-11

## Sheet: Fig_EV2J
WT	hdip1/3	hdip2	hdip1/2/3
38.2	37.7	39.1	31.6
35.2	40	39.3	31.8
34.5	41.7	44.6	31.8
45.9	42	39.3	28.1
40.2	32.3	38.1	31.2
44	31.5	39.5	33.9
43.1	35.9	37.9	36.5
37.5	36.6	38.3	36.1
40.3	39.5	40.7	36.2
36.1	31	37.2	36
35.9	36.8	36.3	33.5
39.1	40.3	36	31.3
46.3	36.3	36.9	27.5
45.1	33.5	33.7	36.5
36.3	34.8	34.9	35.9
37.5	38.2	36.5	37
41.5	34.8	43.7	28.1
46.8	39.6	34.1	38.9
35	34.6	38.7	32.1
38.4	35.5	42	36.7
	0.00891381	0.186757	4.45778e-06
