# Supplementary material for: Essential angiosperm-specific subunits of HDA19 histone deacetylase complexes in Arabidopsis
Source: EMBO J. 2025 Apr 28;44(12):3521–46. doi: 10.1038/s44318-025-00445-w (PMC12170880; doi:10.1038/s44318-025-00445-w)
Supplement: Supplementary file 15 — Figure EV3 Source Data [file 44318_2025_445_MOESM15_ESM.zip]

Archive with 2 entries (2 files):
- Fig EV3E Source Data.pdf
- Fig_EV3C 3D Source Data.xlsx
