# Supplementary material for: Essential angiosperm-specific subunits of HDA19 histone deacetylase complexes in Arabidopsis
Source: EMBO J. 2025 Apr 28;44(12):3521–46. doi: 10.1038/s44318-025-00445-w (PMC12170880; doi:10.1038/s44318-025-00445-w)
Supplement: Supplementary file 15 — Figure EV3 Source Data [file 44318_2025_445_MOESM15_ESM.zip › Fig_EV3C 3D Source Data.xlsx]

## Sheet: Fig_EV3C ChIP-qPCR
rep1											rep2
MCF7 cell											MCF7 cell
GREB1	Cт1	Cт2	Cт Mean								GREB1	Cт1	Cт2	Cт Mean
HDA19-Flag/hda19-Input	24.315	24.3073	24.3111								HDA19-Flag/hda19-Input	24.5658	24.5745	24.5701
HDA19-Flag/hdip1/2/3hda19-Input	24.7636	24.408	24.5858								HDA19-Flag/hdip1/2/3hda19-Input	24.4817	24.4227	24.4522
	Cт1	Cт2	△Cт1	△Cт2	power(2,-△Cт1)	power(2,-△Cт2)	%Input	%Input	average			Cт1	Cт2	△Cт1	△Cт2	power(2,-△Cт1)	power(2,-△Cт2)	%Input	%Input	average
HDA19-Flag/hda19-IP	29.02	28.9733	4.70889	4.66222	0.0382368	0.0394941	3.82368	3.94941	3.88655		HDA19-Flag/hda19-IP	28.9548	28.9182	4.3847	4.34811	0.0478713	0.0491009	4.78713	4.91009	4.84861
HDA19-Flag/hdip1/2/3/hda19-IP	29.0831	28.9798	4.4973	4.39399	0.0442768	0.047564	4.42768	4.7564	4.59204		HDA19-Flag/hdip1/2/3/hda19-IP	28.5135	28.5782	4.06136	4.12599	0.0598974	0.0572736	5.98974	5.72736	5.85855
SARD1	Cт1	Cт2	Cт Mean								SARD1	Cт1	Cт2	Cт Mean
HDA19-Flag/hda19-Input	25.408	25.1411	25.2745								HDA19-Flag/hda19-Input	25.2113	25.6312	25.4212
HDA19-Flag/hdip1/2/3hda19-Input	25.209	25.1519	25.1805								HDA19-Flag/hdip1/2/3hda19-Input	25.1559	25.2811	25.2185
	Cт1	Cт2	△Cт1	△Cт2	power(2,-△Cт1)	power(2,-△Cт2)	%Input	%Input	average			Cт1	Cт2	△Cт1	△Cт2	power(2,-△Cт1)	power(2,-△Cт2)	%Input	%Input	average
HDA19-Flag/hda19-IP	28.5495	28.5531	3.275	3.27855	0.103306	0.103053	10.3306	10.3053	10.3179		HDA19-Flag/hda19-IP	28.3752	28.5323	2.954	3.11105	0.12905	0.115739	12.905	11.5739	12.2394
HDA19-Flag/hdip1/2/3/hda19-IP	28.2784	28.1579	3.09789	2.97745	0.1168	0.126969	11.68	12.6969	12.1884		HDA19-Flag/hdip1/2/3/hda19-IP	27.7824	27.8476	2.56389	2.62909	0.169119	0.161646	16.9119	16.1646	16.5383
SnRK2.3	Cт1	Cт2	Cт Mean								SnRK.3	Cт1	Cт2	Cт Mean
HDA19-Flag/hda19-Input	23.9812	23.8578	23.9195								HDA19-Flag/hda19-Input	24.0575	24.0083	24.0329
HDA19-Flag/hdip1/2/3hda19-Input	23.8896	23.8578	23.8737								HDA19-Flag/hdip1/2/3hda19-Input	23.9894	23.897	23.9432
	Cт1	Cт2	△Cт1	△Cт2	power(2,-△Cт1)	power(2,-△Cт2)	%Input	%Input	average			Cт1	Cт2	△Cт1	△Cт2	power(2,-△Cт1)	power(2,-△Cт2)	%Input	%Input	average
HDA19-Flag/hda19-IP	27.6389	27.6413	3.71938	3.72177	0.0759197	0.0757943	7.59197	7.57943	7.5857		HDA19-Flag/hda19-IP	28.0578	28.0955	4.02489	4.06259	0.0614312	0.0598463	6.14312	5.98463	6.06387
HDA19-Flag/hdip1/2/3/hda19-IP	27.1002	27.1731	3.22653	3.29943	0.106836	0.101571	10.6836	10.1571	10.4204		HDA19-Flag/hdip1/2/3/hda19-IP	27.6541	27.7432	3.71091	3.79996	0.0763666	0.0717956	7.63666	7.17956	7.40811
PYL8	Cт1	Cт2	Cт Mean								PYL8	Cт1	Cт2	Cт Mean
HDA19-Flag/hda19-Input	24.9266	24.7029	24.8147								HDA19-Flag/hda19-Input	25.0645	24.8265	24.9455
HDA19-Flag/hdip1/2/3hda19-Input	24.6584	24.6461	24.6523								HDA19-Flag/hdip1/2/3hda19-Input	24.8102	24.7262	24.7682
	Cт1	Cт2	△Cт1	△Cт2	power(2,-△Cт1)	power(2,-△Cт2)	%Input	%Input	average			Cт1	Cт2	△Cт1	△Cт2	power(2,-△Cт1)	power(2,-△Cт2)	%Input	%Input	average
HDA19-Flag/hda19-IP	28.2271	28.0568	3.41236	3.24211	0.0939243	0.105689	9.39243	10.5689	9.98064		HDA19-Flag/hda19-IP	28.899	28.6928	3.95355	3.74737	0.0645451	0.0744613	6.45451	7.44613	6.95032
HDA19-Flag/hdip1/2/3/hda19-IP	27.5471	27.399	2.89486	2.74676	0.13445	0.148985	13.445	14.8985	14.1717		HDA19-Flag/hdip1/2/3/hda19-IP	28.0126	27.8783	3.24436	3.11009	0.105524	0.115817	10.5524	11.5817	11.067
			rep1	rep2	rep3						rep3
Spike-in control	GREB1	HDA19-Flag/hda19-IP	3.88655	4.84861	6.51172						MCF7 cell
MCF7-target		HDA19-Flag/hdip1/2/3/hda19-IP	4.59204	5.85855	5.80968						GREB1	Cт1	Cт2	Cт Mean
											HDA19-Flag/hda19-Input	25.098	25.0814	25.0897
Arabidopsis targets	SARD1	HDA19-Flag/hda19-IP	10.3179	12.2394	20.3132						HDA19-Flag/hdip1/2/3hda19-Input	24.2103	24.4577	24.334
		HDA19-Flag/hdip1/2/3/hda19-IP	12.1884	16.5383	20.0816
	SnRK2.3	HDA19-Flag/hda19-IP	7.5857	6.06387	11.5913							Cт1	Cт2	△Cт1	△Cт2	power(2,-△Cт1)	power(2,-△Cт2)	%Input	%Input	average
		HDA19-Flag/hdip1/2/3/hda19-IP	10.4204	7.40811	8.13295						HDA19-Flag/hda19-IP	29.0831	28.9798	3.9934	3.89008	0.0627865	0.0674479	6.27865	6.74479	6.51172
	PYL8	HDA19-Flag/hda19-IP	9.98064	6.95032	16.358						HDA19-Flag/hdip1/2/3/hda19-IP	28.3128	28.5782	3.97881	4.24417	0.0634249	0.0527687	6.34249	5.27687	5.80968
		HDA19-Flag/hdip1/2/3/hda19-IP	14.1717	11.067	12.8446
											SARD1	Cт1	Cт2	Cт Mean
											HDA19-Flag/hda19-Input	25.181	25.2864	25.2337
											HDA19-Flag/hdip1/2/3hda19-Input	25.3069	25.2369	25.2719
Normalization targets	SARD1	HDA19-Flag/hda19-IP	2.65478	2.52432	3.11948
		HDA19-Flag/hdip1/2/3/hda19-IP	2.65425	2.82293	3.45657							Cт1	Cт2	△Cт1	△Cт2	power(2,-△Cт1)	power(2,-△Cт2)	%Input	%Input	average
	SnRK2.3	HDA19-Flag/hda19-IP	1.95178	1.25064	1.78007						HDA19-Flag/hda19-IP	27.5335	27.5329	2.2998	2.29922	0.203091	0.203173	20.3091	20.3173	20.3132
		HDA19-Flag/hdip1/2/3/hda19-IP	2.26922	1.2645	1.3999						HDA19-Flag/hdip1/2/3/hda19-IP	27.5499	27.6272	2.27793	2.35522	0.206193	0.195438	20.6193	19.5438	20.0816
	PYL8	HDA19-Flag/hda19-IP	2.568	1.43347	2.51209
		HDA19-Flag/hdip1/2/3/hda19-IP	3.08615	1.88904	2.2109						SnRK.3	Cт1	Cт2	Cт Mean
											HDA19-Flag/hda19-Input	24.1607	24.1577	24.1592
											HDA19-Flag/hdip1/2/3hda19-Input	23.9859	23.9616	23.9738
												Cт1	Cт2	△Cт1	△Cт2	power(2,-△Cт1)	power(2,-△Cт2)	%Input	%Input	average
											HDA19-Flag/hda19-IP	27.2704	27.2658	3.11116	3.10661	0.11573	0.116096	11.573	11.6096	11.5913
											HDA19-Flag/hdip1/2/3/hda19-IP	27.6071	27.5807	3.63332	3.60695	0.0805861	0.0820728	8.05861	8.20728	8.13295
											PYL8	Cт1	Cт2	Cт Mean
											HDA19-Flag/hda19-Input	24.8217	24.8217	24.8217
											HDA19-Flag/hdip1/2/3hda19-Input	25.0346	24.873	24.9538
												Cт1	Cт2	△Cт1	△Cт2	power(2,-△Cт1)	power(2,-△Cт2)	%Input	%Input	average
											HDA19-Flag/hda19-IP	27.4655	27.4025	2.64374	2.5808	0.160013	0.167148	16.0013	16.7148	16.358
											HDA19-Flag/hdip1/2/3/hda19-IP	27.9114	27.9177	2.95761	2.96392	0.128727	0.128166	12.8727	12.8166	12.8446

## Sheet: Fig_EV3D RT-qPCR
rep1
Sample Name	Target Name	Cт1	Cт2	average
HDIP1-Flag/Col0 T2-1	Actin2	24.574	24.2846	24.4293
HDIP1-Flag/Col0 T2-2	Actin2	23.9199	24.1163	24.0181
HDIP1-Flag/Col0 T2-3	Actin2	23.768	24.0051	23.8865
HDIP1-Flag/hda19 T2-1	Actin2	22.1973	22.5554	22.3764
HDIP1-Flag/hda19 T2-2	Actin2	24.3009	24.7909	24.5459
HDIP1-Flag/hda19 T2-3	Actin2	24.6443	24.6629	24.6536
HDIP1-Flag/hda19 T2-4	Actin2	24.5933	24.2083	24.4008
HDIP1-Flag/hda19 T2-5	Actin2	23.8523	23.5383	23.6953
	Target Name	Cт1	Cт2	△Cт1	△Cт2		△△Cт1	△△Cт2	power(2,-△△Cт1)	power(2,-△△Cт2)	average power
HDIP1-Flag/Col0 T2-1	Flag	25.2229	25.1803	0.793556	0.751035	0.772295	0.0212601	-0.0212601	0.985372	1.01485	1.00011
HDIP1-Flag/Col0 T2-2	Flag	23.6747	23.6424	-0.343386	-0.375707		-1.11568	-1.148	2.16697	2.21607	2.19152
HDIP1-Flag/Col0 T2-3	Flag	23.5625	23.7697	-0.323994	-0.116804		-1.09629	-0.889099	2.13804	1.85202	1.99503
HDIP1-Flag/hda19 T2-1	Flag	24.374	24.0624	1.99767	1.68606		1.22537	0.913767	0.427687	0.530797	0.479242
HDIP1-Flag/hda19 T2-2	Flag	24.0438	23.8988	-0.502087	-0.647088		-1.27438	-1.41938	2.41895	2.67471	2.54683
HDIP1-Flag/hda19 T2-3	Flag	24.4802	24.4194	-0.173408	-0.234174		-0.945704	-1.00647	1.92613	2.00899	1.96756
HDIP1-Flag/hda19 T2-4	Flag	24.3019	24.3138	-0.098903	-0.0870119		-0.871198	-0.859307	1.82918	1.81417	1.82167
HDIP1-Flag/hda19 T2-5	Flag	24.405	24.2697	0.709669	0.57444		-0.0626269	-0.197855	1.04437	1.14699	1.09568
rep2
Sample Name	Target Name	Cт1	Cт2	average
HDIP1-Flag/Col0 T2-1	Actin2	22.3423	22.4449	22.3936
HDIP1-Flag/Col0 T2-2	Actin2	23.8966	23.6211	23.7588
HDIP1-Flag/Col0 T2-3	Actin2	22.6597	22.399	22.5293
HDIP1-Flag/hda19 T2-1	Actin2	21.843	21.7081	21.7755
HDIP1-Flag/hda19 T2-2	Actin2	21.6112	21.7446	21.6779
HDIP1-Flag/hda19 T2-3	Actin2	23.9614	23.9371	23.9492
HDIP1-Flag/hda19 T2-4	Actin2	22.2753	22.4674	22.3714
HDIP1-Flag/hda19 T2-5	Actin2	22.5291	22.5068	22.5179
	Target Name	Cт1	Cт2	△Cт1	△Cт2		△△Cт1	△△Cт2	power(2,-△△Cт1)	power(2,-△△Cт2)	average power
HDIP1-Flag/Col0 T2-1	Flag	25.0539	25.0727	2.66027	2.67907	2.66967	-0.00939724	0.00939724	1.00653	0.993507	1.00002
HDIP1-Flag/Col0 T2-2	Flag	25.4269	25.3914	1.66806	1.63256		-1.00162	-1.03711	2.00224	2.05211	2.02717
HDIP1-Flag/Col0 T2-3	Flag	24.6674	24.6261	2.13806	2.0968		-0.531613	-0.572867	1.44554	1.48748	1.46651
HDIP1-Flag/hda19 T2-1	Flag	25.1424	25.222	3.36688	3.44649		0.697205	0.776818	0.616766	0.583653	0.600209
HDIP1-Flag/hda19 T2-2	Flag	23.0284	23.0989	1.35043	1.42102		-1.31924	-1.24865	2.49534	2.37619	2.43577
HDIP1-Flag/hda19 T2-3	Flag	25.5466	25.6683	1.5974	1.71901		-1.07227	-0.950657	2.10275	1.93275	2.01775
HDIP1-Flag/hda19 T2-4	Flag	23.9771	23.7917	1.60568	1.42032		-1.06399	-1.24935	2.09071	2.37735	2.23403
HDIP1-Flag/hda19 T2-5	Flag	24.7985	24.8412	2.28063	2.32331		-0.389038	-0.346364	1.30952	1.27135	1.29044
