# Supplementary material for: Essential angiosperm-specific subunits of HDA19 histone deacetylase complexes in Arabidopsis
Source: EMBO J. 2025 Apr 28;44(12):3521–46. doi: 10.1038/s44318-025-00445-w (PMC12170880; doi:10.1038/s44318-025-00445-w)
Supplement: Supplementary file 16 — Figure EV4 Source Data [file 44318_2025_445_MOESM16_ESM.zip]

Archive with 3 entries (3 files):
- Fig_EV4B 4D 4E Source Data.xlsx
- Fig EV4A Source Data.pdf
- Fig EV4B Source Data.pdf
