# Supplementary material for: Essential angiosperm-specific subunits of HDA19 histone deacetylase complexes in Arabidopsis
Source: EMBO J. 2025 Apr 28;44(12):3521–46. doi: 10.1038/s44318-025-00445-w (PMC12170880; doi:10.1038/s44318-025-00445-w)
Supplement: Supplementary file 16 — Figure EV4 Source Data [file 44318_2025_445_MOESM16_ESM.zip › Fig_EV4B 4D 4E Source Data.xlsx]

## Sheet: Fig EV4B
	H3Ac				H3K14Ac
rep1	1	0.898399	1.07504		1	0.904237	1.1602
rep2	1	1.05534	0.878238		1	1.14703	1.07423
rep3	1	0.938494	1.06104		1	1.02174	1.0016
		0.487924	0.943589			0.7616	0.228214

## Sheet: Fig EV4D
	GAL4	VP16	VP16-HDIP1	VP16-HDIP2
rep1	29.8156	508.358	24.1294	29.5976
rep2	25.4144	255.538	22.5062	25.9489
rep3	24.1543	196.659	18.9846	24.5456

## Sheet: Fig EV4E
	GAL4	VP16	HDIP1-1(1-448aa)	HDIP1-2(449-630aa)	HDIP1-3(631-720aa)	HDIP1-4(721-896aa)
rep1	13.9067	295.043	197.15	7.6366	123.649	68.8774
rep2	34.0498	214.024	116.367	15.7505	107.701	60.1129
rep3	52.3388	296.644	145.78	17.0777	112.21	74.3344
