# Supplementary material for: Essential angiosperm-specific subunits of HDA19 histone deacetylase complexes in Arabidopsis
Source: EMBO J. 2025 Apr 28;44(12):3521–46. doi: 10.1038/s44318-025-00445-w (PMC12170880; doi:10.1038/s44318-025-00445-w)
Supplement: Supplementary file 17 — Figure EV5 Source Data [file 44318_2025_445_MOESM17_ESM.zip]

Archive with 2 entries (2 files):
- Fig EV5B 5D Source Data.pdf
- Fig EV5F 5G 5H Source Data.pdf
