# Supplementary material for: Essential angiosperm-specific subunits of HDA19 histone deacetylase complexes in Arabidopsis
Source: EMBO J. 2025 Apr 28;44(12):3521–46. doi: 10.1038/s44318-025-00445-w (PMC12170880; doi:10.1038/s44318-025-00445-w)
Supplement: Supplementary file 18 — Appendix Figures Source Data [file 44318_2025_445_MOESM18_ESM.zip]

Archive with 8 entries (8 files):
- Appendix Fig S10B 10C Source Data.pdf
- Appendix Fig S10A Source Data.pdf
- Appendix Fig S4A 4B Source Data.pdf
- Appendix Fig S4C 4D Source Data.pdf
- Appendix Fig S5 Source Data.pdf
- Appendix Fig S7A Source Data.pdf
- Appendix Fig S7C 7C 7J Source Data.pdf
- Appendix Fig_S7D 7E 7F 7G 7I 7K Source Data.xlsx
