# Supplementary material for: Essential angiosperm-specific subunits of HDA19 histone deacetylase complexes in Arabidopsis
Source: EMBO J. 2025 Apr 28;44(12):3521–46. doi: 10.1038/s44318-025-00445-w (PMC12170880; doi:10.1038/s44318-025-00445-w)
Supplement: Supplementary file 18 — Appendix Figures Source Data [file 44318_2025_445_MOESM18_ESM.zip › Appendix Fig_S7D 7E 7F 7G 7I 7K Source Data.xlsx]

## Sheet: Appendix Fig 7D
WT	hdip1/2/3	HDIP1-Flag/hdip1/2/3 T2-1	HDIP1-Flag/hdip1/2/3 T2-2
26	30	26	27
24	28	26	30
25	31	27	28
23	30	26	28
25	29	25	29
23	28	28	29
26	29	28	25
24	30	28	27
27	29	25	28
25	27	24	27
24	30	27	27
28	31	25	25
26	26	26	26
26	25	24	27
25	26	25	26
3.9761e-06		0.000170931	0.0377966

## Sheet: Appendix Fig 7E
WT	hdip1/2/3	HDIP1-Flag/hdip1/2/3 T2-1	HDIP1-Flag/hdip1/2/3 T2-2
12	13	12	12
9	15	11	13
10	16	11	13
11	11	10	10
10	13	11	14
11	15	11	13
9	14	12	10
11	16	13	12
9	12	10	11
10	14	8	9
9	14	12	13
11	13	14	12
10	15	11	13
13	14	13	11
11	15	12	12
3.08983e-08		3.05641e-05	0.00028756

## Sheet: Appendix Fig 7F
WT	hdip1/2/3	HDIP1-Flag/hdip1/2/3 T2-1	HDIP1-Flag/hdip1/2/3 T2-2
15.2747	82.3529	15.3846	8.33333
7.14286	81.25	8.33333	14.2857
20.734	85.7143	27.2727	21.4286
15.3846	81.25	18.7633	15.3846
21.4286	76.4706	28.022	28.5714
8.33333	86.6667	27.3262	14.2857
9.09091	84.6154	10.21	15.3846
15.3846	64.7059	17.2341	10
16.249	93.75	21.4286	19.0284
20.3728	86.6667	23.0769	15.3846
12.33	81.25	12.372	16.6667
16.7372	81.25	15.3846	15.3846
1.56327e-18		1.0144e-16	4.18117e-18

## Sheet: Appendix Fig 7G
	WT										hdip1/2/3										HDIP1-Flag/hdip1/2/3 T2-1										HDIP1-Flag/hdip1/2/3 T2-2
Leaf1	0.694	0.704	0.529	0.725	0.544	0.731	0.688	0.639	0.77	0.25	0.415	0.734	0.872	0.87	0.625	0.615	0.682	0.823	0.618	0.366	0.618	0.659	0.449	0.45	0.748	0.459	0.618	0.574	0.537	0.545	0.762	0.786	0.839	0.724	0.725	0.927	0.803	0.792	0.604	0.846
Leaf2	0.785	0.633	0.786	0.91	0.907	0.869	0.938	0.777	1.069	0.575	0.622	0.837	1.066	1.083	0.888	0.554	0.721	0.721	0.63	0.55	0.63	0.874	0.612	0.381	0.873	0.471	0.698	0.693	0.47	0.75	0.64	0.698	0.663	0.864	0.666	1	0.874	0.935	0.624	0.648
Leaf3	0.988	1.02	1.299	1.324	1.357	1.267	0.915	1.027	1.211	0.969	0.986	1.065	1.369	1.13	1.211	1.187	1.095	0.928	0.959	0.767	0.959	0.853	1.095	1.052	1.183	1.013	1.29	0.97	1.129	0.895	1.083	0.853	1.095	1.052	0.97	1.006	1.006	1.29	1.129	0.98
Leaf4	1.712	1.052	1.639	1.63	1.508	1.646	1.694	1.278	1.509	0.986	1.293	1.322	1.568	1.25	1.576	1.348	1.008	1.291	1.399	1.169	1.399	1.193	0.901	1.718	1.453	1.665	1.364	1.389	1.131	0.907	1.712	1.543	1.325	1.876	1.528	1.815	1.41	1.684	1.23	1.114
Leaf5	1.949	1.484	1.981	2.042	1.791	1.984	1.356	1.38	1.85	1.377	1.369	1.493	1.725	1.373	1.632	1.45	1.129	1.499	1.613	1.357	1.613	1.409	1.331	1.225	1.974	1.872	1.214	1.763	2.093	1.506	1.796	1.625	1.38	2.066	1.206	1.607	1.837	1.608	1.228	1.253
Leaf6	2.053	1.88	2.209	2.832	1.897	2.839	1.954	1.605	2.045	1.437	1.533	1.764	2.088	1.537	1.702	1.667	1.17	1.847	1.865	1.672	1.865	1.509	1.724	1.267	2.27	2.346	2.209	2.173	2.549	1.757	2.089	1.671	2.314	1.944	1.96	1.996	1.819	2.098	1.752	1.335
Leaf7	3.165	2.504	2.814	2.927	2.098	3.044	2.115	2.294	3.257	1.998	1.891	1.989	2.063	1.609	2.316	1.927	1.315	2.071	2.272	1.655	2.272	2.575	2.317	1.481	2.318	2.715	3.087	2.931	2.623	1.936	2.71	2.742	2.581	2.338	2.13	2.249	2.201	1.998	2.523	1.526
Leaf8	3.66	2.911	3.468	3.232	2.298	3.804	2.735	2.795	3.899	2.432	1.823	1.949	1.986	1.999	2.332	1.812	1.462	2.276	2.203	1.9	2.203	2.358	2.62	2.284	3.208	3.629	3.52	3.277	3.165	1.906	2.673	3.211	3.049	2.725	1.922	2.428	2.194	2.641	2.847	2.201
Leaf5	0.0261055	0.245053	0.376452
Leaf6	0.0286485	0.0761311	0.0811556
Leaf7	0.000706871	0.0100104	0.0199087
Leaf8	1.71051e-05	0.000679687	0.000728587

## Sheet: Appendix Fig 7I
WT	hdip1/2/3	HDIP1-Flag/hdip1/2/3 T2-1	HDIP1-Flag/hdip1/2/3 T2-2
10.8659	5.59214	7.06333	7.55474
12.4641	4.49333	9.38611	9.13188
10.6819	6.26385	9.43	9.71133
10.2074	6.22385	7.83067	9.26588
10.685	5.0625	8.854	7.97467
11.1062	4.48692	10.5379	8.68
11.4044	6.0125	9.928	8.94059
10.2933	6.94692	10.0916	7.46438
9.95947	4.90846	10.84	9.69059
10.4541	4.76917	11.3788	8.93118
1.18307e-11		2.10168e-07	6.98638e-08

## Sheet: Appendix Fig 7K
WT	hdip1/2/3	HDIP1-Flag/hdip1/2/3 T2-1	HDIP1-Flag/hdip1/2/3 T2-2
39.4	36.8	36.7	38.9
41.7	28.2	39.9	36.7
40.1	31.7	45.2	39.4
38.8	26	40.1	35.6
44.5	25.1	36.9	37.9
38.1	24.3	40.4	38.7
47.8	31.5	42	37.7
34.4	33	44.9	40.6
41.1	26.4	34.9	42.4
37.9	25.6	42.9	39.1
39.6	25.5	39.5	41.3
46	29.8	38.5	36.2
42.3	30.5	36.8	35.3
36.2	22.2	36	43.6
37.5	30.8	37.9	37.2
2.60664e-09		3.38134e-09	2.78781e-09
